# Supplementary material for: USP45 acts as an oncogene to regulate the proliferation of esophageal cancer cells
Source: Genes Dis. 2023 Sep 30;11(5):101135. doi: 10.1016/j.gendis.2023.101135 (PMC11167240; doi:10.1016/j.gendis.2023.101135)
Supplement: Table S1 — The list of 960 differentially expressed genes in transcriptome analysis. [file mmc2.xls]

#ID	Symbol	CTRL1_Count	CTRL2_Count	CTRL3_Count	SHA_Count	SHB_Count	SHC_Count	CTRL1_FPKM	CTRL2_FPKM	CTRL3_FPKM	SHA_FPKM	SHB_FPKM	SHC_FPKM	FDR	log2FC	regulated
ENSG00000029363	BCLAF1	6432	7478	5310	3849	2812	3157	27.358779	30.282629	26.608477	13.265345	13.12571	11.02259	2.26260521555678e-10	-0.8906382676869	down
ENSG00000213859	KCTD11	366	320	203	766	573	456	3.028525	2.672813	2.338614	6.456733	6.652701	3.868546	0.000430046148802486	0.905230187204292	up
ENSG00000124217	MOCS3	182	198	139	364	321	289	0.82319	0.902841	0.873309	1.670196	2.037927	1.336635	0.00123452643752878	0.816774249109552	up
ENSG00000167536	DHRS13	197	213	119	294	279	303	2.235125	2.53064	1.924977	3.483551	4.584981	3.628515	0.0101342075406574	0.677169541685072	up
ENSG00000177045	SIX5	892	893	546	1542	1060	1761	8.257011	8.247548	7.17133	15.284354	14.137916	16.613447	6.1713609746171e-07	0.868989261798348	up
ENSG00000116016	EPAS1	722	738	483	1055	863	1102	3.237401	3.34021	3.020205	4.809153	5.434881	5.063853	0.000103229562123198	0.639738706749411	up
ENSG00000180938	ZNF572	50	57	37	131	121	85	0.35095	0.402804	0.36316	0.934376	1.194372	0.610698	0.01065376200288	0.880107133188968	up
ENSG00000235194	PPP1R3E	119	90	117	236	163	191	1.137187	0.840881	1.149613	1.565172	1.623302	1.866304	0.0449145212807551	0.651942355955029	up
ENSG00000134186	PRPF38B	1783	2102	1487	982	789	1183	8.662781	10.50978	10.351748	4.831359	5.433013	6.048418	2.52290776103582e-06	-0.782210021541437	down
Homo_sapiens_newGene_402	Homo_sapiens_newGene_402	88	103	60	216	228	292	0.601632	0.71095	0.567206	1.528123	2.217553	2.060248	1.19840749290024e-06	1.29001488530005	up
ENSG00000180667	YOD1	1067	1100	740	691	295	455	3.855922	4.010578	3.728667	2.536571	1.492187	1.683661	0.000198110511374006	-0.874604659338974	down
ENSG00000026652	AGPAT4	290	289	268	441	405	584	1.137116	1.153659	1.356643	1.62522	2.08689	2.158204	0.00653498047721259	0.669910118507017	up
Homo_sapiens_newGene_5288	Homo_sapiens_newGene_5288	69	135	82	40	29	37	3.407276	6.742965	5.649156	1.988863	1.981075	1.88471	0.011720892502086	-0.897240335105966	down
ENSG00000160124	MIX23	750	694	492	482	293	317	24.80688	23.196317	22.638264	16.256876	13.507156	11.084105	0.00183071268517115	-0.704403543896359	down
ENSG00000147316	MCPH1	1303	1392	1042	711	505	808	6.256854	6.170426	7.278855	3.318949	3.461525	3.644374	1.07229877149203e-06	-0.810182221111192	down
ENSG00000133134	BEX2	1919	1450	1038	2647	2636	1989	52.468669	40.665105	39.420272	74.478271	101.702554	55.152107	0.00429777015483958	0.699333593061971	up
ENSG00000101935	AMMECR1	1278	1644	1137	991	449	992	5.653734	7.24949	6.993015	4.466532	2.724013	4.524756	0.00843391647255842	-0.653886724453364	down
ENSG00000067334	DNTTIP2	3854	3930	2883	2232	1481	1728	15.55263	16.462625	16.735912	9.304194	8.152353	6.942878	4.33549103174085e-10	-0.894659831738067	down
ENSG00000156504	PABIR2	1622	1551	1253	880	705	936	8.971763	9.271527	10.011838	6.038312	5.864151	5.44427	1.06736344843631e-06	-0.742711931471037	down
ENSG00000139428	MMAB	427	443	319	889	793	1190	6.90868	6.292418	6.678185	14.333842	13.446385	20.160701	1.36749091645997e-10	1.18650729514372	up
ENSG00000138468	SENP7	611	737	540	365	295	322	3.957732	3.939898	3.623344	1.845301	1.991572	1.655295	4.37803030993839e-05	-0.823286265408695	down
ENSG00000168936	TMEM129	794	767	637	1054	1327	1431	6.816467	6.916752	8.028577	9.484474	16.003281	12.928144	0.00134574202498233	0.74466119854432	up
ENSG00000204920	ZNF155	55	95	48	108	124	242	0.46025	0.846747	0.588021	0.971592	1.533135	2.263474	0.0161199769127741	0.855209358080175	up
ENSG00000167106	FAM102A	745	935	800	1369	1028	1594	3.761636	4.787295	5.676098	7.00431	7.245598	8.249818	0.00384074209427295	0.619418424021773	up
ENSG00000178882	RFLNA	1970	2048	1418	991	460	944	18.322305	19.94856	18.442114	9.387225	6.038764	9.14644	1.80197263125555e-07	-1.05867447615712	down
ENSG00000155330	C16orf87	556	598	399	335	222	243	1.883116	2.065334	1.954498	1.174539	1.052032	0.841816	0.000121156388726486	-0.822383791355692	down
ENSG00000170525	PFKFB3	2384	1812	1284	1330	756	1326	13.083963	10.1466	9.332959	7.302625	5.728108	7.084064	0.00600936323107496	-0.595695338711926	down
ENSG00000198554	WDHD1	848	843	567	454	279	370	3.33411	3.324015	3.262513	1.985534	1.50265	1.566635	4.1110027540255e-07	-0.92180097765698	down
ENSG00000075223	SEMA3C	808	1506	1107	501	388	589	3.896709	7.310484	7.555521	2.43939	2.614332	2.926869	5.49650727966417e-05	-1.01459874325559	down
ENSG00000092140	G2E3	1193	1367	939	783	589	634	4.964094	6.096334	5.363235	3.575571	3.312422	2.703047	4.9433447134247e-05	-0.711074924920807	down
ENSG00000172167	MTBP	586	605	439	403	225	269	4.411143	4.600969	4.623559	3.081772	2.510385	2.094726	0.0011761585999028	-0.743312419147337	down
ENSG00000172780	RAB43	876	921	471	1243	930	1275	4.700732	5.034238	3.421966	6.629078	6.925806	6.807077	0.00260576908092272	0.605798892050294	up
ENSG00000247626	MARS2	1042	1203	857	881	312	655	7.953125	9.277813	9.126082	6.836945	3.343813	5.122886	0.0206075715649693	-0.643598448074053	down
ENSG00000113649	TCERG1	5243	6107	4405	4051	1939	3664	29.376303	34.225508	33.57919	22.944827	15.187476	20.732661	0.00135872033015524	-0.650254297266502	down
ENSG00000111647	UHRF1BP1L	1920	2090	1557	1294	902	1291	9.509679	9.890597	9.814633	6.056606	6.409333	6.157324	1.87714420476929e-05	-0.624037856953853	down
ENSG00000156313	RPGR	419	483	325	299	184	284	2.9916	4.31359	3.279357	2.347377	1.787708	2.508445	0.0101960807962983	-0.587867832896537	down
ENSG00000163171	CDC42EP3	4060	8263	6185	3126	2463	5400	18.391377	38.486836	39.164124	14.839187	15.679616	26.199699	0.0455116357767227	-0.617378537605771	down
ENSG00000006756	ARSD	116	93	65	165	151	194	0.521291	0.41889	0.401671	0.750109	0.949183	0.973157	0.0128347775592242	0.751365710599037	up
ENSG00000164031	DNAJB14	1537	2216	1453	932	699	1110	6.443507	9.175152	7.943606	4.286009	3.860237	4.577223	2.94122576813422e-05	-0.822368320054503	down
ENSG00000198712	MT-CO2	119447	123155	91733	199221	177698	222515	4037.842041	4204.757812	4327.398926	6847.583984	8436.650391	7709.979492	3.41536134317833e-11	0.844130313903973	up
ENSG00000161609	KASH5	45	42	20	76	72	77	0.442977	0.41457	0.262213	0.75492	0.990828	0.772573	0.0496259887223264	0.733655419771375	up
ENSG00000125744	RTN2	1022	1067	737	1456	1151	1679	10.845181	11.328619	10.886849	15.447819	16.874686	18.230717	0.00019013678186998	0.598136025221856	up
Homo_sapiens_newGene_3827	Homo_sapiens_newGene_3827	231	191	189	661	737	440	1.315186	1.140127	1.601485	3.667105	5.597418	2.450213	2.7003488901347e-06	1.29351807295396	up
ENSG00000085224	ATRX	2915	3816	2754	1978	1658	1923	7.871198	9.925008	10.146683	4.797296	6.196364	4.720035	6.15998503771914e-05	-0.689839474417504	down
ENSG00000156876	SASS6	329	395	274	146	163	213	1.974014	2.392503	2.294189	0.890153	1.373312	1.310568	0.00600936323107496	-0.743523691995714	down
Homo_sapiens_newGene_7146	Homo_sapiens_newGene_7146	541	483	347	727	546	862	2.743942	3.455456	2.614326	3.70272	5.767995	4.962859	0.00241068205141515	0.611805335597133	up
Homo_sapiens_newGene_1662	Homo_sapiens_newGene_1662	70	84	41	124	176	96	1.09695	1.290374	0.890142	1.950842	3.734127	1.486317	0.0474421877929329	0.736642384079751	up
ENSG00000165959	CLMN	754	1220	832	1996	1498	1760	1.813289	2.847742	2.502742	4.097452	3.929894	3.888897	9.55508157533767e-05	0.829066357466364	up
ENSG00000127993	RBM48	809	1092	762	577	431	626	4.26084	5.665326	5.448534	3.111071	3.062725	3.466083	0.00232404595251454	-0.623639977039119	down
ENSG00000166750	SLFN5	2589	4060	2850	5355	3887	5798	6.70599	9.106807	8.951323	12.572022	12.767988	14.230468	0.00360265929331876	0.610826322620862	up
Homo_sapiens_newGene_4436	Homo_sapiens_newGene_4436	286	341	199	449	474	427	2.455678	2.952868	2.381031	4.194278	5.754057	4.186871	0.00921946426753413	0.672423683963001	up
ENSG00000101160	CTSZ	752	632	430	382	216	426	1.600814	1.360381	1.276797	0.825661	0.643842	0.929181	0.00377295481567983	-0.70158854151487	down
ENSG00000197128	ZNF772	104	131	82	223	201	143	0.493646	0.72353	0.63564	1.06975	1.422439	0.857352	0.0379955137107516	0.684752881405767	up
ENSG00000006128	TAC1	105	98	69	216	154	350	2.279106	2.140099	2.083876	4.785667	4.717886	7.832434	0.000244598071871136	1.08321553111371	up
ENSG00000132801	ZSWIM3	136	168	81	220	159	271	1.126188	1.411231	0.93221	1.858813	1.856456	2.305865	0.0337667885927012	0.645420389165146	up
ENSG00000139350	NEDD1	1277	1414	1059	818	606	876	7.486153	8.942108	9.805867	5.135141	6.089563	5.678651	6.95902860666194e-05	-0.64425907534118	down
Homo_sapiens_newGene_293	Homo_sapiens_newGene_293	927	757	610	1590	1128	1504	12.131965	11.257665	12.224439	22.402121	18.407581	19.997924	1.32785706025922e-07	0.8499367900348	up
ENSG00000170677	SOCS6	1717	2203	1579	1266	750	1242	6.958821	9.02005	8.930885	5.21794	4.266415	5.285246	0.000249228389182098	-0.691467994060703	down
ENSG00000104738	MCM4	6119	6281	4567	3277	2084	3330	35.131364	36.108326	36.637426	19.151033	16.959195	19.491711	9.20347392853894e-12	-0.906215458678734	down
ENSG00000104883	PEX11G	33	21	24	117	99	80	0.697253	0.4546	0.564074	2.551541	2.903584	1.751345	0.000279129074664903	1.2210190981615	up
ENSG00000197321	SVIL	2862	3264	2554	2122	1436	2009	10.133642	11.703988	12.868413	7.519177	7.535268	7.278323	0.000112065207181246	-0.596418560955906	down
ENSG00000185947	ZNF267	339	307	271	90	98	108	2.39575	2.187779	2.673021	0.642244	0.967485	0.781156	1.54462167263261e-07	-1.31393994687958	down
ENSG00000163510	CWC22	1544	1503	1341	1020	694	740	11.431421	11.208008	13.549999	7.658138	6.935482	5.798925	0.000103564119162383	-0.753222352367558	down
Homo_sapiens_newGene_166	Homo_sapiens_newGene_166	101	103	65	290	241	160	0.974772	1.051723	0.869458	2.934036	3.312213	1.583115	0.000443643222454667	1.06794942266281	up
ENSG00000128342	LIF	851	1503	1069	569	494	975	5.079674	9.066061	8.938477	3.478911	4.160135	5.965168	0.0428984109254187	-0.608492203025909	down
ENSG00000198087	CD2AP	2989	3467	2560	1769	1396	1271	12.769504	14.958329	15.260673	7.684239	8.372263	5.563057	1.08869275202916e-06	-0.90170209803611	down
ENSG00000160796	NBEAL2	798	884	640	1193	1116	1214	2.495569	2.39131	2.333586	3.249429	4.15846	3.265568	0.00111664855439888	0.599981942549405	up
ENSG00000131747	TOP2A	9306	10678	7711	8287	3548	5880	37.781738	43.785553	43.687546	34.209724	20.223005	24.481031	0.00917061446775187	-0.586523935636667	down
ENSG00000105928	GSDME	1612	2011	1467	2749	2160	3247	17.548891	21.479626	21.376521	29.720006	32.014789	34.786281	0.000162412685216056	0.65252774646156	up
ENSG00000148840	PPRC1	3263	3923	2911	2490	1213	2593	14.9769	17.243394	17.70595	11.028861	7.72313	11.649743	0.0057374139891431	-0.62184445748145	down
ENSG00000104381	GDAP1	1263	1094	800	828	508	298	7.291822	6.787659	7.032151	5.345828	4.390419	1.911627	0.026424914015959	-0.701988836933985	down
Homo_sapiens_newGene_5044	Homo_sapiens_newGene_5044	753	686	554	490	312	386	1.579318	1.444423	1.616444	1.039265	0.920241	0.823158	0.000926790543103377	-0.662830560162233	down
Homo_sapiens_newGene_4398	Homo_sapiens_newGene_4398	49	56	71	121	84	238	1.601432	1.898935	3.238312	4.096114	3.798396	8.121182	0.035903000576231	0.78349707988598	up
Homo_sapiens_newGene_4021	Homo_sapiens_newGene_4021	73	73	40	98	147	121	0.643927	0.65171	0.525538	0.938228	1.84313	1.136596	0.0433072905846306	0.731127639380356	up
ENSG00000128965	CHAC1	641	1415	935	2206	1251	3573	9.852941	21.79957	20.1403	34.280961	26.965716	55.989935	0.00241068205141515	0.92225869908196	up
Homo_sapiens_newGene_3557	Homo_sapiens_newGene_3557	81	73	49	133	157	182	0.745829	0.670459	0.721635	2.15028	2.659339	1.766963	0.0019307596451651	0.960577397968921	up
ENSG00000065989	PDE4A	463	390	291	189	218	88	2.203861	1.917513	2.79483	0.904365	1.443178	0.504435	0.0252948068222546	-0.77683171931045	down
ENSG00000172006	ZNF554	152	135	70	345	237	254	0.948107	0.849853	0.608606	2.191346	2.073969	1.622152	0.000122488797992948	1.04355935306799	up
ENSG00000115816	CEBPZ	3511	3940	3186	2149	1370	1632	24.257177	27.497086	30.718222	15.124054	13.291532	11.578738	3.60953507255904e-09	-0.965345123104158	down
ENSG00000174516	PELI3	84	65	42	90	146	152	0.868414	0.583225	0.517155	0.856008	1.857432	1.398907	0.0412340331659168	0.743091504778567	up
ENSG00000072310	SREBF1	8576	9541	7106	14411	13317	18389	43.927103	52.255888	50.67627	75.884093	96.803216	97.037766	4.06935656148291e-08	0.849611328084836	up
Homo_sapiens_newGene_4010	Homo_sapiens_newGene_4010	368	562	374	847	542	686	2.285471	3.530622	3.241265	5.354967	4.729504	4.370338	0.0119254679840522	0.605177183506197	up
Homo_sapiens_newGene_6671	Homo_sapiens_newGene_6671	193	216	139	269	325	343	2.714602	3.058482	2.716298	3.846525	6.425166	4.94469	0.0123508108364123	0.699007954962756	up
ENSG00000111727	HCFC2	687	897	606	403	298	316	2.804321	3.698168	3.453255	1.789217	1.708232	1.401793	2.39397051888977e-06	-0.962053683546886	down
ENSG00000107902	LHPP	365	397	318	549	666	798	5.20073	5.999771	6.802024	8.042285	13.430088	11.698822	0.0009272324767237	0.81128204005141	up
ENSG00000092969	TGFB2	579	495	463	257	132	308	2.278678	1.972972	2.54078	1.028179	0.729999	1.240849	0.000198110511374006	-0.96559290964141	down
ENSG00000181450	ZNF678	228	179	124	105	67	59	0.720393	0.594498	0.740678	0.312751	0.310973	0.184452	0.00759021943056972	-0.856498655121623	down
ENSG00000101255	TRIB3	9068	8535	5955	25059	14332	23894	92.661172	88.304273	84.303577	258.11948	203.323646	246.982639	5.28809073449431e-22	1.36147350472129	up
ENSG00000164171	ITGA2	1694	3449	2661	1241	924	2183	5.019304	10.340487	11.036725	3.752645	3.855185	6.626594	0.0305526274582156	-0.681251077806118	down
ENSG00000179041	RRS1	3029	3540	2568	2377	1547	1940	40.715984	48.05537	48.174152	32.479641	29.202959	26.727467	0.000229979854769828	-0.586296152366302	down
ENSG00000081320	STK17B	1130	1442	965	596	341	876	5.326103	6.380206	6.181722	2.655158	2.107986	3.994145	0.00153227330965668	-0.817917940488792	down
ENSG00000173889	PHC3	2691	3136	2278	1979	1214	1733	5.608836	6.184097	6.304585	3.883243	3.503229	3.52808	2.39942920346762e-05	-0.666030616960626	down
ENSG00000033800	PIAS1	1789	2165	1648	1219	935	1245	5.351832	6.360438	6.672936	3.588528	4.018395	3.777646	6.73766496205104e-05	-0.658216547151872	down
ENSG00000145908	ZNF300	807	1098	794	646	360	586	5.0932	6.701441	6.603696	4.009751	2.934263	3.638046	0.0022468541559996	-0.680351637817845	down
ENSG00000066230	SLC9A3	1403	1008	897	2306	2036	1475	5.837453	4.235009	5.206856	9.757792	11.899088	6.291349	0.00293220907906592	0.748180492403845	up
ENSG00000173145	NOC3L	2983	3605	2672	2489	1437	1910	19.959101	24.365692	24.95079	16.932322	13.499993	13.10013	0.000812937420830035	-0.61112975115788	down
ENSG00000144655	CSRNP1	1100	1126	768	514	329	544	8.037727	8.307781	7.829	3.817544	3.369201	4.074635	2.79101474169853e-09	-1.00759948751953	down
Homo_sapiens_newGene_7060	Homo_sapiens_newGene_7060	196	113	108	253	249	228	2.770627	1.916591	1.945852	3.522427	5.011591	2.717229	0.0357727249270437	0.672766742532014	up
Homo_sapiens_newGene_7064	Homo_sapiens_newGene_7064	224	213	124	250	394	377	3.036025	2.837951	2.336379	3.224677	7.387621	4.762194	0.0175828931322181	0.746188078403666	up
ENSG00000139154	AEBP2	2478	2802	2087	1707	1248	1531	11.226649	13.098748	12.943412	7.891017	7.88876	7.279067	5.85564675801454e-06	-0.657197367729506	down
ENSG00000118482	PHF3	13313	12407	8766	8294	6630	6455	25.820855	23.166451	25.175346	13.614252	19.583841	11.53018	0.000349930969904599	-0.599166377688471	down
ENSG00000154310	TNIK	1369	2623	1914	1305	940	1339	3.819653	6.860464	7.110104	4.909545	3.70981	6.425859	0.0212095102462347	-0.614821488717134	down
ENSG00000171126	KCNG3	238	237	140	84	76	84	1.495869	1.508462	1.209472	0.536315	0.664963	0.531044	0.000189162086659777	-1.02441305736352	down
Homo_sapiens_newGene_2061	Homo_sapiens_newGene_2061	391	300	241	500	600	562	6.05438	4.852779	5.668689	7.962873	15.754422	11.42056	0.00322111174106352	0.76641814456576	up
ENSG00000167733	HSD11B1L	72	88	62	87	164	234	1.341777	1.61357	1.798202	1.572617	4.042042	4.130201	0.0378071450237084	0.764497832497758	up
ENSG00000095574	IKZF5	773	814	589	455	388	403	3.938846	4.191064	4.191099	2.357197	2.778075	2.103645	0.000279129074664903	-0.697779606932322	down
ENSG00000177200	CHD9	861	1018	745	480	458	536	1.891331	2.201395	2.243717	0.97081	1.351969	1.104128	0.000241426709155244	-0.723200087695574	down
ENSG00000276043	UHRF1	2435	1901	1474	1303	681	769	14.955852	11.555246	12.397134	8.138387	6.744845	5.669597	2.8809213294422e-05	-0.928619700235266	down
ENSG00000175879	HOXD8	375	239	240	585	536	408	4.817145	2.850726	3.6839	6.409109	8.129033	5.362158	0.012090985084965	0.72628709967315	up
ENSG00000117616	RSRP1	1300	1710	1231	998	662	916	16.28931	21.61251	22.729503	11.185364	10.30723	10.105168	0.000439419923515459	-0.652261825826642	down
ENSG00000170312	CDK1	3453	4105	2740	2512	1161	2281	41.279439	50.656068	46.746979	31.225665	19.475826	28.117202	0.000677688799992686	-0.714951363672365	down
ENSG00000108352	RAPGEFL1	23	41	10	86	66	63	0.414377	0.3794	0.070268	0.515723	0.872972	0.349255	0.0193334230635391	0.877188548738777	up
ENSG00000221843	C2orf16	37	44	25	100	180	145	0.137566	0.165431	0.129311	0.164269	0.415775	0.216895	5.23131203855938e-05	1.33131498046261	up
ENSG00000113070	HBEGF	1002	864	603	518	254	457	9.82534	8.553333	8.242826	5.160668	3.497116	4.585504	6.47598552163524e-05	-0.878075097323078	down
ENSG00000123219	CENPK	581	583	383	345	109	283	8.861207	8.454986	8.343758	5.414901	2.18922	4.202522	0.00413730108816454	-0.852148462290901	down
Homo_sapiens_newGene_4311	Homo_sapiens_newGene_4311	35	27	27	69	74	61	0.774036	0.593617	0.833538	1.577193	2.452669	1.583704	0.0464632637220242	0.75362809324747	up
ENSG00000169710	FASN	7685	9611	6626	15899	20735	56161	21.337259	27.146235	25.865934	44.376512	80.199341	157.965882	0.00490523281246358	1.02263976868052	up
ENSG00000114315	HES1	650	880	555	256	183	302	9.533512	13.034152	11.350341	3.820032	3.76047	4.542093	1.41081607037278e-10	-1.30247521088647	down
ENSG00000183337	BCOR	2758	2575	1827	1861	1204	1414	9.84121	9.264589	8.9702	6.775192	5.910657	5.048369	0.000278955443060182	-0.604998270651088	down
ENSG00000092853	CLSPN	937	1051	819	503	266	434	2.932007	2.927927	3.598541	1.566399	1.011717	1.206509	1.33748768112357e-08	-1.10438676235762	down
ENSG00000155744	FAM126B	790	823	543	485	359	464	1.954031	2.035629	1.981448	1.241464	1.485987	1.234757	0.000296094307016735	-0.636135878165843	down
ENSG00000095951	HIVEP1	1728	2195	1675	1547	677	1341	4.810802	5.973502	6.522578	4.462987	2.67355	4.32481	0.0173306708202144	-0.589174429204816	down
ENSG00000288558	DUS4L-BCAP29	345	413	490	242	119	122	1.354562	1.627252	2.713097	0.967686	0.656129	0.461661	0.00068528097077848	-1.0468472354755	down
ENSG00000170485	NPAS2	760	1306	945	2137	1011	1882	4.576891	7.770608	8.14011	13.067459	8.494711	11.523925	0.0275140776746207	0.606500093762827	up
ENSG00000167508	MVD	1456	1316	850	2052	2125	3972	21.354856	19.71547	17.215577	31.531346	43.866578	61.591937	1.25917985272922e-05	1.03960406988273	up
ENSG00000047365	ARAP2	465	473	386	294	206	241	1.446313	1.478625	1.654996	0.919075	0.927314	0.757827	0.000744598887504317	-0.730649104004265	down
ENSG00000083642	PDS5B	1866	1490	1020	1029	649	829	6.042377	4.844638	4.560892	3.416551	3.132809	2.729919	0.00034002483713922	-0.699342057642521	down
ENSG00000146757	ZNF92	202	224	184	112	68	92	1.469945	1.686206	1.965691	0.824616	0.691595	0.686916	0.000624771233365353	-0.940216925845735	down
ENSG00000136492	BRIP1	381	404	290	195	168	177	1.861521	1.252773	1.197091	0.605232	0.713476	0.760858	0.000234364752574682	-0.83496690388429	down
ENSG00000080345	RIF1	4409	4225	2951	2895	1924	1805	7.63586	8.291248	7.106801	5.035303	4.575142	3.067009	0.000467957889294916	-0.697270349220153	down
ENSG00000174669	SLC29A2	235	246	146	393	253	392	2.179423	2.334139	1.869111	3.749292	3.365411	3.771864	0.00516956078720488	0.668106328983991	up
ENSG00000130766	SESN2	840	1487	982	2806	1572	3418	5.609123	10.027038	9.144558	19.053848	14.741466	23.39418	2.40220362187083e-05	1.03660053480373	up
ENSG00000107984	DKK1	1179	3279	2155	597	88	531	15.102601	42.418259	38.51651	7.77042	1.581456	6.968967	0.0189517483108888	-0.846142183866199	down
ENSG00000181104	F2R	1620	2149	1566	1040	1002	1246	10.049555	13.461061	13.587737	6.599979	8.726729	7.965512	0.00322973715807984	-0.605529684322776	down
ENSG00000187193	MT1X	733	643	409	1366	747	1389	40.786072	35.774022	31.413415	76.283047	58.854337	78.742643	1.90732143052754e-05	0.890356896514365	up
ENSG00000258790	ENSG00000258790	841	905	381	1231	897	1277	5.035793	5.47722	3.179045	7.50303	7.552447	7.842455	0.00643001187775739	0.65682915196393	up
ENSG00000102870	ZNF629	597	509	328	890	923	662	2.266319	1.951309	1.73477	3.437939	4.922264	2.576686	0.00534565227621271	0.738997695014052	up
ENSG00000157978	LDLRAP1	453	432	278	684	666	514	3.588067	3.458181	3.072564	5.51739	7.411708	4.178668	0.012524585838612	0.64978154453501	up
ENSG00000011426	ANLN	5557	8497	6078	4365	2038	5804	27.665681	42.119233	42.006662	21.964681	14.284888	29.521875	0.0293735894463146	-0.624430392513426	down
ENSG00000075420	FNDC3B	2148	2974	2246	1369	1242	1584	6.661201	9.655599	9.632044	4.419102	6.256788	5.247426	0.000325600647760423	-0.717526884022362	down
ENSG00000110172	CHORDC1	1683	1722	1425	699	258	485	13.540923	13.797546	15.477494	5.863542	3.650492	4.605813	3.58518336935209e-11	-1.50597155880724	down
ENSG00000143303	RRNAD1	639	663	365	1102	799	1073	7.433005	7.458032	5.920182	12.806543	12.899357	12.844888	6.43220087509594e-06	0.816945252435269	up
ENSG00000163660	CCNL1	3531	4219	2881	1770	1336	2036	36.658628	44.894287	42.170617	18.842146	19.448859	22.178417	3.41536134317833e-11	-0.966630745453666	down
ENSG00000163661	PTX3	516	745	503	123	67	322	6.330669	9.232779	8.604424	1.524683	1.145579	4.044532	0.000279122849380978	-1.19687509261669	down
ENSG00000157851	DPYSL5	288	190	156	488	430	248	1.283966	0.85442	0.967678	2.215509	2.692848	1.135296	0.0308554624082039	0.715201492161992	up
ENSG00000168159	RNF187	2037	1453	1124	2859	2047	3296	15.101696	10.876266	11.630717	21.557482	21.318718	25.046463	4.9433447134247e-05	0.785992996079499	up
ENSG00000164236	ANKRD33B	887	801	530	538	303	548	2.13892	1.999074	1.783381	1.317746	1.023454	1.354461	0.00916902026774422	-0.586159726555196	down
ENSG00000197579	TOPORS	1648	2303	1536	1191	820	1330	9.223798	13.017208	11.996286	6.77673	6.440827	7.630226	0.00109409661426184	-0.641856812089594	down
Homo_sapiens_newGene_3959	Homo_sapiens_newGene_3959	844	893	705	1709	906	1537	8.909404	9.886554	10.373232	18.454701	13.552646	16.62894	0.000361171863574781	0.696851899335802	up
ENSG00000049239	H6PD	886	1185	904	1523	2042	1986	3.661111	3.024555	3.194627	6.401282	7.247766	5.145774	0.000906478675956099	0.819814222628126	up
ENSG00000170396	ZNF804A	65	76	43	34	7	19	0.327605	0.391026	0.303449	0.171901	0.046102	0.098284	0.0385768535149054	-0.796600616522269	down
ENSG00000065613	SLK	6939	7256	5212	4569	2947	3338	21.123786	22.367734	21.944404	13.998761	12.469201	10.305649	6.48828739168673e-07	-0.764976881063069	down
ENSG00000171443	ZNF524	196	256	181	354	247	423	4.131004	4.950844	4.865124	7.323462	6.688299	8.311688	0.0218890854274718	0.605292841143018	up
ENSG00000145002	FAM86B2	20	14	16	47	55	48	0.406051	0.354911	0.398548	0.970064	2.235847	0.985945	0.0273698068979499	0.838956704075956	up
Homo_sapiens_newGene_7654	Homo_sapiens_newGene_7654	22	43	19	48	88	85	0.572758	1.158571	0.678664	1.291034	3.276779	2.327633	0.0380358676728616	0.796368431481513	up
ENSG00000112964	GHR	303	278	206	154	132	124	1.424291	1.318069	1.352901	0.738634	0.874301	0.598526	0.0049953872121725	-0.748733613661835	down
ENSG00000106299	WASL	3934	4332	2936	2321	2092	2194	20.843962	23.185757	21.712675	12.504257	15.566284	11.914077	1.85319936794039e-05	-0.66988593071839	down
ENSG00000111615	KRR1	2182	2989	1996	1776	1184	1250	4.992537	6.90773	6.37333	4.13105	3.805116	2.931596	0.00091750342491251	-0.672758357975689	down
ENSG00000070495	JMJD6	1967	2014	1336	1145	808	1265	27.395761	27.997745	24.780116	15.519083	14.993913	16.18708	2.58281960103807e-05	-0.655870853468244	down
ENSG00000166510	CCDC68	790	1187	881	496	346	488	4.5927	6.92448	7.100815	2.846924	2.803194	2.909101	6.42104413646877e-06	-0.97026710748685	down
ENSG00000182359	KBTBD3	54	77	43	104	109	119	0.32208	0.459492	0.365309	0.709921	1.052263	0.755046	0.0408425366939111	0.711719088542933	up
ENSG00000114933	INO80D	861	811	594	481	361	479	1.60281	1.585461	1.514125	1.064295	0.82779	1.127288	5.0192431215421e-05	-0.695521264230706	down
ENSG00000160326	SLC2A6	52	62	41	93	134	117	0.538041	0.579658	0.535504	0.961885	1.812783	1.192638	0.0175203624927141	0.832588297043461	up
ENSG00000198763	MT-ND2	48595	35854	26776	137079	132159	66471	1078.33374	803.534973	829.141724	3092.873047	4118.805664	1511.851562	1.67192355507903e-07	1.36103313015055	up
ENSG00000163808	KIF15	358	415	351	248	152	181	1.743288	2.042598	2.400624	1.237435	1.04213	0.906534	0.0011777196095891	-0.810217656638439	down
ENSG00000117724	CENPF	2975	3408	2557	2443	1128	1593	6.697992	7.816386	8.015536	5.580232	3.557019	3.667788	0.00105872791213028	-0.712716646924559	down
ENSG00000131051	RBM39	9177	9595	6809	6315	4147	6059	96.81509	102.468673	97.976335	69.732698	63.894341	76.114308	2.34643157040638e-06	-0.58754152540749	down
ENSG00000111186	WNT5B	342	297	277	460	428	854	4.608398	3.664062	4.516931	6.205738	8.824443	11.55188	0.00695415260101348	0.763532189047102	up
ENSG00000138668	HNRNPD	5905	6464	4786	3847	2825	3742	72.303358	81.815639	81.410193	47.217822	47.038381	47.805919	4.06935656148291e-08	-0.670808675585982	down
ENSG00000138660	AP1AR	1571	2141	1461	1072	723	1315	6.297527	8.45787	7.9755	4.272305	4.269739	5.272064	0.00190132203740428	-0.655473624686887	down
ENSG00000153956	CACNA2D1	1059	1663	1254	905	546	741	3.245696	5.147833	5.370136	2.818619	2.351737	2.417401	0.00117174602460961	-0.755779359745231	down
ENSG00000123552	USP45	561	4098	2943	463	245	207	2.905137	17.537162	16.694258	2.378456	1.517654	0.865575	0.0116736035079172	-0.87304063394183	down
ENSG00000140941	MAP1LC3B	4711	4132	3094	8685	4504	6551	51.081529	45.484686	46.511539	93.985271	67.702964	71.714425	0.000183268462881127	0.682683160233694	up
ENSG00000013392	RWDD2A	216	247	187	426	396	517	1.322558	1.528874	1.594488	2.655905	3.405093	3.249012	1.65843393752665e-05	0.947226438928393	up
Homo_sapiens_newGene_5755	Homo_sapiens_newGene_5755	5	12	41	81	67	223	0.156943	0.401214	0.766738	0.822444	1.012844	2.256558	0.0180754904543079	0.857143038578541	up
Homo_sapiens_newGene_4404	Homo_sapiens_newGene_4404	1794	2072	1253	382	256	353	9.210842	10.912469	7.773595	2.76377	2.151045	1.981354	5.77081722041046e-50	-2.17833469671892	down
ENSG00000198133	TMEM229B	52	73	39	96	128	103	0.282546	0.406052	0.298232	0.538102	0.984823	0.577702	0.0451532981638402	0.728442998637398	up
ENSG00000083454	P2RX5	406	289	217	721	353	416	4.716687	3.363472	3.510184	8.641163	5.718034	5.081502	0.0429768077952756	0.600622827235392	up
ENSG00000172893	DHCR7	1854	2037	1408	3594	2775	6386	16.918558	18.809803	18.122835	32.087603	35.57092	58.708839	1.13410349905527e-06	1.1065459601635	up
ENSG00000145734	BDP1	634	592	451	393	229	128	1.415542	1.424669	1.320479	0.835442	0.676091	0.273183	0.0107695786010512	-0.829594203937903	down
ENSG00000107864	CPEB3	152	272	168	108	76	100	0.453256	0.817485	0.694873	0.327268	0.31585	0.304157	0.0112127631870245	-0.794647510070299	down
ENSG00000181026	AEN	1914	3008	1920	1391	498	1526	14.741024	23.676297	20.568321	10.709005	5.44208	12.590024	0.00416483368595766	-0.828099219393098	down
ENSG00000156273	BACH1	4563	5798	4274	3260	2165	3171	25.056205	30.815135	32.681671	23.593654	25.839009	20.342039	8.79359559673444e-06	-0.712391785451136	down
ENSG00000065328	MCM10	631	615	481	382	185	221	3.516841	3.423331	3.671265	2.313665	1.599233	1.14654	0.000106754324752817	-0.956264380113854	down
ENSG00000180776	ZDHHC20	2247	2048	1626	1129	920	1487	10.123568	9.099956	9.878213	5.071943	5.82017	6.751595	0.000247282343404171	-0.667443078105032	down
ENSG00000115419	GLS	3363	2961	2433	1806	1386	1316	18.378524	16.1771	18.58133	10.03148	10.605091	7.365851	2.52289161904553e-06	-0.848339324248829	down
ENSG00000186326	RGS9BP	62	67	51	101	118	210	0.580212	0.63608	0.658758	0.961474	1.552026	2.021441	0.0101342075406574	0.881233256291919	up
ENSG00000102934	PLLP	167	178	100	294	457	446	1.700676	1.68642	1.539279	3.012954	4.002372	3.701993	2.82525281798132e-05	1.18609758608344	up
Homo_sapiens_newGene_4226	Homo_sapiens_newGene_4226	8314	8871	6007	5220	2222	4463	87.277134	84.841484	75.529994	57.812267	33.872546	49.382179	3.07638191219606e-05	-0.866579970816969	down
ENSG00000091039	OSBPL8	5062	5017	3547	3320	2509	2600	16.602081	16.311639	16.48878	13.733639	11.575109	11.090325	9.05389899389479e-05	-0.614172920028887	down
ENSG00000219607	PPP1R3G	139	170	87	176	225	347	0.769817	0.956391	0.674959	0.995371	1.756	1.980209	0.0240090545274364	0.740255034208841	up
ENSG00000130449	ZSWIM6	1531	1347	1013	947	602	913	6.413004	5.70019	5.919401	4.033114	3.541636	3.919393	0.000482937193097931	-0.598026615076391	down
ENSG00000160298	C21orf58	89	117	70	170	140	178	1.037842	1.22519	0.755967	1.528525	1.861362	1.782089	0.0216350475197858	0.692914385137306	up
ENSG00000176165	FOXG1	654	1318	1096	426	290	838	4.329423	8.814502	10.127276	2.867808	2.688584	5.683227	0.0273698068979499	-0.746661829092746	down
ENSG00000138166	DUSP5	19947	12559	8554	9025	3423	9958	186.201431	118.400208	111.428497	85.654854	44.876568	95.269455	0.0178771814366553	-0.70139561971199	down
ENSG00000138160	KIF11	2842	3102	2143	1858	1126	1819	13.096547	14.440777	13.779855	8.724956	7.289052	8.591633	6.25560539306855e-06	-0.695442645617154	down
ENSG00000173269	MMRN2	39	44	24	101	136	144	1.031676	1.096161	0.861663	2.721861	5.142674	3.969534	6.15998503771914e-05	1.28529248455523	up
ENSG00000171150	SOCS5	1551	1810	1219	990	443	908	7.514127	8.860077	8.238572	4.874252	3.013668	4.507533	9.14427568523551e-05	-0.860742923984021	down
ENSG00000062282	DGAT2	407	424	311	656	480	619	3.902208	4.118278	4.164279	6.403143	6.652701	6.110078	0.00122317730019615	0.600447676523325	up
ENSG00000184227	ACOT1	170	130	127	267	291	332	2.318167	1.797736	2.41994	3.718506	5.585936	4.663174	0.000937029302639898	0.899835119423968	up
ENSG00000215271	HOMEZ	212	406	344	618	534	650	0.982987	1.8992	2.221156	2.912569	3.828916	3.087383	0.0150448201300304	0.725684291239806	up
ENSG00000148814	LRRC27	195	143	98	227	274	288	0.799328	0.661945	0.584505	1.218796	1.984285	1.059949	0.0153870265944285	0.738889417167438	up
ENSG00000050165	DKK3	1826	2055	1592	3008	2777	4427	13.994853	11.329557	15.732219	21.5347	26.046645	32.19346	1.29233383111427e-05	0.839724922680702	up
Homo_sapiens_newGene_3856	Homo_sapiens_newGene_3856	3441	2678	2088	4304	4159	3949	13.121954	8.24929	9.20725	15.558796	20.771151	14.384407	0.0028272932503773	0.602500361502708	up
ENSG00000128165	ADM2	270	435	306	880	770	1057	1.459117	2.387626	2.306634	4.834407	5.841755	5.858071	1.41227240527049e-08	1.25262630211408	up
ENSG00000177606	JUN	8114	7174	5270	2455	1694	3476	57.598293	51.661774	54.835699	19.359286	16.881208	25.287043	6.39103225868872e-12	-1.28115899846368	down
ENSG00000107951	MTPAP	994	1060	731	704	433	544	4.660638	4.849375	4.763292	3.123788	2.831991	2.663702	0.000439419923515459	-0.649990850583321	down
ENSG00000138814	PPP3CA	1347	2516	1917	918	821	1297	7.487117	15.031681	15.677091	5.590718	6.901166	7.832667	0.00411544813782789	-0.773215107437158	down
ENSG00000075426	FOSL2	2222	2860	2093	1402	812	1835	7.73083	10.275277	10.111613	4.931322	3.926605	6.583836	0.00159446808112071	-0.734242639204718	down
ENSG00000186834	HEXIM1	927	1077	717	1291	1465	1506	5.911869	6.936642	6.381007	8.372302	13.115669	9.844989	0.00289378258395142	0.641126228023123	up
ENSG00000179532	DNHD1	119	148	99	193	202	247	0.268977	0.355822	0.21297	0.385423	0.469246	0.583372	0.016869117301194	0.698406223699799	up
ENSG00000171097	KYAT1	93	58	63	99	158	378	1.086499	0.690495	1.105852	1.175098	2.7364	4.627258	0.0106354382317226	0.929580902778295	up
ENSG00000277150	F8A3	214	270	230	626	409	430	2.898258	3.689411	4.338951	8.609386	7.7751	5.959347	0.000361171863574781	0.887909340958017	up
ENSG00000162946	DISC1	387	299	274	113	102	107	1.420588	1.073475	1.358188	0.379541	0.498228	0.358906	1.60996950366561e-07	-1.28445274597363	down
ENSG00000005812	FBXL3	1846	1943	1491	1242	864	1110	12.239226	12.981171	13.877509	8.324431	8.013254	7.58744	6.31019271753138e-06	-0.659867418694416	down
ENSG00000132466	ANKRD17	4075	4453	3546	2932	1853	2724	8.835511	10.683301	11.502901	6.4675	6.053477	6.412922	2.33257257900316e-05	-0.643448474320122	down
ENSG00000073910	FRY	130	131	66	317	194	238	0.269244	0.239923	0.16129	0.692255	0.493325	0.451854	0.000219825162690497	1.00876673318473	up
ENSG00000140044	JDP2	755	918	695	1754	954	1761	6.764858	7.128548	9.507815	16.693653	13.785841	15.173035	5.00740630223469e-05	0.821326013304329	up
ENSG00000151151	IPMK	1159	1224	913	680	262	457	4.395375	4.690265	4.832003	2.620461	1.39617	1.775167	7.21645006281705e-06	-1.0674975384073	down
Homo_sapiens_newGene_5654	Homo_sapiens_newGene_5654	306	443	329	546	711	505	1.116885	2.031867	1.699891	2.111703	3.730875	2.337929	0.0440208384413008	0.622478768148369	up
ENSG00000178093	TSSK6	104	86	58	175	132	128	1.775185	1.473982	1.380108	3.022168	3.15819	2.250748	0.0433072905846306	0.661929993150903	up
ENSG00000175344	CHRNA7	24	53	23	121	91	88	0.186768	0.479206	0.202121	0.753164	0.542449	0.359017	0.00367464344658789	1.01796045289932	up
ENSG00000155090	KLF10	10724	9635	6849	3165	1346	2499	84.560943	76.541426	75.068584	24.772437	14.62824	19.857442	1.42392490100385e-20	-1.75199307473656	down
ENSG00000183696	UPP1	9475	6578	4116	24379	8218	13716	189.524018	115.0455	105.146425	479.750018	226.769664	275.000793	0.000279122849380978	0.986243115318409	up
ENSG00000176697	BDNF	1115	1254	951	451	351	712	6.24595	7.219609	7.649681	2.610155	2.828384	4.183134	1.43979198989276e-05	-0.981334427890811	down
ENSG00000163975	MELTF	1298	1210	811	1747	2016	1536	8.064562	7.691125	6.975741	10.86336	16.99705	9.762887	0.00623715373332747	0.665604762086219	up
ENSG00000116132	PRRX1	1163	1744	1260	809	489	818	7.338446	10.93245	10.873695	4.98083	4.226937	5.231651	5.68596896443568e-05	-0.870481532421398	down
ENSG00000116133	DHCR24	1272	1084	703	1674	2135	3103	6.947599	6.002286	5.355019	9.314607	16.384321	17.549305	1.00563739413116e-05	1.05988921587567	up
ENSG00000170989	S1PR1	1027	1597	1005	489	435	1080	9.769845	15.412365	13.561237	4.704054	5.766708	9.900491	0.0327332410243853	-0.668215426549474	down
ENSG00000170325	PRDM10	1323	1402	1050	943	422	707	4.967718	5.279443	5.559505	3.547833	2.168197	2.698954	0.000434090183598787	-0.774663283606047	down
ENSG00000134318	ROCK2	1864	1462	1220	1089	887	711	5.178118	4.097227	4.744519	3.068008	3.458823	2.016776	0.0100520433806158	-0.622111053578767	down
ENSG00000019549	SNAI2	266	745	502	63	28	96	2.859111	8.042523	7.442177	0.671521	0.405487	1.0827	2.25735627634564e-10	-1.94523588664053	down
ENSG00000105971	CAV2	2281	3257	2397	1860	1137	2043	19.186163	28.32845	28.730908	15.389707	12.99964	17.431229	0.00698148886631457	-0.593983862386419	down
ENSG00000169955	ZNF747	87	91	133	186	230	236	0.510656	0.535447	1.286373	1.313282	2.220599	1.764389	0.036357520790141	0.739160806566113	up
ENSG00000070540	WIPI1	1673	1602	1094	1984	1886	2966	21.312294	21.109427	19.424067	25.391659	33.999825	38.460029	0.002334281047971	0.626309616940066	up
ENSG00000008952	SEC62	3244	3597	2601	1877	1829	1941	11.673908	13.378345	13.075744	6.883621	9.28532	7.614061	0.000148339524980464	-0.647683028627502	down
ENSG00000143702	CEP170	2436	3394	2469	1676	1320	2049	9.249092	12.53534	13.679209	6.914544	7.398013	8.005559	0.00133007524328801	-0.643142696334422	down
ENSG00000185818	NAT8L	1536	921	693	2450	1610	1544	5.863929	3.549306	3.689963	9.509838	8.633043	6.038674	0.00392043463321279	0.751010898821562	up
ENSG00000185813	PCYT2	2496	2184	1614	3733	3137	4408	13.471441	16.025221	14.886632	22.326834	22.115359	25.78344	3.05630446661348e-08	0.831335793275345	up
ENSG00000164631	ZNF12	1859	2017	1430	1352	935	923	8.488483	9.280514	9.083873	6.2947	6.05497	4.334003	0.00105900651783234	-0.633703574614972	down
ENSG00000031691	CENPQ	249	321	285	161	120	155	3.298978	4.30087	5.280349	2.163471	2.234122	2.10542	0.00330953016127787	-0.801931755612785	down
ENSG00000113240	CLK4	767	714	488	502	282	273	7.34567	6.960483	6.580249	5.073022	3.987833	2.621036	0.0042859621986151	-0.73615017067488	down
ENSG00000175105	ZNF654	718	780	580	386	345	410	2.56736	2.817077	2.895589	1.401513	1.730076	1.502449	5.68596896443568e-05	-0.759425853260863	down
ENSG00000189308	LIN54	798	1059	755	536	316	511	3.88009	4.630742	4.885064	2.507668	2.102365	2.505157	4.59480294728588e-05	-0.839904730951813	down
ENSG00000132002	DNAJB1	20379	27790	19320	9485	6893	11958	206.135153	284.591101	273.837491	97.660529	98.688003	124.963054	4.73720526349634e-11	-1.1418783808977	down
ENSG00000169851	PCDH7	107	238	147	74	53	108	0.978002	0.895661	0.830731	0.31681	0.265059	0.463399	0.0474560537585163	-0.718947803747425	down
Homo_sapiens_newGene_4951	Homo_sapiens_newGene_4951	115	145	270	570	209	569	1.449684	1.849167	4.750177	7.309329	3.699269	7.35976	0.0383823236455132	0.76745273392903	up
ENSG00000168811	IL12A	118	156	111	42	14	33	1.881388	2.508798	2.484378	0.682193	0.308855	0.537574	1.7532618884956e-05	-1.38403115741448	down
ENSG00000169064	ZBBX	39	48	33	15	7	8	0.233147	0.309752	0.276251	0.088187	0.054935	0.046317	0.0184331275058093	-0.882879207268745	down
ENSG00000122786	CALD1	909	346	214	249	183	194	5.229796	1.956959	1.669736	1.433614	1.448523	1.117151	0.0310623591012422	-0.769988936510784	down
ENSG00000122783	CYREN	635	680	474	959	778	1114	9.167612	9.929679	9.469674	14.359874	16.154999	16.033355	0.000148909779354838	0.657893654771767	up
ENSG00000173852	DPY19L1	3487	4363	3288	2196	1838	2328	16.256631	20.403531	21.328054	10.311543	12.222567	10.998213	6.43323157526375e-06	-0.734289524250189	down
ENSG00000122870	BICC1	500	445	349	236	198	217	2.025025	1.827423	1.994139	0.966162	1.125411	0.913063	8.1597400380361e-05	-0.846658589671996	down
ENSG00000120437	ACAT2	916	1104	832	1302	1054	2287	13.920182	16.959084	17.651218	20.137417	22.505869	35.647621	0.0236237262776426	0.603837674206898	up
ENSG00000038427	VCAN	449	443	444	221	103	281	1.066998	0.996958	1.194565	0.532691	0.308068	0.790101	0.00135458963728968	-0.931776775757476	down
ENSG00000074416	MGLL	4827	3719	2613	7333	3160	7334	26.836157	20.728052	20.382931	40.994217	24.500182	41.271343	0.0212471789770207	0.589185111534697	up
ENSG00000172845	SP3	4956	5278	4060	3295	2392	2521	25.90112	25.39594	26.350585	12.459141	15.689309	10.81307	4.55789255230847e-06	-0.726255787655294	down
ENSG00000189114	BLOC1S3	639	568	411	964	762	853	5.922377	5.235214	5.274883	9.092063	10.038221	8.248912	0.000275603859984963	0.664153064609899	up
ENSG00000102554	KLF5	543	670	433	348	190	293	3.743191	4.668734	4.163977	2.436032	1.841948	2.07288	7.69101275407787e-05	-0.860953971654449	down
ENSG00000182263	FIGN	463	462	322	289	225	219	1.135748	1.155186	1.09552	0.71853	0.767948	0.543791	0.00757139065769464	-0.634921272150959	down
ENSG00000167900	TK1	1618	2276	1300	1271	561	1193	25.016117	36.586002	29.01264	20.126475	11.964435	19.196747	0.00678671458290952	-0.674363693849161	down
ENSG00000251493	FOXD1	2595	4518	3829	2114	1218	2453	23.880167	42.001366	49.18288	19.782753	15.734469	23.139803	0.00257805008514713	-0.799153429515493	down
ENSG00000119431	HDHD3	391	417	273	495	629	712	5.989103	6.436269	5.874336	7.668715	13.62098	11.209181	0.00530477186928483	0.713465710702466	up
ENSG00000198899	MT-ATP6	29371	39128	28252	73202	72092	89252	997.237671	1341.785889	1338.590332	2527.155273	3437.832031	3106.120117	8.28835512237254e-13	1.21264510016346	up
ENSG00000067082	KLF6	5936	7458	5371	2529	1843	3843	31.332381	39.255772	39.533348	13.408652	13.616948	20.440817	3.28122459907108e-07	-1.05750013311398	down
ENSG00000121621	KIF18A	846	1122	707	624	397	380	5.71933	7.66751	6.669933	4.292469	3.768285	2.632628	0.000871949290143336	-0.783964745211091	down
ENSG00000048649	RSF1	4348	4187	3142	2440	1786	2026	9.29626	9.129724	9.416789	5.350214	5.728278	4.627994	1.0191087037779e-09	-0.827500546678844	down
ENSG00000143476	DTL	1381	1533	976	725	446	825	7.234898	8.109721	7.134714	3.861077	3.276157	4.426884	4.13490066718795e-06	-0.863205821433488	down
ENSG00000166670	MMP10	8	30	26	73	32	149	0.099202	0.397673	0.467037	0.973207	0.579831	1.994186	0.0397832474944362	0.783981566961433	up
ENSG00000185561	TLCD2	397	346	199	457	686	653	1.556228	1.370129	1.088129	1.823856	3.785066	2.629554	0.00377295481567983	0.832604667691122	up
ENSG00000082258	CCNT2	2955	2810	2021	2005	1014	1480	13.52013	12.841695	13.178332	8.461202	5.642425	6.187878	0.000155420800317176	-0.716459146151699	down
ENSG00000135932	CAB39	4029	4898	3439	3044	1691	2933	24.474622	30.093743	29.232968	18.806606	14.336629	18.214733	0.000436503381924343	-0.637145397081642	down
ENSG00000139278	GLIPR1	506	648	533	160	128	400	2.049805	2.661944	3.286008	0.74592	0.823845	1.683206	0.00318238898889504	-0.951727131289698	down
ENSG00000131069	ACSS2	2618	3078	2202	3701	4275	8194	21.249661	25.145478	24.965393	30.46479	48.559532	68.621645	0.000537748719924783	0.890777862214055	up
ENSG00000138658	ZGRF1	141	221	111	102	66	82	0.51832	0.908927	0.664479	0.451749	0.322337	0.290323	0.0450595959508007	-0.664391628411518	down
ENSG00000146263	MMS22L	1353	1509	1112	932	587	937	3.721306	4.430691	4.372304	2.668527	2.304739	2.89305	0.000201462437934037	-0.638487906626832	down
ENSG00000164430	CGAS	1462	2193	1512	854	707	1325	10.600567	16.172168	15.240796	6.31664	7.284841	9.891603	0.00360265929331876	-0.71803332917301	down
ENSG00000108021	TASOR2	3442	3678	2812	2449	1653	2106	9.175292	10.040615	10.537037	6.952093	6.20368	6.040659	7.8939826834229e-06	-0.628744004152257	down
ENSG00000153904	DDAH1	2688	3073	2268	1700	865	1658	15.689505	18.096585	18.39943	10.065046	7.112056	9.901041	1.03343133756167e-05	-0.849893971275633	down
ENSG00000113161	HMGCR	2007	2427	1622	2516	2620	4348	10.275689	12.763284	11.692776	13.803316	19.805239	23.434357	0.0109472966812016	0.604034354268616	up
ENSG00000072954	TMEM38A	265	201	115	298	509	329	2.326923	1.778489	1.408416	2.654685	6.282069	2.961416	0.0180965333326579	0.795697269018975	up
ENSG00000151414	NEK7	2160	2388	1655	1362	409	950	12.137503	13.553674	12.978806	7.782839	3.354157	5.471685	0.000200998799610489	-0.994869331672511	down
ENSG00000024526	DEPDC1	2115	2835	2080	1693	866	1546	9.705403	13.144952	13.44584	7.918869	5.510884	7.31363	0.000918511417333406	-0.706541857440689	down
ENSG00000165424	ZCCHC24	387	432	316	589	484	725	1.814364	2.045956	2.063736	2.80494	3.18608	3.481944	0.00273940233228556	0.625549059794904	up
ENSG00000205189	ZBTB10	3000	3405	2589	2285	1356	1879	6.968899	8.25289	8.489134	5.687173	5.218123	4.911181	7.46671647703892e-05	-0.653667862745744	down
ENSG00000144320	LNPK	1770	1795	1160	1049	933	848	5.505583	5.551029	4.968813	3.394463	5.168646	2.766845	0.00198418482623828	-0.618004207745113	down
ENSG00000166734	GOLM2	4194	4512	3292	2469	2292	2475	25.237273	27.355347	27.648607	15.071605	19.385792	15.193238	3.96648529306966e-05	-0.645241387133716	down
ENSG00000188906	LRRK2	903	763	616	507	382	384	2.97938	2.345317	2.176991	1.668052	1.357539	1.170457	0.000496422424454884	-0.725518657324188	down
ENSG00000113369	ARRDC3	8734	8581	6087	4791	2082	2073	47.635864	47.272667	46.331596	26.567417	15.948239	11.585114	2.15717088825824e-06	-1.15893754925162	down
ENSG00000145743	FBXL17	1026	888	703	621	467	470	4.593222	4.023469	4.396858	2.810188	2.919296	2.150797	0.00159807524722702	-0.645458137408667	down
ENSG00000119707	RBM25	4420	5705	4166	2421	1813	2630	18.247663	23.037961	22.473737	10.350968	11.682206	11.050161	3.30830139732581e-10	-0.976757287573678	down
ENSG00000138448	ITGAV	2466	3093	2142	1342	1153	1493	8.210759	10.476408	9.987283	4.480257	5.316974	5.032378	7.24875398681709e-08	-0.858437818308262	down
ENSG00000125266	EFNB2	626	1331	931	257	169	464	2.897587	6.222159	6.010213	1.208421	1.096751	2.2004	1.7532618884956e-05	-1.27591803930976	down
ENSG00000181830	SLC35C1	625	567	411	996	819	1068	4.608909	4.106293	3.967118	7.296889	8.168704	7.663943	6.1713609746171e-07	0.827667644733065	up
ENSG00000140545	MFGE8	746	1110	779	1107	1067	2355	9.317708	13.544258	13.414787	13.601969	18.143842	29.041957	0.0352581280300273	0.637059305077817	up
Homo_sapiens_newGene_3239	Homo_sapiens_newGene_3239	113	88	99	190	220	265	1.128883	0.895546	1.415941	1.965569	3.195382	2.849021	0.00237435015174213	0.918732232391662	up
ENSG00000095002	MSH2	2703	2305	1558	1529	1172	1073	19.969521	17.216332	16.003869	11.279438	12.163494	8.11563	0.00121864276837103	-0.670463833429124	down
ENSG00000173230	GOLGB1	3080	3695	2511	1879	1814	2008	7.274591	8.434463	8.326544	4.364237	5.751897	4.724977	0.000451887444531425	-0.610854856455348	down
ENSG00000160285	LSS	1058	989	646	1925	2065	2952	5.704326	5.697388	4.613317	10.884819	16.075842	16.880694	8.48970623168051e-11	1.27421168972222	up
ENSG00000072274	TFRC	11176	12797	8958	4632	4616	8670	51.852177	60.06004	58.172517	21.790342	30.177708	41.184893	0.00137475396719744	-0.746868427289835	down
ENSG00000103540	CCP110	703	628	547	486	330	320	3.086722	2.681548	3.201628	2.15493	2.092064	1.385681	0.0104848830864211	-0.617307944513496	down
ENSG00000110318	CEP126	343	280	201	151	150	99	1.220679	0.968533	0.951872	0.517374	0.723652	0.331358	0.0172655800563716	-0.746507757564214	down
ENSG00000185650	ZFP36L1	34780	39576	27543	18916	6686	17856	266.541954	306.324094	295.643028	147.396593	72.381432	140.297283	8.2391863335946e-06	-1.06853016682278	down
ENSG00000164949	GEM	1567	2814	2109	838	444	771	16.739823	30.090831	31.263429	9.111498	6.631663	8.395756	1.08191065388206e-09	-1.42131291007054	down
ENSG00000186104	CYP2R1	270	254	148	444	445	419	3.157264	3.029428	2.328763	5.257117	7.14933	4.80602	0.000302104980793157	0.888292767139372	up
Homo_sapiens_newGene_6977	Homo_sapiens_newGene_6977	83	47	64	208	242	208	0.427084	0.242687	0.457974	1.090752	1.778833	1.189823	2.88044574498729e-05	1.28552423884814	up
ENSG00000180425	C11orf71	65	137	87	236	228	162	0.754094	1.604147	1.40809	2.795237	3.728954	1.938675	0.0175577614583002	0.816876205049123	up
ENSG00000103150	MLYCD	401	392	342	550	620	896	0.709577	0.701073	0.844601	0.989116	1.597663	1.647871	0.00249837146542791	0.763815266700392	up
ENSG00000092470	WDR76	1266	1368	969	780	433	773	7.49513	8.205177	7.949799	4.974369	3.634817	4.809403	3.0804755597395e-05	-0.781740181972501	down
ENSG00000177352	CCDC71	294	332	249	474	455	458	3.786164	4.328405	4.48159	6.217286	8.247602	6.053604	0.00785022008759	0.627568418838958	up
ENSG00000157184	CPT2	376	395	239	573	617	875	3.208622	3.411434	2.847151	4.982208	7.428745	7.701983	4.57503539281754e-05	0.94600114255914	up
Homo_sapiens_newGene_7164	Homo_sapiens_newGene_7164	1444	1360	821	2249	1520	2297	11.003618	12.081658	6.702732	13.247869	14.419842	15.018098	1.10858973204008e-05	0.732463489309157	up
Homo_sapiens_newGene_1641	Homo_sapiens_newGene_1641	383	408	285	590	527	561	1.712626	2.154712	1.535856	2.461679	3.658246	3.315114	0.00255743800995239	0.62603684909516	up
ENSG00000156140	ADAMTS3	326	599	379	140	140	243	1.205123	2.23723	1.957811	0.526863	0.726677	0.920701	0.000670764271665314	-1.00150683285211	down
Homo_sapiens_newGene_6349	Homo_sapiens_newGene_6349	1034	1284	843	2319	1958	2853	7.039559	8.255172	7.279158	14.8243	16.960557	18.494312	2.96132834411008e-12	1.12460692287966	up
ENSG00000120129	DUSP1	5805	7690	5735	1500	614	2169	66.67421	89.212021	91.924873	17.518393	9.889546	25.531042	3.60274046952546e-12	-1.76522983032296	down
ENSG00000132821	VSTM2L	137	177	109	269	292	279	1.656204	2.124225	1.83738	3.34427	4.893796	3.477857	0.00147328580464836	0.86692867537052	up
ENSG00000134086	VHL	1275	1391	959	1955	1616	1884	6.996209	8.005532	7.551322	10.734094	12.284421	10.641188	5.68596896443568e-05	0.600098482202705	up
Homo_sapiens_newGene_502	Homo_sapiens_newGene_502	144	173	127	335	340	343	1.299076	1.664352	1.617552	3.159433	4.805584	3.40054	1.73405380770284e-05	1.05314968847274	up
ENSG00000079459	FDFT1	2260	2155	1643	2894	2575	7065	26.612816	24.684282	27.108385	34.606109	42.771945	83.961048	0.00340138698184056	0.844053387131462	up
ENSG00000112118	MCM3	3645	3543	2401	1534	1607	1684	28.436557	28.50267	26.527158	12.273301	18.031625	13.924523	1.01784825692069e-06	-0.856609976084775	down
Homo_sapiens_newGene_6069	Homo_sapiens_newGene_6069	280	192	194	320	464	392	2.031734	1.046779	1.497888	1.833042	3.633358	2.93207	0.0273698068979499	0.694644034555579	up
Homo_sapiens_newGene_3726	Homo_sapiens_newGene_3726	26	64	30	111	99	75	0.426573	1.20562	0.795983	2.021192	2.411448	1.448399	0.0382951061204802	0.782327688838193	up
ENSG00000184619	KRBA2	333	346	230	497	599	469	0.694847	0.836767	0.651326	1.197837	1.812197	1.163782	0.00684722462977424	0.727669508708799	up
ENSG00000163535	SGO2	576	505	428	407	193	229	3.018235	2.697303	3.101038	2.275304	1.419196	1.224764	0.00850645105599279	-0.720073111827837	down
ENSG00000179886	TIGD5	131	187	165	244	257	358	0.560786	0.807332	0.986953	1.062177	1.544381	1.570837	0.0354914939416146	0.6621772414757	up
ENSG00000127561	SYNGR3	183	100	116	208	295	278	2.210934	1.148474	1.899996	2.444654	4.891732	3.293913	0.0251867467886086	0.753634743881754	up
ENSG00000113460	BRIX1	2997	3757	2517	2062	1031	1753	43.551743	55.144543	51.039528	30.470331	21.037811	26.110981	7.51255994469351e-06	-0.852412680313051	down
ENSG00000166478	ZNF143	1134	1230	897	815	331	737	10.057755	10.376469	10.543972	7.211504	3.981042	6.305926	0.00588741040779559	-0.695763069184594	down
ENSG00000168769	TET2	1025	1310	979	686	469	691	2.555295	3.418242	3.389887	1.659454	1.617357	1.707759	4.27520782985885e-05	-0.765838857733576	down
ENSG00000149115	TNKS1BP1	2228	2686	1887	3316	2677	4413	9.927494	11.655503	11.664818	14.543528	16.425114	19.470655	0.00167180490775016	0.587919182597184	up
ENSG00000118193	KIF14	542	698	441	371	231	266	1.721287	2.244849	1.970481	1.198862	1.028656	0.862438	0.000277695373847038	-0.815668273083028	down
ENSG00000169967	MAP3K2	4023	4389	3121	2487	2058	2039	8.200608	9.190433	9.510777	5.182236	6.140148	4.398514	8.71218198943667e-06	-0.717315936234321	down
ENSG00000169964	TMEM42	218	180	117	330	295	280	5.152115	4.290631	3.862442	7.924497	9.785961	6.790079	0.00644932440448962	0.73733807036953	up
ENSG00000164327	RICTOR	2549	3181	2310	1774	1264	1569	6.215904	7.859206	7.895992	4.683126	4.6068	4.03175	3.44758111137492e-06	-0.735650564205178	down
ENSG00000164323	CFAP97	4060	3793	2926	2862	1571	2237	19.562108	18.497488	19.626955	14.051095	10.713913	11.107934	0.000206308325643022	-0.637679350926457	down
Homo_sapiens_newGene_7500	Homo_sapiens_newGene_7500	156	280	136	241	332	661	1.550664	2.655329	1.813351	2.198633	4.945353	6.714343	0.0185816799847411	0.811000114225413	up
ENSG00000130224	LRCH2	800	698	398	362	319	206	3.730764	3.290964	2.589961	1.717831	2.085735	0.985008	0.00540817823592959	-0.806632600192719	down
ENSG00000078177	N4BP2	1177	1393	1072	902	578	654	2.918936	4.323096	3.966661	2.175349	1.926369	1.645134	0.000521836808772831	-0.689426322298027	down
ENSG00000145375	SPATA5	364	550	329	269	122	300	1.102389	1.631434	1.358467	0.778572	0.533547	0.925232	0.024873706086844	-0.68165209124621	down
ENSG00000110921	MVK	385	572	384	855	539	1211	3.639298	4.71081	4.887958	8.886266	7.226989	13.421633	0.00220117278454108	0.802873104433167	up
Homo_sapiens_newGene_167	Homo_sapiens_newGene_167	38	33	25	103	83	63	0.279835	0.246431	0.249308	0.77452	0.862795	0.471922	0.0119671743684886	0.899446957831929	up
ENSG00000164938	TP53INP1	367	350	235	587	567	512	1.512467	1.453794	1.341215	2.454125	3.269699	2.15725	0.000859407524163463	0.768138816740797	up
ENSG00000168040	FADD	556	648	432	876	917	1073	7.519463	8.85781	8.158315	12.055465	17.430384	14.87778	0.000125485638457831	0.780097066186559	up
ENSG00000102409	BEX4	1089	894	646	1775	1246	1252	19.247356	16.171239	15.872648	31.961813	30.858987	22.603008	0.000978865728550548	0.677052076966417	up
ENSG00000148943	LIN7C	1171	1189	924	770	441	717	5.591403	5.73229	6.155258	3.736133	2.956975	3.505628	0.000115657453544901	-0.705100042690516	down
ENSG00000164484	TMEM200A	3639	3958	2954	1721	1253	2022	27.489643	29.451024	30.941011	12.975628	12.942648	15.042436	7.82283772179208e-12	-1.00251377740248	down
ENSG00000125398	SOX9	5026	5343	3984	2321	1532	2852	29.559422	31.736256	32.694889	13.87894	12.649475	17.193535	9.92286070447083e-10	-1.01287682030094	down
ENSG00000091844	RGS17	791	1587	1091	554	451	988	2.303112	4.671034	4.436695	1.641631	1.846835	2.948994	0.0472137129138008	-0.632567213218087	down
ENSG00000154642	C21orf91	724	831	672	395	367	498	3.471697	3.912645	4.238895	1.881464	2.222183	2.225665	0.000797421704916773	-0.716539274763184	down
ENSG00000176401	EID2B	64	89	66	103	169	205	0.781119	1.107838	1.132516	1.296564	2.928764	2.594056	0.0242871849698596	0.797484858037246	up
ENSG00000176406	RIMS2	1011	935	612	608	375	238	3.526226	3.282421	3.361589	2.10326	1.832728	0.848489	0.00795918783901015	-0.798546089651152	down
ENSG00000147650	LRP12	2242	2639	1829	1520	1117	1634	12.574207	15.014798	14.113399	8.65666	9.119141	9.162493	9.64424405196154e-05	-0.594867700290932	down
Homo_sapiens_newGene_7043	Homo_sapiens_newGene_7043	51	60	55	200	165	215	0.230327	0.27404	0.346263	0.918468	1.04953	0.997327	2.58497106265671e-07	1.41207539605851	up
Homo_sapiens_newGene_7045	Homo_sapiens_newGene_7045	228	151	139	253	364	328	1.049756	0.703977	0.893968	1.18747	2.360814	1.549834	0.0226747088519041	0.725929322861159	up
ENSG00000163605	PPP4R2	1327	1561	1145	816	782	843	6.447965	7.883081	7.724563	4.151954	5.441389	4.128597	0.000978865728550548	-0.627660190633632	down
ENSG00000163602	RYBP	513	556	363	310	239	273	1.640673	1.798373	1.618544	1.006731	1.071511	0.894213	0.000878206992536588	-0.686212594225533	down
Homo_sapiens_newGene_201	Homo_sapiens_newGene_201	909	955	583	1047	1137	1533	4.712795	5.000501	4.220083	5.519778	8.280562	8.151507	0.00909278039512121	0.593999585529621	up
ENSG00000104218	CSPP1	1842	2208	1711	1391	1016	1287	9.550779	13.094626	13.761867	7.739487	8.543837	7.037088	0.000514274836334562	-0.585461801777594	down
ENSG00000143322	ABL2	3574	4578	3181	2764	1511	2748	8.469034	12.79651	10.594774	5.913642	4.392819	6.275277	0.00120211416464273	-0.63349969664634	down
ENSG00000198840	MT-ND3	3002	4194	3290	6694	10454	9245	200.57431	283.041718	306.737488	454.836365	981.166992	633.204895	2.52290776103582e-06	1.16708117683431	up
ENSG00000144821	MYH15	137	575	322	115	90	221	0.446749	1.895829	1.466496	0.379235	0.409465	0.737634	0.0417253988983674	-0.770163464096041	down
ENSG00000171425	ZNF581	3292	3880	2575	4249	3999	6962	63.798601	76.099633	68.565058	82.276898	108.410618	138.142273	0.00633571273591436	0.605097340218139	up
ENSG00000142871	CCN1	31829	27462	20998	8355	3531	12793	323.065643	281.526581	297.425903	86.331036	50.336681	133.090149	7.29079992219317e-08	-1.39378708457583	down
ENSG00000138182	KIF20B	757	1037	799	604	301	461	2.770198	3.828398	4.082638	2.250708	1.542243	1.700013	0.000638429669505138	-0.813014555769968	down
ENSG00000078900	TP73	240	258	175	110	97	93	1.26342	1.159429	1.182587	0.496623	0.606412	0.423866	0.000613407662956705	-0.917612348783712	down
ENSG00000055044	NOP58	3263	3465	2444	2650	1367	1534	38.956553	41.521901	40.71349	32.559019	22.337424	18.845886	0.0042859621986151	-0.634544588021328	down
ENSG00000116791	CRYZ	1592	1478	1067	895	772	828	18.482787	17.013923	17.568225	10.701122	13.125058	10.090457	0.000201121407117483	-0.636266255845908	down
ENSG00000130749	ZC3H4	673	560	375	915	880	666	2.594024	2.210745	2.07062	3.634594	4.736684	2.569448	0.0261209804798394	0.59421732323242	up
ENSG00000105136	ZNF419	110	137	90	190	202	240	1.081634	1.281992	1.451464	1.673134	2.811281	2.285955	0.00756247651103753	0.774156028998041	up
ENSG00000146232	NFKBIE	1805	2278	1543	1019	641	1558	16.656385	21.795827	20.771891	9.554963	8.733391	14.990176	0.00612583739855544	-0.694383603960118	down
ENSG00000133302	SLF1	464	501	315	267	212	297	1.919699	2.094426	1.820639	1.124146	1.227599	1.260694	0.00534565227621271	-0.611858361026525	down
ENSG00000100505	TRIM9	311	257	170	168	136	126	1.54834	1.328599	1.145488	0.862108	0.893543	0.664543	0.0499615494031939	-0.587396640330036	down
ENSG00000178919	FOXE1	130	98	94	241	256	183	0.859739	0.651732	0.863472	1.619023	2.37342	1.239436	0.00577994042731843	0.86247257651548	up
ENSG00000173825	TIGD3	22	22	9	47	34	72	0.24597	0.247699	0.141853	0.540848	0.540498	0.831295	0.0392521760551489	0.794345566763873	up
ENSG00000121281	ADCY7	95	110	92	168	187	205	0.386335	0.505622	0.470946	0.69248	0.975857	0.78906	0.0152748340114039	0.746987763211649	up
ENSG00000138336	TET1	343	255	209	159	135	144	0.822754	0.617326	0.701357	0.388171	0.453831	0.354219	0.0106764716590113	-0.699027767772482	down
ENSG00000172831	CES2	1110	1032	766	1531	1366	1661	7.447667	6.780429	7.11956	10.741039	12.539245	11.233741	6.15998503771914e-05	0.651006018243734	up
ENSG00000197961	ZNF121	628	579	467	319	172	305	2.076833	1.933299	2.147972	1.071108	0.794793	1.031989	1.04723880832244e-05	-0.947814276873997	down
ENSG00000244219	TMEM225B	30	37	8	71	71	169	0.502312	0.640231	0.187167	1.238486	1.702305	2.976577	0.0027218940044502	1.07703102765945	up
ENSG00000185760	KCNQ5	802	1455	1105	757	293	813	4.653016	8.505895	8.093227	4.599059	1.417454	4.667363	0.0278317849682736	-0.698194305252741	down
ENSG00000006062	MAP3K14	2511	2056	1402	1322	517	1205	13.304851	10.779371	10.307067	7.207026	3.778531	6.44201	0.000978865728550548	-0.827605008148385	down
Homo_sapiens_newGene_3979	Homo_sapiens_newGene_3979	382	376	107	557	361	631	4.646986	5.54482	1.931753	6.658636	6.763293	7.677486	0.0387440190152988	0.691765788267177	up
Homo_sapiens_newGene_4283	Homo_sapiens_newGene_4283	2933	2989	2107	4002	3354	8478	27.280389	29.341102	26.447109	53.201548	42.820469	79.975387	0.00189942013080661	0.826276030761183	up
Homo_sapiens_newGene_4756	Homo_sapiens_newGene_4756	1259	1776	1222	2153	2255	3492	3.698045	6.191866	4.426295	5.546358	7.847546	9.371525	0.000443996637842042	0.808926606936835	up
Homo_sapiens_newGene_4751	Homo_sapiens_newGene_4751	59	93	54	166	96	162	0.668258	1.149145	0.925303	2.080683	1.529125	2.01067	0.0167684105687632	0.784407711597472	up
ENSG00000134548	SPX	315	216	160	382	431	360	3.203211	2.219645	2.28638	3.94843	6.13648	3.741521	0.0207206152412196	0.685991654559747	up
ENSG00000105419	MEIS3	121	71	50	191	232	128	1.57438	1.107915	0.861778	2.437264	3.805781	1.951235	0.0166109559479973	0.852766677816416	up
ENSG00000196911	KPNA5	706	885	657	584	232	473	2.28318	2.210301	3.036264	1.34259	1.596471	1.412751	0.0101342075406574	-0.69400376726616	down
ENSG00000196912	ANKRD36B	232	184	128	104	67	108	0.895515	0.925083	0.958822	0.4294	0.358041	0.557615	0.0138762860561027	-0.740169306333739	down
ENSG00000099875	MKNK2	5498	7770	5655	14221	11392	24361	50.037394	73.012479	70.219083	120.523166	124.476875	198.378367	7.63298679840112e-08	1.21089323187838	up
ENSG00000086061	DNAJA1	10219	9970	6848	4459	4608	5142	101.888847	100.395409	95.281059	45.202816	64.527809	52.54604	7.38232774663958e-07	-0.810990906717727	down
ENSG00000113580	NR3C1	4035	5513	3912	2865	2136	3345	15.092674	19.886033	19.584693	10.829305	11.48784	12.185501	0.000776205814155946	-0.624835419577934	down
ENSG00000111981	ULBP1	313	267	148	527	447	320	2.24906	1.93633	1.482481	3.853897	4.519964	2.359037	0.0144354084219829	0.732739223045427	up
ENSG00000113638	TTC33	1117	1347	954	715	613	794	4.696179	5.874037	5.854726	3.125536	3.629268	3.420289	0.000732862190741561	-0.60870972624694	down
ENSG00000111671	SPSB2	903	818	601	1196	1053	1339	17.254391	15.466164	15.712819	23.116923	28.285536	25.991149	0.000277695373847038	0.627267050700742	up
ENSG00000179454	KLHL28	479	501	375	312	155	357	1.707619	1.83563	1.889485	1.122026	0.853919	1.314715	0.026248634524314	-0.612356838364067	down
ENSG00000164023	SGMS2	736	1004	715	506	408	470	2.900594	3.992275	3.849158	1.973447	2.219039	1.905166	0.000529530096532775	-0.720392829165567	down
ENSG00000198707	CEP290	602	692	570	439	320	293	1.881687	2.203652	2.621956	1.28029	1.281221	0.870674	0.00423117270262698	-0.697978086741699	down
ENSG00000170234	PWWP2A	1933	2048	1412	1071	952	1215	13.230744	13.892955	13.135835	7.165184	9.434468	8.473335	2.8809213294422e-05	-0.654357661484608	down
ENSG00000108786	HSD17B1	159	184	115	240	263	336	3.089329	3.358535	2.905045	4.425519	6.697679	6.481831	0.00518594934051324	0.769591790109126	up
ENSG00000153976	HS3ST3A1	905	1717	1282	644	410	1106	5.099893	9.575947	9.878414	3.611651	3.176643	6.261654	0.0329646523103972	-0.683647274163122	down
ENSG00000137801	THBS1	2232	2534	1906	1103	468	1213	6.704008	7.707157	7.936064	3.332077	1.948885	3.849742	2.86214641844694e-06	-1.10005317740682	down
ENSG00000137804	NUSAP1	3082	4299	3077	2455	1391	2434	31.167088	44.546283	40.222537	25.274002	19.573737	23.291891	0.00098384221134571	-0.671992081087213	down
ENSG00000140386	SCAPER	1009	1044	745	693	481	535	4.992924	5.014533	5.070263	3.322677	3.193115	2.728809	0.000620753719018631	-0.628365148351883	down
ENSG00000197275	RAD54B	465	548	372	349	239	265	3.495435	4.209911	3.925896	2.739549	2.524134	2.085769	0.00963319117922102	-0.595023383721185	down
Homo_sapiens_newGene_2490	Homo_sapiens_newGene_2490	64	66	38	131	103	90	0.710044	0.83941	0.58742	1.647019	2.174771	1.368029	0.0402326258830673	0.717401853864782	up
ENSG00000163738	MTHFD2L	228	288	238	159	90	193	2.272067	2.914666	3.264564	1.67612	1.281107	2.024789	0.0440208384413008	-0.627162436642598	down
ENSG00000225968	ELFN1	1080	1150	919	675	535	786	6.534368	7.008616	7.723422	4.165561	4.541155	4.879478	0.00114396746374626	-0.593861556595502	down
ENSG00000178202	POGLUT3	1062	2154	1548	1193	794	913	5.753912	11.84608	11.724306	6.683029	6.076045	5.105304	0.0389038289384638	-0.593611088431365	down
Homo_sapiens_newGene_4425	Homo_sapiens_newGene_4425	64	79	49	180	208	206	0.872192	1.166365	0.995567	2.59989	4.143679	3.176674	4.93195047538275e-06	1.29871057590633	up
ENSG00000082438	COBLL1	1100	936	689	612	353	449	4.286008	2.83373	2.751634	1.705776	1.430851	1.874577	3.48755951715477e-05	-0.832766304633873	down
ENSG00000004700	RECQL	6646	6229	4362	4007	3208	3125	42.734698	41.22226	40.247744	27.41915	29.221238	20.557483	0.000141208591838348	-0.641800986631597	down
ENSG00000277462	ZNF670	255	224	184	137	79	108	1.403315	1.24315	1.413721	0.76647	0.609826	0.606833	0.00200302962531877	-0.840500973417554	down
ENSG00000141569	TRIM65	963	1122	844	1760	1383	1893	7.242177	8.404658	9.095771	14.062398	14.279187	14.608797	1.43771096876732e-06	0.757252950659956	up
ENSG00000186897	C1QL4	164	125	68	198	249	184	1.818503	1.405773	1.05642	2.242619	3.891641	2.097987	0.0499771203194885	0.67961895474358	up
ENSG00000142867	BCL10	1984	2824	1950	1389	981	1533	17.748737	25.810654	24.804578	12.52583	12.739848	13.663251	0.000214307299128035	-0.71359673072744	down
ENSG00000146373	RNF217	1414	1469	1039	895	665	837	2.941951	3.241862	2.955068	2.014003	2.101349	1.738162	1.08118533499726e-05	-0.643751627484252	down
ENSG00000107295	SH3GL2	314	422	206	490	427	539	2.772564	3.764652	2.539645	4.399271	5.293244	4.875078	0.0152856157159386	0.603961113104499	up
ENSG00000184083	FAM120C	458	507	487	233	282	303	2.76107	3.020068	3.188266	1.714399	2.801139	2.190721	0.0185816799847411	-0.66338635302457	down
ENSG00000163507	CIP2A	1340	1704	1142	808	430	655	7.963995	13.055922	11.393132	4.734919	3.481473	5.274088	4.88854250218085e-08	-1.03254260865867	down
ENSG00000143401	ANP32E	2977	3300	2487	2044	1468	1508	20.643034	23.126471	24.357143	14.545506	14.690891	10.867704	2.81379249013276e-05	-0.721653675890925	down
ENSG00000044459	CNTLN	834	743	640	488	446	404	3.672297	3.303547	3.916057	2.189731	2.788016	1.826181	0.00793699409562899	-0.610332514422992	down
ENSG00000179598	PLD6	1200	1315	1064	865	297	499	10.754329	11.905407	13.315044	7.887028	3.736217	4.580843	0.000474824990106435	-0.93479878480145	down
ENSG00000083535	PIBF1	515	453	312	302	186	124	3.864075	3.439035	3.259796	2.308637	1.961743	0.951903	0.0130284225547729	-0.780084779563871	down
ENSG00000196981	WDR5B	156	155	90	311	300	218	0.853182	0.856376	0.687337	1.730159	2.307386	1.224216	0.00234101929531733	0.89175636128017	up
ENSG00000106948	AKNA	579	709	469	1384	775	1225	2.174187	2.682408	2.682923	4.846995	4.221342	4.251368	2.82116937514116e-06	0.87627950007411	up
ENSG00000162616	DNAJB4	942	1605	1141	580	472	673	7.495534	12.904569	12.681615	4.741734	5.278514	5.487734	5.82289068695072e-05	-0.937964296508248	down
Homo_sapiens_newGene_4876	Homo_sapiens_newGene_4876	2220	2221	1388	567	451	787	52.521866	53.072243	45.839748	13.637003	14.987568	19.084604	4.25740600373158e-17	-1.50447640566279	down
ENSG00000091972	CD200	187	158	110	87	56	89	2.106723	1.775342	1.744575	1.01327	0.947233	1.108198	0.01768343237872	-0.735595775217917	down
Homo_sapiens_newGene_4309	Homo_sapiens_newGene_4309	151	318	203	102	67	162	0.932179	1.984678	1.753016	0.644285	0.626201	1.026201	0.0437985058416521	-0.716951735876842	down
ENSG00000115355	CCDC88A	2453	2703	2146	1897	1111	1193	6.884264	9.04235	8.155506	5.16665	4.313953	3.149921	0.000547331374365135	-0.711777452234149	down
ENSG00000165525	NEMF	1114	1090	908	690	670	512	4.480288	4.487241	5.22474	2.870565	3.776757	2.098631	0.017181356480695	-0.594746775891019	down
ENSG00000058272	PPP1R12A	4077	4264	3066	2536	1927	2557	18.464072	19.337463	19.711597	11.212649	12.266276	11.76856	8.32728971599175e-08	-0.646334480693849	down
ENSG00000134461	ANKRD16	166	190	84	285	244	272	1.990581	1.705356	0.98178	2.489627	3.038927	2.511102	0.00643001187775739	0.77024450672256	up
ENSG00000136828	RALGPS1	245	186	134	349	464	405	1.041023	1.380523	0.988757	2.177135	3.566278	2.284323	0.000623745639211852	0.959417971789918	up
ENSG00000175592	FOSL1	29166	31685	25111	14411	9968	22403	430.807857	471.026161	528.911384	214.117194	205.699114	334.365546	0.000375724277604079	-0.784079878096132	down
ENSG00000105767	CADM4	300	258	139	386	346	433	3.162806	2.742571	2.046821	4.141478	5.128406	4.677806	0.00874902036604153	0.690645674148956	up
ENSG00000149591	TAGLN	40	53	22	83	72	132	0.468698	0.686052	0.381458	1.063979	1.390327	1.226717	0.0144354084219829	0.876872417289331	up
ENSG00000196372	ASB13	381	282	188	603	509	502	3.235827	2.422246	2.228209	5.174739	6.071132	4.367536	0.000467957889294916	0.851395909733106	up
ENSG00000147601	TERF1	1645	1835	1337	966	921	892	11.475398	12.986325	13.247782	6.996182	8.976691	6.396915	0.000279122849380978	-0.684583813968501	down
ENSG00000083223	TUT7	1898	2265	1533	1137	1063	1060	8.03652	9.745865	8.972655	4.891196	6.220954	4.489001	0.000139643816558635	-0.695987437303294	down
ENSG00000099194	SCD	25128	30694	21566	86428	121077	271363	110.774551	136.662476	132.670853	387.406281	749.654785	1226.181152	2.13670779390766e-06	1.55822567241058	up
ENSG00000111860	CEP85L	366	291	217	195	116	174	1.207016	0.931495	1.037272	0.678849	0.72965	0.593793	0.00773200952526513	-0.700595385270184	down
Homo_sapiens_newGene_7073	Homo_sapiens_newGene_7073	69	84	75	163	187	184	0.851957	1.017222	1.30338	2.018398	3.020858	2.380899	0.00210161604884354	0.950184345139151	up
Homo_sapiens_newGene_7074	Homo_sapiens_newGene_7074	57	65	25	152	232	211	0.692418	0.768956	0.428323	1.866487	3.673819	2.412872	4.55789255230847e-06	1.44055485844731	up
ENSG00000156017	CARNMT1	1273	1175	918	880	553	656	7.107218	6.444753	7.346653	4.910384	4.446024	3.946146	0.00105872791213028	-0.615118342434365	down
ENSG00000118496	FBXO30	1971	2227	1479	1484	881	1253	5.035045	5.745044	5.271598	3.853914	3.158395	3.280639	0.000375724277604079	-0.591180142511363	down
ENSG00000008300	CELSR3	778	573	439	1279	814	973	1.505606	1.120111	1.184647	2.519362	2.215237	1.93195	0.000613407662956705	0.728535380810337	up
ENSG00000112200	ZNF451	2579	2724	2171	1788	1155	1687	11.319361	11.874274	13.382642	7.727081	6.784552	7.318786	1.90732143052754e-05	-0.646125053323873	down
ENSG00000111247	RAD51AP1	822	1193	705	664	336	529	9.942947	13.901252	11.233927	8.02089	5.613179	6.382636	0.0022468541559996	-0.71835350992752	down
ENSG00000165175	MID1IP1	1492	1854	1307	2959	1792	3039	7.24894	9.061219	8.811672	14.593689	12.214762	14.957846	8.83759412814956e-05	0.696172711300269	up
ENSG00000104267	CA2	269	381	252	128	120	192	4.2722	5.812878	5.306231	2.016177	2.628897	3.132913	0.00360265929331876	-0.819145631746362	down
ENSG00000185222	TCEAL9	2747	2693	2026	1565	1483	1519	62.034805	62.441762	63.634503	35.446308	46.790351	34.804322	0.000337558005734822	-0.616246245695939	down
ENSG00000198018	ENTPD7	1367	1546	1118	918	479	749	3.733562	4.293211	4.302157	2.546012	1.924532	2.076045	1.20830998123822e-05	-0.828054483523004	down
Homo_sapiens_newGene_2012	Homo_sapiens_newGene_2012	325	502	329	699	975	1257	3.357299	4.443523	5.116548	6.797103	11.334185	13.11805	1.79452717298336e-05	1.13463358854334	up
ENSG00000141448	GATA6	818	1807	1284	592	385	1115	5.334925	11.85258	11.531105	3.84857	3.633053	7.366209	0.0420606934196919	-0.689561469334376	down
ENSG00000067798	NAV3	792	1316	1002	562	226	646	2.845428	4.53598	3.676581	1.603355	0.720364	2.234696	0.00200473347788551	-0.909519210032005	down
ENSG00000278540	ACACA	1639	1895	1320	2283	2304	3416	3.963604	4.707587	4.67901	5.745549	7.952922	8.535684	0.000689587119369679	0.689840042946922	up
ENSG00000134371	CDC73	2683	2763	2073	1691	1035	1609	10.904962	11.058189	11.38935	7.017945	5.750269	6.703229	6.0734453694871e-07	-0.741372581651655	down
ENSG00000103227	LMF1	149	130	96	261	231	193	1.300898	1.816226	1.214468	3.400783	2.975253	1.727947	0.0106235549696035	0.747916300177381	up
ENSG00000136997	MYC	46910	40120	27650	14022	3827	14116	477.584159	413.336651	368.617147	142.422815	52.021788	146.184821	4.31356475060388e-08	-1.47063010512226	down
ENSG00000159792	PSKH1	402	467	351	685	713	701	2.717673	3.256427	3.28701	4.603615	6.67912	4.793527	0.000937029302639898	0.73881914085312	up
ENSG00000172432	GTPBP2	3403	3657	2428	6854	4463	6447	26.865757	28.82983	26.598399	55.437379	49.039433	51.684053	5.26125500858781e-13	0.894665009992755	up
ENSG00000151575	TEX9	333	247	153	120	139	89	4.219458	3.30813	2.88007	1.575814	2.451482	1.090087	0.0374914469057585	-0.709041530274392	down
ENSG00000143498	TAF1A	555	610	395	396	173	278	6.925376	7.934663	6.90493	4.872548	2.947017	3.438128	0.00360128415079695	-0.74537264699497	down
ENSG00000109805	NCAPG	3897	5057	3777	3735	1500	2665	19.655935	25.906412	26.562508	19.142679	10.663736	13.76779	0.0132681692971929	-0.619226640285931	down
ENSG00000015479	MATR3	14142	12076	11148	6478	4618	7269	66.34303	59.280412	73.087338	30.465199	30.346961	35.45119	4.95242853413116e-10	-0.957269546161329	down
ENSG00000142459	EVI5L	1659	1866	1230	2727	2121	2680	10.25084	11.94393	10.507996	16.950675	18.03881	16.809992	5.44902059562413e-07	0.671862372330777	up
ENSG00000163428	LRRC58	4444	4109	3012	2701	2134	1793	12.976442	12.118409	12.27217	8.019512	8.750704	5.364839	0.000871949290143336	-0.681302819572067	down
ENSG00000182050	MGAT4C	334	352	316	173	155	231	0.52615	0.624411	0.520676	0.349266	0.559193	0.415422	0.00785022008759	-0.703304192334071	down
ENSG00000198938	MT-CO3	29721	36503	26608	107944	118474	83267	876.536926	1087.302856	1095.095947	3237.000244	4907.400391	2517.121338	2.335508829289e-14	1.58382771052134	up
ENSG00000161395	PGAP3	512	402	332	785	543	663	4.49447	3.600711	4.650632	7.523787	6.727522	6.050937	0.00207082134283693	0.639572628126106	up
ENSG00000177000	MTHFR	486	538	379	977	758	902	2.284008	2.439008	2.665291	4.144085	4.38024	4.29666	7.29079992219317e-08	0.882874774995112	up
ENSG00000173588	CEP83	505	560	411	327	220	302	3.598629	4.100958	4.237548	2.337294	2.206221	2.164092	0.00044399222090345	-0.706846632801066	down
ENSG00000170802	FOXN2	1966	2031	1425	1131	735	903	8.721072	9.059267	8.53862	5.259172	4.547495	4.101876	3.04337229990137e-09	-0.887933769389849	down
ENSG00000026559	KCNG1	156	190	164	274	306	623	1.951859	2.285618	3.253892	3.6877	5.408044	8.464681	0.00285825222752926	0.929851412935586	up
ENSG00000117016	RIMS3	184	215	128	434	437	337	0.621446	0.688639	0.566603	1.49879	1.951794	1.099976	5.26979386822602e-05	1.05142632280365	up
ENSG00000073670	ADAM11	254	229	155	399	323	317	1.558568	1.161076	1.080649	2.031234	2.273329	1.626818	0.00919183108729956	0.656407752029068	up
ENSG00000100941	PNN	2940	2943	2250	2062	1196	1780	19.673437	19.802967	21.02874	14.117248	11.952345	12.431769	5.1078195870412e-05	-0.642482565875302	down
Homo_sapiens_newGene_3074	Homo_sapiens_newGene_3074	346	512	383	215	132	355	2.618945	4.206711	3.894038	1.583912	1.574482	3.054122	0.0468436657679585	-0.648415119733042	down
ENSG00000169871	TRIM56	1329	1828	1270	2067	2243	2425	3.042477	4.095093	3.93295	4.898934	7.189213	5.501547	0.00819748176884064	0.588241408108879	up
Homo_sapiens_newGene_6421	Homo_sapiens_newGene_6421	392	385	360	589	676	551	2.339137	2.318938	3.000855	3.577781	5.675297	3.375858	0.026424914015959	0.611533004889018	up
ENSG00000167377	ZNF23	984	819	650	729	264	424	8.117595	6.296132	7.298771	5.620951	3.054661	3.47162	0.0222606958239813	-0.659960957709203	down
ENSG00000167378	IRGQ	614	788	611	1001	978	1358	1.502742	1.928809	2.051249	2.569763	3.382641	3.337073	0.00266201260493938	0.672108529725285	up
Homo_sapiens_newGene_2425	Homo_sapiens_newGene_2425	140	112	89	155	280	275	3.186256	2.578393	2.836862	3.594244	8.966704	6.437279	0.0148412743775375	0.819628625703086	up
ENSG00000105810	CDK6	6842	9076	6520	4399	2070	3303	13.565935	18.177922	18.041836	8.871672	5.763665	6.716268	3.7883633064323e-08	-1.08666892938159	down
ENSG00000166133	RPUSD2	500	554	323	751	544	983	5.429114	6.193573	5.00484	7.69197	8.097394	10.891884	0.00237794098707641	0.67776772731884	up
ENSG00000177707	NECTIN3	907	1586	1020	716	470	825	4.834243	8.003342	7.105334	3.929055	3.341199	4.303363	0.00649916901180794	-0.688297477708165	down
ENSG00000066422	ZBTB11	3763	4046	2627	1836	1283	1799	16.046747	17.327989	15.359146	7.952309	7.521312	7.795364	2.7153945347894e-16	-1.0094683475369	down
ENSG00000174428	GTF2IRD2B	305	304	206	444	459	482	2.257372	2.691048	2.491737	3.448979	4.535756	3.428236	0.00167790630908963	0.727427550553755	up
ENSG00000151014	NOCT	876	1589	1190	357	177	636	10.335372	18.924551	19.63067	4.261075	2.92416	7.676804	4.24838005287193e-05	-1.23720984875037	down
ENSG00000089048	ESF1	666	657	546	450	326	245	4.82172	4.804619	5.504372	3.308879	3.310884	1.799682	0.00981952050662631	-0.702880059257633	down
ENSG00000117228	GBP1	200	571	408	170	126	201	1.790111	5.037635	4.766742	1.436986	1.525064	1.825777	0.00881300442183948	-0.882593838106545	down
ENSG00000118418	HMGN3	864	959	698	426	447	588	23.095635	25.834571	25.989349	11.544499	16.720135	15.978049	0.00230199015913864	-0.667601976532745	down
ENSG00000180071	ANKRD18A	271	340	187	173	98	139	1.602739	2.000817	1.522336	1.01869	0.805956	0.83753	0.0044009372630358	-0.772185604717451	down
ENSG00000163995	ABLIM2	34	21	22	130	88	48	0.20866	0.168058	0.217941	0.815865	0.880392	0.392974	0.00705194483698161	0.98428851067335	up
ENSG00000179240	GVQW3	115	123	50	222	341	180	0.302713	0.344143	0.181243	0.599528	1.284783	0.558857	0.00303333970459172	1.00778428832456	up
ENSG00000204152	TIMM23B	715	624	473	410	301	319	6.532425	5.93927	6.098406	3.753397	3.823402	2.895688	0.000850207809867277	-0.699977585783011	down
ENSG00000122952	ZWINT	1871	2193	1557	1546	648	1188	24.029366	28.1791	27.89958	20.158426	11.768708	16.398717	0.00540172400000759	-0.655847964321091	down
ENSG00000145833	DDX46	3522	2491	1846	2039	1404	1260	18.042045	12.111026	11.930572	10.785211	9.260758	5.749074	0.0144354084219829	-0.602234846919033	down
ENSG00000170385	SLC30A1	1024	1172	885	669	430	857	4.014679	4.64372	4.841202	2.668503	2.367703	3.444592	0.0104234704092682	-0.584980154330167	down
ENSG00000065609	SNAP91	469	429	224	633	604	514	3.44647	3.227215	2.13219	4.972589	5.30609	3.798009	0.0234434918060321	0.620440864695862	up
ENSG00000156802	ATAD2	5517	5198	3604	3011	2168	2907	23.024842	21.879405	20.959715	12.875942	12.69408	12.421514	5.09216344276496e-10	-0.759179242352312	down
ENSG00000133315	MACROD1	182	183	137	338	519	496	3.341423	3.391262	3.508813	6.362796	13.440021	9.338075	1.08550516818198e-05	1.19818204528796	up
ENSG00000129810	SGO1	401	487	347	308	189	234	3.553343	4.449144	4.523013	2.980527	3.026087	2.371323	0.00661838124916166	-0.649192921302157	down
ENSG00000119969	HELLS	828	738	475	435	335	355	5.685541	5.023049	4.58654	2.983176	3.109389	2.291355	0.000549911914640678	-0.724497169365847	down
Homo_sapiens_newGene_7626	Homo_sapiens_newGene_7626	7	19	10	41	40	41	0.088135	0.591929	0.17677	0.562924	0.737277	0.546794	0.0378965872108116	0.795627750984322	up
ENSG00000203668	CHML	1698	1405	1154	1042	712	702	5.090762	4.254589	4.836229	3.185948	2.997161	2.169368	0.000952852583271973	-0.687957520770146	down
ENSG00000109881	CCDC34	702	685	477	388	305	374	11.008884	10.665147	10.258704	6.05174	6.714565	5.914534	0.000118554887184659	-0.706079689932588	down
ENSG00000123268	ATF1	1347	1529	1131	1087	641	833	13.468245	15.63335	15.672273	11.252333	9.145197	8.6595	0.00188524389745659	-0.585598019643748	down
ENSG00000189077	TMEM120A	1695	1805	1229	2177	2049	2998	30.710992	31.318145	30.434695	39.093263	50.13513	52.359262	0.00122000645879778	0.603714413998855	up
ENSG00000151466	SCLT1	506	627	517	386	223	346	4.233462	5.431255	6.094309	3.381981	2.690906	3.061389	0.00310805223886961	-0.698489736935257	down
ENSG00000163811	WDR43	4602	4850	3418	3567	1755	2312	30.344446	32.30043	31.448313	23.914703	16.252491	15.62338	0.000846586151982417	-0.67647116847754	down
ENSG00000245848	CEBPA	208	81	57	338	250	160	1.843567	0.722474	0.698602	3.053552	3.114378	1.457603	0.0458505554512822	0.750036378792538	up
ENSG00000137449	CPEB2	846	1368	885	596	361	815	3.917518	5.040525	4.458579	2.213859	1.954461	2.93292	0.0131502270755791	-0.679515553772714	down
ENSG00000122566	HNRNPA2B1	23445	19172	13979	13648	8171	10463	146.211434	124.778549	125.303738	89.33192	73.647175	69.350438	1.26834690869552e-05	-0.729825962436769	down
ENSG00000144357	UBR3	2077	2286	1631	1361	1093	1342	6.057766	6.90908	6.815102	4.066709	4.476969	4.015035	3.27560335431892e-05	-0.595410310890533	down
ENSG00000139218	SCAF11	7369	6729	4749	4669	3064	3118	26.480364	24.497984	24.084758	18.479005	16.137514	12.125579	0.000124644902348447	-0.70013464790804	down
ENSG00000139211	AMIGO2	4511	3454	2439	1534	1162	2336	29.747667	22.859734	22.140441	10.344192	10.806701	15.923675	5.80990622570421e-05	-0.895423928430796	down
ENSG00000138675	FGF5	1635	3137	2253	929	486	1004	7.143113	13.854799	13.749352	4.118054	3.058269	4.490071	2.28646791799336e-07	-1.29250603946357	down
ENSG00000146247	PHIP	3601	3857	2906	2235	1568	1743	6.981615	7.551055	7.861412	4.404414	4.268412	3.46264	3.7883633064323e-08	-0.826617486508773	down
ENSG00000088305	DNMT3B	266	228	163	440	273	320	1.741333	1.266167	1.286635	2.56239	2.149964	1.823914	0.0220098427837715	0.592757932129928	up
ENSG00000153922	CHD1	2882	3262	2463	1875	1336	1519	8.757412	10.799289	10.559725	5.812682	6.26276	4.643977	2.65114024457848e-07	-0.791186483533254	down
ENSG00000123545	NDUFAF4	1124	1256	914	825	554	638	10.791047	12.182507	12.245871	8.051495	7.462846	6.278147	0.000482937193097931	-0.633054872987342	down
ENSG00000165996	HACD1	170	190	115	215	315	350	2.443337	3.747078	2.512118	3.586452	6.997616	5.543833	0.014296165796216	0.757016575595906	up
ENSG00000165997	ARL5B	1658	1887	1420	1093	965	1067	5.344353	6.145182	6.386709	3.583551	4.369519	3.524539	0.000686397264955426	-0.590035549887863	down
Homo_sapiens_newGene_70	Homo_sapiens_newGene_70	225	201	168	349	359	257	1.566111	2.232741	1.723758	2.262831	3.524805	2.068522	0.0431876326871573	0.615813361148542	up
ENSG00000203950	RTL8A	2831	2732	1752	4271	2895	4084	54.360935	52.979572	46.947617	83.39389	78.084183	80.371689	8.22558898470941e-06	0.6280002174675	up
ENSG00000048162	NOP16	2746	2976	1899	1997	916	1709	69.338613	77.144508	67.059611	51.50956	32.057755	44.261401	0.00245761228895755	-0.645393713650828	down
ENSG00000005889	ZFX	1061	1269	990	652	546	697	3.367323	4.074623	4.211555	2.04921	2.523138	2.205572	7.48907932239587e-05	-0.725353709143572	down
ENSG00000180801	ARSJ	299	504	320	176	106	245	1.517949	2.56848	2.432616	0.898296	0.74934	1.267769	0.00416516308631289	-0.856298282018603	down
ENSG00000145725	PPIP5K2	2673	2603	1902	1269	1163	1415	6.66145	5.877768	7.160151	3.300764	5.111822	3.296547	7.57161990583309e-08	-0.808165946317627	down
ENSG00000082898	XPO1	14310	14934	10837	9902	6852	8639	64.788485	70.413938	69.468103	48.687156	43.837556	41.094548	2.86494341581273e-07	-0.610461682621418	down
ENSG00000168116	KIAA1586	414	467	343	149	168	162	3.389978	3.869394	3.944486	1.230257	1.934269	1.364228	4.58934767842099e-06	-1.10281204266234	down
ENSG00000102081	FMR1	2194	1809	1359	1352	799	1161	13.037497	10.396015	10.826768	7.996073	6.365518	6.840181	0.000568116985794286	-0.624746190202782	down
ENSG00000111252	SH2B3	10022	12900	9815	5668	5251	7715	42.830942	55.485373	58.453252	24.538435	31.569902	33.854755	0.000159536030438587	-0.725370037544925	down
ENSG00000152952	PLOD2	1934	2485	1554	1488	941	1125	12.324568	15.730494	13.557707	9.437879	8.260906	7.258412	0.000296094307016735	-0.665018652706341	down
ENSG00000097096	SYDE2	573	533	392	316	120	223	2.421856	2.273199	2.308239	1.357949	0.709936	0.964307	0.000202211397846111	-0.981931296983905	down
ENSG00000239306	RBM14	1048	1074	819	1528	1270	2053	4.742608	4.700883	5.123394	8.248389	7.844032	9.115903	0.000233082267567025	0.68654614438902	up
Homo_sapiens_newGene_1324	Homo_sapiens_newGene_1324	659	626	586	1048	988	908	5.299403	5.262081	6.315369	7.493406	8.346657	5.99156	0.00758877048896721	0.612901513691073	up
ENSG00000091009	RBM27	4409	4857	3418	3186	2004	2804	15.593513	17.351387	16.868469	11.458447	9.953896	10.165614	9.2139533636568e-06	-0.617779722961888	down
ENSG00000126458	RRAS	1881	2077	1580	2332	2250	4254	44.102978	49.186672	51.703365	55.603603	74.074898	102.229729	0.0156958892099298	0.603784596077579	up
Homo_sapiens_newGene_3788	Homo_sapiens_newGene_3788	419	274	197	614	474	359	1.368755	0.905463	0.899482	2.040209	2.175368	1.200859	0.0480239038107761	0.616007939253786	up
ENSG00000122482	ZNF644	1737	2077	1420	1164	1046	1037	9.006159	10.134271	9.787253	5.484454	6.912911	6.324906	0.00163516664120505	-0.591463215933583	down
ENSG00000158290	CUL4B	8548	12106	8432	5168	4863	6357	40.842916	60.673131	51.764466	25.782177	31.138811	29.554636	0.000126194992596728	-0.729409169213792	down
ENSG00000160752	FDPS	2908	2695	1780	3909	3389	9210	54.571733	51.686009	47.136587	74.983222	90.008601	177.865094	0.000589424582113226	0.952610425207548	up
ENSG00000274290	H2BC6	30	50	27	67	73	114	0.261152	0.490648	0.333863	0.598919	0.892614	1.052888	0.0309076914506686	0.80056094999734	up
Homo_sapiens_newGene_6173	Homo_sapiens_newGene_6173	1615	1323	953	3160	4095	2405	4.526827	3.744685	3.725535	9.005653	16.119434	6.908601	5.11162274694319e-06	1.16760886774087	up
Homo_sapiens_newGene_6174	Homo_sapiens_newGene_6174	8331	7042	5088	14957	19626	9995	22.731791	19.405979	19.371307	41.494408	75.209435	27.953251	0.00023270623453779	1.00104230645054	up
Homo_sapiens_newGene_568	Homo_sapiens_newGene_568	545	489	296	751	721	736	3.131949	3.616323	2.201501	4.057706	5.389301	4.441049	0.00121983683293457	0.716535085537868	up
ENSG00000070669	ASNS	28546	28472	20568	61431	36679	62074	302.785973	305.536301	305.082599	622.222508	542.806791	641.613735	5.1138281477375e-13	1.00485572190505	up
ENSG00000164070	HSPA4L	1063	1152	757	489	448	607	2.315202	2.558574	2.300208	1.083537	1.37042	1.354303	5.1634106227103e-06	-0.828316728085592	down
ENSG00000124789	NUP153	7800	9338	6226	4826	3359	4905	29.925195	36.19224	33.397528	18.826948	18.100713	19.305284	3.85234221247432e-09	-0.776070365362405	down
Homo_sapiens_newGene_5080	Homo_sapiens_newGene_5080	102	39	95	8	11	16	1.37194	0.533195	1.782746	0.097793	0.190683	0.216619	0.000473748360601528	-1.22199868772729	down
ENSG00000120694	HSPH1	12156	10556	7702	4997	4278	4798	56.927152	50.042155	51.147564	24.722883	28.647237	23.405311	5.1138281477375e-13	-1.00797093095133	down
ENSG00000120693	SMAD9	209	164	162	107	85	75	0.867623	0.70791	0.942189	0.449735	0.491269	0.31873	0.0175331203218938	-0.749987928038953	down
ENSG00000144485	HES6	163	90	38	264	132	243	2.716819	1.448901	0.825862	4.570787	3.030067	4.142221	0.0316061641814318	0.782205844263238	up
ENSG00000112851	ERBIN	7931	7522	5156	4775	3605	4578	27.222444	27.912	27.554421	20.413195	16.903863	17.46488	9.72090249516057e-07	-0.606064138454759	down
ENSG00000107949	BCCIP	2326	2588	1860	1432	988	1499	35.146726	39.165448	38.508106	21.219948	20.89409	23.608511	4.04330104748084e-07	-0.7318851651842	down
Homo_sapiens_newGene_1195	Homo_sapiens_newGene_1195	38	60	40	76	96	139	1.202859	1.84675	1.758616	2.392907	4.565107	4.918352	0.0328878451611053	0.781467306456345	up
ENSG00000118523	CCN2	5714	5459	4079	1108	354	1484	56.502876	54.525898	56.287678	11.138519	4.903989	15.042503	2.15988573472215e-12	-1.86550404849245	down
ENSG00000152422	XRCC4	499	571	380	339	224	241	7.200806	8.326862	7.761112	4.959181	4.525016	3.606198	0.00137959533569892	-0.723450931628965	down
ENSG00000164134	NAA15	2985	3613	2622	2221	1144	1624	11.225252	13.780928	13.760398	8.473491	6.037738	6.261528	2.33257257900316e-05	-0.808249462682376	down
ENSG00000124795	DEK	11342	12841	9643	7595	3976	6023	91.429424	104.345886	110.346592	62.94574	43.877463	48.357615	1.85493047610212e-07	-0.877593697386924	down
ENSG00000132780	NASP	4284	4298	3294	3217	1902	2510	39.174642	37.527484	42.667828	30.536668	27.013864	23.113003	0.000238855203422313	-0.58969018271256	down
ENSG00000119812	FAM98A	2826	3233	2422	1882	1445	1888	23.731656	27.311524	28.320013	16.030495	16.978396	16.253376	6.2858986723183e-06	-0.645607299980137	down
ENSG00000197363	ZNF517	391	360	252	535	534	480	3.21803	3.252969	2.752067	4.574604	6.503172	4.219828	0.0138204727676531	0.607006357321433	up
Homo_sapiens_newGene_3704	Homo_sapiens_newGene_3704	270	304	237	355	623	430	1.278186	1.45246	1.563729	1.890902	4.148158	2.085839	0.039099731098825	0.676356810157229	up
ENSG00000040275	SPDL1	2741	4107	2671	1510	981	1456	26.466923	39.405674	35.797507	14.856161	13.574512	14.279279	1.25327444089701e-10	-1.14875334500669	down
Homo_sapiens_newGene_4536	Homo_sapiens_newGene_4536	732	618	413	1084	689	1148	3.916745	3.493439	3.006365	6.429474	5.822572	7.223202	0.000625886480180136	0.689942469327513	up
ENSG00000160200	CBS	2584	2784	1878	4934	3043	4627	24.43695	26.800223	24.880546	46.920575	40.73002	45.589909	1.59042937882931e-08	0.78084658299155	up
ENSG00000243789	JMJD7	285	313	262	508	422	464	4.859241	5.411464	6.162184	8.819454	10.317829	8.073102	0.0044009372630358	0.644134715664259	up
ENSG00000167264	DUS2	367	320	214	575	338	516	4.637123	4.057632	3.558754	7.129874	5.660533	6.5731	0.00779200112264793	0.615987533385721	up
ENSG00000116127	ALMS1	1555	1330	958	943	658	603	3.061632	2.582231	2.511408	1.769096	1.803674	1.248223	0.00241572337064753	-0.67421287983287	down
ENSG00000103253	HAGHL	298	246	204	473	403	543	5.002243	4.312634	5.359255	7.774536	8.759752	9.859743	6.95341828774719e-05	0.852064858174724	up
ENSG00000103257	SLC7A5	11434	9017	6743	20876	8576	17283	58.024288	46.215542	47.75362	107.722001	61.124741	89.897471	0.00334364599143123	0.686020545110863	up
ENSG00000117385	P3H1	1030	1007	670	1327	1394	1801	8.9017	8.698001	8.029863	11.875184	17.205501	15.531853	0.000277955159889422	0.725570132637728	up
ENSG00000105963	ADAP1	175	122	86	75	55	43	1.847837	1.23952	1.168271	0.743326	0.764343	0.432776	0.0370269709740158	-0.74377345263821	down
ENSG00000169946	ZFPM2	316	328	265	154	132	201	1.467729	1.541722	1.722338	0.728202	0.860887	1.006803	0.00306788127719883	-0.751956632558184	down
ENSG00000186472	PCLO	1201	941	838	574	338	379	2.178906	1.54711	2.04963	0.966905	0.823535	0.643422	6.93198787243282e-07	-1.05385684531085	down
ENSG00000196757	ZNF700	532	603	438	325	207	287	4.27297	4.916459	4.876659	2.639546	2.320708	2.3565	2.77590325204429e-05	-0.836572699057648	down
Homo_sapiens_newGene_7697	Homo_sapiens_newGene_7697	33	19	8	61	93	105	0.667618	0.37148	0.226191	1.242713	2.630282	2.170284	0.00132978290509476	1.13852140210108	up
ENSG00000165572	KBTBD6	880	786	638	535	320	445	3.88318	3.504451	3.932375	2.399045	1.983675	2.014282	0.000111279790994896	-0.743113385121775	down
ENSG00000214756	CSKMT	92	74	91	178	150	152	1.03743	0.848483	1.434904	2.052983	2.392933	1.761323	0.0401502332381007	0.683251286420378	up
Homo_sapiens_newGene_6632	Homo_sapiens_newGene_6632	58	52	43	132	135	184	0.66494	0.64898	0.733828	1.837544	2.262065	2.358416	7.48907932239587e-05	1.18573678821396	up
ENSG00000168062	BATF2	50	47	50	110	113	94	0.553303	0.553578	0.778363	1.289046	1.832944	1.070597	0.0283645661344051	0.777280911911869	up
ENSG00000189339	SLC35E2B	1637	1757	1337	3183	2777	3336	6.512396	6.575107	7.045703	12.07717	14.574549	12.680973	7.00887846772969e-12	0.958252605462155	up
ENSG00000069431	ABCC9	48	229	208	17	17	93	0.125873	0.739998	0.914599	0.044356	0.061168	0.26771	0.0403848365058821	-0.774086993809516	down
Homo_sapiens_newGene_4963	Homo_sapiens_newGene_4963	834	770	578	483	368	472	1.302152	1.26469	1.259607	0.766311	0.807133	0.755949	0.000292147148681461	-0.640934052420603	down
ENSG00000197299	BLM	653	668	540	445	233	428	2.884667	2.976438	3.32791	1.99045	1.440603	1.940347	0.0033151390953469	-0.671017220526405	down
Homo_sapiens_newGene_2476	Homo_sapiens_newGene_2476	51	40	27	85	117	95	0.563657	0.486484	0.497915	0.867658	2.050493	0.98596	0.0101342075406574	0.911760603453715	up
ENSG00000173848	NET1	787	923	609	524	275	462	4.557543	5.402772	4.923396	3.08431	2.23741	2.743029	0.000181531039530364	-0.781234969514526	down
ENSG00000134755	DSC2	312	330	308	224	169	155	0.583938	0.623857	0.803798	0.424162	0.439506	0.295153	0.0237118365277741	-0.644850110544215	down
ENSG00000136068	FLNB	22153	20517	14647	46155	22073	57494	55.977006	52.249136	51.352568	120.548132	76.876249	147.364995	9.61754639028809e-06	0.986978139567106	up
ENSG00000118855	MFSD1	1553	1489	1184	820	659	567	15.844086	15.683392	17.732919	8.551543	9.682342	6.112798	8.22558898470941e-06	-0.903634274421055	down
ENSG00000138398	PPIG	2156	2094	1551	1287	836	773	7.895908	7.871128	8.175631	4.80134	4.39812	2.93878	2.37702215577052e-05	-0.869982503863933	down
ENSG00000188994	ZNF292	3579	3252	2387	2119	1369	1096	6.758231	6.370144	6.399789	4.109426	3.697332	2.199144	0.000296094307016735	-0.84274305229192	down
ENSG00000107249	GLIS3	443	627	502	194	115	322	1.339429	1.923209	2.373485	0.592901	0.482078	1.024651	0.000423833665810969	-1.03628870710955	down
ENSG00000013441	CLK1	2634	2725	2066	1938	863	1283	34.748288	36.042297	37.806394	25.696877	15.993162	17.394165	0.000350161155027812	-0.773898706690096	down
ENSG00000105679	GAPDHS	56	48	31	93	85	96	0.888912	0.760914	0.676457	1.498166	1.888824	1.555455	0.0319289409335405	0.75339894533755	up
ENSG00000181751	MACIR	894	999	645	497	359	623	7.463702	8.387201	7.377489	4.058983	4.148675	5.566074	0.000702857428699846	-0.684302990585116	down
ENSG00000184508	HDDC3	480	425	287	567	501	787	8.994104	7.623697	6.643488	10.886845	12.816902	14.769345	0.0104740450698767	0.603417810191999	up
ENSG00000165102	HGSNAT	221	352	212	476	418	446	1.066402	1.671435	1.530747	2.279043	2.699218	2.223756	0.00682530654414424	0.699456836005213	up
ENSG00000171160	MORN4	396	321	224	431	620	476	5.04724	4.389868	3.914227	4.805542	9.071301	5.580905	0.036040168367443	0.641114807073202	up
Homo_sapiens_newGene_5420	Homo_sapiens_newGene_5420	127	182	155	234	236	340	0.578828	0.837634	0.982987	1.084507	1.509412	1.58734	0.0404318589735258	0.644134410463536	up
ENSG00000127334	DYRK2	1976	2251	1575	1361	788	1147	5.450566	6.118064	6.074213	3.655332	2.969847	3.080397	5.27438387808902e-06	-0.750711976635765	down
ENSG00000131931	THAP1	717	809	515	483	278	401	7.687954	8.78632	7.688065	5.28457	4.19709	4.465549	0.00035592431098374	-0.717224341464789	down
ENSG00000108641	B9D1	1319	1250	734	1635	1759	1795	27.314148	24.303504	16.962488	35.451839	27.382859	27.798487	0.00205665440423012	0.660295930859796	up
ENSG00000172469	MANEA	741	774	528	517	385	298	3.810721	3.991307	3.783585	2.691729	2.753264	1.552046	0.0207206152412196	-0.612895540145069	down
ENSG00000135905	DOCK10	1085	1430	1008	639	456	743	3.52898	4.659997	4.638634	2.070373	2.027858	2.649836	1.34305589228346e-05	-0.842271173357732	down
ENSG00000175970	UNC119B	698	930	704	1449	1122	1579	3.683288	4.952805	5.179761	7.773159	8.316574	8.538528	4.20491081082412e-05	0.775735668765267	up
ENSG00000072571	HMMR	3973	4751	3468	3707	1811	1696	31.072597	37.662137	38.026351	29.3763	19.731041	13.986965	0.0177665878719607	-0.636561158945659	down
ENSG00000105849	POLR1F	1201	1525	978	738	491	575	7.127526	9.143002	8.100986	4.453109	4.093834	3.49578	2.45370828958741e-07	-0.926048966596262	down
ENSG00000131013	PPIL4	2096	2257	1753	1641	1049	1199	19.648887	21.358833	22.917476	15.632085	13.783901	11.506355	0.00114146787428384	-0.588717717565146	down
ENSG00000111145	ELK3	5456	6531	4626	3191	2547	2388	30.190859	36.680186	35.62658	18.034322	19.68524	13.600376	1.36851025780411e-07	-0.916031600866322	down
ENSG00000108055	SMC3	4835	3846	2992	2911	1910	1816	20.244831	16.264652	17.477713	12.389716	11.231069	7.791262	0.000918511417333406	-0.699355057345895	down
ENSG00000168887	C2orf68	521	582	419	819	810	954	3.685046	3.945992	3.98771	5.16864	7.22168	5.880372	0.000179673699563106	0.737214854021743	up
ENSG00000153914	SREK1	3226	3488	2697	1997	1395	1566	17.018728	23.059687	19.429001	12.263458	9.571828	10.702744	3.00493780316912e-08	-0.849043698687661	down
Homo_sapiens_newGene_7408	Homo_sapiens_newGene_7408	297	353	355	677	630	724	2.094755	2.918404	3.778813	5.366944	7.25767	5.11896	0.000296094307016735	0.878217431844009	up
Homo_sapiens_newGene_1128	Homo_sapiens_newGene_1128	159	157	116	345	376	304	2.396997	2.499074	2.513204	5.522254	8.139485	4.859682	3.68004921551719e-05	1.07928812465527	up
ENSG00000178935	ZNF552	24	35	35	102	88	84	0.233583	0.340633	0.560575	1.035259	1.413808	0.85775	0.00569459073074427	0.973487411819537	up
ENSG00000165434	PGM2L1	680	716	426	390	208	489	1.854099	1.97195	1.619301	1.081566	0.793026	1.364729	0.0222081190605305	-0.619734637848935	down
ENSG00000130522	JUND	1417	1373	1356	1787	2260	3511	16.98057	16.613663	22.671551	21.772747	38.04554	43.116738	0.00552213918400028	0.741732898310555	up
ENSG00000166192	SENP8	70	104	38	150	135	153	0.793239	1.1302	0.607414	1.034293	1.316067	1.97878	0.0154598695431962	0.81374132079951	up
ENSG00000176208	ATAD5	266	223	121	121	92	87	0.891903	0.754837	0.567003	0.412102	0.430319	0.296714	0.0208759046835019	-0.732518145593877	down
ENSG00000146587	RBAK	980	1069	788	727	477	457	3.424121	3.777394	3.844618	2.582479	2.338207	1.636175	0.00308706943350641	-0.663011774613794	down
ENSG00000145777	TSLP	177	158	105	405	446	356	1.690142	1.52879	1.403546	3.942846	5.996578	3.496658	8.31665958940996e-07	1.25979606132197	up
ENSG00000156510	HKDC1	98	61	26	178	88	176	0.615337	0.388815	0.224123	1.142676	0.778101	1.140325	0.0212471789770207	0.835202475169194	up
ENSG00000111845	PAK1IP1	1495	1308	1324	907	542	572	22.696117	20.045794	28.031576	13.99386	11.537377	8.901057	5.00740630223469e-05	-0.906474633668737	down
ENSG00000135763	URB2	1120	1202	852	883	440	632	4.69589	5.072999	4.903	3.702929	2.607508	2.688595	0.00400473166358147	-0.622836434043752	down
ENSG00000165630	PRPF18	760	747	575	477	340	391	10.662793	10.718945	11.136848	6.793321	6.643324	5.773239	0.000200998799610489	-0.697097821505096	down
ENSG00000151304	SRFBP1	1051	1311	988	611	374	445	8.50501	10.71866	11.155535	5.029746	4.249393	3.693619	1.45962978563325e-08	-1.09785463262464	down
Homo_sapiens_newGene_1599	Homo_sapiens_newGene_1599	223	261	156	387	523	324	0.978187	1.038779	1.169261	1.314424	2.580315	1.243897	0.00814520913424765	0.814409060340078	up
ENSG00000163348	PYGO2	1082	1352	934	2217	1760	2352	7.928291	9.993746	9.567999	16.406183	18.11586	17.554755	7.01877127552436e-09	0.884611362483446	up
ENSG00000179832	MROH1	1573	1525	1032	2513	1938	1956	8.364825	8.331578	8.037848	13.487646	13.067128	9.780579	0.000244690624606566	0.63779317050223	up
ENSG00000179833	SERTAD2	3106	3452	2410	2077	1236	1707	12.942306	14.523906	14.011779	8.796881	7.228089	7.288105	3.28122459907108e-07	-0.774018826109346	down
ENSG00000011347	SYT7	85	42	22	297	149	58	0.271094	0.138541	0.096786	0.96434	0.894103	0.186847	0.0174995296650026	0.892024152759091	up
ENSG00000160703	NLRX1	649	578	417	1071	860	861	3.80538	3.424656	3.534769	6.211179	7.19729	5.260684	0.000125485638457831	0.743753135450221	up
ENSG00000221886	ZBED8	362	350	208	468	538	550	2.998567	2.905899	2.380611	3.914568	6.343384	4.700168	0.00430828278222985	0.720714333142523	up
ENSG00000111011	RSRC2	3545	4527	3332	1463	594	1348	27.557237	36.243917	36.584784	11.944618	6.611334	12.073311	1.97627980507379e-12	-1.53079608331125	down
ENSG00000151929	BAG3	4001	4755	3356	2117	1757	2892	36.764089	44.744227	43.457758	20.110737	22.863544	27.10019	2.79632768896883e-05	-0.755467112216319	down
ENSG00000153201	RANBP2	8034	8255	5891	5688	3656	4818	15.866139	16.463736	16.235132	11.421151	10.13839	9.752168	4.83686231178152e-06	-0.598733488501771	down
Homo_sapiens_newGene_3320	Homo_sapiens_newGene_3320	77	78	56	197	151	172	1.213751	1.045485	0.99028	2.886558	3.174491	3.234171	9.05389899389479e-05	1.07303192116218	up
Homo_sapiens_newGene_3323	Homo_sapiens_newGene_3323	54	68	36	114	89	142	1.113902	1.317232	1.197564	2.186533	2.302508	2.716494	0.010503174258557	0.846053277686259	up
Homo_sapiens_newGene_4896	Homo_sapiens_newGene_4896	912	1720	1058	3348	1682	3613	5.985945	11.40923	9.693217	22.367952	15.513792	24.330532	4.57086963412513e-05	1.02264559701386	up
Homo_sapiens_newGene_4897	Homo_sapiens_newGene_4897	162	124	130	253	189	235	1.99648	1.535024	2.230124	3.157987	3.27216	2.977644	0.0436233236955684	0.590904295529946	up
ENSG00000183891	TTC32	113	88	68	150	189	205	2.982827	2.368949	2.496954	4.141277	7.335163	5.893799	0.00964770977951322	0.819959776775889	up
ENSG00000198727	MT-CYB	26692	24534	17827	89318	79850	47821	540.913025	502.141205	504.125214	1840.404785	2272.659424	993.302185	9.74360383714368e-11	1.47041871546573	up
ENSG00000164048	ZNF589	220	282	195	498	423	378	1.465064	1.985484	1.938008	3.677942	4.080544	2.76766	0.00109409661426184	0.809198207187238	up
ENSG00000122008	POLK	1104	1262	945	678	536	500	4.618611	6.231143	7.289055	3.611529	4.476481	2.203643	3.68004921551719e-05	-0.826476928200139	down
ENSG00000073331	ALPK1	243	351	227	416	329	632	1.130526	1.626282	1.632257	1.812795	2.076178	3.020329	0.024759110121654	0.635332602928153	up
ENSG00000005175	RPAP3	3227	2688	1926	2010	1438	1363	20.367135	19.066243	19.523375	12.899047	12.012459	10.096718	0.00423887909200967	-0.595995686714074	down
ENSG00000121060	TRIM25	6306	7463	5325	14804	8503	13814	25.474685	30.461164	30.017436	63.560083	48.163196	57.864898	3.05131239867805e-09	0.90745386174963	up
ENSG00000137825	ITPKA	274	402	273	593	433	659	3.618103	5.373214	5.261395	7.750177	7.968082	8.757408	0.00130723755846515	0.743342252413898	up
Homo_sapiens_newGene_7156	Homo_sapiens_newGene_7156	1312	1132	874	2007	1534	2139	6.748767	5.837908	6.318163	10.398777	11.446313	11.408205	3.56215576213454e-07	0.762946115818314	up
Homo_sapiens_newGene_7157	Homo_sapiens_newGene_7157	476	436	281	829	591	789	3.086492	2.403085	2.4106	4.485835	5.16117	5.72638	2.17406193489464e-06	0.85696553549878	up
Homo_sapiens_newGene_2303	Homo_sapiens_newGene_2303	46	61	32	118	118	119	0.794163	1.349642	0.69247	2.142806	3.00096	2.405753	0.00172524490902195	1.01103257983554	up
Homo_sapiens_newGene_7480	Homo_sapiens_newGene_7480	23	46	41	71	111	140	0.378539	0.66001	0.740093	0.992561	2.604329	2.180571	0.0152680774242126	0.896865928204229	up
ENSG00000110400	NECTIN1	126	221	105	291	226	385	0.497921	0.940179	0.580865	1.163276	1.249324	1.528648	0.00540558257850404	0.822599901572885	up
ENSG00000156136	DCK	1329	1384	976	914	575	791	12.248643	12.683979	12.49509	8.561238	7.589388	7.470152	9.13098355621807e-05	-0.63218248581793	down
Homo_sapiens_newGene_6350	Homo_sapiens_newGene_6350	19	22	25	50	58	96	0.915493	1.068424	1.675234	2.428193	3.938518	4.713308	0.0188968056616806	0.878445947171008	up
Homo_sapiens_newGene_3499	Homo_sapiens_newGene_3499	105	95	75	169	258	333	1.351772	0.723661	0.703393	1.178507	1.957237	2.088723	0.000247282343404171	1.12219141140111	up
ENSG00000274180	NATD1	2993	2210	1324	3806	3143	3494	14.031463	10.464501	8.661249	18.144037	20.694435	16.789789	0.0019368984229414	0.673956969094065	up
ENSG00000126777	KTN1	6720	7449	5658	4841	3134	3748	35.125493	37.968522	40.21237	26.049917	23.996816	20.817798	4.58934767842099e-06	-0.700052774478157	down
ENSG00000126775	ATG14	1632	1878	1310	1017	707	1102	7.998609	9.297926	8.961113	5.067936	4.866012	5.539155	9.81605033040279e-06	-0.705585157286793	down
ENSG00000121743	GJA3	118	101	96	51	50	49	0.52199	0.45091	0.587993	0.226867	0.308471	0.219001	0.0346756317136117	-0.735150163589003	down
ENSG00000197714	ZNF460	211	133	91	34	20	72	1.387447	0.843019	0.826725	0.203838	0.312791	0.439734	0.00304399025367412	-1.04760947543689	down
ENSG00000171617	ENC1	5112	4589	3153	1471	1103	2267	23.945652	21.713433	20.796699	6.98044	7.419291	10.954737	5.87101054552576e-10	-1.23535116449406	down
ENSG00000118260	CREB1	2023	2059	1369	1357	844	886	5.311557	5.702181	5.075224	3.652421	2.91966	2.249287	0.00024777053132803	-0.716470028782148	down
ENSG00000172260	NEGR1	137	106	90	42	29	24	0.25021	0.195471	0.228263	0.077542	0.074426	0.04338	0.000351625315105543	-1.17550175984125	down
ENSG00000185046	ANKS1B	224	206	165	130	107	114	1.006623	0.804181	1.090164	0.539169	0.608449	0.446143	0.0372176955096697	-0.601732128207469	down
ENSG00000124145	SDC4	4957	6438	4415	3478	2205	4328	43.856678	57.534676	54.514954	31.285736	27.397171	39.255184	0.00399944958771749	-0.596395412857961	down
ENSG00000104892	KLC3	119	121	125	236	387	236	1.50702	1.64525	2.233677	3.112708	7.064344	3.145541	0.00565056910331902	0.919846858355246	up
ENSG00000149474	KAT14	363	425	344	681	570	622	2.122833	2.553256	2.683728	4.046895	4.622172	3.66922	0.00143433810965963	0.678595822911377	up
Homo_sapiens_newGene_3286	Homo_sapiens_newGene_3286	154	157	166	280	292	251	1.467128	1.473427	2.294236	2.934705	4.180897	2.389736	0.0378965872108116	0.646310378843779	up
ENSG00000184602	SNN	222	241	132	423	441	425	1.569804	1.719699	1.295096	3.042392	4.386005	3.082226	2.79632768896883e-05	1.01703427060503	up
ENSG00000000460	C1orf112	795	981	684	603	232	595	5.597276	6.93487	6.545993	5.199424	2.269941	4.37059	0.0187996492124086	-0.666098270814594	down
ENSG00000228672	PROB1	233	223	193	316	303	474	1.190361	1.153602	1.377622	1.641207	2.177982	2.484633	0.0158609344988007	0.653581312457051	up
ENSG00000047056	WDR37	293	341	266	557	492	573	1.352194	1.636116	1.667077	2.558219	3.171209	2.684724	0.000159730345061992	0.791433855554233	up
ENSG00000052802	MSMO1	803	966	553	1104	1048	3101	8.368481	10.307424	8.098393	11.95257	15.462228	33.398515	0.00373162666917972	0.903389868514149	up
ENSG00000137760	ALKBH8	712	703	568	551	329	254	4.85213	4.079116	4.576996	3.237448	2.7074	1.513136	0.0287203688619169	-0.641410624840745	down
ENSG00000136824	SMC2	2884	2385	1824	1492	836	987	11.364322	9.705663	11.187984	6.011358	4.657458	3.945011	4.08639894543747e-07	-0.974587516096708	down
ENSG00000121274	TENT4B	697	932	729	512	369	556	1.906819	2.576846	2.78274	1.425249	1.414945	1.55992	0.00429913016168017	-0.634527000092068	down
ENSG00000129534	MIS18BP1	663	794	616	490	335	409	3.598039	4.080508	4.38946	2.58117	2.387273	2.125818	0.00113033104311696	-0.665614553452183	down
ENSG00000135315	CEP162	356	271	182	141	151	94	1.598212	1.250613	1.147765	0.649721	0.988554	0.429927	0.0270126709019787	-0.728922913416203	down
ENSG00000221968	FADS3	1269	606	408	1652	1138	1222	16.5613	7.902167	7.398396	21.917841	20.749433	16.162773	0.0224057674933637	0.70198529842273	up
ENSG00000136158	SPRY2	7008	6612	4920	2625	2033	3937	70.031448	66.999142	68.664762	26.707065	28.555504	37.489847	1.95973205872516e-07	-0.991087247059758	down
ENSG00000101003	GINS1	392	534	445	308	158	359	2.733854	3.759742	4.328321	2.180838	1.548966	2.567904	0.0379955137107516	-0.620297315457671	down
ENSG00000162775	RBM15	877	988	699	478	298	627	6.128393	6.988069	6.867099	3.37472	2.914549	4.508694	0.000812937420830035	-0.762403888656335	down
ENSG00000182185	RAD51B	602	597	447	416	293	320	9.059316	8.560901	7.959974	5.302532	5.315529	3.587996	0.00600936323107496	-0.585539370011108	down
ENSG00000121864	ZNF639	1507	1915	1358	1190	706	1127	22.480834	26.662356	24.528387	14.55682	10.316108	17.326236	0.00150464487888256	-0.603940548635038	down
ENSG00000140543	DET1	63	32	38	157	112	96	0.621849	0.270555	0.512883	1.574121	1.507062	0.992805	0.00531015732537621	0.966910969846527	up
ENSG00000198604	BAZ1A	2256	2169	1477	1450	824	959	9.106882	8.895584	8.267749	5.966884	4.575018	3.923711	6.98102649739107e-05	-0.76734817834912	down
ENSG00000124383	MPHOSPH10	1327	1328	943	820	607	513	14.260132	14.412678	14.100449	8.92375	9.105531	5.627603	0.000677688799992686	-0.75074290426733	down
ENSG00000122435	TRMT13	581	648	478	426	246	343	4.621686	5.149827	5.268066	3.540461	2.78809	2.780507	0.0017357539846343	-0.665571751299749	down
ENSG00000173898	SPTBN2	827	429	252	1442	866	590	2.336889	0.899104	0.833752	4.060587	3.289783	1.652602	0.032996733730025	0.735603828627954	up
ENSG00000174327	SLC16A13	75	61	59	136	229	267	0.950444	0.780339	1.044087	1.7636	4.116346	3.501944	0.000141362138838777	1.21182191365241	up
ENSG00000186666	BCDIN3D	70	83	50	167	177	102	0.499527	0.594067	0.491442	1.215652	1.775272	0.746316	0.0160536514807797	0.837341737732075	up
ENSG00000100027	YPEL1	80	106	31	142	114	211	0.47364	0.643588	0.253849	0.798539	0.900144	1.188902	0.0270012106211002	0.791648260119067	up
ENSG00000142627	EPHA2	14514	13945	9597	9213	5584	9605	85.043747	82.527832	78.471931	54.885967	45.948158	57.686848	0.000202211397846111	-0.588191923812711	down
ENSG00000163611	SPICE1	720	642	593	376	369	407	3.208898	2.937289	3.968052	1.740015	2.466158	2.032708	0.00385447685741132	-0.651237129378531	down
ENSG00000165156	ZHX1	2454	2749	1940	1375	1047	1053	12.708098	15.370975	14.663122	7.604977	8.071345	5.326678	1.27485673386854e-08	-0.932684332439586	down
ENSG00000175305	CCNE2	272	195	192	79	45	37	2.172785	1.371569	1.858423	0.55385	0.528448	0.549849	1.43771096876732e-06	-1.44404608933566	down
Homo_sapiens_newGene_3237	Homo_sapiens_newGene_3237	96	111	89	216	267	214	1.740397	2.046977	2.260903	4.014379	6.852579	4.010142	0.000815184197758393	0.995590339197169	up
ENSG00000135604	STX11	260	312	227	172	98	211	1.091087	1.322302	1.326129	0.731653	0.576843	0.904456	0.0449132854045993	-0.600024099916546	down
ENSG00000176658	MYO1D	323	177	111	462	467	251	1.35358	0.750128	0.648854	2.020095	2.750139	1.103948	0.0366798959261958	0.740554441443873	up
ENSG00000085831	TTC39A	58	45	29	100	85	79	0.481957	0.348886	0.27919	0.792999	0.88716	0.630387	0.0494781809174317	0.716453599211301	up
ENSG00000163939	PBRM1	2618	2577	1780	2118	915	912	10.517682	10.014329	8.979867	8.524156	6.657521	5.027229	0.0168355092234859	-0.67246441857933	down
Homo_sapiens_newGene_1520	Homo_sapiens_newGene_1520	44	37	45	116	131	291	0.384441	0.318523	0.580415	1.081581	1.570313	2.690393	9.05389899389479e-05	1.29982950195545	up
ENSG00000060749	QSER1	2183	2324	1607	1538	1075	1163	5.392955	5.825764	5.636906	3.827561	3.80811	3.327912	0.000233082267567025	-0.618149895927651	down
ENSG00000117620	SLC35A3	961	1192	958	696	491	552	3.051819	5.353577	4.607216	2.366824	2.223246	2.74017	0.000238855203422313	-0.747110639248904	down
ENSG00000134352	IL6ST	9001	10895	8536	4807	3869	4317	23.14155	28.402442	30.602837	12.56753	13.937388	11.346896	7.12525549031437e-12	-1.03824461113926	down
ENSG00000111300	NAA25	2374	3058	1981	1954	1019	1473	9.626666	12.459346	11.204205	8.161186	5.776385	6.10539	0.000867924499879024	-0.663422338651884	down
ENSG00000135406	PRPH	86	90	50	146	145	174	1.098887	1.160178	0.977868	2.021999	2.776344	2.340856	0.0052239026468813	0.853966346191016	up
ENSG00000104447	TRPS1	637	1036	679	477	452	493	2.233884	3.8124	3.214002	1.831168	1.948573	1.569797	0.0208027144816034	-0.593322950072366	down
Homo_sapiens_newGene_663	Homo_sapiens_newGene_663	181	120	87	232	221	216	1.35661	0.909719	0.917301	1.811675	2.503364	1.83423	0.0310623591012422	0.674438068000039	up
Homo_sapiens_newGene_4439	Homo_sapiens_newGene_4439	1586	1536	1066	1187	632	799	10.446938	10.237465	9.813985	7.95662	5.828371	5.41743	0.00459613436448599	-0.59647995353089	down
ENSG00000286001	ENSG00000286001	326	494	246	188	16	163	2.050809	3.141585	2.163415	1.200259	0.14112	1.049403	0.030346489047346	-0.82635775719022	down
ENSG00000164989	CCDC171	463	363	266	241	156	215	1.65623	1.294669	1.368732	0.888498	0.819299	0.825095	0.00445744236793877	-0.697142311268902	down
ENSG00000159256	MORC3	1986	2651	1707	1440	1063	1409	10.87633	14.778861	13.050291	8.026681	8.207382	7.904383	0.000220604151636544	-0.624972831196364	down
ENSG00000198911	SREBF2	4495	4967	3426	8413	6309	11376	20.019284	22.258673	21.094808	37.708301	39.166011	51.305246	1.15902105388688e-08	0.963224461842279	up
ENSG00000038219	BOD1L1	3869	4385	3068	3054	1782	2181	9.960562	10.823218	11.070621	8.052887	6.379584	5.839346	0.000394973626353347	-0.625586600432505	down
Homo_sapiens_newGene_461	Homo_sapiens_newGene_461	66	62	90	212	165	145	0.470728	0.443607	1.083573	1.746188	1.648568	1.056395	0.0116853687697213	0.861453929441737	up
ENSG00000131023	LATS1	2023	2321	1785	1387	952	1530	6.791547	7.928292	8.506248	4.998429	4.400769	5.049142	0.000356801948167729	-0.612711734741606	down
ENSG00000115159	GPD2	4246	4361	3196	2712	1752	2045	16.580962	17.303262	17.64148	10.923482	9.574427	8.27705	1.73251675288282e-07	-0.787339858251009	down
ENSG00000138696	BMPR1B	292	354	246	184	118	138	1.336088	1.505501	1.471582	0.833454	1.466871	0.760102	0.000692487745602163	-0.847979599123938	down
ENSG00000186567	CEACAM19	35	52	24	71	87	95	0.462756	0.736093	0.430354	1.024342	1.638687	1.221086	0.0293735894463146	0.801393978103739	up
ENSG00000108064	TFAM	3142	3178	2066	2078	1640	1372	14.564068	15.087208	13.51734	9.780673	10.893238	6.705254	0.00559159626615819	-0.596836991959235	down
Homo_sapiens_newGene_4914	Homo_sapiens_newGene_4914	940	984	703	1906	2022	2584	5.229658	5.52975	5.096837	11.014389	15.75151	14.308192	3.12468699768712e-12	1.24215256648691	up
ENSG00000007516	BAIAP3	73	137	66	180	207	410	0.363926	0.778702	0.447986	0.919423	1.479356	2.114434	0.000929948706964603	1.08230002342804	up
Homo_sapiens_newGene_6403	Homo_sapiens_newGene_6403	28	25	24	54	74	62	0.482727	0.406556	0.546128	1.273724	1.71616	1.111171	0.0411601936249718	0.779081321869234	up
ENSG00000174891	RSRC1	1049	1112	816	577	537	610	10.055261	10.879161	13.726123	5.423307	7.54762	5.829753	0.000126194992596728	-0.690194709902034	down
ENSG00000115902	SLC1A4	2030	2148	1390	3303	2316	3906	10.286558	10.992502	9.82309	17.141941	16.47991	20.286362	2.39227592128406e-06	0.753826923308185	up
ENSG00000197976	AKAP17A	1428	1749	1336	977	701	1128	10.940515	13.205528	13.773393	7.495166	7.357403	8.849391	0.00102258768734363	-0.623867291991611	down
ENSG00000169594	BNC1	1083	1502	1150	775	450	1008	5.46706	7.655005	8.098107	3.973935	3.184108	5.216025	0.0123386507062669	-0.650799143065368	down
ENSG00000112739	PRPF4B	7293	7500	5560	3772	2633	3147	22.705777	23.854077	24.154251	12.081528	12.17905	10.605263	1.43373091428882e-16	-1.02056275200886	down
ENSG00000197566	ZNF624	253	197	117	119	59	50	1.378042	1.080602	0.922537	0.658728	0.451068	0.292057	0.0113696776244964	-0.869449144291058	down
ENSG00000204946	ZNF783	499	424	308	704	547	661	2.832995	2.342916	2.328203	3.849456	4.220928	3.672045	0.00162519406733819	0.621219685828351	up
ENSG00000120948	TARDBP	5779	4941	3694	3489	2299	2436	32.621213	29.683387	28.722772	22.38113	22.020806	15.442525	5.84526414885036e-05	-0.717179563934668	down
ENSG00000134531	EMP1	19533	18498	13116	11628	7711	12464	77.250859	74.422008	72.541276	46.592014	42.845565	50.413992	5.85564675801454e-06	-0.632862286457119	down
ENSG00000188042	ARL4C	1895	4114	2921	862	712	1682	10.93398	24.013618	23.53896	5.053385	5.770409	9.94479	9.28764828921361e-05	-1.1322191190046	down
ENSG00000177888	ZBTB41	1301	1149	951	693	320	590	3.498899	3.120136	3.568155	1.893151	1.20579	1.624769	5.81861072190413e-06	-0.968999394362152	down
ENSG00000214367	HAUS3	1041	1136	803	670	565	484	4.117554	5.006169	4.949586	2.943344	3.376158	2.161743	0.00237179039038224	-0.665568155680752	down
ENSG00000144747	TMF1	1038	1151	891	709	538	645	3.749576	4.10922	4.482525	2.447444	2.610426	2.22176	0.000243132871084731	-0.633697836441392	down
ENSG00000010818	HIVEP2	2262	2963	2068	1380	861	1416	5.210642	6.911524	6.689499	3.233969	2.796676	3.381002	1.67192355507903e-07	-0.913324033512528	down
ENSG00000166548	TK2	654	725	434	880	799	1093	4.563868	4.135302	3.517436	5.564548	5.973343	7.106114	0.00230199015913864	0.608391830688889	up
ENSG00000100852	ARHGAP5	3036	3389	2520	2124	1372	1366	9.853921	10.803358	12.192904	7.695797	6.160108	4.327844	5.0192431215421e-05	-0.780685442310068	down
ENSG00000113595	TRIM23	921	952	691	449	479	458	5.63406	5.9188	6.204672	2.820555	4.192978	2.879936	0.000482937193097931	-0.74304578696429	down
ENSG00000189057	FAM111B	205	176	111	55	73	67	1.368003	1.171345	1.039403	0.365694	0.676189	0.465	0.00486197978568014	-0.909443621270379	down
ENSG00000114019	AMOTL2	7659	9484	6256	3017	1690	3446	39.208276	48.707252	45.563391	15.941265	11.858081	17.697045	1.0784921484082e-14	-1.38360077630925	down
ENSG00000166507	NDST2	393	449	279	765	613	600	2.414131	2.791421	2.409477	4.796051	5.304831	3.82824	0.000183268462881127	0.784192400336688	up
ENSG00000162687	KCNT2	180	171	148	89	94	73	0.686174	0.653514	0.816838	0.38181	0.510422	0.28367	0.0349323974260407	-0.692179804720492	down
ENSG00000185697	MYBL1	1816	2490	1892	783	663	1293	8.762351	11.745491	12.463037	3.710873	4.430616	6.325693	1.44914471028935e-05	-1.01293124054523	down
ENSG00000164902	PHAX	1950	2178	1552	1420	997	1161	12.487703	14.092333	13.874013	9.249231	8.966707	7.61853	0.00013963909698846	-0.60227235843688	down
ENSG00000101665	SMAD7	1353	1168	970	798	616	789	9.864716	8.438091	9.716385	5.844181	6.173108	5.769997	0.000434090183598787	-0.596822173351508	down
ENSG00000176046	NUPR1	329	252	138	902	919	670	4.673752	3.426129	2.322804	10.388689	11.709948	7.635996	1.75316627573082e-09	1.53195396400327	up
ENSG00000043143	JADE2	8419	10613	7199	10712	10607	22174	35.272404	42.046281	38.161738	47.128725	58.334141	86.528848	0.016859899194732	0.638068062880242	up
ENSG00000154240	CEP112	329	254	192	163	122	135	2.200504	1.720164	1.735716	1.081176	1.11204	0.914936	0.0101342075406574	-0.702955343404915	down
ENSG00000212907	MT-ND4L	35645	36958	26857	56930	48281	47226	2775.072021	2905.997314	2917.780273	4506.554688	5279.11084	3768.482666	6.15998503771914e-05	0.626966541823946	up
ENSG00000156103	MMP16	409	508	385	168	119	214	0.818668	1.057736	1.07391	0.340882	0.333903	0.437843	5.31115242544514e-07	-1.17222126487853	down
ENSG00000205413	SAMD9	774	1812	1270	407	495	725	2.62891	6.266396	6.037079	1.408988	2.364732	2.527565	0.00227255567290533	-0.932337742125122	down
ENSG00000161813	LARP4	4772	5061	3540	2985	2253	2465	19.342149	20.333183	19.624836	12.218891	13.024684	10.482764	2.74516050693131e-07	-0.720890272255827	down
ENSG00000198108	CHSY3	263	284	193	89	103	192	1.576422	1.715353	1.608638	0.538234	0.866835	1.179045	0.0385111126288871	-0.685757208499082	down
ENSG00000204524	ZNF805	286	430	305	206	143	240	0.648369	1.083079	0.966308	0.475526	0.51731	0.558899	0.0184908291843346	-0.656997215336146	down
ENSG00000145703	IQGAP2	317	265	202	131	103	60	1.260424	1.062407	1.118827	0.529726	0.570992	0.243748	0.00154478636678417	-0.994033502096328	down
Homo_sapiens_newGene_1346	Homo_sapiens_newGene_1346	41	64	26	91	115	127	0.891587	1.442414	0.779125	2.037276	3.556605	2.965886	0.00756876591423871	0.934966127026451	up
ENSG00000114439	BBX	5098	5605	4053	3112	2599	2712	13.485065	14.901558	15.294214	8.353336	9.624147	7.216588	1.15618029195929e-06	-0.726446565425303	down
ENSG00000254470	AP5B1	979	1049	743	1505	1592	1593	3.242608	3.507584	3.431182	5.066349	7.405974	5.406362	0.000112065207181246	0.747976759768304	up
ENSG00000084636	COL16A1	384	308	164	186	143	113	1.723634	1.389564	0.9748	0.806992	0.851647	0.50506	0.040092363532365	-0.668192345942753	down
ENSG00000176171	BNIP3	9828	10509	7081	7441	4026	6027	78.904974	85.324632	78.806799	60.702711	45.522554	49.677399	0.000330982207826327	-0.595307746752652	down
ENSG00000023445	BIRC3	4351	11298	8087	1037	871	2470	14.695706	39.172745	38.923806	3.590499	4.127889	8.581063	0.000723196592515984	-1.19085326073047	down
ENSG00000174720	LARP7	935	1100	902	586	541	515	10.645299	12.610786	14.258943	6.581278	9.110725	5.987769	0.000887966883661002	-0.719914457624141	down
ENSG00000175895	PLEKHF2	1229	1158	900	708	493	551	9.788656	9.321049	10.001328	5.737157	5.516189	4.499506	2.62870561877246e-06	-0.815307874881661	down
ENSG00000188677	PARVB	326	199	127	536	418	328	1.420889	0.857453	0.785925	2.390187	2.658733	1.439801	0.00864480329729906	0.81465179426785	up
ENSG00000170915	PAQR8	203	260	144	343	452	556	0.989825	1.280562	0.981173	1.707875	3.111237	2.794283	0.000247282343404171	0.996880150070316	up
Homo_sapiens_newGene_4864	Homo_sapiens_newGene_4864	1819	2333	1685	1353	1035	1153	6.694118	8.550421	9.792996	5.004908	5.279501	4.294224	0.000361171863574781	-0.643074607035449	down
Homo_sapiens_newGene_4868	Homo_sapiens_newGene_4868	3538	3566	2400	2583	1599	1701	31.402014	32.061172	29.779447	23.505189	19.846518	15.439516	0.00151800865452635	-0.605913615493315	down
ENSG00000103995	CEP152	699	933	637	457	320	518	3.020735	4.313367	3.883439	2.089471	1.941418	2.382041	0.000710971443448121	-0.714173765590555	down
ENSG00000106546	AHR	1932	3737	2934	1000	763	1504	7.155096	13.978755	15.162188	3.765106	3.965007	5.707334	1.08118533499726e-05	-1.15352838284139	down
Homo_sapiens_newGene_3845	Homo_sapiens_newGene_3845	44	48	52	102	111	125	1.306616	1.350667	2.229231	3.013962	4.899917	3.848544	0.0135158033988965	0.853850180643321	up
ENSG00000205808	PLPP6	273	257	162	414	484	325	2.128558	2.017486	1.758126	3.277978	5.295772	2.597286	0.0137934842267556	0.734194105326924	up
ENSG00000204389	HSPA1A	1538	1741	1655	174	255	287	14.805604	16.924072	22.227564	1.703699	3.448941	2.828199	9.28592191000914e-23	-2.27390838501306	down
ENSG00000204388	HSPA1B	1653	2229	1642	234	221	298	15.177422	20.678787	21.047483	2.180229	2.847354	2.800345	1.03398109311026e-45	-2.55253735385487	down
ENSG00000125885	MCM8	985	930	719	604	458	532	4.387863	3.906372	4.53336	2.709805	2.473455	2.422326	0.000201452800865987	-0.645737018432443	down
ENSG00000145332	KLHL8	775	1158	829	615	431	685	3.181232	4.810742	4.749457	2.566258	2.484135	2.882846	0.0121044611463217	-0.591321723156469	down
ENSG00000139926	FRMD6	2608	2301	1753	1526	746	1623	12.712651	11.327666	11.967583	7.622011	5.152745	8.157078	0.00174419840446929	-0.693401557133028	down
ENSG00000116754	SRSF11	5452	5114	3596	3333	2616	2888	49.644813	45.687153	46.89571	32.008562	33.075008	27.05234	2.88044574498729e-05	-0.604560492575532	down
ENSG00000234545	FAM133B	772	940	482	422	275	480	8.699905	10.198841	7.319658	4.556174	3.999958	5.34571	0.000710971443448121	-0.76017883393812	down
ENSG00000118503	TNFAIP3	2973	7415	5511	725	485	2226	16.613452	39.630084	40.725434	3.872085	3.567727	11.967791	0.0264263194868239	-0.819485492478582	down
ENSG00000118508	RAB32	1690	1561	1246	2901	1873	2745	36.687786	34.22213	37.731098	64.034279	57.099716	61.078758	6.65942711628033e-07	0.71882535594931	up
ENSG00000152404	CWF19L2	988	1283	1128	634	432	674	6.966995	9.133657	11.096454	4.542693	4.271877	4.864437	5.80990622570421e-05	-0.867059744727685	down
ENSG00000152402	GUCY1A2	361	273	193	154	99	135	0.515431	0.394378	0.395	0.222808	0.19895	0.197672	0.000918511417333406	-0.8762796469993	down
ENSG00000181472	ZBTB2	1703	2312	1673	1015	685	1263	12.686876	17.395517	17.387585	7.683706	7.166417	9.646468	4.37856177750506e-05	-0.843582681361781	down
ENSG00000183722	LHFPL6	693	526	342	398	218	331	7.466741	5.709024	5.107117	4.386552	3.242542	3.583275	0.0254908934923155	-0.590425407074749	down
ENSG00000176720	BOK	971	845	603	1312	1056	1251	8.54716	7.509578	7.406743	11.743067	13.054093	11.282041	0.00064754985055122	0.587124883691422	up
ENSG00000198182	ZNF607	280	341	222	448	361	514	1.591313	1.83537	1.685675	2.502591	2.803737	2.87394	0.00603837118650342	0.613080543907107	up
Homo_sapiens_newGene_5250	Homo_sapiens_newGene_5250	84	284	220	56	21	67	0.936865	3.21484	3.437006	0.62752	0.315357	0.766953	0.0011761585999028	-1.14304256990723	down
ENSG00000090861	AARS1	17515	14774	10670	31293	20946	30957	113.7995	95.967	93.869371	205.958468	190.173304	211.776114	5.42180160522072e-12	0.936435293469461	up
ENSG00000147614	ATP6V0D2	58	72	33	197	169	513	0.556176	0.721568	0.536666	1.953862	2.305232	5.136505	5.66239815340499e-07	1.58325205735412	up
ENSG00000145107	TM4SF19	969	855	654	2436	1718	1916	20.321695	17.741832	20.409742	49.954101	48.96951	40.426365	1.14104450439971e-15	1.24054469232604	up
ENSG00000137936	BCAR3	10464	10816	7752	5916	3170	7487	74.941557	78.292532	77.520852	43.105535	31.85432	54.966621	0.000828177684887326	-0.726475744881035	down
ENSG00000100075	SLC25A1	2507	2485	1751	3583	3008	5806	37.689777	37.762074	36.6722	54.67958	63.499131	89.131626	0.000124644902348447	0.80912728880414	up
ENSG00000143507	DUSP10	355	554	274	246	136	245	3.438532	5.233541	3.596784	2.391175	1.723532	2.339663	0.00842662238375252	-0.734689431559943	down
ENSG00000178502	KLHL11	842	852	569	567	316	465	2.629532	2.686807	2.47674	1.799035	1.38241	1.487922	0.000940854154993175	-0.662021576326756	down
ENSG00000141458	NPC1	5733	5924	4255	10469	6138	13987	29.852806	30.59673	30.862788	53.801361	44.479507	72.034977	3.95207105435489e-05	0.848064494936603	up
ENSG00000274276	CBSL	1653	1855	1271	3201	2017	3279	15.545127	17.547021	17.339374	31.285099	28.225999	32.573323	1.15206443676369e-07	0.799910512813946	up
ENSG00000086300	SNX10	775	653	416	391	387	241	6.846998	5.887572	5.13683	3.459704	5.105863	2.137218	0.0440208384413008	-0.615643582962741	down
ENSG00000102189	EEA1	1149	1045	854	675	411	393	2.704538	2.491353	2.800523	1.643019	1.384127	0.944639	6.91527693877568e-05	-0.895731752959025	down
ENSG00000176890	TYMS	3551	3819	2688	2381	732	2572	50.894745	55.280346	53.756744	34.82131	14.725913	38.153047	0.0243190027778635	-0.684390680134044	down
ENSG00000105327	BBC3	382	430	284	512	442	784	4.778475	5.43761	4.94691	6.507634	8.592269	10.108469	0.0167794333939091	0.60446048782234	up
ENSG00000136982	DSCC1	724	674	547	464	268	414	7.61597	7.160776	8.027753	4.954408	3.956263	4.463303	0.000738750639288681	-0.686284814319384	down
Homo_sapiens_newGene_5023	Homo_sapiens_newGene_5023	687	681	567	483	293	397	1.462238	1.626096	1.756813	1.210371	0.874869	1.00983	0.00148507807001181	-0.649286015925663	down
Homo_sapiens_newGene_7544	Homo_sapiens_newGene_7544	23	25	13	56	76	58	0.21642	0.235464	0.163871	0.535792	1.016324	0.567822	0.00960097144028477	0.951520530837567	up
Homo_sapiens_newGene_2790	Homo_sapiens_newGene_2790	96	86	51	145	129	186	0.656471	0.787315	0.614001	1.107482	1.460231	1.345404	0.0104740450698767	0.797289113232834	up
ENSG00000159714	ZDHHC1	66	50	29	104	120	79	0.672589	0.565253	0.409069	1.09581	1.724967	0.838773	0.047189905386942	0.741147718260606	up
ENSG00000080824	HSP90AA1	146666	135420	96888	71467	56433	86750	1059.555494	988.485638	980.297571	519.076616	566.476652	636.846875	1.19704921779192e-07	-0.749094832480491	down
ENSG00000171804	WDR87	34	35	34	115	110	74	0.087426	0.089135	0.120949	0.299114	0.396006	0.19461	0.00426311288051596	0.997302246773019	up
ENSG00000130707	ASS1	244	162	86	364	301	285	3.664184	2.469601	1.75865	5.725778	6.47298	4.39542	0.0101342075406574	0.799959535292102	up
ENSG00000117000	RLF	2403	2589	1782	1632	933	1255	8.914192	9.69991	9.223299	6.15579	4.860214	4.77213	5.62685290202346e-06	-0.754804534209593	down
ENSG00000081181	ARG2	356	389	253	795	627	1412	4.303119	4.74444	4.269851	9.769753	10.646797	17.501022	1.73251675288282e-07	1.27545004794418	up
ENSG00000105821	DNAJC2	1752	1777	1291	1134	677	856	18.239863	18.323886	18.354483	11.945628	9.886353	9.043473	4.36576707938344e-06	-0.776880771525577	down
ENSG00000180694	TMEM64	1484	1984	1397	1156	628	833	7.143099	9.622726	9.315545	5.629902	4.22006	4.008411	0.000111651863068713	-0.800000878605836	down
ENSG00000185480	PARPBP	669	763	547	445	267	498	5.701196	6.509887	6.162156	3.620718	2.970827	4.154487	0.00452857758691389	-0.629982157183416	down
ENSG00000196504	PRPF40A	7569	8608	6077	5020	3900	4124	23.376358	28.69572	27.081697	16.508529	17.949881	14.304878	3.15202963366865e-06	-0.694355811215051	down
ENSG00000121879	PIK3CA	1602	1890	1300	1079	779	979	4.200327	4.907608	4.716228	2.743091	2.739198	2.509513	6.59848239219012e-06	-0.687413487575599	down
ENSG00000164190	NIPBL	3437	3724	2675	2324	1713	1954	7.728115	8.489227	8.920768	5.267577	5.409742	4.525546	4.55789255230847e-06	-0.650525628954031	down
ENSG00000155961	RAB39B	562	312	253	693	573	558	3.80504	2.133242	2.382761	4.767983	5.447787	3.869918	0.0316919080702017	0.625682495889526	up
ENSG00000151247	EIF4E	1574	2416	1690	1262	747	1367	15.613247	25.698402	23.947064	14.003523	10.488424	14.477464	0.00377295481567983	-0.668316779885147	down
ENSG00000169019	COMMD8	1311	991	790	745	590	487	20.734747	15.840536	17.432875	11.979209	13.093324	7.88392	0.0139306451731236	-0.616910563800482	down
ENSG00000152601	MBNL1	4356	5398	3871	2846	1990	2881	16.65905	21.426936	21.896566	11.318958	10.53798	11.877013	2.71122585607382e-07	-0.760990770426133	down
ENSG00000178177	LCORL	1243	1455	1098	844	539	965	5.568695	6.674881	6.117691	3.569532	3.335911	4.035362	0.00153278092907031	-0.630704030042676	down
ENSG00000175711	B3GNTL1	144	137	93	198	208	237	2.383566	2.283032	2.092935	3.283603	4.870489	4.010713	0.0164398294959648	0.690068530403686	up
ENSG00000141696	P3H4	611	679	500	900	790	1207	5.973025	6.691537	6.844288	8.942666	10.924304	12.066196	0.00114146787428384	0.657439919715543	up
ENSG00000138376	BARD1	659	678	490	486	230	424	2.999057	3.006162	3.050334	2.214593	1.418289	1.859566	0.0138128496575611	-0.598221566007853	down
Homo_sapiens_newGene_247	Homo_sapiens_newGene_247	230	306	172	506	555	425	2.832172	3.806186	2.94191	6.336497	9.585175	5.354851	0.000325600647760423	0.952224716854124	up
ENSG00000108469	RECQL5	691	800	536	1143	856	1095	5.231997	5.717047	5.637482	8.754107	9.35694	8.48495	0.000206308325643022	0.606210866813743	up
ENSG00000164251	F2RL1	3189	5150	3702	1901	1733	2908	26.041103	42.542595	42.004965	17.025194	21.294849	27.822881	0.00194966807548848	-0.752683135449442	down
ENSG00000240230	COX19	591	573	452	1089	876	1245	2.820015	2.764971	3.013922	5.290001	6.002216	6.093302	5.80043817823388e-09	0.947773374610011	up
ENSG00000137193	PIM1	2581	3299	2448	1670	644	2360	22.074492	28.49658	29.216597	14.523283	7.735023	20.687157	0.0254888858202811	-0.690323303497482	down
ENSG00000198888	MT-ND1	21661	21408	16070	35384	36985	33398	523.896851	522.936096	542.377075	870.168152	1256.34729	827.958435	3.43247109646202e-06	0.83111655921093	up
ENSG00000162607	USP1	2882	3480	2512	1896	1360	2000	18.521931	22.561291	22.568055	12.417792	12.257151	13.16281	4.55789255230847e-06	-0.697812286863616	down
Homo_sapiens_newGene_691	Homo_sapiens_newGene_691	491	769	556	720	1189	1902	2.893219	4.866785	4.85171	5.055055	8.820735	8.45299	0.00794534258646747	0.837235588236103	up
ENSG00000196950	SLC39A10	3764	4205	2968	2444	1618	2075	16.681502	19.040993	18.439047	11.047123	10.122737	9.554012	1.23722180826144e-08	-0.772957583359402	down
ENSG00000151612	ZNF827	346	509	461	309	224	269	1.100902	1.646396	2.171126	1.05733	0.947051	0.897591	0.0389199775530481	-0.597620008319725	down
ENSG00000183060	LYSMD4	95	115	97	223	242	275	0.770662	1.002111	1.113519	1.973438	2.927954	2.475929	0.000168906174121254	1.04228282471695	up
ENSG00000185885	IFITM1	207	390	253	302	677	897	6.674592	13.354088	11.757446	10.528629	32.580008	29.440611	0.0185816799847411	0.822194714005042	up
Homo_sapiens_newGene_4658	Homo_sapiens_newGene_4658	179	119	127	231	289	269	1.527339	0.99719	1.47065	1.951491	3.455848	2.29292	0.0200080136416718	0.732624062866179	up
Homo_sapiens_newGene_4656	Homo_sapiens_newGene_4656	297	261	107	372	519	448	4.682007	4.24258	3.336341	6.202841	12.317573	7.618039	0.00643001187775739	0.859469974463189	up
ENSG00000101384	JAG1	800	1122	758	498	266	608	3.116993	4.409673	4.117981	1.970297	1.556949	2.420714	0.00093888729046797	-0.829466679353764	down
ENSG00000165338	HECTD2	508	604	501	412	274	321	2.526238	2.998648	3.497888	2.18249	2.016087	1.66185	0.0119763970811818	-0.593933352246836	down
ENSG00000123737	EXOSC9	1239	1529	1182	1047	617	854	15.981332	19.225098	20.975234	14.425275	11.86143	11.141361	0.00324647337406559	-0.59192072137924	down
ENSG00000158417	EIF5B	5269	5002	3704	3652	2423	2375	21.279682	20.3437	20.814983	14.954717	13.705915	9.801558	0.000836229950491021	-0.636506478592787	down
ENSG00000144369	FAM171B	830	759	527	379	407	398	3.345218	3.107794	2.962191	1.571008	2.33428	1.642038	0.00260576908092272	-0.683323928616041	down
ENSG00000144366	GULP1	1147	1232	1041	861	561	591	9.098571	9.65806	10.436106	6.207544	5.833384	4.460749	0.001300832253549	-0.678325003602272	down
ENSG00000180611	MB21D2	904	1339	1018	530	299	468	6.819351	10.203385	10.715781	4.063523	3.163998	3.619624	7.57161990583309e-08	-1.17071722339061	down
ENSG00000138642	HERC6	998	2490	1589	808	636	1329	6.137877	15.46238	13.568258	5.057265	5.462754	8.351855	0.03703902624109	-0.675083611660812	down
ENSG00000101412	E2F1	908	1021	714	409	248	682	7.804187	8.863686	8.554877	3.569038	2.989768	6.001907	0.0033509869758943	-0.809876534903104	down
ENSG00000153714	LURAP1L	159	425	323	664	402	1109	1.362177	3.694443	3.878857	5.80981	4.863906	9.796219	0.0139287005907235	0.844657888839788	up
ENSG00000169093	ASMTL	701	855	574	1114	1000	1456	7.831364	9.661417	8.960592	12.670605	15.71878	16.705613	0.000242359987209766	0.713773747059274	up
Homo_sapiens_newGene_6332	Homo_sapiens_newGene_6332	30	27	14	52	83	59	0.302462	0.337913	0.206335	0.633323	1.180229	0.791604	0.0267047442985634	0.839890874950387	up
ENSG00000166189	HPS6	507	495	391	799	666	879	4.357351	4.292136	4.691281	6.988109	8.03967	7.742503	4.57503539281754e-05	0.723966203111767	up
ENSG00000120738	EGR1	1176	2430	1998	443	287	768	8.667093	18.087603	20.545288	3.314092	2.960856	5.798932	2.71122585607382e-07	-1.46443227994376	down
ENSG00000196628	TCF4	534	624	476	331	293	368	1.744828	2.258112	2.34415	1.372942	1.35524	1.12063	0.0040755299056945	-0.622145514196417	down
ENSG00000134954	ETS1	7371	9712	7027	5354	2060	4878	46.733213	58.530054	61.581171	33.022613	18.728908	31.021047	0.000417842711611977	-0.859480543253219	down
ENSG00000146072	TNFRSF21	1749	3499	2655	1338	848	2088	11.248169	22.72625	23.829124	8.746921	7.653195	13.761266	0.0168546792824059	-0.727073308437988	down
ENSG00000133101	CCNA1	565	729	437	838	672	1297	7.56571	9.902484	8.222235	11.443219	12.695476	17.899249	0.0116904734717503	0.630407121772114	up
ENSG00000147852	VLDLR	1040	827	582	1295	1118	1720	4.418041	3.098272	3.226767	5.551752	7.095982	6.826759	0.000472940999141496	0.722672711017946	up
ENSG00000113356	POLR3G	743	869	667	515	343	452	5.744828	6.408639	7.095231	4.183317	3.949684	3.472154	0.000157532062702255	-0.72007061003764	down
ENSG00000133816	MICAL2	2031	2173	1357	3645	1693	3892	14.941466	16.124513	13.931339	27.359104	17.059266	29.389794	0.00538045906522182	0.649255481337786	up
ENSG00000041353	RAB27B	1259	3182	2111	918	580	1488	4.156678	10.609951	9.726201	3.08188	2.686272	5.033934	0.00551152826461074	-0.872470424541529	down
ENSG00000060339	CCAR1	3597	3314	2257	2666	1366	1604	20.839767	19.370832	20.08383	16.198925	10.678964	9.434074	0.00629435552015616	-0.608162493606781	down
ENSG00000165617	DACT1	319	817	581	176	116	309	2.042391	5.157229	5.077095	1.119923	1.137481	2.001143	0.00102499729590548	-1.06971793612935	down
ENSG00000138433	CIR1	980	1113	676	527	548	466	11.972479	13.80497	11.569354	6.520686	9.275784	5.748697	0.00337728226249983	-0.679788416977802	down
ENSG00000196428	TSC22D2	1151	1429	1114	671	456	808	4.085867	4.019314	4.648169	2.234397	2.002247	2.182944	3.42086388590425e-05	-0.841056763054346	down
ENSG00000168906	MAT2A	3521	4579	3158	6720	6283	7380	31.1612	40.572307	38.631534	57.963878	75.051177	64.725883	4.27797958747537e-07	0.837610808397391	up
ENSG00000256294	ZNF225	166	202	122	269	250	306	0.957069	1.290618	1.452155	1.693945	2.048652	1.921556	0.00852024006305972	0.685924109298707	up
ENSG00000151320	AKAP6	194	210	158	114	86	112	0.453397	0.44258	0.518564	0.307392	0.363464	0.307043	0.0149425904148721	-0.683206371149784	down
Homo_sapiens_newGene_5118	Homo_sapiens_newGene_5118	3506	2307	1704	1903	1225	1141	98.085126	66.112048	67.419127	54.21871	49.918071	33.198404	0.0101342075406574	-0.658257247759473	down
ENSG00000205795	CYS1	88	41	35	125	151	119	0.735558	0.342195	0.4098	1.067901	1.78354	1.024004	0.0163869502232153	0.864964207712015	up
ENSG00000167136	ENDOG	164	142	153	205	298	305	3.300961	2.889444	4.291717	4.204931	8.43223	6.306547	0.0484146032651927	0.652866074592817	up
ENSG00000167131	CCDC103	152	177	150	218	256	356	3.269853	4.0192	3.497009	5.727979	7.709961	7.473242	0.0347094137129483	0.653480834472411	up
ENSG00000050344	NFE2L3	2406	4278	3299	1367	1031	2066	14.913778	26.937361	28.625856	8.688733	9.081413	13.164207	0.000141208591838348	-0.980079420358295	down
ENSG00000132170	PPARG	425	448	266	764	592	946	5.337424	5.740539	4.642128	8.699511	10.523308	11.616932	1.06736344843631e-06	0.955400930486936	up
ENSG00000034152	MAP2K3	7059	6222	4311	4409	2459	4146	71.949721	63.590503	61.526942	45.60786	34.814799	43.186385	0.000496422424454884	-0.612397037083612	down
ENSG00000101849	TBL1X	774	835	600	1628	912	1479	3.308626	3.437802	3.368816	6.917378	5.297221	6.222237	4.88820838663545e-06	0.807147555859109	up
ENSG00000170962	PDGFD	175	189	99	85	58	53	1.002087	1.109001	0.792138	0.486011	0.462625	0.313544	0.00682530654414424	-0.870441669140284	down
ENSG00000117318	ID3	1538	1143	923	466	402	690	37.409641	28.078661	31.329912	11.509461	13.731462	17.203529	2.17406193489464e-06	-1.03585502526184	down
ENSG00000142731	PLK4	618	976	636	425	272	504	3.745408	5.951536	5.371233	2.615397	2.314272	3.107779	0.00215327348089735	-0.7627816057383	down
ENSG00000181585	TMIE	72	42	25	148	126	124	0.975035	0.567798	0.474987	2.120995	2.388043	1.784139	0.00136291213862343	1.06833381497048	up
Homo_sapiens_newGene_6966	Homo_sapiens_newGene_6966	28	76	37	96	108	146	0.447635	1.386809	0.854833	1.615864	2.624195	2.451432	0.0235219313485454	0.834957525209032	up
ENSG00000155100	OTUD6B	2265	2224	1547	1625	864	921	16.664999	16.170773	15.481247	11.714322	8.644863	6.864533	0.00154415385326126	-0.710589135278885	down
ENSG00000164062	APEH	4129	4639	3191	7415	4631	6897	34.513889	39.012285	36.178917	62.361997	54.531145	57.917966	2.39397051888977e-06	0.651604315536775	up
ENSG00000164211	STARD4	891	1055	819	1050	1470	2088	5.915678	7.059986	7.622737	7.042837	13.322147	13.362747	0.020764519937679	0.649044459999185	up
Homo_sapiens_newGene_4053	Homo_sapiens_newGene_4053	242	170	127	296	291	308	3.356247	2.074632	2.199783	3.76105	5.672572	3.971379	0.0208149534067154	0.658877460656008	up
ENSG00000278619	MRM1	88	80	50	130	107	145	1.096563	1.006427	0.86174	1.649738	1.889032	1.931275	0.0436123922499811	0.659046205872232	up
ENSG00000115844	DLX2	537	689	466	277	302	436	5.114954	6.623602	6.246546	2.676544	4.059661	4.323006	0.026081454594468	-0.595642122535828	down
ENSG00000112312	GMNN	1499	1740	1145	836	590	857	28.71619	34.252593	30.901896	16.355145	16.070025	16.7451	1.09641967565193e-08	-0.861198978251568	down
ENSG00000196850	PPTC7	2615	3606	2478	2014	1020	1976	12.103579	16.861195	16.005777	9.479629	6.627879	9.375709	0.000910281149109419	-0.718944113360762	down
ENSG00000144120	TMEM177	148	125	92	275	212	232	2.486545	2.21984	2.213299	4.713248	5.140662	4.10699	0.0009594352666635	0.857231949448691	up
ENSG00000152359	POC5	567	709	526	397	224	444	6.020738	7.658288	7.839077	4.41667	3.326487	4.882754	0.00667637675000004	-0.665535303022485	down
ENSG00000116761	CTH	421	595	449	896	613	1444	4.647264	6.655232	6.957948	10.08129	9.684176	16.647441	0.0023162053585859	0.826337284763771	up
ENSG00000181218	H2AW	218	207	130	314	292	307	5.624979	5.385066	4.664116	8.233548	10.560395	8.118409	0.00895905449693294	0.671332594836733	up
ENSG00000145331	TRMT10A	422	618	452	349	179	272	3.750379	4.920513	5.600724	2.800636	2.475886	2.368558	0.00344490963766726	-0.765146462408097	down
Homo_sapiens_newGene_1632	Homo_sapiens_newGene_1632	39	52	29	72	95	89	0.460696	0.62131	0.439729	0.977864	1.766579	1.013887	0.041637447897301	0.753496520736467	up
Homo_sapiens_newGene_3110	Homo_sapiens_newGene_3110	297	288	215	211	110	169	10.291953	10.075606	10.38898	7.429435	5.31476	5.976583	0.0322941573648609	-0.590316204398397	down
ENSG00000100644	HIF1A	8129	10337	7619	5800	4355	5287	47.829364	61.641873	62.534534	34.789614	36.060095	32.061138	7.51255994469351e-06	-0.692969052836825	down
ENSG00000148516	ZEB1	2680	3077	2182	1480	950	1418	11.083168	12.375499	12.819953	5.87963	5.227967	5.962689	5.30771693090062e-12	-0.975129201283362	down
ENSG00000162924	REL	396	487	364	242	231	217	0.814354	1.018023	1.079127	0.509551	0.663696	0.45903	0.00553309667776628	-0.698372360670124	down
ENSG00000110628	SLC22A18	819	875	582	1200	1051	1356	12.21232	13.215591	12.22587	18.119612	21.982072	20.870715	6.50832745153296e-05	0.664616779394213	up
ENSG00000139324	TMTC3	822	1248	722	528	540	592	2.657013	4.051168	3.250143	1.725695	2.438028	1.947502	0.0123490505871777	-0.607086529616126	down
ENSG00000088899	LZTS3	226	234	125	419	296	404	1.161424	1.157829	0.76507	1.877477	1.828213	1.824923	0.000202766522059048	0.860432931511363	up
Homo_sapiens_newGene_7289	Homo_sapiens_newGene_7289	158	129	96	216	332	253	0.982367	0.810172	0.758751	1.454196	3.291717	1.538669	0.00616081713447409	0.868624884478632	up
ENSG00000137965	IFI44	1647	6058	4355	553	634	1617	23.012015	85.432147	84.332471	7.834531	12.435896	23.125107	0.0302530965865574	-0.809710491125934	down
ENSG00000141642	ELAC1	66	70	36	161	126	85	0.932959	1.220279	0.528146	1.856224	1.985761	0.997806	0.0243875798353247	0.80059154736899	up
Homo_sapiens_newGene_2559	Homo_sapiens_newGene_2559	18	23	15	114	143	152	0.254355	0.281094	0.337495	1.466755	2.589163	1.960545	3.84719448203192e-10	1.90069669095721	up
ENSG00000163545	NUAK2	796	672	543	246	132	368	5.427587	4.62606	5.160756	1.699923	1.254617	2.567057	9.78136080395768e-06	-1.16777157836758	down
ENSG00000115738	ID2	127	251	122	40	22	98	2.294182	4.539645	3.053257	0.706579	0.580315	1.822002	0.0109022060669109	-0.933064522806158	down
ENSG00000166446	CDYL2	33	57	41	105	61	182	0.088718	0.157295	0.153186	0.29212	0.233994	0.510901	0.0234313029397515	0.838078985802798	up
ENSG00000093009	CDC45	927	1142	825	701	314	695	11.547232	14.267671	14.051601	8.752304	5.480183	8.740653	0.00841410970250725	-0.668309734798236	down
ENSG00000135679	MDM2	1729	1863	1274	1224	844	811	5.490903	5.999649	5.782422	4.036539	3.674282	2.684088	0.00109409661426184	-0.654557647884695	down
ENSG00000177854	TMEM187	163	195	134	383	260	268	2.593782	3.128235	2.962847	6.2011	5.793562	4.365802	0.00253357820174826	0.779999731926927	up
ENSG00000033178	UBA6	2283	2547	1775	1598	1051	1489	5.668897	6.439983	6.025622	4.007854	3.644916	3.720207	1.43483107190789e-05	-0.62196103483477	down
ENSG00000087087	SRRT	6387	5355	3613	2580	1922	2216	52.373889	45.121142	41.788384	21.68163	22.353457	19.576052	2.34551804209144e-12	-1.07200831174601	down
ENSG00000170689	HOXB9	1389	1245	806	2099	1780	2110	12.417112	11.241083	10.048942	19.077196	22.350492	19.335653	7.37742506983138e-07	0.802053916962655	up
ENSG00000125449	ARMC7	371	378	196	580	436	707	4.419552	4.705398	3.262306	7.257213	7.137635	8.684713	0.000490822078647547	0.804287447317904	up
ENSG00000114346	ECT2	3505	4270	3005	2518	1527	2230	20.642865	25.607403	24.127416	14.813957	12.46315	13.602364	4.83686231178152e-06	-0.723427598807034	down
ENSG00000179918	SEPHS2	2920	3043	2412	6426	4680	5440	30.0777	31.662878	34.677551	67.318291	67.726112	57.448193	8.28835512237254e-13	0.959348438177062	up
ENSG00000125875	TBC1D20	1153	1333	992	1768	1685	1989	7.003938	8.909674	7.906033	10.176332	14.73763	12.594969	0.000376337303360166	0.636624179132043	up
ENSG00000205084	TMEM231	637	624	377	1075	622	914	3.700894	3.574114	3.47815	6.26691	4.93964	7.306164	0.00143433810965963	0.642684797253901	up
ENSG00000171320	ESCO2	268	392	214	175	96	155	1.665903	2.436493	1.836697	1.099034	0.825623	0.985931	0.00240889501032452	-0.832539886508958	down
ENSG00000170846	ENSG00000170846	414	492	318	613	694	650	4.580844	5.659617	4.840652	6.645475	10.613404	7.395144	0.00759630137455848	0.652132202408497	up
ENSG00000165244	ZNF367	571	656	521	281	130	341	3.579128	4.149506	4.554722	1.790549	1.139791	2.186512	0.000125624947977799	-1.0173208080997	down
ENSG00000163002	NUP35	573	681	553	435	250	339	9.616488	11.037812	12.26143	7.299364	5.589519	5.436005	0.00130994418313519	-0.725936225804631	down
ENSG00000162757	C1orf74	19	44	18	100	83	103	0.090403	0.217279	0.119589	0.498283	0.57494	0.518022	0.000915695895999876	1.14026306836718	up
ENSG00000069424	KCNAB2	131	114	55	183	206	193	0.936477	0.822573	0.595802	1.280039	1.679633	1.249564	0.0147127311987362	0.790534414286234	up
ENSG00000228253	MT-ATP8	7589	10653	7882	20809	20969	27425	847.60199	1201.823364	1228.579834	2363.330566	3289.650879	3139.935547	2.33652999842685e-12	1.30112470795303	up
ENSG00000177427	MIEF2	527	514	321	655	732	760	4.133404	4.0208	3.47655	5.219091	8.508422	6.002701	0.00602269672397948	0.64570249810154	up
ENSG00000134324	LPIN1	1850	2238	1568	2511	2440	4073	7.988465	9.740644	9.430507	11.20039	14.952464	18.160606	0.00516467354011199	0.628035926035028	up
Homo_sapiens_newGene_4559	Homo_sapiens_newGene_4559	29	37	16	76	81	85	0.313228	0.410585	0.241297	0.893557	1.246285	0.971083	0.00367464344658789	1.01798654977678	up
ENSG00000115963	RND3	1733	1945	1385	991	560	1201	15.05736	16.835859	16.553426	9.025929	6.840567	10.845586	0.000201462437934037	-0.788437656807002	down
ENSG00000173110	HSPA6	2268	5811	4136	189	59	285	22.261978	57.621098	56.655998	1.884539	0.809593	2.864274	1.63797115575506e-07	-1.71779806750115	down
ENSG00000139163	ETNK1	2107	2896	1788	1427	1425	1265	7.372768	10.028918	8.70649	5.046174	6.792025	5.126531	0.00864480329729906	-0.589494191388941	down
ENSG00000117480	FAAH	45	52	28	94	88	134	0.503891	0.586232	0.442184	1.095826	1.393986	1.55877	0.00416483368595766	0.959216838932972	up
ENSG00000018408	WWTR1	3318	5904	4479	2577	2138	3583	15.740778	28.124104	29.995701	12.808662	14.270232	17.678662	0.0190500848603305	-0.62004713419273	down
ENSG00000181744	DIPK2A	702	879	603	501	356	448	3.744934	4.736368	4.507812	2.716095	2.669928	2.457124	0.000668379779823185	-0.65748244151964	down
ENSG00000023287	RB1CC1	4563	5561	3812	3321	2097	2734	16.208808	19.944226	18.704621	11.91907	10.410792	9.871735	3.43247109646202e-06	-0.711879061777184	down
ENSG00000007944	MYLIP	872	892	728	467	370	689	6.561725	6.778409	7.637928	3.567991	3.917612	5.309636	0.00928641057520695	-0.617304359178251	down
ENSG00000173705	SUSD5	543	484	419	279	204	272	2.728158	2.45371	2.935863	1.422988	1.437817	1.400136	5.49650727966417e-05	-0.827449818839631	down
Homo_sapiens_newGene_1503	Homo_sapiens_newGene_1503	75	71	35	27	15	20	0.797321	0.762199	0.516092	0.292933	0.2168	0.215342	0.0269488188446648	-0.834691740747101	down
ENSG00000090971	NAT14	485	457	347	604	809	1037	9.019625	8.739697	9.140987	11.278541	20.058897	18.77769	0.00122043323111258	0.830717110934447	up
ENSG00000047410	TPR	3365	3494	2577	1903	1635	1636	8.393206	8.781195	9.169182	4.990153	5.821024	4.176396	1.12236212185017e-06	-0.772214175281821	down
ENSG00000277858	H2AB2	362	234	183	198	65	72	14.154114	9.207873	9.98103	7.844072	3.519289	2.867085	0.0236243869459022	-0.807689646526015	down
ENSG00000170345	FOS	658	1604	1277	243	112	281	7.457967	18.098092	20.343234	2.779727	1.947184	3.272592	1.02038637344181e-10	-1.83782444774453	down
ENSG00000196659	TTC30B	123	151	96	234	233	196	0.744734	0.926041	0.815141	1.442513	1.989802	1.219956	0.0148104487844082	0.726517949858499	up
ENSG00000138778	CENPE	536	936	724	512	269	458	1.416947	2.498855	2.668784	1.378448	1.006613	1.239226	0.0136039183591607	-0.699390145363086	down
ENSG00000138772	ANXA3	268	214	175	421	273	395	4.317037	3.472241	3.943171	6.869032	6.220594	6.547498	0.00577315815932881	0.658750448926434	up
ENSG00000153832	FBXO36	277	324	199	160	151	158	2.24773	2.657228	2.25016	1.331571	1.732755	1.309455	0.026310358652893	-0.604814099419663	down
ENSG00000150281	CTF1	71	124	57	142	175	152	0.990811	1.750543	1.113251	2.032873	3.439909	2.185868	0.0477232605714595	0.698820342376997	up
ENSG00000104427	ZC2HC1A	1027	1033	787	567	557	503	7.765818	8.327304	8.064246	4.573562	6.266	3.941192	0.00137335479393685	-0.678888361158655	down
