# Supplementary material for: USP45 acts as an oncogene to regulate the proliferation of esophageal cancer cells
Source: Genes Dis. 2023 Sep 30;11(5):101135. doi: 10.1016/j.gendis.2023.101135 (PMC11167240; doi:10.1016/j.gendis.2023.101135)
Supplement: Table S2 — The full list of GO enrichment analysis (biological process) based on 960 differentially expressed genes. [file mmc3.xls]

ID	Description	setSize	enrichmentScore	NES	pvalue	qvalue	rank	core_enrichment	Symbol
GO:0006725	cellular aromatic compound metabolic process	438	-0.334136902321511	-1.69591909963838	0.00173310225303293	0.0274611212088932	2946	ENSG00000136159;ENSG00000129460;ENSG00000159147;ENSG00000014164;ENSG00000164039;ENSG00000132740;ENSG00000109534;ENSG00000166896;ENSG00000116679;ENSG00000169764;ENSG00000102804;ENSG00000168566;ENSG00000172594;ENSG00000152457;ENSG00000072364;ENSG00000065526;ENSG00000141425;ENSG00000136932;ENSG00000168152;Homo_sapiens_newGene_2946;ENSG00000100325;Homo_sapiens_newGene_4797;ENSG00000273559;ENSG0000003…	NUDT15;NGDN;DONSON;ZC3H3;BDH2;IGHMBP2;GAR1;ATP23;IVNS1ABP;UGP2;TSC22D1;SNRNP48;SMPDL3A;DCLRE1C;AFF4;SPEN;RPRD1A;TRMO;THAP9;Homo_sapiens_newGene_2946;ASCC2;Homo_sapiens_newGene_4797;CWC25;NSUN2;TONSL;CREBBP;BYSL;YAP1;GTF2A1;MTF1;EP300;RFC1;EXOSC3;ECD;BCL11A;METTL14;ZBTB17;TAF5;ICE1;HELQ;RAD54L;TARBP1;NUCKS1;RNF168;TEX10;Homo_sapiens_newGene_4959;Homo_sapiens_newGene_5001;LACTB2;ZBTB33;Homo_sapiens…
GO:0044085	cellular component biogenesis	438	-0.311651404761427	-1.58179346876051	0.00173310225303293	0.0274611212088932	3280	ENSG00000129347;ENSG00000156170;ENSG00000204842;ENSG00000152582;Homo_sapiens_newGene_5213;ENSG00000112159;ENSG00000124659;Homo_sapiens_newGene_5182;ENSG00000102974;ENSG00000119661;ENSG00000066923;ENSG00000114209;ENSG00000144451;ENSG00000104093;ENSG00000113971;Homo_sapiens_newGene_5322;ENSG00000183580;ENSG00000197603;ENSG00000129460;ENSG00000058085;ENSG00000186638;ENSG00000132740;ENSG00000109534;E…	KRI1;NDUFAF6;ATXN2;SPEF2;Homo_sapiens_newGene_5213;MDN1;TBCC;Homo_sapiens_newGene_5182;CTCF;DNAL1;STAG3;PDCD10;SPAG16;DMXL2;NPHP3;Homo_sapiens_newGene_5322;FBXL7;CPLANE1;NGDN;LAMC2;KIF24;IGHMBP2;GAR1;NOM1;FBXO45;CCDC40;GORAB;CIBAR1;SKAP2;Homo_sapiens_newGene_5138;STRN;OFD1;SSX2IP;UBE2K;LNX2;DYNLT2B;Homo_sapiens_newGene_4519;SH3BGR;WIZ;TTC26;TBC1D32;CREBBP;BYSL;YAP1;ENSG00000280571;Homo_sapiens_ne…
GO:0031325	positive regulation of cellular metabolic process	420	-0.281619493411112	-1.4217054020178	0.00173913043478261	0.0274611212088932	3710	ENSG00000152409;ENSG00000111602;ENSG00000177311;ENSG00000107223;ENSG00000170881;ENSG00000119669;ENSG00000107164;ENSG00000167513;ENSG00000162783;ENSG00000115368;ENSG00000177595;ENSG00000198026;ENSG00000103888;ENSG00000114446;ENSG00000070476;ENSG00000091409;ENSG00000141867;ENSG00000129518;ENSG00000203780;ENSG00000164136;ENSG00000198825;ENSG00000141376;ENSG00000185591;ENSG00000163710;ENSG00000162702…	JMY;TIMELESS;ZBTB38;EDF1;RNF139;IRF2BPL;FUBP3;CDT1;IER5;WDR75;PIDD1;ZNF335;CEMIP;IFT57;ZXDC;ITGA6;BRD4;EAPP;FANK1;IL15;INPP5F;BCAS3;SP1;PCOLCE2;ZNF281;ABCD2;Homo_sapiens_newGene_5182;MTMR9;CTCF;PDCD10;TRIM8;Homo_sapiens_newGene_5322;ZNF384;BANP;IKZF2;NFATC2IP;BCL6;LPGAT1;TSC22D1;SPEN;Homo_sapiens_newGene_5138;CHD6;ZBTB49;SLF2;UBE2K;RBL1;CACUL1;TWSG1;FNIP1;WIZ;CREBBP;YAP1;GTF2A1;SHLD2;MTF1;Homo_sa…
GO:0006139	nucleobase-containing compound metabolic process	432	-0.336711399015581	-1.70661174476677	0.00174216027874564	0.0274611212088932	2946	ENSG00000136159;ENSG00000129460;ENSG00000159147;ENSG00000014164;ENSG00000132740;ENSG00000109534;ENSG00000166896;ENSG00000116679;ENSG00000169764;ENSG00000102804;ENSG00000168566;ENSG00000172594;ENSG00000152457;ENSG00000072364;ENSG00000065526;ENSG00000141425;ENSG00000136932;ENSG00000168152;Homo_sapiens_newGene_2946;ENSG00000100325;Homo_sapiens_newGene_4797;ENSG00000273559;ENSG00000037474;ENSG0000016…	NUDT15;NGDN;DONSON;ZC3H3;IGHMBP2;GAR1;ATP23;IVNS1ABP;UGP2;TSC22D1;SNRNP48;SMPDL3A;DCLRE1C;AFF4;SPEN;RPRD1A;TRMO;THAP9;Homo_sapiens_newGene_2946;ASCC2;Homo_sapiens_newGene_4797;CWC25;NSUN2;TONSL;Homo_sapiens_newGene_6353;CREBBP;BYSL;YAP1;GTF2A1;MTF1;EP300;RFC1;EXOSC3;ECD;BCL11A;METTL14;ZBTB17;TAF5;ICE1;HELQ;RAD54L;TARBP1;NUCKS1;RNF168;TEX10;Homo_sapiens_newGene_4959;Homo_sapiens_newGene_5001;LACTB…
GO:0009893	positive regulation of metabolic process	442	-0.284189020516925	-1.44291794152845	0.00174520069808028	0.0274611212088932	2500	ENSG00000080839;ENSG00000151893;ENSG00000128791;ENSG00000217128;ENSG00000160949;ENSG00000011451;ENSG00000005339;ENSG00000137693;ENSG00000165417;ENSG00000122376;ENSG00000188786;Homo_sapiens_newGene_5270;ENSG00000100393;ENSG00000107938;ENSG00000173542;ENSG00000099992;ENSG00000035928;ENSG00000107371;ENSG00000157625;ENSG00000174842;ENSG00000198455;ENSG00000122882;ENSG00000119866;ENSG00000145388;ENSG0…	RBL1;CACUL1;TWSG1;FNIP1;TONSL;WIZ;CREBBP;YAP1;GTF2A1;SHLD2;MTF1;Homo_sapiens_newGene_5270;EP300;EDRF1;MOB1B;TBC1D10A;RFC1;EXOSC3;TAB3;GLMN;ZXDB;ECD;BCL11A;METTL14;RNF125;ZBTB17;ICE1;NUCKS1;RNF168;ATXN7;AHI1;CRLF3;GAREM1;BAZ1B;DCUN1D4;SENP1;UVRAG;IFNAR1;MAP3K1;FNIP2;SVIP;PSIP1;PCGF5;MYBL2;TBL1XR1;FBXW7;SETX;E2F8;BBS7;MPRIP;STAG1;UBC;ZC3H12A;RIOK2;IL7R;KLF4;NPAT;MAGI3;HIVEP3;ZFP36L2;IRS1;MECOM;Homo…
GO:0023052	signaling	444	-0.266313593008851	-1.35395920789567	0.00174520069808028	0.0274611212088932	2589	ENSG00000104164;ENSG00000115808;ENSG00000137218;ENSG00000078140;Homo_sapiens_newGene_4797;ENSG00000128791;ENSG00000217128;ENSG00000185745;ENSG00000107560;ENSG00000105948;ENSG00000146350;ENSG00000076641;ENSG00000005339;ENSG00000154124;ENSG00000137693;Homo_sapiens_newGene_5270;ENSG00000075218;ENSG00000100393;ENSG00000171444;ENSG00000173542;ENSG00000157625;ENSG00000171121;ENSG00000203877;ENSG0000017…	BLOC1S6;STRN;FRS3;UBE2K;Homo_sapiens_newGene_4797;TWSG1;FNIP1;IFIT1;RAB11FIP2;TTC26;TBC1D32;PAG1;CREBBP;OTULIN;YAP1;Homo_sapiens_newGene_5270;GTSE1;EP300;MCC;MOB1B;TAB3;KCNMB3;RIPPLY2;GLMN;NPHP1;BCL11A;TP53BP2;SELENOT;ZBTB17;YWHAG;ADGRG6;BRWD1;ZBTB33;AHI1;GAREM1;SHB;TMEM17;SENP1;PDCL;IFNAR1;MAP3K1;CC2D2A;CEP63;FNIP2;FJX1;Homo_sapiens_newGene_4817;FBXW7;TNFRSF9;DLGAP5;ACOT11;SETX;E2F8;BBS7;Homo_sa…
GO:1901360	organic cyclic compound metabolic process	454	-0.32425851462646	-1.65065069392069	0.00175438596491228	0.0274611212088932	2946	ENSG00000136159;ENSG00000129460;ENSG00000159147;ENSG00000014164;ENSG00000164039;ENSG00000132740;ENSG00000109534;ENSG00000166896;ENSG00000116679;ENSG00000169764;ENSG00000102804;ENSG00000168566;ENSG00000172594;ENSG00000152457;ENSG00000072364;ENSG00000065526;ENSG00000141425;ENSG00000136932;ENSG00000168152;Homo_sapiens_newGene_2946;ENSG00000100325;Homo_sapiens_newGene_4797;ENSG00000273559;ENSG0000003…	NUDT15;NGDN;DONSON;ZC3H3;BDH2;IGHMBP2;GAR1;ATP23;IVNS1ABP;UGP2;TSC22D1;SNRNP48;SMPDL3A;DCLRE1C;AFF4;SPEN;RPRD1A;TRMO;THAP9;Homo_sapiens_newGene_2946;ASCC2;Homo_sapiens_newGene_4797;CWC25;NSUN2;TONSL;CREBBP;BYSL;YAP1;GTF2A1;MTF1;EP300;RFC1;EXOSC3;ECD;BCL11A;METTL14;ZBTB17;TAF5;ICE1;HELQ;RAD54L;TARBP1;NUCKS1;RNF168;TEX10;Homo_sapiens_newGene_4959;Homo_sapiens_newGene_5001;LACTB2;ZBTB33;Homo_sapiens…
GO:0046483	heterocycle metabolic process	441	-0.330205922075951	-1.67460997374123	0.00175746924428822	0.0274611212088932	2946	ENSG00000136159;ENSG00000129460;ENSG00000159147;ENSG00000014164;ENSG00000164039;ENSG00000132740;ENSG00000109534;ENSG00000166896;ENSG00000116679;ENSG00000169764;ENSG00000102804;ENSG00000168566;ENSG00000172594;ENSG00000152457;ENSG00000072364;ENSG00000065526;ENSG00000141425;ENSG00000136932;ENSG00000168152;Homo_sapiens_newGene_2946;ENSG00000100325;Homo_sapiens_newGene_4797;ENSG00000273559;ENSG0000003…	NUDT15;NGDN;DONSON;ZC3H3;BDH2;IGHMBP2;GAR1;ATP23;IVNS1ABP;UGP2;TSC22D1;SNRNP48;SMPDL3A;DCLRE1C;AFF4;SPEN;RPRD1A;TRMO;THAP9;Homo_sapiens_newGene_2946;ASCC2;Homo_sapiens_newGene_4797;CWC25;NSUN2;TONSL;CREBBP;BYSL;YAP1;GTF2A1;MTF1;EP300;RFC1;EXOSC3;ECD;BCL11A;METTL14;ZBTB17;TAF5;ICE1;HELQ;RAD54L;TARBP1;NUCKS1;RNF168;TEX10;Homo_sapiens_newGene_4959;Homo_sapiens_newGene_5001;LACTB2;ZBTB33;Homo_sapiens…
GO:0007154	cell communication	465	-0.267988049299448	-1.36950724432354	0.00176056338028169	0.0274611212088932	2440	ENSG00000104164;ENSG00000115808;ENSG00000137218;ENSG00000078140;Homo_sapiens_newGene_4797;ENSG00000128791;ENSG00000217128;ENSG00000185745;ENSG00000107560;ENSG00000105948;ENSG00000146350;ENSG00000076641;ENSG00000005339;ENSG00000154124;ENSG00000137693;Homo_sapiens_newGene_5270;ENSG00000075218;ENSG00000100393;ENSG00000171444;ENSG00000173542;ENSG00000157625;ENSG00000171121;ENSG00000203877;ENSG0000017…	BLOC1S6;STRN;FRS3;UBE2K;Homo_sapiens_newGene_4797;TWSG1;FNIP1;IFIT1;RAB11FIP2;TTC26;TBC1D32;PAG1;CREBBP;OTULIN;YAP1;Homo_sapiens_newGene_5270;GTSE1;EP300;MCC;MOB1B;TAB3;KCNMB3;RIPPLY2;GLMN;NPHP1;BCL11A;TP53BP2;SELENOT;ZBTB17;YWHAG;ADGRG6;BRWD1;ZBTB33;AHI1;GAREM1;SHB;TMEM17;SENP1;PDCL;IFNAR1;MAP3K1;CC2D2A;CEP63;FNIP2;BMT2;FJX1;Homo_sapiens_newGene_4817;FBXW7;TNFRSF9;ACOT11;SETX;E2F8;BBS7;Homo_sapi…
GO:0022607	cellular component assembly	390	-0.309539430079065	-1.55625725808568	0.00176056338028169	0.0274611212088932	3157	ENSG00000112159;ENSG00000124659;Homo_sapiens_newGene_5182;ENSG00000102974;ENSG00000119661;ENSG00000066923;ENSG00000114209;ENSG00000144451;ENSG00000104093;ENSG00000113971;Homo_sapiens_newGene_5322;ENSG00000183580;ENSG00000197603;ENSG00000058085;ENSG00000186638;ENSG00000132740;ENSG00000174013;ENSG00000141519;ENSG00000120370;ENSG00000188343;ENSG00000005020;Homo_sapiens_newGene_5138;ENSG00000115808;E…	MDN1;TBCC;Homo_sapiens_newGene_5182;CTCF;DNAL1;STAG3;PDCD10;SPAG16;DMXL2;NPHP3;Homo_sapiens_newGene_5322;FBXL7;CPLANE1;LAMC2;KIF24;IGHMBP2;FBXO45;CCDC40;GORAB;CIBAR1;SKAP2;Homo_sapiens_newGene_5138;STRN;OFD1;SSX2IP;UBE2K;LNX2;DYNLT2B;Homo_sapiens_newGene_4519;SH3BGR;WIZ;TTC26;TBC1D32;CREBBP;YAP1;ENSG00000280571;Homo_sapiens_newGene_5270;EP300;NDUFAF8;NPHP1;LYRM7;YWHAG;SRGAP2B;EXOC8;IQCG;ASPM;AHI1…
GO:0048731	system development	465	-0.265793985448634	-1.35829485501718	0.00176056338028169	0.0274611212088932	2856	ENSG00000177508;ENSG00000164506;ENSG00000139800;ENSG00000132740;ENSG00000146909;ENSG00000174013;ENSG00000141519;ENSG00000196739;ENSG00000091136;ENSG00000120370;ENSG00000160219;ENSG00000112365;ENSG00000152457;ENSG00000112697;ENSG00000065526;ENSG00000109458;ENSG00000104164;ENSG00000115808;ENSG00000254901;Homo_sapiens_newGene_4797;ENSG00000128791;ENSG00000217128;ENSG00000037474;ENSG00000105948;ENSG0…	IRX3;STXBP5;ZIC5;IGHMBP2;NOM1;FBXO45;CCDC40;COL27A1;LAMB1;GORAB;GAB3;ZBTB24;DCLRE1C;TMEM30A;SPEN;GAB1;BLOC1S6;STRN;BORCS8;Homo_sapiens_newGene_4797;TWSG1;FNIP1;NSUN2;TTC26;TBC1D32;OTULIN;BYSL;YAP1;EP300;EXOSC3;GPRIN1;COL12A1;RIPPLY2;CLIP1;FAM126A;GLMN;NPHP1;BCL11A;TP53BP2;METTL14;SELENOT;YWHAG;SRGAP2B;RNF168;Homo_sapiens_newGene_4959;ADGRG6;ASPM;AHI1;SHB;FEM1B;MYCBP2;CHST3;ENAH;MAP3K1;CC2D2A;BHLH…
GO:0010604	positive regulation of macromolecule metabolic process	415	-0.296590687362589	-1.49440523531664	0.00176678445229682	0.0274611212088932	2500	ENSG00000080839;ENSG00000151893;ENSG00000128791;ENSG00000217128;ENSG00000160949;ENSG00000011451;ENSG00000005339;ENSG00000137693;ENSG00000165417;ENSG00000122376;ENSG00000188786;Homo_sapiens_newGene_5270;ENSG00000100393;ENSG00000107938;ENSG00000099992;ENSG00000035928;ENSG00000107371;ENSG00000157625;ENSG00000174842;ENSG00000198455;ENSG00000122882;ENSG00000119866;ENSG00000145388;ENSG00000101695;ENSG0…	RBL1;CACUL1;TWSG1;FNIP1;TONSL;WIZ;CREBBP;YAP1;GTF2A1;SHLD2;MTF1;Homo_sapiens_newGene_5270;EP300;EDRF1;TBC1D10A;RFC1;EXOSC3;TAB3;GLMN;ZXDB;ECD;BCL11A;METTL14;RNF125;ZBTB17;ICE1;NUCKS1;RNF168;ATXN7;AHI1;CRLF3;GAREM1;BAZ1B;DCUN1D4;SENP1;IFNAR1;MAP3K1;FNIP2;SVIP;PSIP1;PCGF5;MYBL2;TBL1XR1;FBXW7;SETX;E2F8;BBS7;MPRIP;STAG1;UBC;ZC3H12A;RIOK2;IL7R;KLF4;NPAT;MAGI3;HIVEP3;ZFP36L2;IRS1;MECOM;Homo_sapiens_new…
GO:0009892	negative regulation of metabolic process	386	-0.33477139465242	-1.68011214108826	0.00176991150442478	0.0274611212088932	3233	ENSG00000127423;ENSG00000198825;ENSG00000257315;ENSG00000162702;ENSG00000264522;Homo_sapiens_newGene_5182;ENSG00000104643;ENSG00000198879;ENSG00000102974;ENSG00000114209;Homo_sapiens_newGene_5322;ENSG00000161914;ENSG00000159147;ENSG00000172530;ENSG00000030419;ENSG00000113916;ENSG00000132740;ENSG00000116679;ENSG00000047644;ENSG00000158615;ENSG00000065526;Homo_sapiens_newGene_5138;ENSG00000110987;E…	AUNIP;INPP5F;ZBED6;ZNF281;OTUD7B;Homo_sapiens_newGene_5182;MTMR9;SFMBT2;CTCF;PDCD10;Homo_sapiens_newGene_5322;ZNF653;DONSON;BANP;IKZF2;BCL6;IGHMBP2;IVNS1ABP;WWC3;PPP1R15B;SPEN;Homo_sapiens_newGene_5138;BCL7A;RBL1;KANK2;TSHZ2;C3orf33;FNIP1;TONSL;CREBBP;YAP1;SHLD2;ZNF296;Homo_sapiens_newGene_5270;EP300;RFC1;EXOSC3;TAB3;RIPPLY2;MAGEA1;GLMN;BCL11A;METTL14;PPP4R4;YWHAG;RNF168;ATXN7;ZBTB33;SHB;MYCBP2;F…
GO:0031324	negative regulation of cellular metabolic process	351	-0.35371757445076	-1.75978000815084	0.00176991150442478	0.0274611212088932	2499	ENSG00000159147;ENSG00000030419;ENSG00000113916;ENSG00000132740;ENSG00000116679;ENSG00000047644;ENSG00000158615;ENSG00000065526;Homo_sapiens_newGene_5138;ENSG00000110987;ENSG00000080839;ENSG00000197256;ENSG00000182463;ENSG00000174928;ENSG00000217128;ENSG00000160949;ENSG00000005339;ENSG00000137693;ENSG00000122376;ENSG00000170684;Homo_sapiens_newGene_5270;ENSG00000100393;ENSG00000035928;ENSG0000015…	DONSON;IKZF2;BCL6;IGHMBP2;IVNS1ABP;WWC3;PPP1R15B;SPEN;Homo_sapiens_newGene_5138;BCL7A;RBL1;KANK2;TSHZ2;C3orf33;FNIP1;TONSL;CREBBP;YAP1;SHLD2;ZNF296;Homo_sapiens_newGene_5270;EP300;RFC1;TAB3;RIPPLY2;MAGEA1;GLMN;BCL11A;METTL14;PPP4R4;YWHAG;RNF168;ATXN7;ZBTB33;SHB;FBXO5;SENP1;ELFN2;WWC2;BRMS1L;FNIP2;SVIP;Homo_sapiens_newGene_4817;TBL1XR1;FBXW7;WAPL;ANKRD26;ZBTB1;SAP30;E2F8;RFFL;SPINK5;ISG15;MPRIP;UB…
GO:0051173	positive regulation of nitrogen compound metabolic process	396	-0.302069212556807	-1.51829436435694	0.00176991150442478	0.0274611212088932	2602	Homo_sapiens_newGene_5138;ENSG00000124177;ENSG00000168826;ENSG00000119906;ENSG00000078140;ENSG00000080839;ENSG00000151893;ENSG00000128791;ENSG00000217128;ENSG00000160949;ENSG00000011451;ENSG00000005339;ENSG00000137693;ENSG00000165417;ENSG00000122376;ENSG00000188786;Homo_sapiens_newGene_5270;ENSG00000100393;ENSG00000107938;ENSG00000099992;ENSG00000035928;ENSG00000107371;ENSG00000157625;ENSG0000017…	Homo_sapiens_newGene_5138;CHD6;ZBTB49;SLF2;UBE2K;RBL1;CACUL1;TWSG1;FNIP1;TONSL;WIZ;CREBBP;YAP1;GTF2A1;SHLD2;MTF1;Homo_sapiens_newGene_5270;EP300;EDRF1;TBC1D10A;RFC1;EXOSC3;TAB3;GLMN;ZXDB;ECD;BCL11A;METTL14;RNF125;ZBTB17;ICE1;NUCKS1;RNF168;ATXN7;AHI1;CRLF3;GAREM1;DCUN1D4;SENP1;IFNAR1;MAP3K1;FNIP2;SVIP;PSIP1;PCGF5;MYBL2;TBL1XR1;FBXW7;SETX;E2F8;BBS7;MPRIP;STAG1;UBC;ZC3H12A;RIOK2;KLF4;NPAT;MAGI3;HIVE…
GO:0051172	negative regulation of nitrogen compound metabolic process	327	-0.374412856164989	-1.85260407279182	0.00177304964539007	0.0274611212088932	2890	ENSG00000159147;ENSG00000172530;ENSG00000030419;ENSG00000113916;ENSG00000132740;ENSG00000116679;ENSG00000047644;ENSG00000158615;ENSG00000065526;Homo_sapiens_newGene_5138;ENSG00000110987;ENSG00000080839;ENSG00000197256;ENSG00000182463;ENSG00000174928;ENSG00000217128;ENSG00000160949;ENSG00000005339;ENSG00000137693;ENSG00000122376;ENSG00000170684;Homo_sapiens_newGene_5270;ENSG00000100393;ENSG0000003…	DONSON;BANP;IKZF2;BCL6;IGHMBP2;IVNS1ABP;WWC3;PPP1R15B;SPEN;Homo_sapiens_newGene_5138;BCL7A;RBL1;KANK2;TSHZ2;C3orf33;FNIP1;TONSL;CREBBP;YAP1;SHLD2;ZNF296;Homo_sapiens_newGene_5270;EP300;RFC1;RIPPLY2;MAGEA1;GLMN;BCL11A;METTL14;PPP4R4;YWHAG;RNF168;ZBTB33;SHB;MYCBP2;FBXO5;SENP1;WWC2;BRMS1L;FNIP2;SVIP;Homo_sapiens_newGene_4817;TBL1XR1;FBXW7;WAPL;ANKRD26;ZBTB1;SAP30;E2F8;RFFL;SPINK5;ISG15;MPRIP;UBC;SPO…
GO:0034641	cellular nitrogen compound metabolic process	480	-0.308759001265783	-1.58133833403573	0.00177619893428064	0.0274611212088932	2982	ENSG00000172318;ENSG00000126746;ENSG00000136159;ENSG00000129460;ENSG00000159147;ENSG00000014164;ENSG00000164039;ENSG00000132740;ENSG00000109534;ENSG00000166896;ENSG00000116679;ENSG00000169764;ENSG00000102804;ENSG00000168566;ENSG00000172594;ENSG00000152457;ENSG00000072364;ENSG00000065526;ENSG00000141425;ENSG00000136932;ENSG00000168152;Homo_sapiens_newGene_2946;ENSG00000100325;Homo_sapiens_newGene_…	B3GALT1;ZNF384;NUDT15;NGDN;DONSON;ZC3H3;BDH2;IGHMBP2;GAR1;ATP23;IVNS1ABP;UGP2;TSC22D1;SNRNP48;SMPDL3A;DCLRE1C;AFF4;SPEN;RPRD1A;TRMO;THAP9;Homo_sapiens_newGene_2946;ASCC2;Homo_sapiens_newGene_4797;CWC25;NSUN2;MRPS36;TONSL;CREBBP;BYSL;YAP1;GTF2A1;MTF1;EP300;RFC1;EXOSC3;ECD;BCL11A;METTL14;SPTSSA;SELENOT;ZBTB17;TAF5;ICE1;HELQ;RAD54L;TARBP1;NUCKS1;RNF168;TEX10;Homo_sapiens_newGene_4959;Homo_sapiens_ne…
GO:0010605	negative regulation of macromolecule metabolic process	362	-0.345284263453174	-1.721387842258	0.00178890876565295	0.0274611212088932	2890	ENSG00000159147;ENSG00000172530;ENSG00000030419;ENSG00000113916;ENSG00000132740;ENSG00000116679;ENSG00000047644;ENSG00000158615;ENSG00000065526;Homo_sapiens_newGene_5138;ENSG00000110987;ENSG00000080839;ENSG00000197256;ENSG00000182463;ENSG00000174928;ENSG00000217128;ENSG00000160949;ENSG00000005339;ENSG00000137693;ENSG00000122376;ENSG00000170684;Homo_sapiens_newGene_5270;ENSG00000100393;ENSG0000003…	DONSON;BANP;IKZF2;BCL6;IGHMBP2;IVNS1ABP;WWC3;PPP1R15B;SPEN;Homo_sapiens_newGene_5138;BCL7A;RBL1;KANK2;TSHZ2;C3orf33;FNIP1;TONSL;CREBBP;YAP1;SHLD2;ZNF296;Homo_sapiens_newGene_5270;EP300;RFC1;EXOSC3;RIPPLY2;MAGEA1;GLMN;BCL11A;METTL14;PPP4R4;YWHAG;RNF168;ZBTB33;SHB;MYCBP2;FBXO5;SENP1;WWC2;BRMS1L;FNIP2;SVIP;Homo_sapiens_newGene_4817;TBL1XR1;FBXW7;WAPL;ANKRD26;ZBTB1;SAP30;E2F8;RFFL;PGGT1B;SPINK5;ISG15…
GO:0010467	gene expression	323	-0.326894012744049	-1.61324704433876	0.0017921146953405	0.0274611212088932	2892	ENSG00000014164;ENSG00000132740;ENSG00000109534;ENSG00000116679;ENSG00000102804;ENSG00000168566;ENSG00000072364;ENSG00000065526;ENSG00000141425;ENSG00000136932;Homo_sapiens_newGene_2946;Homo_sapiens_newGene_4797;ENSG00000273559;ENSG00000037474;ENSG00000134056;ENSG00000005339;ENSG00000112578;ENSG00000137693;ENSG00000165417;ENSG00000188786;ENSG00000100393;ENSG00000099992;ENSG00000107371;ENSG0000012…	ZC3H3;IGHMBP2;GAR1;IVNS1ABP;TSC22D1;SNRNP48;AFF4;SPEN;RPRD1A;TRMO;Homo_sapiens_newGene_2946;Homo_sapiens_newGene_4797;CWC25;NSUN2;MRPS36;CREBBP;BYSL;YAP1;GTF2A1;MTF1;EP300;TBC1D10A;EXOSC3;ECD;BCL11A;METTL14;SELENOT;ZBTB17;TAF5;ICE1;TARBP1;NUCKS1;TEX10;Homo_sapiens_newGene_5001;ZBTB33;Homo_sapiens_newGene_5032;MYNN;RPP40;BMT2;PSIP1;MYBL2;Homo_sapiens_newGene_4817;ZBTB1;SETX;Homo_sapiens_newGene_48…
GO:2000113	negative regulation of cellular macromolecule biosynthetic process	208	-0.369364497587948	-1.74644516198635	0.00179856115107914	0.0274611212088932	3164	ENSG00000162702;ENSG00000264522;Homo_sapiens_newGene_5182;ENSG00000102974;Homo_sapiens_newGene_5322;ENSG00000159147;ENSG00000030419;ENSG00000113916;ENSG00000132740;ENSG00000047644;ENSG00000065526;Homo_sapiens_newGene_5138;ENSG00000110987;ENSG00000080839;ENSG00000197256;ENSG00000182463;ENSG00000217128;ENSG00000005339;ENSG00000170684;Homo_sapiens_newGene_5270;ENSG00000100393;ENSG00000035928;ENSG000…	ZNF281;OTUD7B;Homo_sapiens_newGene_5182;CTCF;Homo_sapiens_newGene_5322;DONSON;IKZF2;BCL6;IGHMBP2;WWC3;SPEN;Homo_sapiens_newGene_5138;BCL7A;RBL1;KANK2;TSHZ2;FNIP1;CREBBP;ZNF296;Homo_sapiens_newGene_5270;EP300;RFC1;RIPPLY2;MAGEA1;BCL11A;METTL14;RNF168;ZBTB33;WWC2;BRMS1L;FNIP2;Homo_sapiens_newGene_4817;TBL1XR1;FBXW7;WAPL;ZBTB1;SAP30;E2F8;UBC;ZBTB20;ZC3H12A;KLF4;ZBTB21;ZNF668;DACH1;ZNF488;ZFP36L2;HIC…
GO:0090304	nucleic acid metabolic process	355	-0.362077210821806	-1.7998704255344	0.00180831826401447	0.0274611212088932	2946	ENSG00000136159;ENSG00000129460;ENSG00000159147;ENSG00000014164;ENSG00000132740;ENSG00000109534;ENSG00000166896;ENSG00000116679;ENSG00000102804;ENSG00000168566;ENSG00000152457;ENSG00000072364;ENSG00000065526;ENSG00000141425;ENSG00000136932;ENSG00000168152;Homo_sapiens_newGene_2946;ENSG00000100325;Homo_sapiens_newGene_4797;ENSG00000273559;ENSG00000037474;ENSG00000160949;ENSG00000005339;ENSG0000011…	NUDT15;NGDN;DONSON;ZC3H3;IGHMBP2;GAR1;ATP23;IVNS1ABP;TSC22D1;SNRNP48;DCLRE1C;AFF4;SPEN;RPRD1A;TRMO;THAP9;Homo_sapiens_newGene_2946;ASCC2;Homo_sapiens_newGene_4797;CWC25;NSUN2;TONSL;CREBBP;BYSL;YAP1;GTF2A1;MTF1;EP300;RFC1;EXOSC3;ECD;BCL11A;METTL14;ZBTB17;TAF5;ICE1;HELQ;RAD54L;TARBP1;NUCKS1;RNF168;TEX10;Homo_sapiens_newGene_5001;LACTB2;ZBTB33;Homo_sapiens_newGene_5032;UVRAG;MYNN;RPP40;ZC3H13;SYCE3;…
GO:0007166	cell surface receptor signaling pathway	213	-0.323063521206656	-1.52945462869072	0.00181818181818182	0.0274611212088932	3005	ENSG00000171206;Homo_sapiens_newGene_5322;ENSG00000151136;ENSG00000167604;ENSG00000140323;ENSG00000113916;Homo_sapiens_newGene_5138;ENSG00000109458;ENSG00000115808;ENSG00000137218;ENSG00000114423;ENSG00000128791;ENSG00000181790;ENSG00000185745;ENSG00000105948;ENSG00000146350;ENSG00000076641;ENSG00000005339;ENSG00000154124;Homo_sapiens_newGene_5270;ENSG00000100393;ENSG00000157625;ENSG00000203877;E…	TRIM8;Homo_sapiens_newGene_5322;BTBD11;NFKBID;DISP2;BCL6;Homo_sapiens_newGene_5138;GAB1;STRN;FRS3;CBLB;TWSG1;ADGRB1;IFIT1;TTC26;TBC1D32;PAG1;CREBBP;OTULIN;Homo_sapiens_newGene_5270;EP300;TAB3;RIPPLY2;GLMN;ADGRG6;BRWD1;AHI1;GAREM1;SHB;TMEM17;IFNAR1;MAP3K1;CC2D2A;TSPAN12;Homo_sapiens_newGene_4817;FBXW7;TNFRSF9;SETX;BBS7;ISG15;UBC;ZC3H12A;IL7R;KLF4;IRS1;PPM1L;SHCBP1;HOMER1;STXBP4;Homo_sapiens_newGen…
GO:1902680	positive regulation of RNA biosynthetic process	209	-0.404238527025908	-1.90764500266537	0.00181818181818182	0.0274611212088932	3654	ENSG00000107223;ENSG00000119669;ENSG00000107164;ENSG00000162783;ENSG00000115368;ENSG00000198026;ENSG00000070476;ENSG00000091409;ENSG00000141867;ENSG00000129518;ENSG00000203780;ENSG00000141376;ENSG00000185591;ENSG00000162702;Homo_sapiens_newGene_5182;ENSG00000102974;Homo_sapiens_newGene_5322;ENSG00000126746;ENSG00000172530;ENSG00000030419;ENSG00000176953;ENSG00000102804;ENSG00000065526;Homo_sapien…	EDF1;IRF2BPL;FUBP3;IER5;WDR75;ZNF335;ZXDC;ITGA6;BRD4;EAPP;FANK1;BCAS3;SP1;ZNF281;Homo_sapiens_newGene_5182;CTCF;Homo_sapiens_newGene_5322;ZNF384;BANP;IKZF2;NFATC2IP;TSC22D1;SPEN;Homo_sapiens_newGene_5138;CHD6;ZBTB49;RBL1;CREBBP;YAP1;GTF2A1;MTF1;Homo_sapiens_newGene_5270;EP300;EDRF1;RFC1;ZXDB;ECD;BCL11A;ZBTB17;ICE1;NUCKS1;ATXN7;AHI1;CRLF3;SENP1;IFNAR1;MAP3K1;PSIP1;PCGF5;MYBL2;TBL1XR1;SETX;E2F8;STA…
GO:1903508	positive regulation of nucleic acid-templated transcription	209	-0.404238527025908	-1.90764500266537	0.00181818181818182	0.0274611212088932	3654	ENSG00000107223;ENSG00000119669;ENSG00000107164;ENSG00000162783;ENSG00000115368;ENSG00000198026;ENSG00000070476;ENSG00000091409;ENSG00000141867;ENSG00000129518;ENSG00000203780;ENSG00000141376;ENSG00000185591;ENSG00000162702;Homo_sapiens_newGene_5182;ENSG00000102974;Homo_sapiens_newGene_5322;ENSG00000126746;ENSG00000172530;ENSG00000030419;ENSG00000176953;ENSG00000102804;ENSG00000065526;Homo_sapien…	EDF1;IRF2BPL;FUBP3;IER5;WDR75;ZNF335;ZXDC;ITGA6;BRD4;EAPP;FANK1;BCAS3;SP1;ZNF281;Homo_sapiens_newGene_5182;CTCF;Homo_sapiens_newGene_5322;ZNF384;BANP;IKZF2;NFATC2IP;TSC22D1;SPEN;Homo_sapiens_newGene_5138;CHD6;ZBTB49;RBL1;CREBBP;YAP1;GTF2A1;MTF1;Homo_sapiens_newGene_5270;EP300;EDRF1;RFC1;ZXDB;ECD;BCL11A;ZBTB17;ICE1;NUCKS1;ATXN7;AHI1;CRLF3;SENP1;IFNAR1;MAP3K1;PSIP1;PCGF5;MYBL2;TBL1XR1;SETX;E2F8;STA…
GO:0010558	negative regulation of macromolecule biosynthetic process	216	-0.381960336755239	-1.80751692901484	0.00182481751824818	0.0274611212088932	3164	ENSG00000162702;ENSG00000264522;Homo_sapiens_newGene_5182;ENSG00000102974;Homo_sapiens_newGene_5322;ENSG00000161914;ENSG00000159147;ENSG00000030419;ENSG00000113916;ENSG00000132740;ENSG00000047644;ENSG00000065526;Homo_sapiens_newGene_5138;ENSG00000110987;ENSG00000080839;ENSG00000197256;ENSG00000182463;ENSG00000217128;ENSG00000160949;ENSG00000005339;ENSG00000137693;ENSG00000170684;Homo_sapiens_newG…	ZNF281;OTUD7B;Homo_sapiens_newGene_5182;CTCF;Homo_sapiens_newGene_5322;ZNF653;DONSON;IKZF2;BCL6;IGHMBP2;WWC3;SPEN;Homo_sapiens_newGene_5138;BCL7A;RBL1;KANK2;TSHZ2;FNIP1;TONSL;CREBBP;YAP1;ZNF296;Homo_sapiens_newGene_5270;EP300;RFC1;RIPPLY2;MAGEA1;BCL11A;METTL14;RNF168;ZBTB33;WWC2;BRMS1L;FNIP2;Homo_sapiens_newGene_4817;TBL1XR1;FBXW7;WAPL;ZBTB1;SAP30;E2F8;PGGT1B;UBC;ZBTB20;ZC3H12A;KLF4;NPAT;ZBTB21;Z…
GO:0031327	negative regulation of cellular biosynthetic process	216	-0.37730083305072	-1.78546717406313	0.00182481751824818	0.0274611212088932	3164	ENSG00000162702;ENSG00000264522;Homo_sapiens_newGene_5182;ENSG00000102974;Homo_sapiens_newGene_5322;ENSG00000161914;ENSG00000159147;ENSG00000030419;ENSG00000113916;ENSG00000132740;ENSG00000047644;ENSG00000065526;Homo_sapiens_newGene_5138;ENSG00000110987;ENSG00000080839;ENSG00000197256;ENSG00000182463;ENSG00000217128;ENSG00000160949;ENSG00000005339;ENSG00000137693;ENSG00000170684;Homo_sapiens_newG…	ZNF281;OTUD7B;Homo_sapiens_newGene_5182;CTCF;Homo_sapiens_newGene_5322;ZNF653;DONSON;IKZF2;BCL6;IGHMBP2;WWC3;SPEN;Homo_sapiens_newGene_5138;BCL7A;RBL1;KANK2;TSHZ2;FNIP1;TONSL;CREBBP;YAP1;ZNF296;Homo_sapiens_newGene_5270;EP300;RFC1;RIPPLY2;MAGEA1;BCL11A;METTL14;RNF168;ZBTB33;WWC2;BRMS1L;FNIP2;Homo_sapiens_newGene_4817;TBL1XR1;FBXW7;WAPL;ZBTB1;SAP30;E2F8;UBC;ZBTB20;ZC3H12A;KLF4;NPAT;ZBTB21;ZNF668;D…
GO:0000122	negative regulation of transcription from RNA polymerase II promoter	240	-0.405667937979253	-1.94299477233088	0.0018348623853211	0.0274611212088932	3161	ENSG00000264522;Homo_sapiens_newGene_5182;ENSG00000179111;ENSG00000125968;ENSG00000102974;Homo_sapiens_newGene_5322;ENSG00000030419;ENSG00000113916;ENSG00000143614;ENSG00000132740;ENSG00000047644;ENSG00000065526;Homo_sapiens_newGene_5138;ENSG00000131759;ENSG00000080839;ENSG00000125686;ENSG00000197256;ENSG00000182463;ENSG00000217128;ENSG00000005339;ENSG00000170684;Homo_sapiens_newGene_5270;ENSG000…	OTUD7B;Homo_sapiens_newGene_5182;HES7;ID1;CTCF;Homo_sapiens_newGene_5322;IKZF2;BCL6;GATAD2B;IGHMBP2;WWC3;SPEN;Homo_sapiens_newGene_5138;RARA;RBL1;MED1;KANK2;TSHZ2;FNIP1;CREBBP;ZNF296;Homo_sapiens_newGene_5270;EP300;RFC1;GABPA;RIPPLY2;MAGEA1;BCL11A;BMP2;TBX2;RNF168;NR2F2;WWC2;BRMS1L;FNIP2;Homo_sapiens_newGene_4817;TBL1XR1;SMAD3;BMI1;Homo_sapiens_newGene_698;ZBTB1;PKIA;SAP30;E2F8;RB1;UBC;SKIL;ZBTB2…
GO:0006511	ubiquitin-dependent protein catabolic process	179	-0.347679124133581	-1.5978550455142	0.0018348623853211	0.0274611212088932	3120	ENSG00000019995;ENSG00000153561;ENSG00000112234;ENSG00000118369;ENSG00000151136;ENSG00000183580;ENSG00000196470;ENSG00000174013;ENSG00000127870;Homo_sapiens_newGene_4076;ENSG00000158062;ENSG00000076321;ENSG00000100902;ENSG00000078140;ENSG00000151893;ENSG00000160949;ENSG00000103194;ENSG00000085382;ENSG00000123124;ENSG00000116750;ENSG00000081154;ENSG00000135913;ENSG00000101695;ENSG00000154582;ENSG0…	ZRANB1;RMND5A;FBXL4;USP35;BTBD11;FBXL7;SIAH1;FBXO45;RNF6;Homo_sapiens_newGene_4076;UBXN11;KLHL20;PSMA6;UBE2K;CACUL1;TONSL;USP10;HACE1;WWP1;UCHL5;PCNP;USP37;RNF125;ELOC;USP42;UBAP1;USP47;RNF168;USP8;C18orf25;USP2;UBE3A;MAP3K1;CYLD;TBL1XR1;FBXW7;KBTBD4;FBXO8;UBXN4;RFFL;UBC;SPOPL;CUL5;PSMA3;ENSG00000256646;USP49;ZNRF2;USP16;USP15;UBE2W;USP12;RLIM;WWTR1;TOPORS;KLHL11;USP1;CUL4B;USP45;YOD1;CD2AP
GO:0045934	negative regulation of nucleobase-containing compound metabolic process	215	-0.375625710167585	-1.7739153436347	0.0018348623853211	0.0274611212088932	3306	ENSG00000134046;ENSG00000127423;ENSG00000257315;ENSG00000162702;ENSG00000264522;Homo_sapiens_newGene_5182;ENSG00000102974;Homo_sapiens_newGene_5322;ENSG00000161914;ENSG00000159147;ENSG00000030419;ENSG00000113916;ENSG00000132740;ENSG00000047644;ENSG00000065526;Homo_sapiens_newGene_5138;ENSG00000110987;ENSG00000080839;ENSG00000197256;ENSG00000182463;ENSG00000217128;ENSG00000160949;ENSG00000005339;E…	MBD2;AUNIP;ZBED6;ZNF281;OTUD7B;Homo_sapiens_newGene_5182;CTCF;Homo_sapiens_newGene_5322;ZNF653;DONSON;IKZF2;BCL6;IGHMBP2;WWC3;SPEN;Homo_sapiens_newGene_5138;BCL7A;RBL1;KANK2;TSHZ2;FNIP1;TONSL;CREBBP;YAP1;SHLD2;ZNF296;Homo_sapiens_newGene_5270;EP300;RFC1;RIPPLY2;MAGEA1;BCL11A;RNF168;ZBTB33;WWC2;BRMS1L;FNIP2;Homo_sapiens_newGene_4817;TBL1XR1;FBXW7;WAPL;ZBTB1;SAP30;E2F8;UBC;ZBTB20;ZC3H12A;KLF4;NPAT;…
GO:0045935	positive regulation of nucleobase-containing compound metabolic process	240	-0.391617619857387	-1.87569910485379	0.0018348623853211	0.0274611212088932	3702	ENSG00000111602;ENSG00000177311;ENSG00000107223;ENSG00000119669;ENSG00000107164;ENSG00000167513;ENSG00000162783;ENSG00000115368;ENSG00000198026;ENSG00000070476;ENSG00000091409;ENSG00000141867;ENSG00000129518;ENSG00000203780;ENSG00000141376;ENSG00000185591;ENSG00000162702;Homo_sapiens_newGene_5182;ENSG00000102974;Homo_sapiens_newGene_5322;ENSG00000126746;ENSG00000172530;ENSG00000030419;ENSG0000017…	TIMELESS;ZBTB38;EDF1;IRF2BPL;FUBP3;CDT1;IER5;WDR75;ZNF335;ZXDC;ITGA6;BRD4;EAPP;FANK1;BCAS3;SP1;ZNF281;Homo_sapiens_newGene_5182;CTCF;Homo_sapiens_newGene_5322;ZNF384;BANP;IKZF2;NFATC2IP;TSC22D1;SPEN;Homo_sapiens_newGene_5138;CHD6;ZBTB49;SLF2;RBL1;WIZ;CREBBP;YAP1;GTF2A1;SHLD2;MTF1;Homo_sapiens_newGene_5270;EP300;EDRF1;RFC1;EXOSC3;ZXDB;ECD;BCL11A;METTL14;ZBTB17;ICE1;NUCKS1;RNF168;ATXN7;AHI1;CRLF3;S…
GO:0065003	macromolecular complex assembly	241	-0.322424599725649	-1.54589445416164	0.0018348623853211	0.0274611212088932	2364	ENSG00000011451;ENSG00000005339;ENSG00000137693;Homo_sapiens_newGene_5270;ENSG00000100393;ENSG00000153132;ENSG00000224877;ENSG00000186687;ENSG00000116903;Homo_sapiens_newGene_5032;ENSG00000175606;ENSG00000112029;ENSG00000198382;ENSG00000136940;ENSG00000095015;ENSG00000172869;ENSG00000164985;ENSG00000159055;ENSG00000138768;ENSG00000167325;ENSG00000049249;ENSG00000126804;ENSG00000107290;ENSG0000014…	WIZ;CREBBP;YAP1;Homo_sapiens_newGene_5270;EP300;CLGN;NDUFAF8;LYRM7;EXOC8;Homo_sapiens_newGene_5032;TMEM70;FBXO5;UVRAG;PDCL;MAP3K1;DMXL1;PSIP1;MIS18A;USO1;RRM1;TNFRSF9;ZBTB1;SETX;SURF6;MZT1;UBC;GEMIN5;SPAG1;ZC3H12A;SPTY2D1;PPAN;RP1;DACH1;IRS1;TRAF1;Homo_sapiens_newGene_4092;CENPU;ZNHIT6;HOMER1;CHAF1A;CHAF1B;NUFIP1;SAMD15;GLRB;AHCTF1;ZNF148;SMARCAD1;FCHO2;RRS1;LIN7A;NDUFAF4;MIS18BP1;COL16A1;IKZF5;C…
GO:0009891	positive regulation of biosynthetic process	246	-0.357945655289104	-1.720557854885	0.00183823529411765	0.0274611212088932	3654	ENSG00000107223;ENSG00000119669;ENSG00000107164;ENSG00000167513;ENSG00000162783;ENSG00000115368;ENSG00000198026;ENSG00000070476;ENSG00000091409;ENSG00000141867;ENSG00000129518;ENSG00000203780;ENSG00000164136;ENSG00000141376;ENSG00000185591;ENSG00000162702;Homo_sapiens_newGene_5182;ENSG00000102974;Homo_sapiens_newGene_5322;ENSG00000126746;ENSG00000172530;ENSG00000030419;ENSG00000176953;ENSG0000012…	EDF1;IRF2BPL;FUBP3;CDT1;IER5;WDR75;ZNF335;ZXDC;ITGA6;BRD4;EAPP;FANK1;IL15;BCAS3;SP1;ZNF281;Homo_sapiens_newGene_5182;CTCF;Homo_sapiens_newGene_5322;ZNF384;BANP;IKZF2;NFATC2IP;LPGAT1;TSC22D1;SPEN;Homo_sapiens_newGene_5138;CHD6;ZBTB49;RBL1;WIZ;CREBBP;YAP1;GTF2A1;MTF1;Homo_sapiens_newGene_5270;EP300;EDRF1;RFC1;GLMN;ZXDB;ECD;BCL11A;ZBTB17;ICE1;NUCKS1;ATXN7;AHI1;CRLF3;SENP1;IFNAR1;MAP3K1;SVIP;PSIP1;PC…
GO:0016070	RNA metabolic process	281	-0.348863370080803	-1.69568082470269	0.00183823529411765	0.0274611212088932	2892	ENSG00000014164;ENSG00000109534;ENSG00000116679;ENSG00000102804;ENSG00000168566;ENSG00000072364;ENSG00000065526;ENSG00000141425;ENSG00000136932;Homo_sapiens_newGene_2946;Homo_sapiens_newGene_4797;ENSG00000273559;ENSG00000037474;ENSG00000005339;ENSG00000112578;ENSG00000137693;ENSG00000165417;ENSG00000188786;ENSG00000100393;ENSG00000107371;ENSG00000122882;ENSG00000119866;ENSG00000145388;ENSG0000011…	ZC3H3;GAR1;IVNS1ABP;TSC22D1;SNRNP48;AFF4;SPEN;RPRD1A;TRMO;Homo_sapiens_newGene_2946;Homo_sapiens_newGene_4797;CWC25;NSUN2;CREBBP;BYSL;YAP1;GTF2A1;MTF1;EP300;EXOSC3;ECD;BCL11A;METTL14;ZBTB17;TAF5;ICE1;HELQ;TARBP1;NUCKS1;TEX10;Homo_sapiens_newGene_5001;LACTB2;ZBTB33;Homo_sapiens_newGene_5032;MYNN;RPP40;ZC3H13;BMT2;PSIP1;MYBL2;Homo_sapiens_newGene_4817;ZBTB1;SETX;Homo_sapiens_newGene_4802;STAG1;POU6…
GO:0034654	nucleobase-containing compound biosynthetic process	178	-0.372354326187005	-1.71008659993697	0.0018450184501845	0.0274611212088932	2810	ENSG00000136159;ENSG00000109534;ENSG00000116679;ENSG00000169764;ENSG00000102804;ENSG00000172594;ENSG00000072364;ENSG00000141425;Homo_sapiens_newGene_2946;Homo_sapiens_newGene_4797;ENSG00000005339;ENSG00000137693;ENSG00000165417;ENSG00000188786;ENSG00000100393;ENSG00000035928;ENSG00000122882;ENSG00000119866;ENSG00000116809;ENSG00000148835;ENSG00000164151;ENSG00000069275;ENSG00000177485;Homo_sapien…	NUDT15;GAR1;IVNS1ABP;UGP2;TSC22D1;SMPDL3A;AFF4;RPRD1A;Homo_sapiens_newGene_2946;Homo_sapiens_newGene_4797;CREBBP;YAP1;GTF2A1;MTF1;EP300;RFC1;ECD;BCL11A;ZBTB17;TAF5;ICE1;NUCKS1;ZBTB33;Homo_sapiens_newGene_5032;MYNN;PDCL;MYBL2;Homo_sapiens_newGene_4817;RRM1;ZBTB1;SETX;Homo_sapiens_newGene_4802;ISG15;STAG1;UBC;POU6F2;KLF4;MAGI3;HIVEP3;DACH1;MECOM;DLG2;PDCL3;FOXO3;ZNF148;CEBPD;WWTR1;DCK;TOPORS;TCERG1…
GO:0071310	cellular response to organic substance	202	-0.38144858212504	-1.78865892838022	0.0018450184501845	0.0274611212088932	2650	ENSG00000109458;ENSG00000137218;ENSG00000078140;ENSG00000128791;ENSG00000185745;ENSG00000107560;ENSG00000005339;ENSG00000112578;ENSG00000137693;Homo_sapiens_newGene_5270;ENSG00000100393;ENSG00000157625;ENSG00000101695;ENSG00000198843;ENSG00000116809;ENSG00000170027;ENSG00000185658;ENSG00000137145;ENSG00000141441;ENSG00000085274;ENSG00000154380;ENSG00000142166;ENSG00000095015;ENSG00000101057;Homo_…	GAB1;FRS3;UBE2K;TWSG1;IFIT1;RAB11FIP2;CREBBP;BYSL;YAP1;Homo_sapiens_newGene_5270;EP300;TAB3;RNF125;SELENOT;ZBTB17;YWHAG;BRWD1;DENND4C;GAREM1;MYNN;ENAH;IFNAR1;MAP3K1;MYBL2;Homo_sapiens_newGene_4817;TNFRSF9;SETX;ISG15;UBC;ZC3H12A;IL7R;KLF4;TBC1D4;ZFP36L2;IRS1;Homo_sapiens_newGene_4092;SHCBP1;ETV3;STXBP4;KDM3A;PPP1R15A;ZNF236;FOXO3;CLCF1;BCAR1;PDE12;UBE2W;CEBPD;STX11;LIF;NGFR;COL16A1;RIF1;CGAS;HELLS…
GO:0009890	negative regulation of biosynthetic process	219	-0.377694765280926	-1.79340359959519	0.00184842883548983	0.0274611212088932	3164	ENSG00000162702;ENSG00000264522;Homo_sapiens_newGene_5182;ENSG00000102974;Homo_sapiens_newGene_5322;ENSG00000161914;ENSG00000159147;ENSG00000030419;ENSG00000113916;ENSG00000132740;ENSG00000047644;ENSG00000065526;Homo_sapiens_newGene_5138;ENSG00000110987;ENSG00000080839;ENSG00000197256;ENSG00000182463;ENSG00000217128;ENSG00000160949;ENSG00000005339;ENSG00000137693;ENSG00000170684;Homo_sapiens_newG…	ZNF281;OTUD7B;Homo_sapiens_newGene_5182;CTCF;Homo_sapiens_newGene_5322;ZNF653;DONSON;IKZF2;BCL6;IGHMBP2;WWC3;SPEN;Homo_sapiens_newGene_5138;BCL7A;RBL1;KANK2;TSHZ2;FNIP1;TONSL;CREBBP;YAP1;ZNF296;Homo_sapiens_newGene_5270;EP300;RFC1;RIPPLY2;MAGEA1;BCL11A;METTL14;RNF168;ZBTB33;WWC2;BRMS1L;FNIP2;Homo_sapiens_newGene_4817;TBL1XR1;FBXW7;WAPL;ZBTB1;SAP30;E2F8;PGGT1B;UBC;ZBTB20;ZC3H12A;KLF4;NPAT;ZBTB21;Z…
GO:0019438	aromatic compound biosynthetic process	183	-0.366031703601121	-1.69170737818205	0.00184842883548983	0.0274611212088932	2810	ENSG00000136159;ENSG00000109534;ENSG00000116679;ENSG00000169764;ENSG00000102804;ENSG00000172594;ENSG00000072364;ENSG00000141425;Homo_sapiens_newGene_2946;Homo_sapiens_newGene_4797;ENSG00000005339;ENSG00000137693;ENSG00000165417;ENSG00000188786;ENSG00000100393;ENSG00000035928;ENSG00000122882;ENSG00000119866;ENSG00000116809;ENSG00000148835;ENSG00000164151;ENSG00000069275;ENSG00000177485;Homo_sapien…	NUDT15;GAR1;IVNS1ABP;UGP2;TSC22D1;SMPDL3A;AFF4;RPRD1A;Homo_sapiens_newGene_2946;Homo_sapiens_newGene_4797;CREBBP;YAP1;GTF2A1;MTF1;EP300;RFC1;ECD;BCL11A;ZBTB17;TAF5;ICE1;NUCKS1;ZBTB33;Homo_sapiens_newGene_5032;MYNN;PDCL;MYBL2;Homo_sapiens_newGene_4817;RRM1;ZBTB1;SETX;Homo_sapiens_newGene_4802;ISG15;STAG1;UBC;POU6F2;KLF4;MAGI3;HIVEP3;DACH1;MECOM;DLG2;PDCL3;FOXO3;ZNF148;CEBPD;WWTR1;DCK;TOPORS;TCERG1…
GO:0070887	cellular response to chemical stimulus	242	-0.339416830887619	-1.62716091238354	0.00184842883548983	0.0274611212088932	2650	ENSG00000124177;ENSG00000109458;ENSG00000137218;ENSG00000078140;ENSG00000128791;ENSG00000185745;ENSG00000107560;ENSG00000005339;ENSG00000112578;ENSG00000137693;Homo_sapiens_newGene_5270;ENSG00000100393;ENSG00000157625;ENSG00000101695;ENSG00000198843;ENSG00000116809;ENSG00000170027;ENSG00000185658;ENSG00000137145;ENSG00000141441;ENSG00000085274;ENSG00000154380;ENSG00000142166;ENSG00000095015;ENSG0…	CHD6;GAB1;FRS3;UBE2K;TWSG1;IFIT1;RAB11FIP2;CREBBP;BYSL;YAP1;Homo_sapiens_newGene_5270;EP300;TAB3;RNF125;SELENOT;ZBTB17;YWHAG;BRWD1;DENND4C;GAREM1;MYNN;ENAH;IFNAR1;MAP3K1;MYBL2;Homo_sapiens_newGene_4817;TNFRSF9;SETX;ISG15;UBC;ZC3H12A;IL7R;KLF4;TBC1D4;ZFP36L2;IRS1;Homo_sapiens_newGene_4092;DLG2;SHCBP1;ETV3;STXBP4;SFR1;KDM3A;PPP1R15A;ZNF236;FOXO3;CLCF1;OXR1;BCAR1;PDE12;UBE2W;CEBPD;STX11;LIF;NGFR;COL…
GO:0010033	response to organic substance	272	-0.314736671967301	-1.52419060530577	0.00185185185185185	0.0274611212088932	2533	ENSG00000076321;ENSG00000078140;ENSG00000154174;ENSG00000128791;ENSG00000185745;ENSG00000107560;ENSG00000005339;ENSG00000112578;ENSG00000137693;Homo_sapiens_newGene_5270;ENSG00000100393;ENSG00000157625;ENSG00000101695;ENSG00000198843;ENSG00000116809;ENSG00000170027;ENSG00000185658;ENSG00000137145;ENSG00000141441;ENSG00000085274;ENSG00000154380;ENSG00000142166;ENSG00000095015;ENSG00000101057;Homo_…	KLHL20;UBE2K;TOMM70;TWSG1;IFIT1;RAB11FIP2;CREBBP;BYSL;YAP1;Homo_sapiens_newGene_5270;EP300;TAB3;RNF125;SELENOT;ZBTB17;YWHAG;BRWD1;DENND4C;GAREM1;MYNN;ENAH;IFNAR1;MAP3K1;MYBL2;Homo_sapiens_newGene_4817;TNFRSF9;XRCC3;UBXN4;SETX;PGGT1B;ISG15;UBC;ZC3H12A;IL7R;KLF4;TBC1D4;ZFP36L2;IRS1;Homo_sapiens_newGene_4092;SHCBP1;HOMER1;ETV3;STXBP4;KDM3A;PPP1R15A;GLRB;ZNF236;FOXO3;CLCF1;BCAR1;PDE12;UBE2W;CEBPD;STX…
GO:0051254	positive regulation of RNA metabolic process	217	-0.403649350134734	-1.90829609826288	0.00185528756957328	0.0274611212088932	3654	ENSG00000107223;ENSG00000119669;ENSG00000107164;ENSG00000162783;ENSG00000115368;ENSG00000198026;ENSG00000070476;ENSG00000091409;ENSG00000141867;ENSG00000129518;ENSG00000203780;ENSG00000141376;ENSG00000185591;ENSG00000162702;Homo_sapiens_newGene_5182;ENSG00000102974;Homo_sapiens_newGene_5322;ENSG00000126746;ENSG00000172530;ENSG00000030419;ENSG00000176953;ENSG00000102804;ENSG00000065526;Homo_sapien…	EDF1;IRF2BPL;FUBP3;IER5;WDR75;ZNF335;ZXDC;ITGA6;BRD4;EAPP;FANK1;BCAS3;SP1;ZNF281;Homo_sapiens_newGene_5182;CTCF;Homo_sapiens_newGene_5322;ZNF384;BANP;IKZF2;NFATC2IP;TSC22D1;SPEN;Homo_sapiens_newGene_5138;CHD6;ZBTB49;RBL1;CREBBP;YAP1;GTF2A1;MTF1;Homo_sapiens_newGene_5270;EP300;EDRF1;RFC1;ZXDB;ECD;BCL11A;METTL14;ZBTB17;ICE1;NUCKS1;ATXN7;AHI1;CRLF3;SENP1;IFNAR1;MAP3K1;PSIP1;PCGF5;MYBL2;TBL1XR1;SETX;…
GO:0010628	positive regulation of gene expression	258	-0.355079723757115	-1.70918708850133	0.00185873605947955	0.0274611212088932	3390	ENSG00000070476;ENSG00000091409;ENSG00000141867;ENSG00000129518;ENSG00000203780;ENSG00000141376;ENSG00000185591;ENSG00000162702;Homo_sapiens_newGene_5182;ENSG00000102974;ENSG00000114209;Homo_sapiens_newGene_5322;ENSG00000126746;ENSG00000172530;ENSG00000030419;ENSG00000176953;ENSG00000133703;ENSG00000102804;ENSG00000065526;Homo_sapiens_newGene_5138;ENSG00000124177;ENSG00000168826;ENSG00000080839;E…	ZXDC;ITGA6;BRD4;EAPP;FANK1;BCAS3;SP1;ZNF281;Homo_sapiens_newGene_5182;CTCF;PDCD10;Homo_sapiens_newGene_5322;ZNF384;BANP;IKZF2;NFATC2IP;KRAS;TSC22D1;SPEN;Homo_sapiens_newGene_5138;CHD6;ZBTB49;RBL1;ACVR1C;MED1;CREBBP;YAP1;MTF1;Homo_sapiens_newGene_5270;EP300;EDRF1;RFC1;ZXDB;ECD;BCL11A;ZBTB17;ICE1;NUCKS1;ATXN7;AHI1;CRLF3;PLAG1;BAZ1B;SENP1;IFNAR1;MAP3K1;PSIP1;PCGF5;MYBL2;TBL1XR1;HMGB2;SETX;E2F8;STAG1…
GO:0010629	negative regulation of gene expression	258	-0.301376584678668	-1.45068538935149	0.00185873605947955	0.0274611212088932	3164	ENSG00000162702;ENSG00000264522;Homo_sapiens_newGene_5182;ENSG00000198879;ENSG00000102974;ENSG00000114209;Homo_sapiens_newGene_5322;ENSG00000030419;ENSG00000113916;ENSG00000132740;ENSG00000047644;ENSG00000065526;Homo_sapiens_newGene_5138;ENSG00000110987;ENSG00000080839;ENSG00000197256;ENSG00000182463;ENSG00000217128;ENSG00000005339;ENSG00000170684;Homo_sapiens_newGene_5270;ENSG00000100393;ENSG000…	ZNF281;OTUD7B;Homo_sapiens_newGene_5182;SFMBT2;CTCF;PDCD10;Homo_sapiens_newGene_5322;IKZF2;BCL6;IGHMBP2;WWC3;SPEN;Homo_sapiens_newGene_5138;BCL7A;RBL1;KANK2;TSHZ2;FNIP1;CREBBP;ZNF296;Homo_sapiens_newGene_5270;EP300;RFC1;EXOSC3;RIPPLY2;MAGEA1;BCL11A;METTL14;RNF168;ZBTB33;PLAG1;WWC2;BRMS1L;FNIP2;Homo_sapiens_newGene_4817;TBL1XR1;HMGB2;ZBTB1;SAP30;E2F8;UBC;ZBTB20;ZC3H12A;KLF4;ZBTB21;ZNF668;DACH1;ZNF…
GO:0031328	positive regulation of cellular biosynthetic process	244	-0.360506193956017	-1.7303241289788	0.00185873605947955	0.0274611212088932	3654	ENSG00000107223;ENSG00000119669;ENSG00000107164;ENSG00000167513;ENSG00000162783;ENSG00000115368;ENSG00000198026;ENSG00000070476;ENSG00000091409;ENSG00000141867;ENSG00000129518;ENSG00000203780;ENSG00000164136;ENSG00000141376;ENSG00000185591;ENSG00000162702;Homo_sapiens_newGene_5182;ENSG00000102974;Homo_sapiens_newGene_5322;ENSG00000126746;ENSG00000172530;ENSG00000030419;ENSG00000176953;ENSG0000012…	EDF1;IRF2BPL;FUBP3;CDT1;IER5;WDR75;ZNF335;ZXDC;ITGA6;BRD4;EAPP;FANK1;IL15;BCAS3;SP1;ZNF281;Homo_sapiens_newGene_5182;CTCF;Homo_sapiens_newGene_5322;ZNF384;BANP;IKZF2;NFATC2IP;LPGAT1;TSC22D1;SPEN;Homo_sapiens_newGene_5138;CHD6;ZBTB49;RBL1;WIZ;CREBBP;YAP1;GTF2A1;MTF1;Homo_sapiens_newGene_5270;EP300;EDRF1;RFC1;GLMN;ZXDB;ECD;BCL11A;ZBTB17;ICE1;NUCKS1;ATXN7;AHI1;CRLF3;SENP1;IFNAR1;MAP3K1;SVIP;PSIP1;PC…
GO:0010557	positive regulation of macromolecule biosynthetic process	238	-0.369741542062109	-1.76988851875661	0.00186219739292365	0.0274611212088932	3654	ENSG00000107223;ENSG00000119669;ENSG00000107164;ENSG00000167513;ENSG00000162783;ENSG00000115368;ENSG00000198026;ENSG00000070476;ENSG00000091409;ENSG00000141867;ENSG00000129518;ENSG00000203780;ENSG00000164136;ENSG00000141376;ENSG00000185591;ENSG00000162702;Homo_sapiens_newGene_5182;ENSG00000102974;Homo_sapiens_newGene_5322;ENSG00000126746;ENSG00000172530;ENSG00000030419;ENSG00000176953;ENSG0000010…	EDF1;IRF2BPL;FUBP3;CDT1;IER5;WDR75;ZNF335;ZXDC;ITGA6;BRD4;EAPP;FANK1;IL15;BCAS3;SP1;ZNF281;Homo_sapiens_newGene_5182;CTCF;Homo_sapiens_newGene_5322;ZNF384;BANP;IKZF2;NFATC2IP;TSC22D1;SPEN;Homo_sapiens_newGene_5138;CHD6;ZBTB49;RBL1;MTPN;WIZ;CREBBP;YAP1;GTF2A1;MTF1;Homo_sapiens_newGene_5270;EP300;EDRF1;RFC1;GLMN;ZXDB;ECD;BCL11A;ZBTB17;ICE1;NUCKS1;ATXN7;AHI1;CRLF3;SENP1;IFNAR1;MAP3K1;SVIP;PSIP1;PCGF…
GO:0051253	negative regulation of RNA metabolic process	199	-0.372818716918557	-1.73952932666629	0.00186219739292365	0.0274611212088932	3164	ENSG00000162702;ENSG00000264522;Homo_sapiens_newGene_5182;ENSG00000102974;Homo_sapiens_newGene_5322;ENSG00000161914;ENSG00000030419;ENSG00000113916;ENSG00000132740;ENSG00000047644;ENSG00000065526;Homo_sapiens_newGene_5138;ENSG00000110987;ENSG00000080839;ENSG00000197256;ENSG00000182463;ENSG00000217128;ENSG00000160949;ENSG00000005339;ENSG00000137693;ENSG00000170684;Homo_sapiens_newGene_5270;ENSG000…	ZNF281;OTUD7B;Homo_sapiens_newGene_5182;CTCF;Homo_sapiens_newGene_5322;ZNF653;IKZF2;BCL6;IGHMBP2;WWC3;SPEN;Homo_sapiens_newGene_5138;BCL7A;RBL1;KANK2;TSHZ2;FNIP1;TONSL;CREBBP;YAP1;ZNF296;Homo_sapiens_newGene_5270;EP300;RFC1;RIPPLY2;MAGEA1;BCL11A;RNF168;ZBTB33;WWC2;BRMS1L;FNIP2;Homo_sapiens_newGene_4817;TBL1XR1;ZBTB1;SAP30;E2F8;UBC;ZBTB20;ZC3H12A;KLF4;NPAT;ZBTB21;ZNF668;DACH1;ZNF488;HIC2;MECOM;Hom…
GO:0007049	cell cycle	164	-0.390735284072581	-1.76198760998091	0.00186567164179104	0.0274611212088932	3578	ENSG00000167513;ENSG00000177595;ENSG00000175216;ENSG00000117614;ENSG00000156232;ENSG00000176563;ENSG00000141867;ENSG00000127423;Homo_sapiens_newGene_5182;ENSG00000066923;Homo_sapiens_newGene_5322;ENSG00000183580;ENSG00000136159;ENSG00000159147;ENSG00000075131;Homo_sapiens_newGene_5138;ENSG00000168826;ENSG00000046651;ENSG00000117155;ENSG00000151893;Homo_sapiens_newGene_4519;ENSG00000037474;Homo_sa…	CDT1;PIDD1;CKAP5;SYF2;WHAMM;CNTD1;BRD4;AUNIP;Homo_sapiens_newGene_5182;STAG3;Homo_sapiens_newGene_5322;FBXL7;NUDT15;DONSON;TIPIN;Homo_sapiens_newGene_5138;ZBTB49;OFD1;SSX2IP;CACUL1;Homo_sapiens_newGene_4519;NSUN2;Homo_sapiens_newGene_5270;GTSE1;EP300;RFC1;CLIP1;YWHAG;RAD54L;ASPM;CRLF3;FBXO5;UVRAG;KATNAL1;SYCE3;CEP63;MYBL2;FBXW7;WAPL;TOPBP1;E2F8;EML4;MZT1;Homo_sapiens_newGene_7006;ABRAXAS2;C2CD3;N…
GO:0018130	heterocycle biosynthetic process	184	-0.35224373304256	-1.62872491494158	0.00186567164179104	0.0274611212088932	2810	ENSG00000116679;ENSG00000169764;ENSG00000102804;ENSG00000172594;ENSG00000072364;ENSG00000141425;Homo_sapiens_newGene_2946;Homo_sapiens_newGene_4797;ENSG00000005339;ENSG00000137693;ENSG00000165417;ENSG00000188786;ENSG00000100393;ENSG00000035928;ENSG00000122882;ENSG00000119866;ENSG00000116809;ENSG00000148835;ENSG00000164151;ENSG00000069275;ENSG00000177485;Homo_sapiens_newGene_5032;ENSG00000085274;E…	IVNS1ABP;UGP2;TSC22D1;SMPDL3A;AFF4;RPRD1A;Homo_sapiens_newGene_2946;Homo_sapiens_newGene_4797;CREBBP;YAP1;GTF2A1;MTF1;EP300;RFC1;ECD;BCL11A;ZBTB17;TAF5;ICE1;NUCKS1;ZBTB33;Homo_sapiens_newGene_5032;MYNN;PDCL;MYBL2;Homo_sapiens_newGene_4817;RRM1;ZBTB1;SETX;Homo_sapiens_newGene_4802;ISG15;STAG1;UBC;POU6F2;KLF4;MAGI3;HIVEP3;DACH1;MECOM;DLG2;PDCL3;FOXO3;ZNF148;CEBPD;WWTR1;DCK;TOPORS;TCERG1;ZNF143;CGAS…
GO:0045892	negative regulation of transcription, DNA-templated	227	-0.393741610191647	-1.86709389926627	0.00186567164179104	0.0274611212088932	3164	ENSG00000134046;ENSG00000087191;ENSG00000257315;ENSG00000162702;ENSG00000264522;Homo_sapiens_newGene_5182;Homo_sapiens_newGene_4925;ENSG00000102974;Homo_sapiens_newGene_5322;ENSG00000108468;ENSG00000030419;ENSG00000113916;ENSG00000132740;ENSG00000047644;ENSG00000065526;Homo_sapiens_newGene_5138;ENSG00000110987;ENSG00000080839;ENSG00000197256;ENSG00000182463;ENSG00000217128;ENSG00000144791;ENSG000…	MBD2;PSMC5;ZBED6;ZNF281;OTUD7B;Homo_sapiens_newGene_5182;Homo_sapiens_newGene_4925;CTCF;Homo_sapiens_newGene_5322;CBX1;IKZF2;BCL6;IGHMBP2;WWC3;SPEN;Homo_sapiens_newGene_5138;BCL7A;RBL1;KANK2;TSHZ2;FNIP1;LIMD1;CREBBP;NFIL3;ZNF296;Homo_sapiens_newGene_5270;EP300;RFC1;RIPPLY2;MAGEA1;CBX5;BCL11A;NR1D1;RNF168;ZBTB33;CBX3;WWC2;BRMS1L;FNIP2;Homo_sapiens_newGene_4817;TBL1XR1;ZBTB1;SAP30;E2F8;NAB1;UBC;KLF…
GO:0034645	cellular macromolecule biosynthetic process	233	-0.345619863710782	-1.64673178741499	0.00186915887850467	0.0274611212088932	2815	ENSG00000109534;ENSG00000116679;ENSG00000169764;ENSG00000102804;ENSG00000072364;ENSG00000141425;Homo_sapiens_newGene_2946;Homo_sapiens_newGene_4797;ENSG00000151233;ENSG00000134056;ENSG00000160949;ENSG00000005339;ENSG00000137693;ENSG00000165417;ENSG00000188786;ENSG00000100393;ENSG00000035928;ENSG00000122882;ENSG00000119866;ENSG00000198843;ENSG00000116809;ENSG00000148835;ENSG00000164151;ENSG0000006…	GAR1;IVNS1ABP;UGP2;TSC22D1;AFF4;RPRD1A;Homo_sapiens_newGene_2946;Homo_sapiens_newGene_4797;GXYLT1;MRPS36;TONSL;CREBBP;YAP1;GTF2A1;MTF1;EP300;RFC1;ECD;BCL11A;SELENOT;ZBTB17;TAF5;ICE1;NUCKS1;C1GALT1C1;ZBTB33;Homo_sapiens_newGene_4255;Homo_sapiens_newGene_5032;CHST3;MYNN;MYBL2;Homo_sapiens_newGene_4817;ZBTB1;TOPBP1;SETX;Homo_sapiens_newGene_4802;ISG15;STAG1;UBC;MRPL50;POU6F2;KLF4;HIVEP3;DACH1;MECOM;…
GO:0006351	transcription, DNA-templated	185	-0.35196631488955	-1.62586089863783	0.00187265917602996	0.0274611212088932	2800	ENSG00000102804;ENSG00000013503;ENSG00000072364;ENSG00000141425;ENSG00000138821;Homo_sapiens_newGene_2946;Homo_sapiens_newGene_4797;ENSG00000005339;ENSG00000137693;ENSG00000165417;ENSG00000188786;ENSG00000100393;ENSG00000122882;ENSG00000147669;ENSG00000119866;ENSG00000116809;ENSG00000148835;ENSG00000164151;ENSG00000069275;ENSG00000177485;Homo_sapiens_newGene_5032;ENSG00000085274;Homo_sapiens_newG…	TSC22D1;POLR3B;AFF4;RPRD1A;SLC39A8;Homo_sapiens_newGene_2946;Homo_sapiens_newGene_4797;CREBBP;YAP1;GTF2A1;MTF1;EP300;ECD;POLR2K;BCL11A;ZBTB17;TAF5;ICE1;NUCKS1;ZBTB33;Homo_sapiens_newGene_5032;MYNN;Homo_sapiens_newGene_4871;MYBL2;Homo_sapiens_newGene_4817;GPBP1;ZBTB1;SETX;ASXL2;Homo_sapiens_newGene_4802;STAG1;POU6F2;KLF4;HIVEP3;DACH1;LIN9;MECOM;NR4A2;POLR1B;FOXO3;ZNF148;CEBPD;PHF3;WWTR1;TOPORS;TCE…
GO:0051704	multi-organism process	192	-0.357932929889777	-1.65890956398766	0.00187265917602996	0.0274611212088932	3223	ENSG00000185591;Homo_sapiens_newGene_5213;ENSG00000120253;ENSG00000173208;ENSG00000066923;ENSG00000183291;ENSG00000144451;ENSG00000113916;ENSG00000067445;ENSG00000116679;ENSG00000091136;ENSG00000072364;ENSG00000037474;ENSG00000185745;ENSG00000105948;ENSG00000005339;ENSG00000112578;ENSG00000170684;ENSG00000100393;ENSG00000091986;ENSG00000144061;ENSG00000145388;ENSG00000165006;ENSG00000114473;ENSG0…	SP1;Homo_sapiens_newGene_5213;NUP43;ABCD2;STAG3;SELENOF;SPAG16;BCL6;TRO;IVNS1ABP;LAMB1;AFF4;NSUN2;IFIT1;TTC26;CREBBP;BYSL;ZNF296;EP300;CCDC80;NPHP1;METTL14;UBAP1;IQCG;NUCKS1;ASPM;ZFP37;FBXO5;IFNAR1;SYCE3;PSIP1;TNFRSF9;ISG15;UBC;SPAG1;ZC3H12A;SYCP2;DACH1;MECOM;SPESP1;HOOK1;MNS1;KDM3A;DMRTA1;GLRB;FOXO3;ZNF148;LY6K;BARD1;LIF;NGFR;COL16A1;CGAS;TPR;IFI44;E2F1;BRIP1;DEK;EEA1;PLD6;PTX3
GO:1902679	negative regulation of RNA biosynthetic process	194	-0.375222960123608	-1.73991141021653	0.00187617260787992	0.0274611212088932	3164	ENSG00000162702;ENSG00000264522;Homo_sapiens_newGene_5182;ENSG00000102974;Homo_sapiens_newGene_5322;ENSG00000161914;ENSG00000030419;ENSG00000113916;ENSG00000132740;ENSG00000047644;ENSG00000065526;Homo_sapiens_newGene_5138;ENSG00000110987;ENSG00000080839;ENSG00000197256;ENSG00000182463;ENSG00000217128;ENSG00000160949;ENSG00000005339;ENSG00000137693;ENSG00000170684;Homo_sapiens_newGene_5270;ENSG000…	ZNF281;OTUD7B;Homo_sapiens_newGene_5182;CTCF;Homo_sapiens_newGene_5322;ZNF653;IKZF2;BCL6;IGHMBP2;WWC3;SPEN;Homo_sapiens_newGene_5138;BCL7A;RBL1;KANK2;TSHZ2;FNIP1;TONSL;CREBBP;YAP1;ZNF296;Homo_sapiens_newGene_5270;EP300;RFC1;RIPPLY2;MAGEA1;BCL11A;RNF168;ZBTB33;WWC2;BRMS1L;FNIP2;Homo_sapiens_newGene_4817;TBL1XR1;ZBTB1;SAP30;E2F8;UBC;ZBTB20;KLF4;NPAT;ZBTB21;ZNF668;DACH1;ZNF488;HIC2;MECOM;Homo_sapien…
GO:0007010	cytoskeleton organization	168	-0.363197256293962	-1.6418650102111	0.0018796992481203	0.0274611212088932	3224	ENSG00000152582;ENSG00000101349;ENSG00000141376;ENSG00000261609;ENSG00000019995;ENSG00000119661;ENSG00000144451;ENSG00000113916;ENSG00000186638;ENSG00000141519;ENSG00000112186;ENSG00000135968;ENSG00000165288;ENSG00000109458;ENSG00000114796;ENSG00000117155;ENSG00000076321;Homo_sapiens_newGene_4519;ENSG00000146350;ENSG00000280571;ENSG00000130779;ENSG00000144061;ENSG00000196369;ENSG00000114473;ENSG0…	SPEF2;PAK5;BCAS3;GAN;ZRANB1;DNAL1;SPAG16;BCL6;KIF24;CCDC40;CAP2;GCC2;BRWD3;GAB1;KLHL24;SSX2IP;KLHL20;Homo_sapiens_newGene_4519;TBC1D32;ENSG00000280571;CLIP1;NPHP1;SRGAP2B;IQCG;ATXN7;BRWD1;ASPM;FBXO5;UVRAG;ENAH;CC2D2A;CEP63;MYBL2;SRGAP2C;HYDIN;MZT1;Homo_sapiens_newGene_7006;ABRAXAS2;MKLN1;SPAG1;C2CD3;RP1;CGNL1;CRIPT;HOOK1;SWAP70;PDZD8;BCAR1;SVIL;Homo_sapiens_newGene_6997;CNTLN;CEP135;Homo_sapiens_…
GO:0051726	regulation of cell cycle	195	-0.391566404399762	-1.8164576104401	0.0018796992481203	0.0274611212088932	2630	ENSG00000166803;ENSG00000168826;ENSG00000119906;ENSG00000046651;ENSG00000080839;ENSG00000197256;Homo_sapiens_newGene_4519;ENSG00000037474;ENSG00000011451;ENSG00000005339;ENSG00000075218;ENSG00000100393;ENSG00000122882;ENSG00000143514;ENSG00000116809;ENSG00000170027;ENSG00000069275;ENSG00000066279;ENSG00000176390;ENSG00000107338;ENSG00000169018;ENSG00000112029;ENSG00000198382;ENSG00000162413;ENSG0…	PCLAF;ZBTB49;SLF2;OFD1;RBL1;KANK2;Homo_sapiens_newGene_4519;NSUN2;WIZ;CREBBP;GTSE1;EP300;ECD;TP53BP2;ZBTB17;YWHAG;NUCKS1;ASPM;CRLF3;SHB;FEM1B;FBXO5;UVRAG;KLHL21;MAP3K1;CEP63;MYBL2;FBXW7;WAPL;DOT1L;TOPBP1;E2F8;PGGT1B;STAG1;Homo_sapiens_newGene_7006;RIOK2;KLF4;DACH1;ZFP36L2;MECOM;PLCB1;HSPA8;HECA;THAP5;STXBP4;SON;SUZ12;PPP1R15A;AHCTF1;MKI67;STAG2;SVIL;BARD1;Homo_sapiens_newGene_6997;LIF;JUNB;CEP135…
GO:1903507	negative regulation of nucleic acid-templated transcription	195	-0.371998958537034	-1.72568517553545	0.0018796992481203	0.0274611212088932	3164	ENSG00000162702;ENSG00000264522;Homo_sapiens_newGene_5182;ENSG00000102974;Homo_sapiens_newGene_5322;ENSG00000161914;ENSG00000030419;ENSG00000113916;ENSG00000132740;ENSG00000047644;ENSG00000065526;Homo_sapiens_newGene_5138;ENSG00000110987;ENSG00000080839;ENSG00000197256;ENSG00000182463;ENSG00000217128;ENSG00000160949;ENSG00000005339;ENSG00000137693;ENSG00000170684;Homo_sapiens_newGene_5270;ENSG000…	ZNF281;OTUD7B;Homo_sapiens_newGene_5182;CTCF;Homo_sapiens_newGene_5322;ZNF653;IKZF2;BCL6;IGHMBP2;WWC3;SPEN;Homo_sapiens_newGene_5138;BCL7A;RBL1;KANK2;TSHZ2;FNIP1;TONSL;CREBBP;YAP1;ZNF296;Homo_sapiens_newGene_5270;EP300;RFC1;RIPPLY2;MAGEA1;BCL11A;RNF168;ZBTB33;WWC2;BRMS1L;FNIP2;Homo_sapiens_newGene_4817;TBL1XR1;ZBTB1;SAP30;E2F8;UBC;ZBTB20;KLF4;NPAT;ZBTB21;ZNF668;DACH1;ZNF488;HIC2;MECOM;Homo_sapien…
GO:0009059	macromolecule biosynthetic process	237	-0.34243733916973	-1.63649625119691	0.00188323917137476	0.0274611212088932	2815	ENSG00000109534;ENSG00000116679;ENSG00000169764;ENSG00000102804;ENSG00000072364;ENSG00000141425;Homo_sapiens_newGene_2946;Homo_sapiens_newGene_4797;ENSG00000151233;ENSG00000134056;ENSG00000160949;ENSG00000005339;ENSG00000137693;ENSG00000165417;ENSG00000188786;ENSG00000100393;ENSG00000035928;ENSG00000122882;ENSG00000119866;ENSG00000198843;ENSG00000116809;ENSG00000148835;ENSG00000164151;ENSG0000006…	GAR1;IVNS1ABP;UGP2;TSC22D1;AFF4;RPRD1A;Homo_sapiens_newGene_2946;Homo_sapiens_newGene_4797;GXYLT1;MRPS36;TONSL;CREBBP;YAP1;GTF2A1;MTF1;EP300;RFC1;ECD;BCL11A;SELENOT;ZBTB17;TAF5;ICE1;NUCKS1;C1GALT1C1;ZBTB33;Homo_sapiens_newGene_4255;Homo_sapiens_newGene_5032;CHST3;MYNN;IFNAR1;MYBL2;Homo_sapiens_newGene_4817;ZBTB1;TOPBP1;SETX;Homo_sapiens_newGene_4802;ISG15;STAG1;UBC;MRPL50;POU6F2;KLF4;HIVEP3;DACH1…
GO:0045944	positive regulation of transcription from RNA polymerase II promoter	231	-0.374828818504466	-1.78095479241686	0.00188323917137476	0.0274611212088932	3179	ENSG00000107164;ENSG00000162783;ENSG00000169564;ENSG00000180318;ENSG00000104313;ENSG00000091409;ENSG00000141867;ENSG00000129518;ENSG00000141376;ENSG00000185591;Homo_sapiens_newGene_5182;ENSG00000102974;ENSG00000145675;Homo_sapiens_newGene_5322;ENSG00000126746;ENSG00000030419;ENSG00000176953;ENSG00000102804;Homo_sapiens_newGene_5138;ENSG00000198176;ENSG00000124177;ENSG00000131759;ENSG00000168826;E…	FUBP3;IER5;PCBP1;ALX1;EYA1;ITGA6;BRD4;EAPP;BCAS3;SP1;Homo_sapiens_newGene_5182;CTCF;PIK3R1;Homo_sapiens_newGene_5322;ZNF384;IKZF2;NFATC2IP;TSC22D1;Homo_sapiens_newGene_5138;TFDP1;CHD6;RARA;ZBTB49;RBL1;MED1;CREB3L2;CREBBP;YAP1;MTF1;Homo_sapiens_newGene_5270;EP300;ECD;BCL11A;ZBTB17;NUCKS1;ATXN7;AHI1;CRLF3;MEF2C;SENP1;MAP3K1;EGLN1;PSIP1;PCGF5;MEF2A;MYBL2;TBL1XR1;SETX;E2F8;RB1;ADRB2;ARID4A;STAG1;UBC;…
GO:0034622	cellular macromolecular complex assembly	149	-0.347282768105326	-1.55062823085048	0.00189035916824197	0.0274611212088932	3280	ENSG00000156170;ENSG00000204842;Homo_sapiens_newGene_5213;ENSG00000112159;ENSG00000124659;Homo_sapiens_newGene_5182;ENSG00000119661;ENSG00000104093;Homo_sapiens_newGene_5322;ENSG00000141519;Homo_sapiens_newGene_5138;ENSG00000078140;Homo_sapiens_newGene_5270;ENSG00000100393;ENSG00000224877;ENSG00000186687;ENSG00000116903;Homo_sapiens_newGene_5032;ENSG00000175606;ENSG00000112029;ENSG00000198382;ENS…	NDUFAF6;ATXN2;Homo_sapiens_newGene_5213;MDN1;TBCC;Homo_sapiens_newGene_5182;DNAL1;DMXL2;Homo_sapiens_newGene_5322;CCDC40;Homo_sapiens_newGene_5138;UBE2K;Homo_sapiens_newGene_5270;EP300;NDUFAF8;LYRM7;EXOC8;Homo_sapiens_newGene_5032;TMEM70;FBXO5;UVRAG;DMXL1;PSIP1;MIS18A;SETX;SURF6;MZT1;UBC;GEMIN5;SPAG1;SPTY2D1;PPAN;RP1;DACH1;TRAF1;Homo_sapiens_newGene_4092;CENPU;ZNHIT6;CHAF1A;CHAF1B;NUFIP1;SAMD15;A…
GO:0051130	positive regulation of cellular component organization	155	-0.332574033313488	-1.49378787230637	0.00189035916824197	0.0274611212088932	2686	Homo_sapiens_newGene_5138;ENSG00000119906;Homo_sapiens_newGene_4519;ENSG00000217128;ENSG00000160949;Homo_sapiens_newGene_5270;ENSG00000100393;ENSG00000130779;ENSG00000144061;ENSG00000119866;ENSG00000143514;ENSG00000164151;ENSG00000170027;ENSG00000135541;Homo_sapiens_newGene_5032;ENSG00000112029;ENSG00000198382;ENSG00000095015;ENSG00000052795;ENSG00000198908;ENSG00000109670;ENSG00000198160;ENSG000…	Homo_sapiens_newGene_5138;SLF2;Homo_sapiens_newGene_4519;FNIP1;TONSL;Homo_sapiens_newGene_5270;EP300;CLIP1;NPHP1;BCL11A;TP53BP2;ICE1;YWHAG;AHI1;Homo_sapiens_newGene_5032;FBXO5;UVRAG;MAP3K1;FNIP2;BHLHB9;FBXW7;MIER1;SETX;Homo_sapiens_newGene_7006;RP1;SWAP70;MNS1;PPP1R15A;Homo_sapiens_newGene_6997;LIF;NGFR;CDC42EP3;CEP135;FAM98A;Homo_sapiens_newGene_4555;COL16A1;RIF1;C21orf91;TPR;E2F1;PLD6;NEGR1;PTX…
GO:0051248	negative regulation of protein metabolic process	144	-0.39604738699731	-1.76617943549832	0.00189035916824197	0.0274611212088932	2432	ENSG00000217128;ENSG00000160949;ENSG00000005339;ENSG00000100393;ENSG00000174842;ENSG00000145388;ENSG00000119698;ENSG00000170027;ENSG00000107338;ENSG00000005810;ENSG00000112029;ENSG00000079387;ENSG00000198168;Homo_sapiens_newGene_4817;ENSG00000107890;ENSG00000092871;ENSG00000133710;ENSG00000187608;ENSG00000133030;ENSG00000144228;ENSG00000163874;ENSG00000136826;ENSG00000152518;ENSG00000085276;ENSG0…	FNIP1;TONSL;CREBBP;EP300;GLMN;METTL14;PPP4R4;YWHAG;SHB;MYCBP2;FBXO5;SENP1;SVIP;Homo_sapiens_newGene_4817;ANKRD26;RFFL;SPINK5;ISG15;MPRIP;SPOPL;ZC3H12A;KLF4;ZFP36L2;MECOM;SWAP70;PDCL3;KDM3A;DEPTOR;PPP1R15A;OXR1;LIF;NGFR;WWTR1;ATG14;TPR;YOD1;BIRC3;PTX3;CHORDC1;Homo_sapiens_newGene_4404
GO:0045893	positive regulation of transcription, DNA-templated	232	-0.432974843008334	-2.05996116129418	0.00189753320683112	0.0274611212088932	3358	ENSG00000070476;ENSG00000091409;ENSG00000141867;ENSG00000129518;ENSG00000203780;ENSG00000141376;ENSG00000185591;ENSG00000162702;Homo_sapiens_newGene_5182;ENSG00000125968;ENSG00000102974;Homo_sapiens_newGene_5322;ENSG00000126746;ENSG00000172530;ENSG00000030419;ENSG00000176953;ENSG00000118263;ENSG00000102804;ENSG00000065526;Homo_sapiens_newGene_5138;ENSG00000124177;ENSG00000168826;ENSG00000127870;E…	ZXDC;ITGA6;BRD4;EAPP;FANK1;BCAS3;SP1;ZNF281;Homo_sapiens_newGene_5182;ID1;CTCF;Homo_sapiens_newGene_5322;ZNF384;BANP;IKZF2;NFATC2IP;KLF7;TSC22D1;SPEN;Homo_sapiens_newGene_5138;CHD6;ZBTB49;RNF6;RBL1;ACVR1C;CREBBP;YAP1;MTF1;NFIL3;Homo_sapiens_newGene_5270;EP300;EDRF1;RFC1;ZXDB;ECD;BCL11A;ZBTB17;NR1D1;ICE1;TFEB;NUCKS1;ATXN7;AHI1;CRLF3;ING1;SENP1;IFNAR1;MAP3K1;PSIP1;PCGF5;MYBL2;TBL1XR1;GPBP1;SETX;E2F…
GO:1901362	organic cyclic compound biosynthetic process	191	-0.341130745169986	-1.5775553465932	0.00189753320683112	0.0274611212088932	2810	ENSG00000116679;ENSG00000169764;ENSG00000102804;ENSG00000172594;ENSG00000072364;ENSG00000141425;Homo_sapiens_newGene_2946;Homo_sapiens_newGene_4797;ENSG00000005339;ENSG00000137693;ENSG00000165417;ENSG00000188786;ENSG00000100393;ENSG00000035928;ENSG00000122882;ENSG00000119866;ENSG00000116809;ENSG00000148835;ENSG00000164151;ENSG00000069275;ENSG00000177485;Homo_sapiens_newGene_5032;ENSG00000085274;E…	IVNS1ABP;UGP2;TSC22D1;SMPDL3A;AFF4;RPRD1A;Homo_sapiens_newGene_2946;Homo_sapiens_newGene_4797;CREBBP;YAP1;GTF2A1;MTF1;EP300;RFC1;ECD;BCL11A;ZBTB17;TAF5;ICE1;NUCKS1;ZBTB33;Homo_sapiens_newGene_5032;MYNN;PDCL;MYBL2;Homo_sapiens_newGene_4817;RRM1;ZBTB1;SETX;Homo_sapiens_newGene_4802;ISG15;STAG1;UBC;POU6F2;KLF4;MAGI3;HIVEP3;DACH1;MECOM;DLG2;PDCL3;FOXO3;ZNF148;CEBPD;WWTR1;DCK;TOPORS;TCERG1;ZNF143;CGAS…
GO:0032774	RNA biosynthetic process	132	-0.425003665666225	-1.87065847792367	0.00190114068441065	0.0274611212088932	2800	ENSG00000102804;ENSG00000072364;ENSG00000141425;Homo_sapiens_newGene_2946;Homo_sapiens_newGene_4797;ENSG00000005339;ENSG00000137693;ENSG00000165417;ENSG00000188786;ENSG00000100393;ENSG00000122882;ENSG00000119866;ENSG00000116809;ENSG00000148835;ENSG00000164151;ENSG00000069275;ENSG00000177485;Homo_sapiens_newGene_5032;ENSG00000085274;ENSG00000101057;Homo_sapiens_newGene_4817;ENSG00000126804;ENSG000…	TSC22D1;AFF4;RPRD1A;Homo_sapiens_newGene_2946;Homo_sapiens_newGene_4797;CREBBP;YAP1;GTF2A1;MTF1;EP300;ECD;BCL11A;ZBTB17;TAF5;ICE1;NUCKS1;ZBTB33;Homo_sapiens_newGene_5032;MYNN;MYBL2;Homo_sapiens_newGene_4817;ZBTB1;SETX;Homo_sapiens_newGene_4802;STAG1;POU6F2;KLF4;HIVEP3;DACH1;MECOM;FOXO3;ZNF148;CEBPD;WWTR1;TOPORS;TCERG1;ZNF143;E2F1;ZNF292;DEK;HIVEP2;POLR1F;CSRNP1;KLF6;KLF10
GO:0043066	negative regulation of apoptotic process	157	-0.341538575591938	-1.53265573846498	0.00190114068441065	0.0274611212088932	3108	Homo_sapiens_newGene_4925;ENSG00000145675;ENSG00000114209;Homo_sapiens_newGene_5322;ENSG00000167772;ENSG00000113916;ENSG00000116679;ENSG00000102804;Homo_sapiens_newGene_5138;ENSG00000020426;ENSG00000131759;ENSG00000163235;ENSG00000076321;ENSG00000125686;ENSG00000217128;ENSG00000137693;ENSG00000145715;Homo_sapiens_newGene_5270;ENSG00000100393;ENSG00000184557;ENSG00000135541;ENSG00000182923;ENSG000…	Homo_sapiens_newGene_4925;PIK3R1;PDCD10;Homo_sapiens_newGene_5322;ANGPTL4;BCL6;IVNS1ABP;TSC22D1;Homo_sapiens_newGene_5138;MNAT1;RARA;TGFA;KLHL20;MED1;FNIP1;YAP1;RASA1;Homo_sapiens_newGene_5270;EP300;SOCS3;AHI1;CEP63;BHLHB9;MTDH;SMAD3;SETX;RFFL;UBC;ABRAXAS2;ZC3H12A;PRAME;IL7R;TAX1BP1;KLF4;SYCP2;PIM3;CLCF1;OXR1;BARD1;NGFR;NDUFAF4;TOPORS;MDM2;PIM1;BTC;HELLS;NAA15;DKK1;AMIGO2;BIRC3;CCN1;SNAI2
GO:0051276	chromosome organization	157	-0.405175689433373	-1.81822754404912	0.00190114068441065	0.0274611212088932	3356	Homo_sapiens_newGene_4678;ENSG00000141867;ENSG00000134046;Homo_sapiens_newGene_5213;Homo_sapiens_newGene_5182;ENSG00000102974;ENSG00000066923;ENSG00000183291;Homo_sapiens_newGene_5322;ENSG00000115289;ENSG00000132740;ENSG00000109534;ENSG00000152457;Homo_sapiens_newGene_5138;ENSG00000005339;Homo_sapiens_newGene_5270;ENSG00000100393;ENSG00000035928;ENSG00000148835;ENSG00000163312;ENSG00000085999;ENS…	Homo_sapiens_newGene_4678;BRD4;MBD2;Homo_sapiens_newGene_5213;Homo_sapiens_newGene_5182;CTCF;STAG3;SELENOF;Homo_sapiens_newGene_5322;PCGF1;IGHMBP2;GAR1;DCLRE1C;Homo_sapiens_newGene_5138;CREBBP;Homo_sapiens_newGene_5270;EP300;RFC1;TAF5;HELQ;RAD54L;NUCKS1;RNF168;ATXN7;BRWD1;BAZ1B;SYCE3;HIRIP3;CEP63;BRMS1L;PCGF5;MIS18A;SMCHD1;TBL1XR1;FBXW7;WAPL;MIER1;ZBTB1;SAP30;SETX;JMJD1C;UBC;SPTY2D1;SYCP2;MECOM;H…
GO:0070848	response to growth factor	46	-0.513532405095307	-1.91712627283861	0.00191204588910134	0.0274611212088932	2589	ENSG00000137218;ENSG00000128791;ENSG00000005339;ENSG00000112578;ENSG00000141441;ENSG00000095015;ENSG00000164086;ENSG00000107290;ENSG00000150991;ENSG00000136826;ENSG00000152518;ENSG00000169047;ENSG00000171241;ENSG00000050820;ENSG00000064300;ENSG00000047410;ENSG00000101412;ENSG00000155090;ENSG00000019549	FRS3;TWSG1;CREBBP;BYSL;GAREM1;MAP3K1;DUSP7;SETX;UBC;KLF4;ZFP36L2;IRS1;SHCBP1;BCAR1;NGFR;TPR;E2F1;KLF10;SNAI2
GO:0006281	DNA repair	131	-0.390761053870467	-1.71589085975727	0.00191570881226054	0.0274611212088932	2815	ENSG00000166896;ENSG00000152457;ENSG00000106399;Homo_sapiens_newGene_5030;ENSG00000100325;ENSG00000160949;ENSG00000100393;ENSG00000035928;ENSG00000163312;ENSG00000085999;ENSG00000069275;ENSG00000163961;ENSG00000113522;ENSG00000149554;ENSG00000169689;Homo_sapiens_newGene_5032;ENSG00000198382;ENSG00000126215;ENSG00000126804;ENSG00000163781;ENSG00000107290;ENSG00000139372;ENSG00000185515;ENSG0000014…	ATP23;DCLRE1C;RPA3;Homo_sapiens_newGene_5030;ASCC2;TONSL;EP300;RFC1;HELQ;RAD54L;NUCKS1;RNF168;RAD50;CHEK1;CENPX;Homo_sapiens_newGene_5032;UVRAG;XRCC3;ZBTB1;TOPBP1;SETX;TDG;BRCC3;FANCD2;ISG15;UBC;EXO1;NEIL3;SMC1A;FANCI;BRCA1;DNA2;SFR1;SMC1B;SMARCAD1;BARD1;BLM;RIF1;RAD51AP1;BCCIP;POLK;ESCO2;BRIP1
GO:0006366	transcription from RNA polymerase II promoter	136	-0.441447174412629	-1.94004200609048	0.00191570881226054	0.0274611212088932	2733	ENSG00000072364;ENSG00000110851;ENSG00000141425;Homo_sapiens_newGene_2946;Homo_sapiens_newGene_4797;ENSG00000123609;ENSG00000005339;ENSG00000137693;ENSG00000165417;ENSG00000188786;ENSG00000165030;ENSG00000100393;ENSG00000070047;ENSG00000122882;ENSG00000119866;ENSG00000116809;ENSG00000148835;ENSG00000164151;ENSG00000069275;Homo_sapiens_newGene_5032;ENSG00000101057;Homo_sapiens_newGene_4817;ENSG000…	AFF4;PRDM4;RPRD1A;Homo_sapiens_newGene_2946;Homo_sapiens_newGene_4797;NMI;CREBBP;YAP1;GTF2A1;MTF1;NFIL3;EP300;PHRF1;ECD;BCL11A;ZBTB17;TAF5;ICE1;NUCKS1;Homo_sapiens_newGene_5032;MYBL2;Homo_sapiens_newGene_4817;ZBTB1;SETX;Homo_sapiens_newGene_4802;STAG1;POU6F2;KLF4;TAF13;HIVEP3;DACH1;MECOM;FOSB;NFAT5;ETV1;FOXO3;ZNF148;CEBPD;WWTR1;TCERG1;ZNF143;ZNF292;DEK;HIVEP2;CSRNP1;KLF6;MYC;KLF10;FOS
GO:0006974	cellular response to DNA damage stimulus	139	-0.389843109072866	-1.72317613014562	0.00191570881226054	0.0274611212088932	2889	ENSG00000113916;ENSG00000132740;ENSG00000166896;ENSG00000174013;ENSG00000152457;ENSG00000075131;ENSG00000166803;ENSG00000119906;ENSG00000056050;ENSG00000100325;ENSG00000160949;ENSG00000137693;ENSG00000280571;ENSG00000075218;ENSG00000100393;ENSG00000035928;ENSG00000163312;ENSG00000085999;ENSG00000069275;ENSG00000163961;Homo_sapiens_newGene_5032;ENSG00000009954;ENSG00000198382;ENSG00000182923;ENSG0…	BCL6;IGHMBP2;ATP23;FBXO45;DCLRE1C;TIPIN;PCLAF;SLF2;HPF1;ASCC2;TONSL;YAP1;ENSG00000280571;GTSE1;EP300;RFC1;HELQ;RAD54L;NUCKS1;RNF168;Homo_sapiens_newGene_5032;BAZ1B;UVRAG;CEP63;FNIP2;FBXW7;ZBTB1;TOPBP1;APC;SETX;E2F8;ISG15;UBC;NEIL3;ZC3H12A;RNF169;STXBP4;SFR1;PPP1R15A;FOXO3;SMARCAD1;PMAIP1;BARD1;BOD1L1;TOPORS;RIF1;CGAS;RAD51AP1;WDR76;E2F1;ESCO2;BRIP1
GO:0022402	cell cycle process	139	-0.370159470344586	-1.63617093338416	0.00191570881226054	0.0274611212088932	3702	ENSG00000111602;ENSG00000086065;ENSG00000167513;ENSG00000177595;ENSG00000175216;ENSG00000117614;ENSG00000156232;ENSG00000176563;ENSG00000141867;ENSG00000127423;Homo_sapiens_newGene_5182;ENSG00000066923;Homo_sapiens_newGene_5322;ENSG00000183580;ENSG00000159147;Homo_sapiens_newGene_5138;ENSG00000168826;ENSG00000046651;ENSG00000117155;ENSG00000151893;Homo_sapiens_newGene_4519;ENSG00000037474;Homo_sa…	TIMELESS;CHMP5;CDT1;PIDD1;CKAP5;SYF2;WHAMM;CNTD1;BRD4;AUNIP;Homo_sapiens_newGene_5182;STAG3;Homo_sapiens_newGene_5322;FBXL7;DONSON;Homo_sapiens_newGene_5138;ZBTB49;OFD1;SSX2IP;CACUL1;Homo_sapiens_newGene_4519;NSUN2;Homo_sapiens_newGene_5270;GTSE1;EP300;RFC1;YWHAG;ASPM;CRLF3;FBXO5;UVRAG;SYCE3;CEP63;MYBL2;FBXW7;WAPL;TOPBP1;E2F8;MZT1;Homo_sapiens_newGene_7006;ABRAXAS2;C2CD3;NPAT;SYCP2;PPP1R15A;CKAP2…
GO:0097659	nucleic acid-templated transcription	131	-0.425362537374872	-1.86783120460784	0.00191570881226054	0.0274611212088932	2800	ENSG00000102804;ENSG00000072364;ENSG00000141425;Homo_sapiens_newGene_2946;Homo_sapiens_newGene_4797;ENSG00000005339;ENSG00000137693;ENSG00000165417;ENSG00000188786;ENSG00000100393;ENSG00000122882;ENSG00000119866;ENSG00000116809;ENSG00000148835;ENSG00000164151;ENSG00000069275;ENSG00000177485;Homo_sapiens_newGene_5032;ENSG00000085274;ENSG00000101057;Homo_sapiens_newGene_4817;ENSG00000126804;ENSG000…	TSC22D1;AFF4;RPRD1A;Homo_sapiens_newGene_2946;Homo_sapiens_newGene_4797;CREBBP;YAP1;GTF2A1;MTF1;EP300;ECD;BCL11A;ZBTB17;TAF5;ICE1;NUCKS1;ZBTB33;Homo_sapiens_newGene_5032;MYNN;MYBL2;Homo_sapiens_newGene_4817;ZBTB1;SETX;Homo_sapiens_newGene_4802;STAG1;POU6F2;KLF4;HIVEP3;DACH1;MECOM;FOXO3;ZNF148;CEBPD;WWTR1;TOPORS;TCERG1;ZNF143;E2F1;ZNF292;DEK;HIVEP2;POLR1F;CSRNP1;KLF6;KLF10
GO:0006260	DNA replication	61	-0.501514989242659	-1.95241798088041	0.00192307692307692	0.0274611212088932	3891	ENSG00000049541;ENSG00000151657;ENSG00000167513;ENSG00000177084;ENSG00000141905;ENSG00000091651;ENSG00000135336;ENSG00000162599;ENSG00000124535;ENSG00000159147;ENSG00000132740;ENSG00000085840;Homo_sapiens_newGene_5761;ENSG00000105486;ENSG00000106399;ENSG00000160949;ENSG00000147862;ENSG00000035928;ENSG00000133119;ENSG00000111445;ENSG00000069275;ENSG00000163781;ENSG00000168496;ENSG00000131153;ENSG0…	RFC2;KIN;CDT1;POLE;NFIC;ORC6;ORC3;NFIA;WRNIP1;DONSON;IGHMBP2;ORC1;Homo_sapiens_newGene_5761;LIG1;RPA3;TONSL;NFIB;RFC1;RFC3;RFC5;NUCKS1;TOPBP1;FEN1;GINS2;PCNA;POLD3;POLA1;BARD1;GINS1;BOD1L1;BLM;DNAJC2;BRIP1
GO:0000226	microtubule cytoskeleton organization	107	-0.361601571898657	-1.5431136617075	0.00192678227360308	0.0274611212088932	3224	ENSG00000152582;ENSG00000141376;ENSG00000119661;ENSG00000144451;ENSG00000186638;ENSG00000141519;ENSG00000135968;ENSG00000139354;ENSG00000117155;ENSG00000146350;ENSG00000280571;ENSG00000130779;ENSG00000196369;ENSG00000114473;ENSG00000163635;ENSG00000066279;ENSG00000112029;ENSG00000198382;ENSG00000048342;ENSG00000182923;ENSG00000101057;ENSG00000171943;ENSG00000157423;ENSG00000204899;ENSG00000165660…	SPEF2;BCAS3;DNAL1;SPAG16;KIF24;CCDC40;GCC2;GAS2L3;SSX2IP;TBC1D32;ENSG00000280571;CLIP1;SRGAP2B;IQCG;ATXN7;ASPM;FBXO5;UVRAG;CC2D2A;CEP63;MYBL2;SRGAP2C;HYDIN;MZT1;ABRAXAS2;SPAG1;SS18;C2CD3;RP1;CRIPT;HOOK1;CNTLN;CEP135;SASS6;CCDC68;SPDL1;DISC1
GO:0051052	regulation of DNA metabolic process	53	-0.478044081007092	-1.81605452045789	0.00193050193050193	0.0274611212088932	2889	ENSG00000113916;ENSG00000119906;ENSG00000011451;ENSG00000122376;ENSG00000107371;ENSG00000069275;ENSG00000163961;Homo_sapiens_newGene_4817;ENSG00000109670;ENSG00000062650;ENSG00000129173;ENSG00000168685;ENSG00000136826;ENSG00000276644;ENSG00000166439;ENSG00000175505;ENSG00000163104;ENSG00000101972;ENSG00000182263;ENSG00000080345;ENSG00000111247;ENSG00000105821;ENSG00000171320;ENSG00000124795	BCL6;SLF2;WIZ;SHLD2;EXOSC3;NUCKS1;RNF168;Homo_sapiens_newGene_4817;FBXW7;WAPL;E2F8;IL7R;KLF4;DACH1;RNF169;CLCF1;SMARCAD1;STAG2;FIGN;RIF1;RAD51AP1;DNAJC2;ESCO2;DEK
GO:0010564	regulation of cell cycle process	105	-0.432820999657504	-1.84342916718385	0.00193423597678917	0.0274611212088932	3578	ENSG00000167513;ENSG00000177595;ENSG00000086712;ENSG00000175216;ENSG00000117614;ENSG00000141867;ENSG00000102974;ENSG00000183580;ENSG00000159147;ENSG00000113916;ENSG00000119906;ENSG00000046651;ENSG00000197256;ENSG00000011451;ENSG00000005339;ENSG00000075218;ENSG00000100393;ENSG00000122882;ENSG00000116809;ENSG00000170027;ENSG00000176390;ENSG00000112029;ENSG00000198382;ENSG00000162413;ENSG00000182923…	CDT1;PIDD1;TXLNG;CKAP5;SYF2;BRD4;CTCF;FBXL7;DONSON;BCL6;SLF2;OFD1;KANK2;WIZ;CREBBP;GTSE1;EP300;ECD;ZBTB17;YWHAG;CRLF3;FBXO5;UVRAG;KLHL21;CEP63;FBXW7;WAPL;TOPBP1;E2F8;STAG1;RIOK2;KLF4;DACH1;ZFP36L2;STXBP4;SUZ12;AHCTF1;MKI67;STAG2;SVIL;LIF;CEP135;CENPF;TPR;E2F1;CHORDC1;Homo_sapiens_newGene_4404
GO:0045597	positive regulation of cell differentiation	105	-0.376041376766923	-1.6015989116717	0.00193423597678917	0.0274611212088932	2907	ENSG00000167604;ENSG00000113916;ENSG00000177508;ENSG00000112697;ENSG00000065526;ENSG00000104164;ENSG00000100393;ENSG00000130779;ENSG00000119866;ENSG00000196369;ENSG00000184557;ENSG00000066279;ENSG00000135541;ENSG00000107338;ENSG00000198908;ENSG00000171943;ENSG00000126804;ENSG00000107290;ENSG00000187608;ENSG00000163874;ENSG00000168685;ENSG00000265763;ENSG00000085276;ENSG00000118689;ENSG00000175505…	NFKBID;BCL6;IRX3;TMEM30A;SPEN;BLOC1S6;EP300;CLIP1;BCL11A;SRGAP2B;SOCS3;ASPM;AHI1;SHB;BHLHB9;SRGAP2C;ZBTB1;SETX;ISG15;ZC3H12A;IL7R;ZNF488;MECOM;FOXO3;CLCF1;LIF;JUNB;NGFR;WWTR1;BTC;C21orf91;GHR;NEGR1;DISC1;CCN1;SNAI2
GO:1901699	cellular response to nitrogen compound	49	-0.47542260688112	-1.78556825005398	0.00193798449612403	0.0274611212088932	3172	Homo_sapiens_newGene_5182;Homo_sapiens_newGene_5322;Homo_sapiens_newGene_5138;ENSG00000109458;ENSG00000185745;Homo_sapiens_newGene_5270;ENSG00000170027;ENSG00000137145;ENSG00000136111;ENSG00000169047;ENSG00000166263;ENSG00000087074;ENSG00000050820;ENSG00000174840;ENSG00000064300;ENSG00000084636;ENSG00000164430;ENSG00000067082	Homo_sapiens_newGene_5182;Homo_sapiens_newGene_5322;Homo_sapiens_newGene_5138;GAB1;IFIT1;Homo_sapiens_newGene_5270;YWHAG;DENND4C;TBC1D4;IRS1;STXBP4;PPP1R15A;BCAR1;PDE12;NGFR;COL16A1;CGAS;KLF6
GO:0006633	fatty acid biosynthetic process	14	0.758884556390593	2.07345282669067	0.00194174757281553	0.0274611212088932	312	ENSG00000099194;Homo_sapiens_newGene_4756;ENSG00000103150;ENSG00000165996;ENSG00000278540	SCD;Homo_sapiens_newGene_4756;MLYCD;HACD1;ACACA
GO:0008285	negative regulation of cell proliferation	111	-0.385304901996385	-1.64802853252573	0.00194174757281553	0.0274611212088932	3403	ENSG00000135535;ENSG00000141646;ENSG00000164136;ENSG00000112658;ENSG00000102974;ENSG00000114209;ENSG00000119699;ENSG00000113916;ENSG00000131759;ENSG00000168826;ENSG00000115808;ENSG00000197256;ENSG00000128791;ENSG00000171444;ENSG00000141232;ENSG00000174842;ENSG00000125845;ENSG00000116809;ENSG00000153487;ENSG00000168556;ENSG00000109670;ENSG00000049249;ENSG00000134982;ENSG00000213024;ENSG00000136826…	CD164;SMAD4;IL15;SRF;CTCF;PDCD10;TGFB3;BCL6;RARA;ZBTB49;STRN;KANK2;TWSG1;MCC;TOB1;GLMN;BMP2;ZBTB17;ING1;ING2;FBXW7;TNFRSF9;APC;NUP62;KLF4;DACH1;C18orf54;ETV3;UTP20;PPP1R15A;PLAAT4;LIF;NGFR;SPRY1;FOSL1;E2F1;BRIP1;KLF10;SNAI2
GO:0001933	negative regulation of protein phosphorylation	55	-0.447697557022774	-1.71893115861594	0.00194931773879142	0.0274611212088932	2044	ENSG00000107338;Homo_sapiens_newGene_4817;ENSG00000107890;ENSG00000163874;ENSG00000136826;ENSG00000109819;ENSG00000085276;ENSG00000155792;ENSG00000087074;ENSG00000128342;ENSG00000018408;ENSG00000126775;ENSG00000110172;Homo_sapiens_newGene_4404	SHB;Homo_sapiens_newGene_4817;ANKRD26;ZC3H12A;KLF4;PPARGC1A;MECOM;DEPTOR;PPP1R15A;LIF;WWTR1;ATG14;CHORDC1;Homo_sapiens_newGene_4404
GO:0006397	mRNA processing	99	-0.409297210138187	-1.72063859139724	0.00194931773879142	0.0274611212088932	4167	ENSG00000115128;ENSG00000122692;ENSG00000122257;ENSG00000137656;ENSG00000136875;ENSG00000114503;ENSG00000148843;Homo_sapiens_newGene_4926;ENSG00000151657;ENSG00000164167;ENSG00000011304;ENSG00000090060;ENSG00000109536;ENSG00000117614;ENSG00000014164;ENSG00000168566;ENSG00000065526;ENSG00000117569;ENSG00000273559;ENSG00000070047;ENSG00000145388;ENSG00000125676;ENSG00000205571;Homo_sapiens_newGene_…	SF3B6;SMU1;RBBP6;BUD13;PRPF4;NCBP2;PDCD11;Homo_sapiens_newGene_4926;KIN;LSM6;PTBP1;PAPOLA;FRG1;SYF2;ZC3H3;SNRNP48;SPEN;PTBP2;CWC25;PHRF1;METTL14;THOC2;SMN2;Homo_sapiens_newGene_5001;LSM5;PTBP3;Homo_sapiens_newGene_5032;PSIP1;RBM26;SETX;PAN3;HNRNPLL;Homo_sapiens_newGene_5035;GEMIN5;SRRM1;BCAS2;SMN1;RBM41;RBM39;RBM27;ENSG00000275740;PNN;HNRNPL;HNRNPA2B1;H2AB2;Homo_sapiens_newGene_4226;SRRT
GO:0007167	enzyme linked receptor protein signaling pathway	55	-0.440808511772611	-1.69248072495182	0.00194931773879142	0.0274611212088932	2589	ENSG00000137218;ENSG00000128791;ENSG00000076641;ENSG00000135541;ENSG00000141441;ENSG00000107338;ENSG00000095015;ENSG00000107290;ENSG00000150991;ENSG00000169047;ENSG00000163590;ENSG00000171241;ENSG00000166263;ENSG00000050820;ENSG00000128342;ENSG00000064300;ENSG00000283154;ENSG00000144655;ENSG00000155090	FRS3;TWSG1;PAG1;AHI1;GAREM1;SHB;MAP3K1;SETX;UBC;IRS1;PPM1L;SHCBP1;STXBP4;BCAR1;LIF;NGFR;IQCJ-SCHIP1;CSRNP1;KLF10
GO:0032269	negative regulation of cellular protein metabolic process	137	-0.393962145540293	-1.7303188097317	0.00194931773879142	0.0274611212088932	2432	ENSG00000217128;ENSG00000160949;ENSG00000100393;ENSG00000174842;ENSG00000145388;ENSG00000119698;ENSG00000170027;ENSG00000107338;ENSG00000112029;ENSG00000079387;ENSG00000198168;ENSG00000177628;Homo_sapiens_newGene_4817;ENSG00000107890;ENSG00000092871;ENSG00000133710;ENSG00000187608;ENSG00000133030;ENSG00000144228;ENSG00000163874;ENSG00000136826;ENSG00000152518;ENSG00000085276;ENSG00000133789;ENSG0…	FNIP1;TONSL;EP300;GLMN;METTL14;PPP4R4;YWHAG;SHB;FBXO5;SENP1;SVIP;GBA;Homo_sapiens_newGene_4817;ANKRD26;RFFL;SPINK5;ISG15;MPRIP;SPOPL;ZC3H12A;KLF4;ZFP36L2;MECOM;SWAP70;PDCL3;KDM3A;DEPTOR;PPP1R15A;OXR1;LIF;NGFR;WWTR1;ATG14;TPR;YOD1;BIRC3;CHORDC1;Homo_sapiens_newGene_4404
GO:0042326	negative regulation of phosphorylation	55	-0.501758341209051	-1.9264971033912	0.00194931773879142	0.0274611212088932	2044	ENSG00000163635;ENSG00000107338;Homo_sapiens_newGene_4817;ENSG00000107890;ENSG00000163874;ENSG00000136826;ENSG00000085276;ENSG00000155792;ENSG00000087074;ENSG00000174840;ENSG00000096717;ENSG00000128342;ENSG00000018408;ENSG00000126775;ENSG00000023445;ENSG00000110172;Homo_sapiens_newGene_4404	ATXN7;SHB;Homo_sapiens_newGene_4817;ANKRD26;ZC3H12A;KLF4;MECOM;DEPTOR;PPP1R15A;PDE12;SIRT1;LIF;WWTR1;ATG14;BIRC3;CHORDC1;Homo_sapiens_newGene_4404
GO:0044092	negative regulation of molecular function	137	-0.393111031579479	-1.72658063713747	0.00194931773879142	0.0274611212088932	2425	ENSG00000185745;ENSG00000160949;ENSG00000154124;ENSG00000100393;ENSG00000174842;ENSG00000119698;ENSG00000170027;ENSG00000107338;ENSG00000112029;ENSG00000166897;ENSG00000052795;Homo_sapiens_newGene_4817;ENSG00000109670;ENSG00000062650;ENSG00000100483;ENSG00000092871;ENSG00000133710;ENSG00000133030;ENSG00000163874;ENSG00000106052;ENSG00000136826;ENSG00000150672;ENSG00000155792;ENSG00000087074;ENSG0…	IFIT1;TONSL;OTULIN;EP300;GLMN;PPP4R4;YWHAG;SHB;FBXO5;ELFN2;FNIP2;Homo_sapiens_newGene_4817;FBXW7;WAPL;VCPKMT;RFFL;SPINK5;MPRIP;ZC3H12A;TAX1BP1;KLF4;DLG2;DEPTOR;PPP1R15A;CTTNBP2NL;RLIM;ELFN1;NGFR;WWTR1;ANP32E;E2F1;BIRC3;PTX3;DISC1;CHORDC1;Homo_sapiens_newGene_4404
GO:0071345	cellular response to cytokine stimulus	99	-0.437947773373895	-1.84108227766615	0.00194931773879142	0.0274611212088932	3239	ENSG00000163710;Homo_sapiens_newGene_5182;ENSG00000171206;Homo_sapiens_newGene_5322;ENSG00000113916;Homo_sapiens_newGene_5138;ENSG00000078140;ENSG00000185745;ENSG00000112578;Homo_sapiens_newGene_5270;ENSG00000157625;ENSG00000101695;ENSG00000185658;ENSG00000085274;ENSG00000154380;ENSG00000142166;ENSG00000101057;Homo_sapiens_newGene_4817;ENSG00000049249;ENSG00000187608;ENSG00000150991;ENSG000001638…	PCOLCE2;Homo_sapiens_newGene_5182;TRIM8;Homo_sapiens_newGene_5322;BCL6;Homo_sapiens_newGene_5138;UBE2K;IFIT1;BYSL;Homo_sapiens_newGene_5270;TAB3;RNF125;BRWD1;MYNN;ENAH;IFNAR1;MYBL2;Homo_sapiens_newGene_4817;TNFRSF9;ISG15;UBC;ZC3H12A;IL7R;KLF4;ZFP36L2;IRS1;Homo_sapiens_newGene_4092;ETV3;STXBP4;KDM3A;FOXO3;CLCF1;PDE12;CEBPD;STX11;LIF;NGFR;RIF1;HELLS;TPR;POLR1F;KLF6;BIRC3
GO:0006325	chromatin organization	116	-0.416908923783215	-1.79234678425111	0.00195694716242661	0.0274611212088932	3515	ENSG00000198026;ENSG00000120733;Homo_sapiens_newGene_4678;ENSG00000141867;ENSG00000134046;Homo_sapiens_newGene_5213;Homo_sapiens_newGene_5182;ENSG00000102974;ENSG00000183291;Homo_sapiens_newGene_5322;ENSG00000115289;Homo_sapiens_newGene_5138;ENSG00000005339;Homo_sapiens_newGene_5270;ENSG00000100393;ENSG00000148835;ENSG00000069275;ENSG00000163961;ENSG00000163635;ENSG00000185658;ENSG00000153487;ENS…	ZNF335;KDM3B;Homo_sapiens_newGene_4678;BRD4;MBD2;Homo_sapiens_newGene_5213;Homo_sapiens_newGene_5182;CTCF;SELENOF;Homo_sapiens_newGene_5322;PCGF1;Homo_sapiens_newGene_5138;CREBBP;Homo_sapiens_newGene_5270;EP300;TAF5;NUCKS1;RNF168;ATXN7;BRWD1;ING1;BAZ1B;ING2;HIRIP3;BRMS1L;PCGF5;MIS18A;TBL1XR1;MIER1;ZBTB1;SAP30;JMJD1C;SPTY2D1;MECOM;Homo_sapiens_newGene_4092;CENPU;CHAF1A;CHAF1B;KDM3A;HAT1;SUZ12;SMAR…
GO:0034097	response to cytokine	116	-0.456031462615309	-1.96053976997839	0.00195694716242661	0.0274611212088932	2650	ENSG00000131759;ENSG00000076321;ENSG00000078140;ENSG00000185745;ENSG00000005339;ENSG00000112578;Homo_sapiens_newGene_5270;ENSG00000157625;ENSG00000101695;ENSG00000185658;ENSG00000085274;ENSG00000154380;ENSG00000142166;ENSG00000101057;Homo_sapiens_newGene_4817;ENSG00000049249;ENSG00000164219;ENSG00000187608;ENSG00000150991;ENSG00000163874;ENSG00000168685;ENSG00000136826;ENSG00000152518;ENSG0000016…	RARA;KLHL20;UBE2K;IFIT1;CREBBP;BYSL;Homo_sapiens_newGene_5270;TAB3;RNF125;BRWD1;MYNN;ENAH;IFNAR1;MYBL2;Homo_sapiens_newGene_4817;TNFRSF9;PGGT1B;ISG15;UBC;ZC3H12A;IL7R;KLF4;ZFP36L2;IRS1;Homo_sapiens_newGene_4092;ETV3;STXBP4;KDM3A;FOXO3;CLCF1;PDE12;CEBPD;STX11;LIF;NGFR;TYMS;RIF1;HELLS;TPR;FOSL1;POLR1F;KLF6;BIRC3;FOS
GO:0006259	DNA metabolic process	103	-0.386276679595056	-1.63778216651193	0.00196078431372549	0.0274611212088932	2924	ENSG00000159147;ENSG00000132740;ENSG00000109534;ENSG00000166896;ENSG00000152457;ENSG00000168152;ENSG00000100325;ENSG00000160949;ENSG00000100393;ENSG00000035928;ENSG00000107371;ENSG00000163312;ENSG00000085999;ENSG00000069275;ENSG00000163961;Homo_sapiens_newGene_5032;ENSG00000198382;ENSG00000217442;ENSG00000182923;ENSG00000126804;ENSG00000163781;ENSG00000107290;ENSG00000187608;ENSG00000150991;ENSG0…	DONSON;IGHMBP2;GAR1;ATP23;DCLRE1C;THAP9;ASCC2;TONSL;EP300;RFC1;EXOSC3;HELQ;RAD54L;NUCKS1;RNF168;Homo_sapiens_newGene_5032;UVRAG;SYCE3;CEP63;ZBTB1;TOPBP1;SETX;ISG15;UBC;NEIL3;SWAP70;SFR1;SMARCAD1;BARD1;BOD1L1;RIF1;RAD51AP1;HELLS;DNAJC2;ESCO2;BRIP1;PLD6
GO:0030900	forebrain development	54	-0.477012167197325	-1.81820642444887	0.00196078431372549	0.0274611212088932	2832	ENSG00000174013;ENSG00000091136;Homo_sapiens_newGene_4797;ENSG00000128791;ENSG00000145388;ENSG00000196369;ENSG00000185551;ENSG00000066279;ENSG00000128573;ENSG00000171943;Homo_sapiens_newGene_4802;ENSG00000109819;ENSG00000085276;ENSG00000204852;ENSG00000166225;ENSG00000085224;ENSG00000154642;ENSG00000101412;ENSG00000107984;ENSG00000132002	FBXO45;LAMB1;Homo_sapiens_newGene_4797;TWSG1;METTL14;SRGAP2B;NR2F2;ASPM;FOXP2;SRGAP2C;Homo_sapiens_newGene_4802;PPARGC1A;MECOM;TCTN1;FRS2;ATRX;C21orf91;E2F1;DKK1;DNAJB1
GO:0080135	regulation of cellular response to stress	118	-0.378853877994892	-1.62741057953935	0.00196463654223969	0.0274611212088932	3224	ENSG00000198825;Homo_sapiens_newGene_5182;ENSG00000114209;Homo_sapiens_newGene_5322;ENSG00000113916;ENSG00000158615;Homo_sapiens_newGene_5138;ENSG00000119906;ENSG00000080839;ENSG00000005339;ENSG00000122376;Homo_sapiens_newGene_5270;ENSG00000100393;ENSG00000163961;ENSG00000169018;ENSG00000095015;ENSG00000198168;Homo_sapiens_newGene_4817;ENSG00000109670;ENSG00000163874;ENSG00000136826;ENSG000000810…	INPP5F;Homo_sapiens_newGene_5182;PDCD10;Homo_sapiens_newGene_5322;BCL6;PPP1R15B;Homo_sapiens_newGene_5138;SLF2;RBL1;CREBBP;SHLD2;Homo_sapiens_newGene_5270;EP300;RNF168;FEM1B;MAP3K1;SVIP;Homo_sapiens_newGene_4817;FBXW7;ZC3H12A;KLF4;MAGI3;MECOM;RNF169;PPP1R15A;FOXO3;OXR1;FIGN;RIF1;CGAS;RAD51AP1;DNAJC2;YOD1;DEK;CHORDC1;SNAI2;Homo_sapiens_newGene_4404
GO:0051301	cell division	68	-0.44115845750337	-1.74122296486204	0.0019723865877712	0.0274611212088932	3736	ENSG00000168385;ENSG00000154839;ENSG00000086065;ENSG00000167513;ENSG00000143228;ENSG00000144354;Homo_sapiens_newGene_5182;ENSG00000149636;Homo_sapiens_newGene_5322;ENSG00000076382;Homo_sapiens_newGene_5138;ENSG00000151849;ENSG00000155111;Homo_sapiens_newGene_5270;ENSG00000121152;ENSG00000066279;ENSG00000102781;ENSG00000151503;ENSG00000182628;ENSG00000139687;ENSG00000094804;ENSG00000177409;ENSG000…	SEPTIN2;SKA1;CHMP5;CDT1;NUF2;CDCA7;Homo_sapiens_newGene_5182;DSN1;Homo_sapiens_newGene_5322;SPAG5;Homo_sapiens_newGene_5138;CENPJ;CDK19;Homo_sapiens_newGene_5270;NCAPH;ASPM;KATNAL1;NCAPD3;SKA2;RB1;CDC6;SAMD9L;ZFP36L2;MCM5;CDC5L;CDC25A;CKAP2;BCAR1;WWTR1;CDK1;SERTAD2;BRIP1
GO:0010563	negative regulation of phosphorus metabolic process	74	-0.465703430044479	-1.87614442226083	0.00197628458498024	0.0274611212088932	2083	ENSG00000170027;ENSG00000163635;ENSG00000107338;ENSG00000166897;Homo_sapiens_newGene_4817;ENSG00000107890;ENSG00000133030;ENSG00000163874;ENSG00000136826;ENSG00000085276;ENSG00000133789;ENSG00000150672;ENSG00000155792;ENSG00000087074;ENSG00000174840;ENSG00000225968;ENSG00000128342;ENSG00000018408;ENSG00000126775;ENSG00000023445;ENSG00000110172;Homo_sapiens_newGene_4404	YWHAG;ATXN7;SHB;ELFN2;Homo_sapiens_newGene_4817;ANKRD26;MPRIP;ZC3H12A;KLF4;MECOM;SWAP70;DLG2;DEPTOR;PPP1R15A;PDE12;ELFN1;LIF;WWTR1;ATG14;BIRC3;CHORDC1;Homo_sapiens_newGene_4404
GO:0043044	ATP-dependent chromatin remodeling	20	-0.638582341234935	-1.94260307012057	0.00197628458498024	0.0274611212088932	1652	ENSG00000179119;ENSG00000151725;ENSG00000127616;ENSG00000153147;ENSG00000163104;ENSG00000129534;ENSG00000143401;ENSG00000031691	SPTY2D1;CENPU;SMARCA4;SMARCA5;SMARCAD1;MIS18BP1;ANP32E;CENPQ
GO:0045936	negative regulation of phosphate metabolic process	74	-0.465703430044479	-1.87614442226083	0.00197628458498024	0.0274611212088932	2083	ENSG00000170027;ENSG00000163635;ENSG00000107338;ENSG00000166897;Homo_sapiens_newGene_4817;ENSG00000107890;ENSG00000133030;ENSG00000163874;ENSG00000136826;ENSG00000085276;ENSG00000133789;ENSG00000150672;ENSG00000155792;ENSG00000087074;ENSG00000174840;ENSG00000225968;ENSG00000128342;ENSG00000018408;ENSG00000126775;ENSG00000023445;ENSG00000110172;Homo_sapiens_newGene_4404	YWHAG;ATXN7;SHB;ELFN2;Homo_sapiens_newGene_4817;ANKRD26;MPRIP;ZC3H12A;KLF4;MECOM;SWAP70;DLG2;DEPTOR;PPP1R15A;PDE12;ELFN1;LIF;WWTR1;ATG14;BIRC3;CHORDC1;Homo_sapiens_newGene_4404
GO:0071103	DNA conformation change	34	-0.614653521240252	-2.12831722080059	0.00197628458498024	0.0274611212088932	3157	Homo_sapiens_newGene_5182;ENSG00000102974;ENSG00000183291;Homo_sapiens_newGene_5322;ENSG00000132740;Homo_sapiens_newGene_5138;Homo_sapiens_newGene_5270;ENSG00000163312;ENSG00000085999;ENSG00000159055;ENSG00000107290;ENSG00000179119;Homo_sapiens_newGene_4092;ENSG00000151725;ENSG00000167670;ENSG00000159259;ENSG00000129534;ENSG00000143401;ENSG00000119969;ENSG00000031691;ENSG00000277858;ENSG000001364…	Homo_sapiens_newGene_5182;CTCF;SELENOF;Homo_sapiens_newGene_5322;IGHMBP2;Homo_sapiens_newGene_5138;Homo_sapiens_newGene_5270;HELQ;RAD54L;MIS18A;SETX;SPTY2D1;Homo_sapiens_newGene_4092;CENPU;CHAF1A;CHAF1B;MIS18BP1;ANP32E;HELLS;CENPQ;H2AB2;BRIP1
GO:0071214	cellular response to abiotic stimulus	34	-0.539555282763967	-1.86827986857269	0.00197628458498024	0.0274611212088932	2335	ENSG00000137693;ENSG00000100393;ENSG00000069275;ENSG00000163961;ENSG00000095015;ENSG00000109670;ENSG00000126804;ENSG00000104237;ENSG00000169047;Homo_sapiens_newGene_4089;ENSG00000087074;ENSG00000111247;ENSG00000019549	YAP1;EP300;NUCKS1;RNF168;MAP3K1;FBXW7;ZBTB1;RP1;IRS1;Homo_sapiens_newGene_4089;PPP1R15A;RAD51AP1;SNAI2
GO:0000082	G1/S transition of mitotic cell cycle	22	-0.599741160965819	-1.86587710383327	0.00198019801980198	0.0274611212088932	2623	ENSG00000151893;ENSG00000101773;ENSG00000176390;ENSG00000112029;ENSG00000149308;ENSG00000110092;ENSG00000128059;ENSG00000138814;ENSG00000101412;ENSG00000175305	CACUL1;RBBP8;CRLF3;FBXO5;NPAT;CCND1;PPAT;PPP3CA;E2F1;CCNE2
GO:0034728	nucleosome organization	22	-0.603753787076872	-1.87836093464922	0.00198019801980198	0.0274611212088932	3157	Homo_sapiens_newGene_5182;ENSG00000102974;Homo_sapiens_newGene_5322;Homo_sapiens_newGene_5138;Homo_sapiens_newGene_5270;ENSG00000159055;ENSG00000179119;Homo_sapiens_newGene_4092;ENSG00000151725;ENSG00000167670;ENSG00000159259;ENSG00000129534;ENSG00000143401;ENSG00000031691;ENSG00000277858	Homo_sapiens_newGene_5182;CTCF;Homo_sapiens_newGene_5322;Homo_sapiens_newGene_5138;Homo_sapiens_newGene_5270;MIS18A;SPTY2D1;Homo_sapiens_newGene_4092;CENPU;CHAF1A;CHAF1B;MIS18BP1;ANP32E;CENPQ;H2AB2
GO:1901796	regulation of signal transduction by p53 class mediator	22	-0.585396960911114	-1.82125032782247	0.00198019801980198	0.0274611212088932	2274	ENSG00000100393;ENSG00000143514;ENSG00000148835;ENSG00000182923;ENSG00000092871;Homo_sapiens_newGene_4043;ENSG00000179041;ENSG00000019549	EP300;TP53BP2;TAF5;CEP63;RFFL;Homo_sapiens_newGene_4043;RRS1;SNAI2
GO:0006338	chromatin remodeling	44	-0.589513576433648	-2.1671362094763	0.00198807157057654	0.0274611212088932	3499	ENSG00000075089;ENSG00000141867;ENSG00000080603;Homo_sapiens_newGene_5182;Homo_sapiens_newGene_5322;ENSG00000182568;Homo_sapiens_newGene_5138;ENSG00000049618;ENSG00000080503;Homo_sapiens_newGene_5270;ENSG00000009954;ENSG00000159055;ENSG00000126804;ENSG00000179119;ENSG00000151725;ENSG00000119042;ENSG00000163104;ENSG00000147050;ENSG00000129534;ENSG00000163939;ENSG00000143401;ENSG00000119969;ENSG000…	ACTR6;BRD4;SRCAP;Homo_sapiens_newGene_5182;Homo_sapiens_newGene_5322;SATB1;Homo_sapiens_newGene_5138;ARID1B;SMARCA2;Homo_sapiens_newGene_5270;BAZ1B;MIS18A;ZBTB1;SPTY2D1;CENPU;SATB2;SMARCAD1;KDM6A;MIS18BP1;PBRM1;ANP32E;HELLS;BAZ1A;CENPQ;DEK
GO:0065004	protein-DNA complex assembly	39	-0.564787374490597	-2.01651350108145	0.00198807157057654	0.0274611212088932	3157	Homo_sapiens_newGene_5182;Homo_sapiens_newGene_5322;Homo_sapiens_newGene_5138;Homo_sapiens_newGene_5270;ENSG00000100393;Homo_sapiens_newGene_5032;ENSG00000159055;ENSG00000150991;ENSG00000179119;ENSG00000276644;Homo_sapiens_newGene_4092;ENSG00000151725;ENSG00000167670;ENSG00000159259;ENSG00000196628;ENSG00000129534;ENSG00000117724;ENSG00000143401;ENSG00000119969;ENSG00000031691;ENSG00000277858	Homo_sapiens_newGene_5182;Homo_sapiens_newGene_5322;Homo_sapiens_newGene_5138;Homo_sapiens_newGene_5270;EP300;Homo_sapiens_newGene_5032;MIS18A;UBC;SPTY2D1;DACH1;Homo_sapiens_newGene_4092;CENPU;CHAF1A;CHAF1B;TCF4;MIS18BP1;CENPF;ANP32E;HELLS;CENPQ;H2AB2
GO:0043086	negative regulation of catalytic activity	92	-0.430985944557538	-1.79043854292132	0.00199203187250996	0.0274611212088932	2425	ENSG00000185745;ENSG00000100393;ENSG00000174842;ENSG00000119698;ENSG00000170027;ENSG00000107338;ENSG00000112029;ENSG00000166897;ENSG00000052795;Homo_sapiens_newGene_4817;ENSG00000100483;ENSG00000092871;ENSG00000133710;ENSG00000133030;ENSG00000136826;ENSG00000150672;ENSG00000155792;ENSG00000087074;ENSG00000225968;ENSG00000064300;ENSG00000018408;ENSG00000143401;ENSG00000023445;ENSG00000163661;ENSG0…	IFIT1;EP300;GLMN;PPP4R4;YWHAG;SHB;FBXO5;ELFN2;FNIP2;Homo_sapiens_newGene_4817;VCPKMT;RFFL;SPINK5;MPRIP;KLF4;DLG2;DEPTOR;PPP1R15A;ELFN1;NGFR;WWTR1;ANP32E;BIRC3;PTX3;CHORDC1;Homo_sapiens_newGene_4404
GO:0071824	protein-DNA complex subunit organization	40	-0.552311027122095	-1.98350853369916	0.00199600798403194	0.0274611212088932	3157	Homo_sapiens_newGene_5182;ENSG00000102974;Homo_sapiens_newGene_5322;Homo_sapiens_newGene_5138;Homo_sapiens_newGene_5270;ENSG00000100393;Homo_sapiens_newGene_5032;ENSG00000159055;ENSG00000150991;ENSG00000179119;ENSG00000276644;Homo_sapiens_newGene_4092;ENSG00000151725;ENSG00000167670;ENSG00000159259;ENSG00000129534;ENSG00000117724;ENSG00000143401;ENSG00000119969;ENSG00000031691;ENSG00000277858	Homo_sapiens_newGene_5182;CTCF;Homo_sapiens_newGene_5322;Homo_sapiens_newGene_5138;Homo_sapiens_newGene_5270;EP300;Homo_sapiens_newGene_5032;MIS18A;UBC;SPTY2D1;DACH1;Homo_sapiens_newGene_4092;CENPU;CHAF1A;CHAF1B;MIS18BP1;CENPF;ANP32E;HELLS;CENPQ;H2AB2
GO:0006457	protein folding	79	-0.496181529909118	-2.01058270536218	0.002	0.0274611212088932	1941	ENSG00000166855;ENSG00000136940;Homo_sapiens_newGene_2956;ENSG00000204220;ENSG00000108179;ENSG00000104412;ENSG00000115541;ENSG00000115539;ENSG00000114857;ENSG00000151835;ENSG00000080824;ENSG00000105821;ENSG00000086061;ENSG00000164031;ENSG00000164070;ENSG00000138398;ENSG00000162616;ENSG00000110172;Homo_sapiens_newGene_4404	CLPX;PDCL;Homo_sapiens_newGene_2956;PFDN6;PPIF;EMC2;HSPE1;PDCL3;NKTR;SACS;HSP90AA1;DNAJC2;DNAJA1;DNAJB14;HSPA4L;PPIG;DNAJB4;CHORDC1;Homo_sapiens_newGene_4404
GO:0098727	maintenance of cell number	21	-0.63433819907947	-1.94971474634526	0.00200400801603206	0.0274611212088932	2335	ENSG00000005339;ENSG00000137693;ENSG00000145388;ENSG00000066279;ENSG00000171988;ENSG00000136826;ENSG00000152518;ENSG00000085276;ENSG00000118689;ENSG00000128342;ENSG00000080345	CREBBP;YAP1;METTL14;ASPM;JMJD1C;KLF4;ZFP36L2;MECOM;FOXO3;LIF;RIF1
GO:0016579	protein deubiquitination	80	-0.445470775583264	-1.81047106608822	0.00200803212851406	0.0274611212088932	2350	ENSG00000154124;ENSG00000116750;ENSG00000135913;ENSG00000106346;ENSG00000170242;ENSG00000163635;ENSG00000138592;ENSG00000036672;ENSG00000083799;ENSG00000145390;ENSG00000150991;ENSG00000165660;ENSG00000163874;ENSG00000124356;ENSG00000170185;ENSG00000164663;ENSG00000156256;ENSG00000135655;ENSG00000152484;ENSG00000138376;ENSG00000114933;ENSG00000162607;ENSG00000118503;ENSG00000123552;ENSG00000180667…	OTULIN;UCHL5;USP37;USP42;USP47;ATXN7;USP8;USP2;CYLD;USP53;UBC;ABRAXAS2;ZC3H12A;STAMBP;USP38;USP49;USP16;USP15;USP12;BARD1;INO80D;USP1;TNFAIP3;USP45;YOD1;BIRC3
GO:0042113	B cell activation	24	-0.593600550805466	-1.85999889593576	0.00200803212851406	0.0274611212088932	2915	ENSG00000113916;ENSG00000152457;ENSG00000217128;ENSG00000100393;ENSG00000107371;ENSG00000119866;ENSG00000163961;ENSG00000107338;ENSG00000126804;ENSG00000168685;ENSG00000133789;ENSG00000175505;ENSG00000067082	BCL6;DCLRE1C;FNIP1;EP300;EXOSC3;BCL11A;RNF168;SHB;ZBTB1;IL7R;SWAP70;CLCF1;KLF6
GO:1901653	cellular response to peptide	24	-0.606843491992959	-1.9014945716966	0.00200803212851406	0.0274611212088932	2044	ENSG00000170027;ENSG00000137145;ENSG00000172059;ENSG00000136111;ENSG00000169047;ENSG00000166263;ENSG00000050820;ENSG00000064300;ENSG00000102554;ENSG00000067082	YWHAG;DENND4C;KLF11;TBC1D4;IRS1;STXBP4;BCAR1;NGFR;KLF5;KLF6
GO:0006333	chromatin assembly or disassembly	26	-0.605971309520057	-1.93971479246579	0.00201207243460765	0.0274611212088932	3157	Homo_sapiens_newGene_5182;ENSG00000102974;Homo_sapiens_newGene_5322;Homo_sapiens_newGene_5138;Homo_sapiens_newGene_5270;ENSG00000149929;ENSG00000159055;ENSG00000179119;Homo_sapiens_newGene_4092;ENSG00000151725;ENSG00000167670;ENSG00000159259;ENSG00000129534;ENSG00000143401;ENSG00000119969;ENSG00000031691;ENSG00000277858	Homo_sapiens_newGene_5182;CTCF;Homo_sapiens_newGene_5322;Homo_sapiens_newGene_5138;Homo_sapiens_newGene_5270;HIRIP3;MIS18A;SPTY2D1;Homo_sapiens_newGene_4092;CENPU;CHAF1A;CHAF1B;MIS18BP1;ANP32E;HELLS;CENPQ;H2AB2
GO:0007099	centriole replication	10	-0.842110209174258	-2.12604382729036	0.00201207243460765	0.0274611212088932	1685	ENSG00000168014;ENSG00000103540;ENSG00000174799;ENSG00000103995;ENSG00000156876;ENSG00000142731	C2CD3;CCP110;CEP135;CEP152;SASS6;PLK4
GO:0031497	chromatin assembly	25	-0.599319909379534	-1.8934294015745	0.00201207243460765	0.0274611212088932	3157	Homo_sapiens_newGene_5182;ENSG00000102974;Homo_sapiens_newGene_5322;Homo_sapiens_newGene_5138;Homo_sapiens_newGene_5270;ENSG00000159055;ENSG00000179119;Homo_sapiens_newGene_4092;ENSG00000151725;ENSG00000167670;ENSG00000159259;ENSG00000129534;ENSG00000143401;ENSG00000119969;ENSG00000031691;ENSG00000277858	Homo_sapiens_newGene_5182;CTCF;Homo_sapiens_newGene_5322;Homo_sapiens_newGene_5138;Homo_sapiens_newGene_5270;MIS18A;SPTY2D1;Homo_sapiens_newGene_4092;CENPU;CHAF1A;CHAF1B;MIS18BP1;ANP32E;HELLS;CENPQ;H2AB2
GO:0034508	centromere complex assembly	10	-0.817829438845896	-2.06474308385312	0.00201207243460765	0.0274611212088932	1652	ENSG00000102384;ENSG00000151725;ENSG00000129534;ENSG00000117724;ENSG00000119969;ENSG00000031691	CENPI;CENPU;MIS18BP1;CENPF;HELLS;CENPQ
GO:1900034	regulation of cellular response to heat	10	-0.781740919847057	-1.97363176348477	0.00201207243460765	0.0274611212088932	202	ENSG00000100393;ENSG00000105821;ENSG00000110172;Homo_sapiens_newGene_4404	EP300;DNAJC2;CHORDC1;Homo_sapiens_newGene_4404
GO:0045786	negative regulation of cell cycle	83	-0.435472222155868	-1.78852359000389	0.00201612903225806	0.0274611212088932	2930	ENSG00000159147;ENSG00000113916;ENSG00000168826;ENSG00000197256;Homo_sapiens_newGene_4519;ENSG00000037474;ENSG00000075218;ENSG00000100393;ENSG00000143514;ENSG00000116809;ENSG00000112029;ENSG00000182923;ENSG00000109670;ENSG00000062650;ENSG00000163781;ENSG00000129173;Homo_sapiens_newGene_7006;ENSG00000136826;ENSG00000152518;ENSG00000112406;ENSG00000177683;ENSG00000178691;ENSG00000087074;ENSG0000010…	DONSON;BCL6;ZBTB49;KANK2;Homo_sapiens_newGene_4519;NSUN2;GTSE1;EP300;TP53BP2;ZBTB17;FBXO5;CEP63;FBXW7;WAPL;TOPBP1;E2F8;Homo_sapiens_newGene_7006;KLF4;ZFP36L2;HECA;THAP5;SUZ12;PPP1R15A;STAG2;BARD1;Homo_sapiens_newGene_6997;LIF;Homo_sapiens_newGene_4555;CENPF;TPR;E2F1;BRIP1;GMNN
GO:0071478	cellular response to radiation	28	-0.569747321718111	-1.86934442944208	0.00202429149797571	0.0274611212088932	2335	ENSG00000137693;ENSG00000100393;ENSG00000069275;ENSG00000163961;ENSG00000109670;ENSG00000126804;ENSG00000104237;ENSG00000169047;ENSG00000087074;ENSG00000111247;ENSG00000019549	YAP1;EP300;NUCKS1;RNF168;FBXW7;ZBTB1;RP1;IRS1;PPP1R15A;RAD51AP1;SNAI2
GO:0001649	osteoblast differentiation	19	-0.642096364071394	-1.90226878876196	0.00203665987780041	0.0274611212088932	609	ENSG00000171223;ENSG00000018408;ENSG00000142871;ENSG00000019549	JUNB;WWTR1;CCN1;SNAI2
GO:0045600	positive regulation of fat cell differentiation	19	-0.645229299636364	-1.91155039488204	0.00203665987780041	0.0274611212088932	1300	ENSG00000152518;ENSG00000085276;ENSG00000128016;ENSG00000102554;ENSG00000115738;ENSG00000185650;ENSG00000019549	ZFP36L2;MECOM;ZFP36;KLF5;ID2;ZFP36L1;SNAI2
GO:0006323	DNA packaging	27	-0.58969751030051	-1.90407654080161	0.00204081632653061	0.0274611212088932	3157	Homo_sapiens_newGene_5182;ENSG00000102974;ENSG00000183291;Homo_sapiens_newGene_5322;Homo_sapiens_newGene_5138;Homo_sapiens_newGene_5270;ENSG00000159055;ENSG00000179119;Homo_sapiens_newGene_4092;ENSG00000151725;ENSG00000167670;ENSG00000159259;ENSG00000129534;ENSG00000143401;ENSG00000119969;ENSG00000031691;ENSG00000277858	Homo_sapiens_newGene_5182;CTCF;SELENOF;Homo_sapiens_newGene_5322;Homo_sapiens_newGene_5138;Homo_sapiens_newGene_5270;MIS18A;SPTY2D1;Homo_sapiens_newGene_4092;CENPU;CHAF1A;CHAF1B;MIS18BP1;ANP32E;HELLS;CENPQ;H2AB2
GO:0019827	stem cell population maintenance	27	-0.603480269257369	-1.94857974378088	0.00204081632653061	0.0274611212088932	2335	ENSG00000137693;ENSG00000152944;ENSG00000145388;ENSG00000066279;ENSG00000171988;ENSG00000136826;ENSG00000152518;ENSG00000077935;ENSG00000118689;ENSG00000128342;ENSG00000080345	YAP1;MED21;METTL14;ASPM;JMJD1C;KLF4;ZFP36L2;SMC1B;FOXO3;LIF;RIF1
GO:0035914	skeletal muscle cell differentiation	11	-0.750856700204483	-1.93059664148613	0.00204081632653061	0.0274611212088932	1490	ENSG00000139687;ENSG00000127124;ENSG00000064300;ENSG00000148677;ENSG00000120738;ENSG00000170345	RB1;HIVEP3;NGFR;ANKRD1;EGR1;FOS
GO:0061077	chaperone-mediated protein folding	11	-0.763689652554305	-1.96359262420849	0.00204081632653061	0.0274611212088932	170	ENSG00000110172;Homo_sapiens_newGene_4404	CHORDC1;Homo_sapiens_newGene_4404
GO:0072091	regulation of stem cell proliferation	11	-0.732919460234482	-1.88447655594359	0.00204081632653061	0.0274611212088932	2319	ENSG00000066279;ENSG00000164104;ENSG00000152518;ENSG00000185650;ENSG00000162946;ENSG00000019549	ASPM;HMGB2;ZFP36L2;ZFP36L1;DISC1;SNAI2
GO:0006270	DNA replication initiation	14	-0.847923011786811	-2.33796070834661	0.00205338809034908	0.0274611212088932	1501	ENSG00000076003;ENSG00000094804;ENSG00000100297;ENSG00000073111;ENSG00000125885;ENSG00000093009;ENSG00000112118;ENSG00000104738;ENSG00000065328;ENSG00000175305	MCM6;CDC6;MCM5;MCM2;MCM8;CDC45;MCM3;MCM4;MCM10;CCNE2
GO:0043486	histone exchange	13	-0.730618413182617	-1.96996714461371	0.00205338809034908	0.0274611212088932	1652	ENSG00000179119;ENSG00000151725;ENSG00000129534;ENSG00000143401;ENSG00000031691	SPTY2D1;CENPU;MIS18BP1;ANP32E;CENPQ
GO:0046605	regulation of centrosome cycle	13	-0.824697570944637	-2.22363287003225	0.00205338809034908	0.0274611212088932	12	ENSG00000110172;Homo_sapiens_newGene_4404	CHORDC1;Homo_sapiens_newGene_4404
GO:0048008	platelet-derived growth factor receptor signaling pathway	13	-0.787600326567542	-2.12360753360493	0.00205338809034908	0.0274611212088932	930	ENSG00000050820;ENSG00000283154;ENSG00000170962;ENSG00000144655	BCAR1;IQCJ-SCHIP1;PDGFD;CSRNP1
GO:0048146	positive regulation of fibroblast proliferation	13	-0.761115357493085	-2.05219608549276	0.00205338809034908	0.0274611212088932	1596	ENSG00000162733;ENSG00000094804;ENSG00000064300;ENSG00000174808;ENSG00000101412;ENSG00000136997	DDR2;CDC6;NGFR;BTC;E2F1;MYC
GO:0044344	cellular response to fibroblast growth factor stimulus	12	-0.773354949245565	-2.01546415205133	0.00208768267223382	0.0274611212088932	1480	ENSG00000152518;ENSG00000171241;ENSG00000128016;ENSG00000185650;ENSG00000136997;ENSG00000019549	ZFP36L2;SHCBP1;ZFP36;ZFP36L1;MYC;SNAI2
GO:0051291	protein heterooligomerization	12	-0.763178893524219	-1.98894401982013	0.00208768267223382	0.0274611212088932	2346	ENSG00000167325;ENSG00000169047;ENSG00000067715;ENSG00000109738;ENSG00000095574;ENSG00000023445	RRM1;IRS1;SYT1;GLRB;IKZF5;BIRC3
GO:0071364	cellular response to epidermal growth factor stimulus	12	-0.765526642714642	-1.99506256129441	0.00208768267223382	0.0274611212088932	2496	ENSG00000141441;ENSG00000152518;ENSG00000116285;ENSG00000136997;ENSG00000019549	GAREM1;ZFP36L2;ERRFI1;MYC;SNAI2
GO:0051128	regulation of cellular component organization	332	-0.295998796586087	-1.46953161538199	0.00348432055749129	0.0447079949338222	2686	ENSG00000068400;Homo_sapiens_newGene_5138;ENSG00000165288;ENSG00000119906;ENSG00000197256;ENSG00000154174;ENSG00000213123;Homo_sapiens_newGene_4519;ENSG00000217128;ENSG00000160949;Homo_sapiens_newGene_5270;ENSG00000100393;ENSG00000099992;ENSG00000130779;ENSG00000144061;ENSG00000119866;ENSG00000143514;ENSG00000164151;ENSG00000170027;ENSG00000196369;ENSG00000113838;ENSG00000185658;ENSG00000135541;E…	GRIPAP1;Homo_sapiens_newGene_5138;BRWD3;SLF2;KANK2;TOMM70;DYNLT2B;Homo_sapiens_newGene_4519;FNIP1;TONSL;Homo_sapiens_newGene_5270;EP300;TBC1D10A;CLIP1;NPHP1;BCL11A;TP53BP2;ICE1;YWHAG;SRGAP2B;TBCCD1;BRWD1;AHI1;CRLF3;Homo_sapiens_newGene_5032;MYCBP2;FBXO5;UVRAG;MAP3K1;FNIP2;BHLHB9;SVIP;FBXW7;WAPL;SRGAP2C;MIER1;SETX;EML4;STAG1;Homo_sapiens_newGene_7006;MKLN1;SPTY2D1;RIOK2;PPAN;KLF4;RP1;TBC1D4;CRIPT;…
GO:0044249	cellular biosynthetic process	329	-0.283642098288824	-1.40718603495754	0.00350262697022767	0.0447079949338222	2966	ENSG00000126746;ENSG00000136159;ENSG00000159147;ENSG00000164039;ENSG00000132740;ENSG00000109534;ENSG00000116679;ENSG00000169764;ENSG00000102804;ENSG00000172594;ENSG00000072364;ENSG00000141425;ENSG00000109458;Homo_sapiens_newGene_2946;Homo_sapiens_newGene_4797;ENSG00000151233;ENSG00000134056;ENSG00000160949;ENSG00000005339;ENSG00000137693;ENSG00000165417;ENSG00000188786;ENSG00000100393;ENSG0000003…	ZNF384;NUDT15;DONSON;BDH2;IGHMBP2;GAR1;IVNS1ABP;UGP2;TSC22D1;SMPDL3A;AFF4;RPRD1A;GAB1;Homo_sapiens_newGene_2946;Homo_sapiens_newGene_4797;GXYLT1;MRPS36;TONSL;CREBBP;YAP1;GTF2A1;MTF1;EP300;RFC1;ECD;BCL11A;SPTSSA;SELENOT;ZBTB17;TAF5;ICE1;NUCKS1;C1GALT1C1;RIMKLB;ZBTB33;ABHD3;Homo_sapiens_newGene_4255;Homo_sapiens_newGene_5032;CHST3;MYNN;PDCL;NANP;MYBL2;Homo_sapiens_newGene_4817;RRM1;ZBTB1;TOPBP1;SET…
GO:0048513	animal organ development	329	-0.292249041922415	-1.44988622282783	0.00350262697022767	0.0447079949338222	2919	ENSG00000076554;ENSG00000113916;ENSG00000177508;ENSG00000139800;ENSG00000132740;ENSG00000146909;ENSG00000174013;ENSG00000141519;ENSG00000196739;ENSG00000091136;ENSG00000120370;ENSG00000083168;ENSG00000160219;ENSG00000112365;ENSG00000152457;ENSG00000254901;Homo_sapiens_newGene_4797;ENSG00000128791;ENSG00000217128;ENSG00000037474;ENSG00000146350;ENSG00000112578;ENSG00000137693;ENSG00000100393;ENSG0…	TPD52;BCL6;IRX3;ZIC5;IGHMBP2;NOM1;FBXO45;CCDC40;COL27A1;LAMB1;GORAB;KAT6A;GAB3;ZBTB24;DCLRE1C;BORCS8;Homo_sapiens_newGene_4797;TWSG1;FNIP1;NSUN2;TBC1D32;BYSL;YAP1;EP300;RIPPLY2;NPHP1;BCL11A;TP53BP2;METTL14;SELENOT;SRGAP2B;ADGRG6;ASPM;AHI1;SHB;FEM1B;MAP3K1;CC2D2A;FJX1;TBL1XR1;FBXW7;SRGAP2C;HYDIN;ZBTB1;SAP30;C12orf29;JMJD1C;E2F8;BBS7;Homo_sapiens_newGene_4802;SPINK5;SAMD9L;DSG2;IL7R;C2CD3;KLF4;SYCP…
GO:1901576	organic substance biosynthetic process	329	-0.286487169755453	-1.42130081150322	0.00350262697022767	0.0447079949338222	2966	ENSG00000126746;ENSG00000136159;ENSG00000159147;ENSG00000164039;ENSG00000132740;ENSG00000109534;ENSG00000116679;ENSG00000169764;ENSG00000102804;ENSG00000172594;ENSG00000072364;ENSG00000141425;ENSG00000109458;Homo_sapiens_newGene_2946;Homo_sapiens_newGene_4797;ENSG00000151233;ENSG00000134056;ENSG00000160949;ENSG00000005339;ENSG00000137693;ENSG00000165417;ENSG00000188786;ENSG00000100393;ENSG0000003…	ZNF384;NUDT15;DONSON;BDH2;IGHMBP2;GAR1;IVNS1ABP;UGP2;TSC22D1;SMPDL3A;AFF4;RPRD1A;GAB1;Homo_sapiens_newGene_2946;Homo_sapiens_newGene_4797;GXYLT1;MRPS36;TONSL;CREBBP;YAP1;GTF2A1;MTF1;EP300;RFC1;ECD;BCL11A;SPTSSA;SELENOT;ZBTB17;TAF5;ICE1;NUCKS1;C1GALT1C1;RIMKLB;ZBTB33;ABHD3;Homo_sapiens_newGene_4255;Homo_sapiens_newGene_5032;CHST3;MYNN;PDCL;IFNAR1;NANP;MYBL2;Homo_sapiens_newGene_4817;RRM1;ZBTB1;TOP…
GO:0044271	cellular nitrogen compound biosynthetic process	227	-0.317848027764441	-1.5072120857228	0.00373134328358209	0.0455777473678642	2966	ENSG00000126746;ENSG00000136159;ENSG00000164039;ENSG00000132740;ENSG00000109534;ENSG00000116679;ENSG00000169764;ENSG00000102804;ENSG00000172594;ENSG00000072364;ENSG00000141425;Homo_sapiens_newGene_2946;Homo_sapiens_newGene_4797;ENSG00000134056;ENSG00000005339;ENSG00000137693;ENSG00000165417;ENSG00000188786;ENSG00000100393;ENSG00000035928;ENSG00000122882;ENSG00000119866;ENSG00000165389;ENSG0000019…	ZNF384;NUDT15;BDH2;IGHMBP2;GAR1;IVNS1ABP;UGP2;TSC22D1;SMPDL3A;AFF4;RPRD1A;Homo_sapiens_newGene_2946;Homo_sapiens_newGene_4797;MRPS36;CREBBP;YAP1;GTF2A1;MTF1;EP300;RFC1;ECD;BCL11A;SPTSSA;SELENOT;ZBTB17;TAF5;ICE1;NUCKS1;ZBTB33;Homo_sapiens_newGene_5032;MYNN;PDCL;MYBL2;Homo_sapiens_newGene_4817;RRM1;ZBTB1;SETX;Homo_sapiens_newGene_4802;ISG15;STAG1;UBC;MRPL50;POU6F2;KLF4;MAGI3;HIVEP3;DACH1;MECOM;DLG2…
GO:0033554	cellular response to stress	237	-0.304480187911387	-1.45510033248372	0.00376647834274953	0.0455777473678642	2965	ENSG00000136159;ENSG00000159147;ENSG00000113916;ENSG00000132740;ENSG00000166896;ENSG00000174013;ENSG00000152457;ENSG00000158615;Homo_sapiens_newGene_5138;ENSG00000124177;ENSG00000119906;ENSG00000056050;ENSG00000078140;ENSG00000100325;ENSG00000217128;ENSG00000160949;ENSG00000005339;ENSG00000137693;ENSG00000280571;Homo_sapiens_newGene_5270;ENSG00000075218;ENSG00000100393;ENSG00000035928;ENSG0000015…	NUDT15;DONSON;BCL6;IGHMBP2;ATP23;FBXO45;DCLRE1C;PPP1R15B;Homo_sapiens_newGene_5138;CHD6;SLF2;HPF1;UBE2K;ASCC2;FNIP1;TONSL;CREBBP;YAP1;ENSG00000280571;Homo_sapiens_newGene_5270;GTSE1;EP300;RFC1;TAB3;ZBTB17;HELQ;RAD54L;NUCKS1;RNF168;Homo_sapiens_newGene_5032;BAZ1B;UVRAG;CHST3;MAP3K1;CEP63;FNIP2;BMT2;FBXW7;ZBTB1;TOPBP1;UBXN4;SETX;E2F8;ISG15;UBC;NEIL3;ABRAXAS2;ZC3H12A;KLF4;RNF169;STXBP4;SFR1;PPP1R15A…
GO:0071363	cellular response to growth factor stimulus	45	-0.489979737462851	-1.82131567575132	0.00387596899224806	0.0455777473678642	2589	ENSG00000137218;ENSG00000128791;ENSG00000005339;ENSG00000112578;ENSG00000198807;ENSG00000141441;ENSG00000095015;ENSG00000107290;ENSG00000150991;ENSG00000136826;ENSG00000152518;ENSG00000169047;ENSG00000171241;ENSG00000050820;ENSG00000064300;ENSG00000101412;ENSG00000155090;ENSG00000019549	FRS3;TWSG1;CREBBP;BYSL;PAX9;GAREM1;MAP3K1;SETX;UBC;KLF4;ZFP36L2;IRS1;SHCBP1;BCAR1;NGFR;E2F1;KLF10;SNAI2
GO:0030335	positive regulation of cell migration	65	-0.420512768913498	-1.65068158586579	0.00388349514563107	0.0455777473678642	3514	ENSG00000103888;ENSG00000091409;ENSG00000141376;ENSG00000185591;ENSG00000145675;ENSG00000114209;ENSG00000079691;ENSG00000058085;ENSG00000091136;ENSG00000109458;ENSG00000198961;ENSG00000075218;ENSG00000125845;ENSG00000196369;ENSG00000102879;ENSG00000137575;ENSG00000166949;ENSG00000171943;ENSG00000163874;ENSG00000169047;ENSG00000133789;ENSG00000151422;ENSG00000050820;ENSG00000181104;ENSG00000138448…	CEMIP;ITGA6;BCAS3;SP1;PIK3R1;PDCD10;CARMIL1;LAMC2;LAMB1;GAB1;PJA2;GTSE1;BMP2;SRGAP2B;CORO1A;SDCBP;SMAD3;SRGAP2C;ZC3H12A;IRS1;SWAP70;FER;BCAR1;F2R;ITGAV;CCN1;SNAI2
GO:1901701	cellular response to oxygen-containing compound	71	-0.405074870723493	-1.61784304095508	0.00390625	0.0455777473678642	2589	ENSG00000107560;ENSG00000112578;ENSG00000137693;ENSG00000198843;ENSG00000170027;ENSG00000137145;ENSG00000107290;ENSG00000163874;ENSG00000136111;ENSG00000169047;ENSG00000166263;ENSG00000087074;ENSG00000130856;ENSG00000164830;ENSG00000050820;ENSG00000064300;ENSG00000084636;ENSG00000101412;ENSG00000067082	RAB11FIP2;BYSL;YAP1;SELENOT;YWHAG;DENND4C;SETX;ZC3H12A;TBC1D4;IRS1;STXBP4;PPP1R15A;ZNF236;OXR1;BCAR1;NGFR;COL16A1;E2F1;KLF6
GO:0071407	cellular response to organic cyclic compound	54	-0.423235619432891	-1.61322870825253	0.00392156862745098	0.0455777473678642	3239	Homo_sapiens_newGene_5182;Homo_sapiens_newGene_5322;ENSG00000155380;Homo_sapiens_newGene_5138;ENSG00000185745;ENSG00000112578;ENSG00000137693;Homo_sapiens_newGene_5270;ENSG00000125845;ENSG00000170365;ENSG00000113658;ENSG00000163874;ENSG00000152518;ENSG00000115548;ENSG00000087074;ENSG00000174840;ENSG00000148677;ENSG00000164430;ENSG00000102554;ENSG00000067082	Homo_sapiens_newGene_5182;Homo_sapiens_newGene_5322;SLC16A1;Homo_sapiens_newGene_5138;IFIT1;BYSL;YAP1;Homo_sapiens_newGene_5270;BMP2;SMAD1;SMAD5;ZC3H12A;ZFP36L2;KDM3A;PPP1R15A;PDE12;ANKRD1;CGAS;KLF5;KLF6
GO:0042254	ribosome biogenesis	74	-0.387081215222116	-1.55940501196557	0.00395256916996047	0.0455777473678642	3568	ENSG00000115368;ENSG00000176731;ENSG00000135698;ENSG00000162408;ENSG00000129347;ENSG00000167721;ENSG00000112159;ENSG00000129460;ENSG00000109534;ENSG00000146909;ENSG00000112578;ENSG00000107371;ENSG00000059588;ENSG00000136891;ENSG00000164603;Homo_sapiens_newGene_2994;ENSG00000148296;ENSG00000058729;ENSG00000130810;ENSG00000100583;ENSG00000198042;ENSG00000120800;ENSG00000132467;ENSG00000179041;ENSG0…	WDR75;RBIS;MPHOSPH6;NOL9;KRI1;TSR1;MDN1;NGDN;GAR1;NOM1;BYSL;EXOSC3;TARBP1;TEX10;BMT2;Homo_sapiens_newGene_2994;SURF6;RIOK2;PPAN;SAMD15;MAK16;UTP20;UTP3;RRS1;URB2;WDR43;BRIX1;CEBPZ;SRFBP1
GO:0051051	negative regulation of transport	33	-0.537856962983765	-1.84984418938586	0.00395256916996047	0.0455777473678642	1904	ENSG00000187231;ENSG00000198168;ENSG00000049249;ENSG00000163874;ENSG00000136111;ENSG00000169047;ENSG00000196449;ENSG00000124678;ENSG00000143079;ENSG00000138376;ENSG00000128342;ENSG00000047410;ENSG00000180667	SESTD1;SVIP;TNFRSF9;ZC3H12A;TBC1D4;IRS1;YRDC;TCP11;CTTNBP2NL;BARD1;LIF;TPR;YOD1
GO:0051493	regulation of cytoskeleton organization	77	-0.410213876602881	-1.66220747479815	0.00396825396825397	0.0455777473678642	2493	Homo_sapiens_newGene_4519;ENSG00000100393;ENSG00000130779;ENSG00000196526;ENSG00000005810;ENSG00000095015;ENSG00000143924;ENSG00000118007;Homo_sapiens_newGene_7006;ENSG00000104237;ENSG00000133789;ENSG00000136108;ENSG00000101972;Homo_sapiens_newGene_6997;ENSG00000163171;Homo_sapiens_newGene_4555;ENSG00000047410;ENSG00000198087;ENSG00000110172;Homo_sapiens_newGene_4404	Homo_sapiens_newGene_4519;EP300;CLIP1;AFAP1;MYCBP2;MAP3K1;EML4;STAG1;Homo_sapiens_newGene_7006;RP1;SWAP70;CKAP2;STAG2;Homo_sapiens_newGene_6997;CDC42EP3;Homo_sapiens_newGene_4555;TPR;CD2AP;CHORDC1;Homo_sapiens_newGene_4404
GO:0008283	cell proliferation	91	-0.400876909423973	-1.66484146788745	0.00398406374501992	0.0455777473678642	2421	ENSG00000005339;ENSG00000112578;ENSG00000137693;ENSG00000122882;ENSG00000066279;ENSG00000107338;ENSG00000136866;ENSG00000020922;ENSG00000168310;ENSG00000177409;ENSG00000168685;ENSG00000276644;ENSG00000152518;ENSG00000085276;ENSG00000166886;ENSG00000151422;Homo_sapiens_newGene_4043;ENSG00000050820;ENSG00000148773;ENSG00000181744;ENSG00000117724;ENSG00000119969;ENSG00000111845;ENSG00000185650;ENSG0…	CREBBP;BYSL;YAP1;ECD;ASPM;SHB;ZFP37;MRE11;IRF2;SAMD9L;IL7R;DACH1;ZFP36L2;MECOM;NAB2;FER;Homo_sapiens_newGene_4043;BCAR1;MKI67;DIPK2A;CENPF;HELLS;PAK1IP1;ZFP36L1;IL12A;MYC;KLF10
GO:0031400	negative regulation of protein modification process	91	-0.389386377778009	-1.61712129961994	0.00398406374501992	0.0455777473678642	2432	ENSG00000160949;ENSG00000174842;ENSG00000119698;ENSG00000170027;ENSG00000107338;ENSG00000112029;Homo_sapiens_newGene_4817;ENSG00000107890;ENSG00000187608;ENSG00000133030;ENSG00000144228;ENSG00000163874;ENSG00000136826;ENSG00000085276;ENSG00000133789;ENSG00000115548;ENSG00000155792;ENSG00000087074;ENSG00000164830;ENSG00000128342;ENSG00000018408;ENSG00000126775;ENSG00000110172;Homo_sapiens_newGene_…	TONSL;GLMN;PPP4R4;YWHAG;SHB;FBXO5;Homo_sapiens_newGene_4817;ANKRD26;ISG15;MPRIP;SPOPL;ZC3H12A;KLF4;MECOM;SWAP70;KDM3A;DEPTOR;PPP1R15A;OXR1;LIF;WWTR1;ATG14;CHORDC1;Homo_sapiens_newGene_4404
GO:0045596	negative regulation of cell differentiation	92	-0.392392315525534	-1.63010959994141	0.00398406374501992	0.0455777473678642	3335	ENSG00000198825;Homo_sapiens_newGene_5182;Homo_sapiens_newGene_4925;ENSG00000113971;Homo_sapiens_newGene_5322;ENSG00000167604;ENSG00000113916;ENSG00000177508;ENSG00000133703;Homo_sapiens_newGene_4422;Homo_sapiens_newGene_5138;ENSG00000131759;ENSG00000154174;ENSG00000128791;ENSG00000137693;Homo_sapiens_newGene_5270;ENSG00000134363;ENSG00000119866;ENSG00000196369;ENSG00000139146;ENSG00000066279;ENS…	INPP5F;Homo_sapiens_newGene_5182;Homo_sapiens_newGene_4925;NPHP3;Homo_sapiens_newGene_5322;NFKBID;BCL6;IRX3;KRAS;Homo_sapiens_newGene_4422;Homo_sapiens_newGene_5138;RARA;TOMM70;TWSG1;YAP1;Homo_sapiens_newGene_5270;FST;BCL11A;SRGAP2B;SINHCAF;ASPM;SHB;Homo_sapiens_newGene_4817;FBXW7;SRGAP2C;ANKRD26;ZC3H12A;PRAME;ZFP36L2;SUZ12;FOXO3;BCAR1;PRAG1;NGFR;WWTR1;E2F1;SNAI2
GO:0022613	ribonucleoprotein complex biogenesis	76	-0.395105056988332	-1.59468349797325	0.004	0.0455777473678642	3568	ENSG00000115368;ENSG00000135698;ENSG00000162408;ENSG00000129347;ENSG00000204842;ENSG00000112159;ENSG00000129460;ENSG00000109534;ENSG00000146909;ENSG00000112578;ENSG00000107371;ENSG00000059588;ENSG00000136891;ENSG00000164603;ENSG00000164985;ENSG00000107290;ENSG00000148296;ENSG00000082516;ENSG00000058729;ENSG00000130810;ENSG00000117174;ENSG00000083635;ENSG00000100583;ENSG00000198042;ENSG00000120800…	WDR75;MPHOSPH6;NOL9;KRI1;ATXN2;MDN1;NGDN;GAR1;NOM1;BYSL;EXOSC3;TARBP1;TEX10;BMT2;PSIP1;SETX;SURF6;GEMIN5;RIOK2;PPAN;ZNHIT6;NUFIP1;SAMD15;MAK16;UTP20;UTP3;RRS1;URB2;WDR43;BRIX1;SRFBP1
GO:0051348	negative regulation of transferase activity	30	-0.502673328488973	-1.68521673273993	0.004	0.0455777473678642	2044	ENSG00000107338;ENSG00000112029;Homo_sapiens_newGene_4817;ENSG00000155792;ENSG00000018408;ENSG00000110172;Homo_sapiens_newGene_4404	SHB;FBXO5;Homo_sapiens_newGene_4817;DEPTOR;WWTR1;CHORDC1;Homo_sapiens_newGene_4404
GO:0071495	cellular response to endogenous stimulus	79	-0.419191908614864	-1.69861220316521	0.004	0.0455777473678642	2650	ENSG00000109458;ENSG00000137218;ENSG00000128791;ENSG00000137693;Homo_sapiens_newGene_5270;ENSG00000170027;ENSG00000137145;ENSG00000141441;ENSG00000095015;ENSG00000107290;ENSG00000150991;ENSG00000136111;ENSG00000152518;ENSG00000169047;ENSG00000171241;ENSG00000166263;ENSG00000115548;ENSG00000087074;ENSG00000050820;ENSG00000064300;ENSG00000084636;ENSG00000101412;ENSG00000067082;ENSG00000155090;ENSG0…	GAB1;FRS3;TWSG1;YAP1;Homo_sapiens_newGene_5270;YWHAG;DENND4C;GAREM1;MAP3K1;SETX;UBC;TBC1D4;ZFP36L2;IRS1;SHCBP1;STXBP4;KDM3A;PPP1R15A;BCAR1;NGFR;COL16A1;E2F1;KLF6;KLF10;SNAI2
GO:1902275	regulation of chromatin organization	30	-0.555191827230074	-1.86128545936788	0.004	0.0455777473678642	3447	ENSG00000140350;Homo_sapiens_newGene_5182;ENSG00000102974;Homo_sapiens_newGene_5322;ENSG00000113916;Homo_sapiens_newGene_5138;Homo_sapiens_newGene_5270;ENSG00000100393;ENSG00000198160;ENSG00000179119;ENSG00000115548;ENSG00000148773;ENSG00000128342;ENSG00000080345;ENSG00000047410;ENSG00000019549	ANP32A;Homo_sapiens_newGene_5182;CTCF;Homo_sapiens_newGene_5322;BCL6;Homo_sapiens_newGene_5138;Homo_sapiens_newGene_5270;EP300;MIER1;SPTY2D1;KDM3A;MKI67;LIF;RIF1;TPR;SNAI2
GO:0032922	circadian regulation of gene expression	25	-0.560545408158984	-1.77092924849535	0.00402414486921529	0.0455777473678642	1259	ENSG00000159208;ENSG00000109819;ENSG00000105835;ENSG00000096717;ENSG00000064300;ENSG00000115738;ENSG00000151014;ENSG00000120738	CIART;PPARGC1A;NAMPT;SIRT1;NGFR;ID2;NOCT;EGR1
GO:1903827	regulation of cellular protein localization	88	-0.389856029988806	-1.60818728314472	0.00404858299595142	0.0455777473678642	3179	ENSG00000264522;ENSG00000135324;ENSG00000114209;ENSG00000171206;ENSG00000014164;ENSG00000135968;ENSG00000112697;ENSG00000160949;ENSG00000107560;ENSG00000075218;ENSG00000100393;ENSG00000143514;ENSG00000164151;ENSG00000170027;ENSG00000163961;ENSG00000198168;ENSG00000109670;ENSG00000062650;ENSG00000163874;ENSG00000058729;ENSG00000119878;ENSG00000203965;ENSG00000138376;ENSG00000128342;ENSG00000064300…	OTUD7B;MRAP2;PDCD10;TRIM8;ZC3H3;GCC2;TMEM30A;TONSL;RAB11FIP2;GTSE1;EP300;TP53BP2;ICE1;YWHAG;RNF168;SVIP;FBXW7;WAPL;ZC3H12A;RIOK2;CRIPT;EFCAB7;BARD1;LIF;NGFR;TPR;CENPQ;E2F1;YOD1;CD2AP;CCNE2
GO:0009409	response to cold	19	-0.632714071749088	-1.87447289573027	0.00407331975560081	0.0455777473678642	1508	ENSG00000169252;ENSG00000165660;ENSG00000109819;ENSG00000070961;ENSG00000080824;ENSG00000170345	ADRB2;ABRAXAS2;PPARGC1A;ATP2B1;HSP90AA1;FOS
GO:0030490	maturation of SSU-rRNA	16	-0.659980274865686	-1.86625558427515	0.00423728813559322	0.0471065580846594	3568	ENSG00000129347;ENSG00000129460;ENSG00000112578;ENSG00000058729;ENSG00000130935;Homo_sapiens_newGene_4763;ENSG00000120800;ENSG00000132467;ENSG00000179041;ENSG00000151304	KRI1;NGDN;BYSL;RIOK2;NOL11;Homo_sapiens_newGene_4763;UTP20;UTP3;RRS1;SRFBP1
GO:0043933	macromolecular complex subunit organization	270	-0.301896948203161	-1.46019632456576	0.00552486187845304	0.0603121346393799	2500	ENSG00000139517;ENSG00000134056;ENSG00000185437;ENSG00000011451;ENSG00000005339;ENSG00000137693;Homo_sapiens_newGene_5270;ENSG00000100393;ENSG00000111799;ENSG00000224877;ENSG00000186687;ENSG00000116903;Homo_sapiens_newGene_5032;ENSG00000175606;ENSG00000112029;ENSG00000198382;ENSG00000136940;ENSG00000095015;ENSG00000172869;ENSG00000164985;ENSG00000159055;ENSG00000138768;ENSG00000167325;ENSG0000004…	LNX2;MRPS36;SH3BGR;WIZ;CREBBP;YAP1;Homo_sapiens_newGene_5270;EP300;COL12A1;NDUFAF8;LYRM7;EXOC8;Homo_sapiens_newGene_5032;TMEM70;FBXO5;UVRAG;PDCL;MAP3K1;DMXL1;PSIP1;MIS18A;USO1;RRM1;TNFRSF9;ZBTB1;SETX;SURF6;MZT1;UBC;MRPL50;GEMIN5;SPAG1;ZC3H12A;SPTY2D1;PPAN;RP1;DACH1;IRS1;TRAF1;Homo_sapiens_newGene_4092;CENPU;ZNHIT6;HOMER1;CHAF1A;CHAF1B;NUFIP1;SAMD15;GLRB;AHCTF1;ZNF148;SMARCAD1;FCHO2;RRS1;LIN7A;NDU…
GO:0007015	actin filament organization	46	-0.436272495881828	-1.62869851186255	0.00573613766730402	0.0603121346393799	1773	ENSG00000102879;ENSG00000158092;ENSG00000147202;Homo_sapiens_newGene_7006;ENSG00000128849;ENSG00000133789;ENSG00000050820;Homo_sapiens_newGene_6997;Homo_sapiens_newGene_4555;ENSG00000106299;ENSG00000198087	CORO1A;NCK1;DIAPH2;Homo_sapiens_newGene_7006;CGNL1;SWAP70;BCAR1;Homo_sapiens_newGene_6997;Homo_sapiens_newGene_4555;WASL;CD2AP
GO:0006302	double-strand break repair	47	-0.436897618830702	-1.63165973418911	0.00574712643678161	0.0603121346393799	2033	ENSG00000152457;ENSG00000160949;ENSG00000163312;ENSG00000085999;ENSG00000069275;ENSG00000163961;ENSG00000198382;ENSG00000020922;ENSG00000101596;ENSG00000107290;ENSG00000156384;ENSG00000104320;ENSG00000163104;ENSG00000138376;ENSG00000080345;ENSG00000111247;ENSG00000152422;ENSG00000171320;ENSG00000136492	DCLRE1C;TONSL;HELQ;RAD54L;NUCKS1;RNF168;UVRAG;MRE11;SMCHD1;SETX;SFR1;NBN;SMARCAD1;BARD1;RIF1;RAD51AP1;XRCC4;ESCO2;BRIP1
GO:0007059	chromosome segregation	47	-0.435246510627239	-1.62549342277824	0.00574712643678161	0.0603121346393799	1863	ENSG00000217442;ENSG00000182923;ENSG00000159055;ENSG00000109670;ENSG00000182628;ENSG00000062650;ENSG00000165660;ENSG00000196074;ENSG00000163104;ENSG00000101972;ENSG00000179041;ENSG00000161860;ENSG00000117724;ENSG00000031691;ENSG00000171320;ENSG00000136492;ENSG00000040275	SYCE3;CEP63;MIS18A;FBXW7;SKA2;WAPL;ABRAXAS2;SYCP2;SMARCAD1;STAG2;RRS1;SYCE2;CENPF;CENPQ;ESCO2;BRIP1;SPDL1
GO:0045787	positive regulation of cell cycle	47	-0.448966638811539	-1.67673330082141	0.00574712643678161	0.0603121346393799	2575	ENSG00000011451;ENSG00000005339;ENSG00000075218;ENSG00000100393;ENSG00000116809;ENSG00000176390;ENSG00000107338;ENSG00000112029;ENSG00000129173;ENSG00000164219;Homo_sapiens_newGene_3930;ENSG00000166263;ENSG00000197321;ENSG00000047410;ENSG00000175592;ENSG00000101412;ENSG00000136997	WIZ;CREBBP;GTSE1;EP300;ZBTB17;CRLF3;SHB;FBXO5;E2F8;PGGT1B;Homo_sapiens_newGene_3930;STXBP4;SVIL;TPR;FOSL1;E2F1;MYC
GO:0060548	negative regulation of cell death	126	-0.337637330299572	-1.46916310441949	0.00583657587548638	0.0603121346393799	3610	ENSG00000180398;Homo_sapiens_newGene_5034;ENSG00000177595;ENSG00000091409;ENSG00000091732;ENSG00000203780;ENSG00000141646;Homo_sapiens_newGene_5182;ENSG00000114209;Homo_sapiens_newGene_5322;ENSG00000116161;ENSG00000113916;ENSG00000116679;ENSG00000102804;Homo_sapiens_newGene_5138;ENSG00000076321;ENSG00000197256;ENSG00000217128;ENSG00000137693;Homo_sapiens_newGene_5270;ENSG00000100393;ENSG000001355…	MCFD2;Homo_sapiens_newGene_5034;PIDD1;ITGA6;ZC3HC1;FANK1;SMAD4;Homo_sapiens_newGene_5182;PDCD10;Homo_sapiens_newGene_5322;CACYBP;BCL6;IVNS1ABP;TSC22D1;Homo_sapiens_newGene_5138;KLHL20;KANK2;FNIP1;YAP1;Homo_sapiens_newGene_5270;EP300;AHI1;CEP63;BHLHB9;SETX;RFFL;UBC;ABRAXAS2;ZC3H12A;IL7R;TAX1BP1;KLF4;SYCP2;MECOM;PPP1R15A;CLCF1;OXR1;PDE12;BARD1;NGFR;NDUFAF4;TOPORS;HELLS;NAA15;BIRC3;MYC;SNAI2
GO:0044703	multi-organism reproductive process	100	-0.375266382821018	-1.58309248092148	0.00588235294117647	0.0603121346393799	3396	ENSG00000286088;ENSG00000152582;ENSG00000185591;Homo_sapiens_newGene_5213;ENSG00000066923;ENSG00000183291;ENSG00000144451;ENSG00000113916;ENSG00000067445;ENSG00000091136;ENSG00000072364;ENSG00000037474;ENSG00000105948;ENSG00000112578;ENSG00000170684;ENSG00000144061;ENSG00000145388;ENSG00000114473;ENSG00000066279;ENSG00000136866;ENSG00000112029;ENSG00000217442;ENSG00000104450;ENSG00000196074;ENSG0…	ENSG00000286088;SPEF2;SP1;Homo_sapiens_newGene_5213;STAG3;SELENOF;SPAG16;BCL6;TRO;LAMB1;AFF4;NSUN2;TTC26;BYSL;ZNF296;NPHP1;METTL14;IQCG;ASPM;ZFP37;FBXO5;SYCE3;SPAG1;SYCP2;SPESP1;HOOK1;MNS1;KDM3A;DMRTA1;GLRB;FOXO3;ZNF148;LY6K;BARD1;LIF;COL16A1;E2F1;BRIP1;PLD6
GO:0006364	rRNA processing	66	-0.402709351080746	-1.58141043541486	0.00589390962671906	0.0603121346393799	3568	ENSG00000115368;ENSG00000135698;ENSG00000162408;ENSG00000129347;ENSG00000112159;ENSG00000132275;ENSG00000129460;ENSG00000102309;ENSG00000109534;ENSG00000179409;ENSG00000112578;ENSG00000107371;ENSG00000059588;ENSG00000136891;ENSG00000164603;ENSG00000067533;ENSG00000164338;ENSG00000058729;ENSG00000134987;ENSG00000100583;ENSG00000198042;ENSG00000120800;ENSG00000132467;ENSG00000179041;ENSG00000163811…	WDR75;MPHOSPH6;NOL9;KRI1;MDN1;RRP8;NGDN;PIN4;GAR1;GEMIN4;BYSL;EXOSC3;TARBP1;TEX10;BMT2;RRP15;UTP15;RIOK2;WDR36;SAMD15;MAK16;UTP20;UTP3;RRS1;WDR43;ESF1;MPHOSPH10;SRFBP1
GO:0007565	female pregnancy	33	-0.510691881400527	-1.75641569114318	0.00592885375494071	0.0603121346393799	3376	ENSG00000023839;ENSG00000286088;ENSG00000185591;ENSG00000119699;ENSG00000094841;ENSG00000067445;ENSG00000133703;ENSG00000091136;ENSG00000114491;ENSG00000131759;ENSG00000112578;ENSG00000125740;ENSG00000105835;ENSG00000128342;ENSG00000084636;ENSG00000175592;ENSG00000170345	ABCC2;ENSG00000286088;SP1;TGFB3;UPRT;TRO;KRAS;LAMB1;UMPS;RARA;BYSL;FOSB;NAMPT;LIF;COL16A1;FOSL1;FOS
GO:0071417	cellular response to organonitrogen compound	34	-0.495792051702744	-1.71674402750644	0.00592885375494071	0.0603121346393799	2044	ENSG00000137145;ENSG00000136111;ENSG00000169047;ENSG00000166263;ENSG00000087074;ENSG00000050820;ENSG00000064300;ENSG00000084636;ENSG00000067082	DENND4C;TBC1D4;IRS1;STXBP4;PPP1R15A;BCAR1;NGFR;COL16A1;KLF6
GO:0060759	regulation of response to cytokine stimulus	22	-0.564952836193002	-1.75764584858679	0.00594059405940594	0.0603121346393799	2500	ENSG00000154124;ENSG00000142166;Homo_sapiens_newGene_4817;ENSG00000092871;ENSG00000106052;ENSG00000136826;ENSG00000056558;ENSG00000023445	OTULIN;IFNAR1;Homo_sapiens_newGene_4817;RFFL;TAX1BP1;KLF4;TRAF1;BIRC3
GO:0034599	cellular response to oxidative stress	39	-0.489522414904612	-1.74778793457888	0.00596421471172962	0.0603121346393799	1480	ENSG00000163874;ENSG00000116044;ENSG00000109819;ENSG00000153234;Homo_sapiens_newGene_4885;ENSG00000118689;ENSG00000164830;ENSG00000050820;ENSG00000064300;ENSG00000067082	ZC3H12A;NFE2L2;PPARGC1A;NR4A2;Homo_sapiens_newGene_4885;FOXO3;OXR1;BCAR1;NGFR;KLF6
GO:0070507	regulation of microtubule cytoskeleton organization	41	-0.488320478412198	-1.7644925580744	0.00596421471172962	0.0603121346393799	1409	ENSG00000118007;ENSG00000104237;ENSG00000136108;ENSG00000101972;ENSG00000047410;ENSG00000110172;Homo_sapiens_newGene_4404	STAG1;RP1;CKAP2;STAG2;TPR;CHORDC1;Homo_sapiens_newGene_4404
GO:0018105	peptidyl-serine phosphorylation	30	0.518204380641691	1.74390755446069	0.00597609561752988	0.0603121346393799	4708	ENSG00000178093;ENSG00000162526;ENSG00000178607;Homo_sapiens_newGene_4615;Homo_sapiens_newGene_4607;Homo_sapiens_newGene_4583;ENSG00000086015;Homo_sapiens_newGene_7276;ENSG00000158828;ENSG00000173020;ENSG00000104936;Homo_sapiens_newGene_7280;Homo_sapiens_newGene_7271;ENSG00000147133;Homo_sapiens_newGene_7268;ENSG00000105613;ENSG00000166333;ENSG00000112062	TSSK6;TSSK3;ERN1;Homo_sapiens_newGene_4615;Homo_sapiens_newGene_4607;Homo_sapiens_newGene_4583;MAST2;Homo_sapiens_newGene_7276;PINK1;GRK2;DMPK;Homo_sapiens_newGene_7280;Homo_sapiens_newGene_7271;TAF1;Homo_sapiens_newGene_7268;MAST1;ILK;MAPK14
GO:0002520	immune system development	76	-0.385138830456839	-1.55445881163797	0.006	0.0603121346393799	3323	ENSG00000164136;ENSG00000185591;ENSG00000076554;ENSG00000113916;ENSG00000160219;ENSG00000112365;ENSG00000152457;ENSG00000128791;ENSG00000217128;ENSG00000100393;ENSG00000107371;ENSG00000119866;ENSG00000163961;ENSG00000107338;ENSG00000166949;ENSG00000126804;ENSG00000133641;ENSG00000116747;ENSG00000177409;ENSG00000168685;ENSG00000136826;ENSG00000152518;ENSG00000085276;ENSG00000133789;ENSG00000153207…	IL15;SP1;TPD52;BCL6;GAB3;ZBTB24;DCLRE1C;TWSG1;FNIP1;EP300;EXOSC3;BCL11A;RNF168;SHB;SMAD3;ZBTB1;C12orf29;RO60;SAMD9L;IL7R;KLF4;ZFP36L2;MECOM;SWAP70;AHCTF1;CLCF1;RRS1;HELLS;ESCO2;KLF6
GO:0010638	positive regulation of organelle organization	80	-0.384024221788146	-1.56074153532105	0.00602409638554217	0.0603121346393799	2650	Homo_sapiens_newGene_5182;Homo_sapiens_newGene_5322;ENSG00000113916;Homo_sapiens_newGene_5138;ENSG00000119906;Homo_sapiens_newGene_4519;Homo_sapiens_newGene_5270;ENSG00000100393;ENSG00000130779;ENSG00000143514;ENSG00000170027;ENSG00000112029;ENSG00000198382;ENSG00000095015;ENSG00000109670;ENSG00000198160;Homo_sapiens_newGene_7006;ENSG00000104237;ENSG00000133789;ENSG00000138587;Homo_sapiens_newGen…	Homo_sapiens_newGene_5182;Homo_sapiens_newGene_5322;BCL6;Homo_sapiens_newGene_5138;SLF2;Homo_sapiens_newGene_4519;Homo_sapiens_newGene_5270;EP300;CLIP1;TP53BP2;YWHAG;FBXO5;UVRAG;MAP3K1;FBXW7;MIER1;Homo_sapiens_newGene_7006;RP1;SWAP70;MNS1;Homo_sapiens_newGene_6997;LIF;CDC42EP3;CEP135;Homo_sapiens_newGene_4555;RIF1;TPR;E2F1;PLD6;SNAI2
GO:0051591	response to cAMP	10	-0.712693965017576	-1.79931152545755	0.00603621730382294	0.0603121346393799	1025	ENSG00000175592;ENSG00000170345	FOSL1;FOS
GO:0031668	cellular response to extracellular stimulus	31	-0.506962143463834	-1.71150280237265	0.00608519269776876	0.0603121346393799	1668	ENSG00000163874;ENSG00000130810;ENSG00000153234;ENSG00000087074;ENSG00000126775;ENSG00000175592;ENSG00000155090;ENSG00000170345	ZC3H12A;PPAN;NR4A2;PPP1R15A;ATG14;FOSL1;KLF10;FOS
GO:0032570	response to progesterone	11	-0.703453104258717	-1.80871290108355	0.00612244897959184	0.0603121346393799	1025	ENSG00000125740;ENSG00000176890;ENSG00000175592;ENSG00000170345	FOSB;TYMS;FOSL1;FOS
GO:0001707	mesoderm formation	13	-0.672400825804624	-1.81299500662208	0.00616016427104723	0.0603121346393799	3574	ENSG00000112658;ENSG00000128791;ENSG00000108946;ENSG00000166949;ENSG00000136826;ENSG00000107984	SRF;TWSG1;PRKAR1A;SMAD3;KLF4;DKK1
GO:0035329	hippo signaling	13	-0.681364809637987	-1.83716460503071	0.00616016427104723	0.0603121346393799	2319	ENSG00000173542;ENSG00000187079;ENSG00000166025;ENSG00000131023;ENSG00000018408;ENSG00000114019	MOB1B;TEAD1;AMOTL1;LATS1;WWTR1;AMOTL2
GO:0008543	fibroblast growth factor receptor signaling pathway	12	-0.698200051294863	-1.81960065778071	0.00626304801670146	0.0609729979383901	2533	ENSG00000119396;ENSG00000114503;ENSG00000137218;ENSG00000138685;ENSG00000113578;ENSG00000107290;ENSG00000171241;ENSG00000166225;ENSG00000138675	RAB14;NCBP2;FRS3;FGF2;FGF1;SETX;SHCBP1;FRS2;FGF5
GO:0042221	response to chemical	345	-0.273474948731802	-1.35307225788764	0.0072463768115942	0.070149727028857	2686	ENSG00000158615;Homo_sapiens_newGene_5138;ENSG00000124177;ENSG00000109458;ENSG00000137218;ENSG00000076321;ENSG00000078140;ENSG00000154174;ENSG00000128791;ENSG00000185745;ENSG00000107560;ENSG00000005339;ENSG00000112578;ENSG00000137693;ENSG00000188786;Homo_sapiens_newGene_5270;ENSG00000100393;ENSG00000157625;ENSG00000171121;ENSG00000101695;ENSG00000198843;ENSG00000116809;ENSG00000170027;ENSG0000008…	PPP1R15B;Homo_sapiens_newGene_5138;CHD6;GAB1;FRS3;KLHL20;UBE2K;TOMM70;TWSG1;IFIT1;RAB11FIP2;CREBBP;BYSL;YAP1;MTF1;Homo_sapiens_newGene_5270;EP300;TAB3;KCNMB3;RNF125;SELENOT;ZBTB17;YWHAG;RAD54L;Homo_sapiens_newGene_4959;BRWD1;DENND4C;AHI1;GAREM1;MYCBP2;MYNN;ENAH;IFNAR1;MAP3K1;DOK6;MYBL2;Homo_sapiens_newGene_4817;WAPL;TNFRSF9;UBXN4;SETX;PGGT1B;ISG15;UBC;ZC3H12A;IL7R;KLF4;TBC1D4;ZFP36L2;IRS1;Homo_sa…
GO:0031399	regulation of protein modification process	227	-0.289328170186002	-1.37197300833209	0.00746268656716418	0.070398345187341	2520	ENSG00000078140;ENSG00000151893;ENSG00000128791;ENSG00000174928;ENSG00000217128;ENSG00000160949;Homo_sapiens_newGene_5270;ENSG00000100393;ENSG00000173542;ENSG00000157625;ENSG00000174842;ENSG00000119698;ENSG00000170027;ENSG00000141441;ENSG00000107338;ENSG00000169018;ENSG00000109184;ENSG00000112029;ENSG00000198382;ENSG00000142166;ENSG00000095015;ENSG00000052795;ENSG00000198168;Homo_sapiens_newGene_…	UBE2K;CACUL1;TWSG1;C3orf33;FNIP1;TONSL;Homo_sapiens_newGene_5270;EP300;MOB1B;TAB3;GLMN;PPP4R4;YWHAG;GAREM1;SHB;FEM1B;DCUN1D4;FBXO5;UVRAG;IFNAR1;MAP3K1;FNIP2;SVIP;Homo_sapiens_newGene_4817;FBXW7;ANKRD26;ISG15;MPRIP;UBC;SPOPL;ZC3H12A;KLF4;MAGI3;MECOM;SWAP70;PDCL3;NAB2;KDM3A;DEPTOR;PPP1R15A;CLCF1;OXR1;LIF;NGFR;WWTR1;TOPORS;RIF1;ATG14;ARRDC3;BIRC3;CHORDC1;SNAI2;Homo_sapiens_newGene_4404
GO:0080134	regulation of response to stress	169	-0.327675708281958	-1.48558881192506	0.00749063670411985	0.070398345187341	2682	Homo_sapiens_newGene_5138;ENSG00000119906;ENSG00000078140;ENSG00000080839;ENSG00000185745;ENSG00000005339;ENSG00000154124;ENSG00000122376;Homo_sapiens_newGene_5270;ENSG00000100393;ENSG00000157625;ENSG00000101695;ENSG00000163961;ENSG00000169018;ENSG00000095015;ENSG00000198168;Homo_sapiens_newGene_4817;ENSG00000109670;ENSG00000150991;ENSG00000001561;ENSG00000163874;ENSG00000136826;ENSG00000081026;E…	Homo_sapiens_newGene_5138;SLF2;UBE2K;RBL1;IFIT1;CREBBP;OTULIN;SHLD2;Homo_sapiens_newGene_5270;EP300;TAB3;RNF125;RNF168;FEM1B;MAP3K1;SVIP;Homo_sapiens_newGene_4817;FBXW7;UBC;ENPP4;ZC3H12A;KLF4;MAGI3;MECOM;RNF169;PPP1R15A;FOXO3;CLCF1;OXR1;FIGN;MACIR;RIF1;CGAS;RAD51AP1;DNAJC2;YOD1;DEK;BIRC3;CHORDC1;SNAI2;Homo_sapiens_newGene_4404
GO:0030031	cell projection assembly	107	-0.350135483388868	-1.49418279635506	0.00770712909441233	0.070398345187341	3451	ENSG00000114446;ENSG00000156232;ENSG00000091409;ENSG00000152582;ENSG00000119661;ENSG00000144451;ENSG00000113971;ENSG00000197603;ENSG00000186638;ENSG00000141519;ENSG00000120370;ENSG00000188343;ENSG00000046651;ENSG00000117155;ENSG00000213123;Homo_sapiens_newGene_4519;ENSG00000105948;ENSG00000146350;ENSG00000280571;ENSG00000144061;ENSG00000170027;ENSG00000196369;ENSG00000114473;ENSG00000135541;ENSG0…	IFT57;WHAMM;ITGA6;SPEF2;DNAL1;SPAG16;NPHP3;CPLANE1;KIF24;CCDC40;GORAB;CIBAR1;OFD1;SSX2IP;DYNLT2B;Homo_sapiens_newGene_4519;TTC26;TBC1D32;ENSG00000280571;NPHP1;YWHAG;SRGAP2B;IQCG;AHI1;TMEM17;DZIP1L;TSGA10;CC2D2A;CEP63;SRGAP2C;HYDIN;BBS7;Homo_sapiens_newGene_7006;SPAG1;C2CD3;RP1;TCTN1;Homo_sapiens_newGene_6997;WWTR1;CEP135;Homo_sapiens_newGene_4555;MACIR;CEP162;CD2AP;DISC1
GO:0033044	regulation of chromosome organization	49	-0.420620747111746	-1.57974618894073	0.00775193798449612	0.070398345187341	3551	ENSG00000198026;ENSG00000140350;Homo_sapiens_newGene_5182;ENSG00000102974;Homo_sapiens_newGene_5322;ENSG00000113916;Homo_sapiens_newGene_5138;ENSG00000119906;Homo_sapiens_newGene_5270;ENSG00000100393;ENSG00000062650;ENSG00000198160;ENSG00000179119;ENSG00000058729;ENSG00000115548;ENSG00000148773;ENSG00000128342;ENSG00000080345;ENSG00000117724;ENSG00000047410;ENSG00000019549	ZNF335;ANP32A;Homo_sapiens_newGene_5182;CTCF;Homo_sapiens_newGene_5322;BCL6;Homo_sapiens_newGene_5138;SLF2;Homo_sapiens_newGene_5270;EP300;WAPL;MIER1;SPTY2D1;RIOK2;KDM3A;MKI67;LIF;RIF1;CENPF;TPR;SNAI2
GO:0001817	regulation of cytokine production	71	-0.393848293525604	-1.57300481201012	0.0078125	0.070398345187341	2438	ENSG00000005339;ENSG00000100393;ENSG00000174842;ENSG00000101695;ENSG00000142166;ENSG00000049249;Homo_sapiens_newGene_698;ENSG00000187608;ENSG00000181722;ENSG00000163874;ENSG00000106052;ENSG00000136826;ENSG00000181751;ENSG00000164430;ENSG00000198087;Homo_sapiens_newGene_5250;ENSG00000023445;ENSG00000019549	CREBBP;EP300;GLMN;RNF125;IFNAR1;TNFRSF9;Homo_sapiens_newGene_698;ISG15;ZBTB20;ZC3H12A;TAX1BP1;KLF4;MACIR;CGAS;CD2AP;Homo_sapiens_newGene_5250;BIRC3;SNAI2
GO:0007286	spermatid development	33	-0.490262327087284	-1.68615260088132	0.00790513833992095	0.070398345187341	3223	ENSG00000149187;ENSG00000183291;ENSG00000144451;ENSG00000132475;ENSG00000072364;ENSG00000163596;ENSG00000102531;ENSG00000037474;ENSG00000105948;ENSG00000114473;Homo_sapiens_newGene_2870;ENSG00000134709;ENSG00000115548;ENSG00000177707;ENSG00000075420;ENSG00000136492;ENSG00000179598	CELF1;SELENOF;SPAG16;H3-3B;AFF4;ICA1L;FNDC3A;NSUN2;TTC26;IQCG;Homo_sapiens_newGene_2870;HOOK1;KDM3A;NECTIN3;FNDC3B;BRIP1;PLD6
GO:0048285	organelle fission	33	-0.485438858043937	-1.66956330893831	0.00790513833992095	0.070398345187341	1917	ENSG00000066279;ENSG00000112029;ENSG00000217442;ENSG00000182923;ENSG00000101057;ENSG00000062650;ENSG00000163781;ENSG00000204899;ENSG00000165660;ENSG00000196074;ENSG00000179041;ENSG00000161860;ENSG00000104381;ENSG00000136492;ENSG00000040275	ASPM;FBXO5;SYCE3;CEP63;MYBL2;WAPL;TOPBP1;MZT1;ABRAXAS2;SYCP2;RRS1;SYCE2;GDAP1;BRIP1;SPDL1
GO:0140056	organelle localization by membrane tethering	33	-0.491336649218358	-1.68984750247871	0.00790513833992095	0.070398345187341	2828	ENSG00000104164;ENSG00000046651;ENSG00000144061;ENSG00000170027;ENSG00000116903;ENSG00000135541;ENSG00000048342;ENSG00000182923;ENSG00000138768;ENSG00000168014;ENSG00000165650;ENSG00000204852;ENSG00000135604;ENSG00000174799;ENSG00000126775;ENSG00000135315	BLOC1S6;OFD1;NPHP1;YWHAG;EXOC8;AHI1;CC2D2A;CEP63;USO1;C2CD3;PDZD8;TCTN1;STX11;CEP135;ATG14;CEP162
GO:0042274	ribosomal small subunit biogenesis	22	-0.560203050330857	-1.74286861256381	0.00792079207920792	0.070398345187341	3568	ENSG00000129347;ENSG00000129460;ENSG00000146909;ENSG00000135521;ENSG00000112578;Homo_sapiens_newGene_4009;ENSG00000148296;ENSG00000058729;ENSG00000120800;ENSG00000132467;ENSG00000179041;ENSG00000151304	KRI1;NGDN;NOM1;LTV1;BYSL;Homo_sapiens_newGene_4009;SURF6;RIOK2;UTP20;UTP3;RRS1;SRFBP1
GO:0048588	developmental cell growth	10	0.699867387897745	1.70657650479991	0.00792079207920792	0.070398345187341	2669	ENSG00000164050;Homo_sapiens_newGene_4458;ENSG00000172037;ENSG00000128602;Homo_sapiens_newGene_4166;ENSG00000154059	PLXNB1;Homo_sapiens_newGene_4458;LAMB2;SMO;Homo_sapiens_newGene_4166;IMPACT
GO:0050982	detection of mechanical stimulus	10	0.703224808053041	1.71476333340894	0.00792079207920792	0.070398345187341	3232	Homo_sapiens_newGene_7460;ENSG00000122733;Homo_sapiens_newGene_4615;Homo_sapiens_newGene_4607;Homo_sapiens_newGene_4583;Homo_sapiens_newGene_7276;Homo_sapiens_newGene_7280;Homo_sapiens_newGene_7271	Homo_sapiens_newGene_7460;PHF24;Homo_sapiens_newGene_4615;Homo_sapiens_newGene_4607;Homo_sapiens_newGene_4583;Homo_sapiens_newGene_7276;Homo_sapiens_newGene_7280;Homo_sapiens_newGene_7271
GO:2001259	positive regulation of cation channel activity	10	0.700008120447217	1.70691967104332	0.00792079207920792	0.070398345187341	3343	ENSG00000187486;ENSG00000101188;ENSG00000198929;ENSG00000158286;ENSG00000158828;ENSG00000251322;ENSG00000146729	KCNJ11;NTSR1;NOS1AP;RNF207;PINK1;SHANK3;NIPSNAP2
GO:0051225	spindle assembly	23	-0.561231186204898	-1.74943707244711	0.00796812749003984	0.070398345187341	1917	ENSG00000112029;ENSG00000182923;ENSG00000101057;ENSG00000147874;ENSG00000204899;ENSG00000165660;ENSG00000164114;ENSG00000214367	FBXO5;CEP63;MYBL2;HAUS6;MZT1;ABRAXAS2;MAP9;HAUS3
GO:0007179	transforming growth factor beta receptor signaling pathway	24	-0.534480202081076	-1.67475010665231	0.00803212851405622	0.070398345187341	2497	ENSG00000163513;ENSG00000128791;ENSG00000095015;ENSG00000166949;ENSG00000170365;ENSG00000113658;ENSG00000150991;ENSG00000033170;ENSG00000120693;ENSG00000155090	TGFBR2;TWSG1;MAP3K1;SMAD3;SMAD1;SMAD5;UBC;FUT8;SMAD9;KLF10
GO:0002824	positive regulation of adaptive immune response based on somatic recombination of immune receptors built from immunoglobulin superfamily domains	10	-0.696254874287569	-1.75780837421672	0.00804828973843058	0.070398345187341	2907	ENSG00000122376;ENSG00000107371;ENSG00000126804;ENSG00000175505;ENSG00000080345	SHLD2;EXOSC3;ZBTB1;CLCF1;RIF1
GO:0046545	development of primary female sexual characteristics	10	-0.70098896745263	-1.76976036036028	0.00804828973843058	0.070398345187341	1199	ENSG00000176399;ENSG00000118689;ENSG00000283154	DMRTA1;FOXO3;IQCJ-SCHIP1
GO:0060325	face morphogenesis	10	-0.697670268758592	-1.76138176715926	0.00804828973843058	0.070398345187341	261	ENSG00000283154;ENSG00000107984;ENSG00000144655	IQCJ-SCHIP1;DKK1;CSRNP1
GO:0070646	protein modification by small protein removal	29	-0.515172782393828	-1.70723358766198	0.00804828973843058	0.070398345187341	3536	ENSG00000162402;ENSG00000264522;ENSG00000019995;ENSG00000154124;ENSG00000163635;ENSG00000079387;ENSG00000150991;ENSG00000165660;ENSG00000163874;ENSG00000170185;ENSG00000138376;ENSG00000114933;ENSG00000180667;ENSG00000023445	USP24;OTUD7B;ZRANB1;OTULIN;ATXN7;SENP1;UBC;ABRAXAS2;ZC3H12A;USP38;BARD1;INO80D;YOD1;BIRC3
GO:0140014	mitotic nuclear division	10	-0.699694756872893	-1.76649291580933	0.00804828973843058	0.070398345187341	1634	ENSG00000167513;ENSG00000101057;ENSG00000062650;ENSG00000204899;ENSG00000165660;ENSG00000179041;ENSG00000040275	CDT1;MYBL2;WAPL;MZT1;ABRAXAS2;RRS1;SPDL1
GO:0071479	cellular response to ionizing radiation	13	-0.659439342090205	-1.77804694536036	0.0082135523613963	0.0714810484614872	2319	ENSG00000069275;ENSG00000105835;ENSG00000096717;ENSG00000111247;ENSG00000019549	NUCKS1;NAMPT;SIRT1;RAD51AP1;SNAI2
GO:1900182	positive regulation of protein localization to nucleus	15	-0.653645252066964	-1.82279723601659	0.00835073068893528	0.0723096859972867	2281	ENSG00000075218;ENSG00000100393;ENSG00000163874;ENSG00000203965;ENSG00000128342;ENSG00000064300;ENSG00000047410;ENSG00000198087	GTSE1;EP300;ZC3H12A;EFCAB7;LIF;NGFR;TPR;CD2AP
GO:0000003	reproduction	136	-0.330398767984947	-1.4520140252437	0.00957854406130268	0.080899431677786	3396	ENSG00000286088;ENSG00000134046;ENSG00000152582;ENSG00000185591;Homo_sapiens_newGene_5213;ENSG00000066923;ENSG00000183291;ENSG00000144451;ENSG00000113916;ENSG00000067445;ENSG00000091136;ENSG00000072364;ENSG00000037474;ENSG00000105948;ENSG00000112578;ENSG00000170684;ENSG00000144061;ENSG00000145388;ENSG00000085999;ENSG00000114473;ENSG00000066279;ENSG00000169018;ENSG00000136866;ENSG00000112029;ENSG0…	ENSG00000286088;MBD2;SPEF2;SP1;Homo_sapiens_newGene_5213;STAG3;SELENOF;SPAG16;BCL6;TRO;LAMB1;AFF4;NSUN2;TTC26;BYSL;ZNF296;NPHP1;METTL14;RAD54L;IQCG;ASPM;FEM1B;ZFP37;FBXO5;SYCE3;CEP63;WAPL;TOPBP1;JMJD1C;E2F8;SPAG1;SYCP2;DACH1;SPESP1;HOOK1;MNS1;KDM3A;DMRTA1;GLRB;FOXO3;MKI67;ZNF148;LY6K;BARD1;LIF;COL16A1;SYCE2;IQCJ-SCHIP1;E2F1;BRIP1;PLD6
GO:0022414	reproductive process	136	-0.330398767984947	-1.4520140252437	0.00957854406130268	0.080899431677786	3396	ENSG00000286088;ENSG00000134046;ENSG00000152582;ENSG00000185591;Homo_sapiens_newGene_5213;ENSG00000066923;ENSG00000183291;ENSG00000144451;ENSG00000113916;ENSG00000067445;ENSG00000091136;ENSG00000072364;ENSG00000037474;ENSG00000105948;ENSG00000112578;ENSG00000170684;ENSG00000144061;ENSG00000145388;ENSG00000085999;ENSG00000114473;ENSG00000066279;ENSG00000169018;ENSG00000136866;ENSG00000112029;ENSG0…	ENSG00000286088;MBD2;SPEF2;SP1;Homo_sapiens_newGene_5213;STAG3;SELENOF;SPAG16;BCL6;TRO;LAMB1;AFF4;NSUN2;TTC26;BYSL;ZNF296;NPHP1;METTL14;RAD54L;IQCG;ASPM;FEM1B;ZFP37;FBXO5;SYCE3;CEP63;WAPL;TOPBP1;JMJD1C;E2F8;SPAG1;SYCP2;DACH1;SPESP1;HOOK1;MNS1;KDM3A;DMRTA1;GLRB;FOXO3;MKI67;ZNF148;LY6K;BARD1;LIF;COL16A1;SYCE2;IQCJ-SCHIP1;E2F1;BRIP1;PLD6
GO:0060271	cilium assembly	110	-0.348288621582489	-1.48890505066663	0.00957854406130268	0.080899431677786	3051	ENSG00000144451;ENSG00000113971;ENSG00000197603;ENSG00000186638;ENSG00000141519;ENSG00000120370;ENSG00000188343;ENSG00000046651;ENSG00000117155;ENSG00000213123;ENSG00000105948;ENSG00000146350;ENSG00000280571;ENSG00000144061;ENSG00000122970;ENSG00000170027;ENSG00000114473;ENSG00000122507;ENSG00000135541;ENSG00000186889;ENSG00000158163;ENSG00000048342;ENSG00000182923;ENSG00000157423;ENSG00000116747…	SPAG16;NPHP3;CPLANE1;KIF24;CCDC40;GORAB;CIBAR1;OFD1;SSX2IP;DYNLT2B;TTC26;TBC1D32;ENSG00000280571;NPHP1;IFT81;YWHAG;IQCG;BBS9;AHI1;TMEM17;DZIP1L;CC2D2A;CEP63;HYDIN;RO60;BBS7;SPAG1;EHD1;C2CD3;RP1;PCM1;IFT74;IFT80;TCTN1;CILK1;WWTR1;CEP135;MACIR;CEP290;CEP83;CEP162;DISC1
GO:0120031	plasma membrane bounded cell projection assembly	106	-0.345205200699463	-1.47211746604758	0.00961538461538462	0.080899431677786	3451	ENSG00000114446;ENSG00000156232;ENSG00000091409;ENSG00000152582;ENSG00000119661;ENSG00000144451;ENSG00000113971;ENSG00000197603;ENSG00000186638;ENSG00000141519;ENSG00000120370;ENSG00000188343;ENSG00000046651;ENSG00000117155;ENSG00000213123;Homo_sapiens_newGene_4519;ENSG00000105948;ENSG00000146350;ENSG00000280571;ENSG00000144061;ENSG00000170027;ENSG00000196369;ENSG00000114473;ENSG00000135541;ENSG0…	IFT57;WHAMM;ITGA6;SPEF2;DNAL1;SPAG16;NPHP3;CPLANE1;KIF24;CCDC40;GORAB;CIBAR1;OFD1;SSX2IP;DYNLT2B;Homo_sapiens_newGene_4519;TTC26;TBC1D32;ENSG00000280571;NPHP1;YWHAG;SRGAP2B;IQCG;AHI1;TMEM17;DZIP1L;CC2D2A;CEP63;SRGAP2C;HYDIN;BBS7;Homo_sapiens_newGene_7006;SPAG1;C2CD3;RP1;TCTN1;Homo_sapiens_newGene_6997;WWTR1;CEP135;Homo_sapiens_newGene_4555;MACIR;CEP162;CD2AP;DISC1
GO:0008284	positive regulation of cell proliferation	117	-0.341233166283994	-1.46382447935339	0.00984251968503937	0.080899431677786	3447	ENSG00000117614;ENSG00000129518;ENSG00000164136;ENSG00000185591;Homo_sapiens_newGene_4925;ENSG00000114209;ENSG00000113916;ENSG00000058085;ENSG00000133703;ENSG00000091136;ENSG00000102804;Homo_sapiens_newGene_4422;ENSG00000145431;ENSG00000131759;ENSG00000163235;ENSG00000151893;ENSG00000137693;ENSG00000139146;ENSG00000066279;ENSG00000141441;ENSG00000062650;ENSG00000137575;ENSG00000164219;ENSG0000018…	SYF2;EAPP;IL15;SP1;Homo_sapiens_newGene_4925;PDCD10;BCL6;LAMC2;KRAS;LAMB1;TSC22D1;Homo_sapiens_newGene_4422;PDGFC;RARA;TGFA;CACUL1;YAP1;SINHCAF;ASPM;GAREM1;WAPL;SDCBP;PGGT1B;PRAME;IL7R;IRS1;PDCL3;STXBP4;CLCF1;FAM98B;LIF;NGFR;WWTR1;NDUFAF4;FAM98A;ZNF143;E2F1;KLF5;CDK6;DISC1
GO:0090087	regulation of peptide transport	68	-0.382900164533308	-1.51128137383552	0.00986193293885602	0.080899431677786	3017	ENSG00000114209;ENSG00000126746;ENSG00000014164;ENSG00000164506;ENSG00000135968;ENSG00000112697;ENSG00000154174;ENSG00000160949;ENSG00000075218;ENSG00000100393;ENSG00000174842;ENSG00000198843;ENSG00000164151;ENSG00000135541;ENSG00000142166;ENSG00000198168;ENSG00000109670;ENSG00000049249;ENSG00000163874;ENSG00000058729;ENSG00000169047;ENSG00000166263;ENSG00000175505;ENSG00000203965;ENSG00000138376…	PDCD10;ZNF384;ZC3H3;STXBP5;GCC2;TMEM30A;TOMM70;TONSL;GTSE1;EP300;GLMN;SELENOT;ICE1;AHI1;IFNAR1;SVIP;FBXW7;TNFRSF9;ZC3H12A;RIOK2;IRS1;STXBP4;CLCF1;EFCAB7;BARD1;LIF;TPR;YOD1
GO:0071375	cellular response to peptide hormone stimulus	22	-0.555865546972393	-1.7293740440214	0.0099009900990099	0.080899431677786	2589	ENSG00000109458;ENSG00000170027;ENSG00000137145;ENSG00000136111;ENSG00000152518;ENSG00000169047;ENSG00000166263;ENSG00000050820;ENSG00000185650	GAB1;YWHAG;DENND4C;TBC1D4;ZFP36L2;IRS1;STXBP4;BCAR1;ZFP36L1
GO:0007281	germ cell development	35	-0.467165521422223	-1.62953402124376	0.00992063492063492	0.080899431677786	3223	ENSG00000183291;ENSG00000144451;ENSG00000072364;ENSG00000131759;ENSG00000037474;ENSG00000105948;ENSG00000114473;ENSG00000066279;ENSG00000136866;ENSG00000112029;ENSG00000170365;ENSG00000113658;ENSG00000134709;ENSG00000115548;ENSG00000118689;ENSG00000136492;ENSG00000179598	SELENOF;SPAG16;AFF4;RARA;NSUN2;TTC26;IQCG;ASPM;ZFP37;FBXO5;SMAD1;SMAD5;HOOK1;KDM3A;FOXO3;BRIP1;PLD6
GO:0040029	regulation of gene expression, epigenetic	32	-0.486495624527874	-1.65637544177796	0.00992063492063492	0.080899431677786	2274	ENSG00000174842;ENSG00000009954;ENSG00000180628;ENSG00000178691;ENSG00000131263;ENSG00000139154;ENSG00000080345;ENSG00000119969;ENSG00000277858;ENSG00000124795;ENSG00000105849	GLMN;BAZ1B;PCGF5;SUZ12;RLIM;AEBP2;RIF1;HELLS;H2AB2;DEK;POLR1F
GO:0030098	lymphocyte differentiation	23	-0.552872535211033	-1.72338197379303	0.0099601593625498	0.080899431677786	3239	ENSG00000076554;ENSG00000113916;ENSG00000152457;ENSG00000217128;ENSG00000100393;ENSG00000119866;ENSG00000126804;ENSG00000168685;ENSG00000152518;ENSG00000175505;ENSG00000119969;ENSG00000067082	TPD52;BCL6;DCLRE1C;FNIP1;EP300;BCL11A;ZBTB1;IL7R;ZFP36L2;CLCF1;HELLS;KLF6
GO:0006334	nucleosome assembly	40	-0.452712817458223	-1.62582257577282	0.00998003992015968	0.080899431677786	3157	ENSG00000111875;Homo_sapiens_newGene_5182;Homo_sapiens_newGene_5322;ENSG00000083168;Homo_sapiens_newGene_5138;Homo_sapiens_newGene_5270;Homo_sapiens_newGene_4383;ENSG00000159055;ENSG00000179119;Homo_sapiens_newGene_4092;ENSG00000151725;ENSG00000167670;ENSG00000159259;ENSG00000156650;ENSG00000129534;ENSG00000143401;ENSG00000031691;ENSG00000277858	ASF1A;Homo_sapiens_newGene_5182;Homo_sapiens_newGene_5322;KAT6A;Homo_sapiens_newGene_5138;Homo_sapiens_newGene_5270;Homo_sapiens_newGene_4383;MIS18A;SPTY2D1;Homo_sapiens_newGene_4092;CENPU;CHAF1A;CHAF1B;KAT6B;MIS18BP1;ANP32E;CENPQ;H2AB2
GO:0010948	negative regulation of cell cycle process	40	-0.456629110084408	-1.63988711452551	0.00998003992015968	0.080899431677786	3551	ENSG00000177595;ENSG00000117614;ENSG00000183580;ENSG00000159147;ENSG00000113916;ENSG00000197256;ENSG00000075218;ENSG00000100393;ENSG00000112029;ENSG00000109670;ENSG00000062650;ENSG00000163781;ENSG00000129173;ENSG00000136826;ENSG00000152518;ENSG00000178691;ENSG00000101972;ENSG00000128342;ENSG00000117724;ENSG00000047410;ENSG00000101412	PIDD1;SYF2;FBXL7;DONSON;BCL6;KANK2;GTSE1;EP300;FBXO5;FBXW7;WAPL;TOPBP1;E2F8;KLF4;ZFP36L2;SUZ12;STAG2;LIF;CENPF;TPR;E2F1
GO:0032504	multicellular organism reproduction	86	-0.367397434424179	-1.51964605120197	0.01	0.080899431677786	3396	ENSG00000134046;ENSG00000152582;ENSG00000185591;Homo_sapiens_newGene_5213;ENSG00000066923;ENSG00000183291;ENSG00000144451;ENSG00000113916;ENSG00000072364;ENSG00000037474;ENSG00000105948;ENSG00000170684;ENSG00000144061;ENSG00000145388;ENSG00000114473;ENSG00000066279;ENSG00000136866;ENSG00000112029;ENSG00000217442;ENSG00000196074;ENSG00000258484;ENSG00000134709;ENSG00000138587;ENSG00000115548;ENSG0…	MBD2;SPEF2;SP1;Homo_sapiens_newGene_5213;STAG3;SELENOF;SPAG16;BCL6;AFF4;NSUN2;TTC26;ZNF296;NPHP1;METTL14;IQCG;ASPM;ZFP37;FBXO5;SYCE3;SYCP2;SPESP1;HOOK1;MNS1;KDM3A;DMRTA1;FOXO3;ZNF148;BARD1;LIF;IQCJ-SCHIP1;E2F1;BRIP1;PLD6
GO:1903047	mitotic cell cycle process	79	-0.36282141425615	-1.47019269494388	0.01	0.080899431677786	3578	ENSG00000167513;ENSG00000177595;ENSG00000175216;ENSG00000117614;ENSG00000141867;Homo_sapiens_newGene_5182;Homo_sapiens_newGene_5322;ENSG00000183580;ENSG00000159147;Homo_sapiens_newGene_5138;ENSG00000046651;ENSG00000151893;Homo_sapiens_newGene_5270;ENSG00000075218;ENSG00000100393;ENSG00000170027;ENSG00000176390;ENSG00000112029;ENSG00000182923;ENSG00000101057;ENSG00000062650;ENSG00000163781;ENSG000…	CDT1;PIDD1;CKAP5;SYF2;BRD4;Homo_sapiens_newGene_5182;Homo_sapiens_newGene_5322;FBXL7;DONSON;Homo_sapiens_newGene_5138;OFD1;CACUL1;Homo_sapiens_newGene_5270;GTSE1;EP300;YWHAG;CRLF3;FBXO5;CEP63;MYBL2;WAPL;TOPBP1;E2F8;MZT1;ABRAXAS2;NPAT;CKAP2;RRS1;CEP135;CENPF;TPR;E2F1;SPDL1
GO:0001570	vasculogenesis	18	-0.62296964259058	-1.82079659771419	0.0102040816326531	0.0821646907656324	2446	ENSG00000137693;ENSG00000145715;ENSG00000174842;ENSG00000109670;ENSG00000152518;ENSG00000142627;ENSG00000171223;ENSG00000138448;ENSG00000185650	YAP1;RASA1;GLMN;FBXW7;ZFP36L2;EPHA2;JUNB;ITGAV;ZFP36L1
GO:1905269	positive regulation of chromatin organization	17	-0.607972105816323	-1.74236833387848	0.0102880658436214	0.0824556366512031	3108	Homo_sapiens_newGene_5322;ENSG00000113916;Homo_sapiens_newGene_5138;Homo_sapiens_newGene_5270;ENSG00000100393;ENSG00000198160;ENSG00000128342;ENSG00000080345;ENSG00000047410;ENSG00000019549	Homo_sapiens_newGene_5322;BCL6;Homo_sapiens_newGene_5138;Homo_sapiens_newGene_5270;EP300;MIER1;LIF;RIF1;TPR;SNAI2
GO:0051246	regulation of protein metabolic process	353	-0.263326525042007	-1.31324152822651	0.0105633802816901	0.0842702413310271	2536	ENSG00000056050;ENSG00000078140;ENSG00000151893;ENSG00000128791;ENSG00000174928;ENSG00000217128;ENSG00000160949;ENSG00000005339;Homo_sapiens_newGene_5270;ENSG00000100393;ENSG00000173542;ENSG00000099992;ENSG00000157625;ENSG00000146281;ENSG00000174842;ENSG00000145388;ENSG00000101695;ENSG00000119698;ENSG00000198843;ENSG00000170027;ENSG00000141441;ENSG00000107338;ENSG00000169018;ENSG00000005810;ENSG0…	HPF1;UBE2K;CACUL1;TWSG1;C3orf33;FNIP1;TONSL;CREBBP;Homo_sapiens_newGene_5270;EP300;MOB1B;TBC1D10A;TAB3;PM20D2;GLMN;METTL14;RNF125;PPP4R4;SELENOT;YWHAG;GAREM1;SHB;FEM1B;MYCBP2;DCUN1D4;FBXO5;SENP1;UVRAG;IFNAR1;MAP3K1;FNIP2;SVIP;Homo_sapiens_newGene_4817;FBXW7;KBTBD4;ANKRD26;RFFL;BBS7;SPINK5;ISG15;MPRIP;UBC;SPOPL;GEMIN5;SAMD9L;ZC3H12A;C2CD3;KLF4;MAGI3;ZFP36L2;MECOM;SWAP70;LONRF3;PDCL3;NAB2;KDM3A;Hom…
GO:0006396	RNA processing	174	-0.304014083407794	-1.39541643702322	0.0109489051094891	0.0869432823877447	4158	ENSG00000122692;ENSG00000182196;ENSG00000099995;ENSG00000178694;ENSG00000085872;ENSG00000137656;ENSG00000136875;ENSG00000130332;ENSG00000167272;ENSG00000114503;ENSG00000197381;ENSG00000163714;ENSG00000151657;Homo_sapiens_newGene_1588;ENSG00000164167;ENSG00000115368;ENSG00000109536;ENSG00000084463;ENSG00000135698;ENSG00000117614;ENSG00000162408;ENSG00000113360;ENSG00000135900;ENSG00000129347;ENSG0…	SMU1;ARL6IP4;SF3A1;NSUN3;CHERP;BUD13;PRPF4;LSM7;POP5;NCBP2;ADARB1;U2SURP;KIN;Homo_sapiens_newGene_1588;LSM6;WDR75;FRG1;WBP11;MPHOSPH6;SYF2;NOL9;DROSHA;MRPL44;KRI1;HNRNPK;MDN1;SFSWAP;TRNT1;NGDN;ZC3H3;GAR1;IVNS1ABP;SNRNP48;SPEN;SART3;TRMO;Homo_sapiens_newGene_2946;CWC25;CRNKL1;NSUN2;BYSL;EXOSC3;METTL14;TARBP1;TEX10;Homo_sapiens_newGene_5001;Homo_sapiens_newGene_5032;RPP40;BMT2;PSIP1;TRUB1;DICER1;SE…
GO:0018023	peptidyl-lysine trimethylation	12	0.667618990223436	1.73699635333771	0.011472275334608	0.0906813844652503	2007	ENSG00000145002;ENSG00000214756;ENSG00000186523;ENSG00000118894;ENSG00000139160;Homo_sapiens_newGene_1793;Homo_sapiens_newGene_6196	FAM86B2;CSKMT;FAM86B1;EEF2KMT;ETFBKMT;Homo_sapiens_newGene_1793;Homo_sapiens_newGene_6196
GO:0009719	response to endogenous stimulus	101	-0.350717792651547	-1.47995129434651	0.0118110236220472	0.09164189869101	2650	ENSG00000109458;ENSG00000137218;ENSG00000154174;ENSG00000128791;ENSG00000137693;Homo_sapiens_newGene_5270;ENSG00000100393;ENSG00000170027;ENSG00000137145;ENSG00000141441;ENSG00000095015;ENSG00000107290;ENSG00000150991;ENSG00000136111;ENSG00000152518;ENSG00000169047;ENSG00000171241;ENSG00000166263;ENSG00000115548;ENSG00000087074;ENSG00000050820;ENSG00000064300;ENSG00000084636;ENSG00000047410;ENSG0…	GAB1;FRS3;TOMM70;TWSG1;YAP1;Homo_sapiens_newGene_5270;EP300;YWHAG;DENND4C;GAREM1;MAP3K1;SETX;UBC;TBC1D4;ZFP36L2;IRS1;SHCBP1;STXBP4;KDM3A;PPP1R15A;BCAR1;NGFR;COL16A1;TPR;E2F1;KLF6;KLF10;SNAI2
GO:0045598	regulation of fat cell differentiation	22	-0.536126726787703	-1.66796386403644	0.0118811881188119	0.09164189869101	2050	ENSG00000107890;ENSG00000163874;ENSG00000152518;ENSG00000085276;ENSG00000018408;ENSG00000101412;ENSG00000019549	ANKRD26;ZC3H12A;ZFP36L2;MECOM;WWTR1;E2F1;SNAI2
GO:0033157	regulation of intracellular protein transport	32	-0.48451973722324	-1.64964812288317	0.0119047619047619	0.09164189869101	3442	ENSG00000141376;ENSG00000114209;ENSG00000014164;ENSG00000135968;ENSG00000112697;ENSG00000075218;ENSG00000100393;ENSG00000164151;ENSG00000198168;ENSG00000109670;ENSG00000163874;ENSG00000058729;ENSG00000203965;ENSG00000138376;ENSG00000047410;ENSG00000180667	BCAS3;PDCD10;ZC3H3;GCC2;TMEM30A;GTSE1;EP300;ICE1;SVIP;FBXW7;ZC3H12A;RIOK2;EFCAB7;BARD1;TPR;YOD1
GO:1990830	cellular response to leukemia inhibitory factor	36	-0.455732710257004	-1.60551587831742	0.0119284294234592	0.09164189869101	2092	ENSG00000184557;ENSG00000085274;ENSG00000154380;ENSG00000101057;ENSG00000136826;Homo_sapiens_newGene_4092;ENSG00000115548;ENSG00000134758;ENSG00000096717;ENSG00000086300;ENSG00000080345;ENSG00000119969;ENSG00000102554;ENSG00000105849	SOCS3;MYNN;ENAH;MYBL2;KLF4;Homo_sapiens_newGene_4092;KDM3A;RNF138;SIRT1;SNX10;RIF1;HELLS;KLF5;POLR1F
GO:0007098	centrosome cycle	23	-0.53736033053246	-1.67502823542794	0.0119521912350598	0.09164189869101	2768	ENSG00000117155;ENSG00000140299;ENSG00000054282;ENSG00000198382;ENSG00000182923;ENSG00000168014;ENSG00000044459;ENSG00000174799;ENSG00000156876	SSX2IP;BNIP2;SDCCAG8;UVRAG;CEP63;C2CD3;CNTLN;CEP135;SASS6
GO:0048609	multicellular organismal reproductive process	86	-0.354953111018643	-1.46817327226779	0.012	0.09164189869101	3396	ENSG00000134046;ENSG00000152582;ENSG00000185591;Homo_sapiens_newGene_5213;ENSG00000066923;ENSG00000183291;ENSG00000144451;ENSG00000113916;ENSG00000072364;ENSG00000037474;ENSG00000105948;ENSG00000170684;ENSG00000144061;ENSG00000145388;ENSG00000114473;ENSG00000066279;ENSG00000136866;ENSG00000112029;ENSG00000217442;ENSG00000196074;ENSG00000134709;ENSG00000138587;ENSG00000115548;ENSG00000176399;ENSG0…	MBD2;SPEF2;SP1;Homo_sapiens_newGene_5213;STAG3;SELENOF;SPAG16;BCL6;AFF4;NSUN2;TTC26;ZNF296;NPHP1;METTL14;IQCG;ASPM;ZFP37;FBXO5;SYCE3;SYCP2;HOOK1;MNS1;KDM3A;DMRTA1;FOXO3;ZNF148;BARD1;LIF;IQCJ-SCHIP1;E2F1;BRIP1;PLD6
GO:0019953	sexual reproduction	87	-0.357094810574326	-1.47288588568103	0.0120481927710843	0.09164189869101	3223	Homo_sapiens_newGene_5213;ENSG00000066923;ENSG00000183291;ENSG00000144451;ENSG00000113916;ENSG00000072364;ENSG00000037474;ENSG00000105948;ENSG00000170684;ENSG00000144061;ENSG00000145388;ENSG00000114473;ENSG00000066279;ENSG00000136866;ENSG00000112029;ENSG00000217442;ENSG00000104450;ENSG00000196074;ENSG00000258484;ENSG00000134709;ENSG00000138587;ENSG00000115548;ENSG00000176399;ENSG00000109738;ENSG0…	Homo_sapiens_newGene_5213;STAG3;SELENOF;SPAG16;BCL6;AFF4;NSUN2;TTC26;ZNF296;NPHP1;METTL14;IQCG;ASPM;ZFP37;FBXO5;SYCE3;SPAG1;SYCP2;SPESP1;HOOK1;MNS1;KDM3A;DMRTA1;GLRB;FOXO3;ZNF148;LY6K;BARD1;E2F1;BRIP1;PLD6
GO:0033673	negative regulation of kinase activity	29	-0.502726181600671	-1.66598673679466	0.0120724346076459	0.09164189869101	2044	ENSG00000107338;Homo_sapiens_newGene_4817;ENSG00000155792;ENSG00000018408;ENSG00000110172;Homo_sapiens_newGene_4404	SHB;Homo_sapiens_newGene_4817;DEPTOR;WWTR1;CHORDC1;Homo_sapiens_newGene_4404
GO:0071826	ribonucleoprotein complex subunit organization	29	-0.503611829302675	-1.66892168901918	0.0120724346076459	0.09164189869101	1663	ENSG00000107290;ENSG00000148296;ENSG00000082516;ENSG00000130810;ENSG00000117174;ENSG00000083635;ENSG00000100583;ENSG00000179041;ENSG00000113460;ENSG00000179598	SETX;SURF6;GEMIN5;PPAN;ZNHIT6;NUFIP1;SAMD15;RRS1;BRIX1;PLD6
GO:0006360	transcription from RNA polymerase I promoter	11	-0.666972101098046	-1.71491324242583	0.0122448979591837	0.0921392689459144	1847	ENSG00000117877;ENSG00000143498;ENSG00000105849	POLR1G;TAF1A;POLR1F
GO:0098813	nuclear chromosome segregation	27	-0.513648234051398	-1.65852074258044	0.0122448979591837	0.0921392689459144	1713	ENSG00000182923;ENSG00000109670;ENSG00000062650;ENSG00000165660;ENSG00000196074;ENSG00000101972;ENSG00000179041;ENSG00000161860;ENSG00000117724;ENSG00000031691;ENSG00000136492;ENSG00000040275	CEP63;FBXW7;WAPL;ABRAXAS2;SYCP2;STAG2;RRS1;SYCE2;CENPF;CENPQ;BRIP1;SPDL1
GO:0001975	response to amphetamine	13	-0.641274443125596	-1.72906891045206	0.0123203285420945	0.0922412020093594	1138	ENSG00000099256;ENSG00000116741;ENSG00000138814	PRTFDC1;RGS2;PPP3CA
GO:0048869	cellular developmental process	366	-0.261431495896369	-1.30664494435909	0.0125223613595707	0.0922412020093594	3021	ENSG00000126970;ENSG00000144451;Homo_sapiens_newGene_5239;ENSG00000076554;ENSG00000113916;ENSG00000177508;ENSG00000164506;ENSG00000139800;ENSG00000164039;ENSG00000132740;ENSG00000146909;ENSG00000174013;ENSG00000196739;ENSG00000091136;ENSG00000178385;ENSG00000160219;ENSG00000112365;ENSG00000152457;ENSG00000072364;ENSG00000112697;ENSG00000065526;ENSG00000109458;ENSG00000104164;ENSG00000115808;Homo_…	ZC4H2;SPAG16;Homo_sapiens_newGene_5239;TPD52;BCL6;IRX3;STXBP5;ZIC5;BDH2;IGHMBP2;NOM1;FBXO45;COL27A1;LAMB1;PLEKHM3;GAB3;ZBTB24;DCLRE1C;AFF4;TMEM30A;SPEN;GAB1;BLOC1S6;STRN;Homo_sapiens_newGene_4797;TWSG1;FNIP1;NSUN2;TTC26;BYSL;YAP1;EP300;GPRIN1;COL12A1;CLIP1;GLMN;NPHP1;BCL11A;METTL14;YWHAG;SRGAP2B;IQCG;Homo_sapiens_newGene_4959;C1GALT1C1;ADGRG6;ASPM;AHI1;Homo_sapiens_newGene_4255;FEM1B;MYCBP2;ZFP37…
GO:0000018	regulation of DNA recombination	15	-0.621670861008395	-1.73363139038309	0.0125260960334029	0.0922412020093594	2856	ENSG00000122376;ENSG00000107371;ENSG00000168685;ENSG00000175505;ENSG00000163104;ENSG00000182263;ENSG00000080345;ENSG00000111247	SHLD2;EXOSC3;IL7R;CLCF1;SMARCAD1;FIGN;RIF1;RAD51AP1
GO:0071347	cellular response to interleukin-1	15	-0.622979754520679	-1.73728145510687	0.0125260960334029	0.0922412020093594	2323	ENSG00000100387;ENSG00000078902;ENSG00000023839;ENSG00000112578;ENSG00000157625;ENSG00000126368;ENSG00000150991;ENSG00000163874;ENSG00000136997	RBX1;TOLLIP;ABCC2;BYSL;TAB3;NR1D1;UBC;ZC3H12A;MYC
GO:2000379	positive regulation of reactive oxygen species metabolic process	12	-0.642431349864163	-1.67426012734293	0.0125260960334029	0.0922412020093594	1300	ENSG00000136826;ENSG00000118689;ENSG00000163661	KLF4;FOXO3;PTX3
GO:0006310	DNA recombination	57	-0.404159563869381	-1.55270291892343	0.0136186770428016	0.0994042166333555	2815	ENSG00000160957;ENSG00000152457;ENSG00000105486;ENSG00000106399;ENSG00000168152;ENSG00000160949;ENSG00000107371;ENSG00000163312;ENSG00000085999;ENSG00000069275;ENSG00000163961;ENSG00000217442;ENSG00000182923;ENSG00000163781;ENSG00000133789;ENSG00000012048;ENSG00000156384;ENSG00000004700;ENSG00000197299;ENSG00000111247;ENSG00000152422;ENSG00000136492	RECQL4;DCLRE1C;LIG1;RPA3;THAP9;TONSL;EXOSC3;HELQ;RAD54L;NUCKS1;RNF168;SYCE3;CEP63;TOPBP1;SWAP70;BRCA1;SFR1;RECQL;BLM;RAD51AP1;XRCC4;BRIP1
GO:0007169	transmembrane receptor protein tyrosine kinase signaling pathway	55	-0.406893059201123	-1.56226261839931	0.01364522417154	0.0994042166333555	2589	ENSG00000137218;ENSG00000198799;ENSG00000076641;ENSG00000185483;ENSG00000135541;ENSG00000141441;ENSG00000107338;ENSG00000107290;ENSG00000169047;ENSG00000171241;ENSG00000166263;ENSG00000105976;ENSG00000050820;ENSG00000124145;ENSG00000169071;ENSG00000064300;ENSG00000283154;ENSG00000144655	FRS3;LRIG2;PAG1;ROR1;AHI1;GAREM1;SHB;SETX;IRS1;SHCBP1;STXBP4;MET;BCAR1;SDC4;ROR2;NGFR;IQCJ-SCHIP1;CSRNP1
GO:0070201	regulation of establishment of protein localization	71	-0.370963355867728	-1.48160383947791	0.013671875	0.0994042166333555	3017	ENSG00000114209;ENSG00000126746;ENSG00000014164;ENSG00000164506;ENSG00000135968;ENSG00000112697;ENSG00000154174;ENSG00000160949;ENSG00000075218;ENSG00000100393;ENSG00000174842;ENSG00000143514;ENSG00000164151;ENSG00000170027;ENSG00000135541;ENSG00000142166;ENSG00000198168;ENSG00000109670;ENSG00000049249;ENSG00000163874;ENSG00000058729;ENSG00000169047;ENSG00000166263;ENSG00000203965;ENSG00000138376…	PDCD10;ZNF384;ZC3H3;STXBP5;GCC2;TMEM30A;TOMM70;TONSL;GTSE1;EP300;GLMN;TP53BP2;ICE1;YWHAG;AHI1;IFNAR1;SVIP;FBXW7;TNFRSF9;ZC3H12A;RIOK2;IRS1;STXBP4;EFCAB7;BARD1;TPR;E2F1;YOD1
GO:0000278	mitotic cell cycle	101	-0.345758031260775	-1.45902220137285	0.0137795275590551	0.0997412246610374	3578	ENSG00000167513;ENSG00000177595;ENSG00000175216;ENSG00000117614;ENSG00000141867;Homo_sapiens_newGene_5182;Homo_sapiens_newGene_5322;ENSG00000183580;ENSG00000136159;ENSG00000159147;Homo_sapiens_newGene_5138;ENSG00000046651;ENSG00000151893;Homo_sapiens_newGene_5270;ENSG00000075218;ENSG00000100393;ENSG00000130779;ENSG00000170027;ENSG00000176390;ENSG00000112029;ENSG00000182923;ENSG00000101057;ENSG000…	CDT1;PIDD1;CKAP5;SYF2;BRD4;Homo_sapiens_newGene_5182;Homo_sapiens_newGene_5322;FBXL7;NUDT15;DONSON;Homo_sapiens_newGene_5138;OFD1;CACUL1;Homo_sapiens_newGene_5270;GTSE1;EP300;CLIP1;YWHAG;CRLF3;FBXO5;CEP63;MYBL2;WAPL;TOPBP1;E2F8;EML4;MZT1;ABRAXAS2;NUP62;NPAT;PBK;SRSF2;CKAP2;RRS1;LATS1;CEP135;CENPF;TPR;E2F1;SPDL1
GO:0000398	mRNA splicing, via spliceosome	78	-0.361404206964238	-1.47056953928285	0.0138339920948617	0.0997412246610374	4274	ENSG00000115128;ENSG00000122692;ENSG00000137656;ENSG00000136875;ENSG00000102241;ENSG00000114503;ENSG00000146007;ENSG00000164167;ENSG00000109536;ENSG00000275895;ENSG00000117614;ENSG00000139910;ENSG00000150316;ENSG00000168438;ENSG00000170860;ENSG00000168566;ENSG00000065526;ENSG00000273559;ENSG00000128534;ENSG00000164609;ENSG00000145388;ENSG00000120688;ENSG00000100603;Homo_sapiens_newGene_5001;Homo_…	SF3B6;SMU1;BUD13;PRPF4;HTATSF1;NCBP2;ZMAT2;LSM6;FRG1;U2AF1L5;SYF2;NOVA1;CWC15;CDC40;LSM3;SNRNP48;SPEN;CWC25;LSM8;SLU7;METTL14;WBP4;SNW1;Homo_sapiens_newGene_5001;Homo_sapiens_newGene_4790;PSIP1;SETX;GEMIN5;ZRSR2;HNRNPM;SDE2;RBM41;PNN;PRPF38B
GO:0032886	regulation of microtubule-based process	44	-0.427098313892208	-1.57007447842256	0.0139165009940358	0.0998865935437643	1409	ENSG00000118007;ENSG00000104237;ENSG00000136108;ENSG00000101972;ENSG00000047410;ENSG00000110172;Homo_sapiens_newGene_4404	STAG1;RP1;CKAP2;STAG2;TPR;CHORDC1;Homo_sapiens_newGene_4404
GO:0000280	nuclear division	30	-0.482340459987109	-1.61705061315101	0.014	0.0998865935437643	1917	ENSG00000112029;ENSG00000217442;ENSG00000182923;ENSG00000101057;ENSG00000062650;ENSG00000163781;ENSG00000204899;ENSG00000165660;ENSG00000196074;ENSG00000179041;ENSG00000161860;ENSG00000136492;ENSG00000040275	FBXO5;SYCE3;CEP63;MYBL2;WAPL;TOPBP1;MZT1;ABRAXAS2;SYCP2;RRS1;SYCE2;BRIP1;SPDL1
GO:0001959	regulation of cytokine-mediated signaling pathway	21	-0.549391183505361	-1.68861987745165	0.0140280561122244	0.0998865935437643	2500	ENSG00000154124;Homo_sapiens_newGene_4817;ENSG00000092871;ENSG00000106052;ENSG00000056558;ENSG00000134070;ENSG00000023445	OTULIN;Homo_sapiens_newGene_4817;RFFL;TAX1BP1;TRAF1;IRAK2;BIRC3
GO:0010803	regulation of tumor necrosis factor-mediated signaling pathway	13	-0.627508578751442	-1.69195199682793	0.0143737166324435	0.101926680213602	2326	Homo_sapiens_newGene_4817;ENSG00000092871;ENSG00000106052;ENSG00000056558;ENSG00000023445	Homo_sapiens_newGene_4817;RFFL;TAX1BP1;TRAF1;BIRC3
GO:0033043	regulation of organelle organization	197	-0.297190146071777	-1.3856841827776	0.014760147601476	0.104237970766248	2493	ENSG00000213123;Homo_sapiens_newGene_4519;Homo_sapiens_newGene_5270;ENSG00000100393;ENSG00000099992;ENSG00000130779;ENSG00000143514;ENSG00000170027;ENSG00000005810;ENSG00000112029;ENSG00000198382;ENSG00000095015;ENSG00000109670;ENSG00000062650;ENSG00000198160;ENSG00000143924;ENSG00000118007;Homo_sapiens_newGene_7006;ENSG00000179119;ENSG00000058729;ENSG00000104237;ENSG00000136111;ENSG00000119878;E…	DYNLT2B;Homo_sapiens_newGene_4519;Homo_sapiens_newGene_5270;EP300;TBC1D10A;CLIP1;TP53BP2;YWHAG;MYCBP2;FBXO5;UVRAG;MAP3K1;FBXW7;WAPL;MIER1;EML4;STAG1;Homo_sapiens_newGene_7006;SPTY2D1;RIOK2;RP1;TBC1D4;CRIPT;SWAP70;MNS1;KDM3A;CKAP2;MKI67;TBC1D15;STAG2;Homo_sapiens_newGene_6997;LIF;CDC42EP3;CEP135;Homo_sapiens_newGene_4555;RIF1;CENPF;TPR;E2F1;CD2AP;PLD6;CHORDC1;SNAI2;Homo_sapiens_newGene_4404
GO:0009314	response to radiation	60	-0.390496968004083	-1.51692734999391	0.0152963671128107	0.10758390102544	2335	ENSG00000137693;ENSG00000100393;ENSG00000144061;ENSG00000143514;ENSG00000085999;ENSG00000069275;ENSG00000163961;Homo_sapiens_newGene_5032;ENSG00000109670;ENSG00000126804;ENSG00000163781;ENSG00000104237;ENSG00000169047;ENSG00000166130;ENSG00000087074;ENSG00000111247;ENSG00000019549	YAP1;EP300;NPHP1;TP53BP2;RAD54L;NUCKS1;RNF168;Homo_sapiens_newGene_5032;FBXW7;ZBTB1;TOPBP1;RP1;IRS1;IKBIP;PPP1R15A;RAD51AP1;SNAI2
GO:0016049	cell growth	11	0.672394307486365	1.69218226165665	0.015625	0.108974412315373	3184	ENSG00000164050;Homo_sapiens_newGene_4458;ENSG00000172037;ENSG00000128602;Homo_sapiens_newGene_4166;ENSG00000154059;ENSG00000103034	PLXNB1;Homo_sapiens_newGene_4458;LAMB2;SMO;Homo_sapiens_newGene_4166;IMPACT;NDRG4
GO:0000724	double-strand break repair via homologous recombination	33	-0.45888697561083	-1.57824377825182	0.0158102766798419	0.108974412315373	2374	ENSG00000101773;ENSG00000163312;ENSG00000085999;ENSG00000069275;ENSG00000198887;ENSG00000139618;ENSG00000156384;ENSG00000196584;ENSG00000182185;ENSG00000146263;ENSG00000111247	RBBP8;HELQ;RAD54L;NUCKS1;SMC5;BRCA2;SFR1;XRCC2;RAD51B;MMS22L;RAD51AP1
GO:0006275	regulation of DNA replication	20	-0.561267010401453	-1.70740552495505	0.0158102766798419	0.108974412315373	3654	ENSG00000167513;ENSG00000159147;ENSG00000113916;ENSG00000011451;ENSG00000069275;ENSG00000109670;ENSG00000062650;ENSG00000129173;ENSG00000276644;ENSG00000141446;ENSG00000132646;ENSG00000101972;ENSG00000171320	CDT1;DONSON;BCL6;WIZ;NUCKS1;FBXW7;WAPL;E2F8;DACH1;ESCO1;PCNA;STAG2;ESCO2
GO:0022406	membrane docking	34	-0.469642612525619	-1.62619821626199	0.0158102766798419	0.108974412315373	2828	ENSG00000104164;ENSG00000046651;ENSG00000144061;ENSG00000170027;ENSG00000116903;ENSG00000135541;ENSG00000048342;ENSG00000182923;ENSG00000138768;ENSG00000168014;ENSG00000165650;ENSG00000204852;ENSG00000135604;ENSG00000174799;ENSG00000126775;ENSG00000135315	BLOC1S6;OFD1;NPHP1;YWHAG;EXOC8;AHI1;CC2D2A;CEP63;USO1;C2CD3;PDZD8;TCTN1;STX11;CEP135;ATG14;CEP162
GO:0046649	lymphocyte activation	43	-0.416649561214182	-1.52673211362973	0.0158102766798419	0.108974412315373	2915	ENSG00000113916;ENSG00000152457;ENSG00000217128;ENSG00000100393;ENSG00000107371;ENSG00000119866;ENSG00000163961;ENSG00000107338;ENSG00000142166;ENSG00000126804;ENSG00000168685;ENSG00000152518;ENSG00000133789;ENSG00000175505;ENSG00000135604;ENSG00000119969;ENSG00000067082	BCL6;DCLRE1C;FNIP1;EP300;EXOSC3;BCL11A;RNF168;SHB;IFNAR1;ZBTB1;IL7R;ZFP36L2;SWAP70;CLCF1;STX11;HELLS;KLF6
GO:0030097	hemopoiesis	76	-0.363224082204015	-1.4660086974648	0.016	0.109842734325854	3390	ENSG00000135535;ENSG00000164136;ENSG00000185591;ENSG00000076554;ENSG00000113916;ENSG00000160219;ENSG00000112365;ENSG00000152457;ENSG00000182010;ENSG00000128791;ENSG00000217128;ENSG00000100393;ENSG00000119866;ENSG00000107338;ENSG00000126804;ENSG00000133641;ENSG00000177409;ENSG00000168685;ENSG00000136826;ENSG00000152518;ENSG00000085276;ENSG00000153207;ENSG00000175505;ENSG00000179041;ENSG00000119969…	CD164;IL15;SP1;TPD52;BCL6;GAB3;ZBTB24;DCLRE1C;RTKN2;TWSG1;FNIP1;EP300;BCL11A;SHB;ZBTB1;C12orf29;SAMD9L;IL7R;KLF4;ZFP36L2;MECOM;AHCTF1;CLCF1;RRS1;HELLS;SH2B3;ESCO2;KLF6
GO:1904950	negative regulation of establishment of protein localization	14	-0.605597320406249	-1.66980105564795	0.0164271047227926	0.112327361868051	1669	ENSG00000049249;ENSG00000163874;ENSG00000169047;ENSG00000138376;ENSG00000180667	TNFRSF9;ZC3H12A;IRS1;BARD1;YOD1
GO:0042127	regulation of cell proliferation	187	-0.294924084372337	-1.3663328937785	0.016728624535316	0.113937001723787	3447	ENSG00000121210;ENSG00000171310;ENSG00000170881;ENSG00000162783;ENSG00000198026;ENSG00000117614;ENSG00000114446;ENSG00000064666;ENSG00000135535;ENSG00000070019;ENSG00000129518;ENSG00000134046;ENSG00000164136;ENSG00000185591;ENSG00000144354;ENSG00000102974;ENSG00000114209;ENSG00000113916;ENSG00000058085;ENSG00000109756;ENSG00000091136;ENSG00000102804;ENSG00000168826;ENSG00000115808;ENSG00000106399…	TMEM131L;CHST11;RNF139;IER5;ZNF335;SYF2;IFT57;CNN2;CD164;GUCY2C;EAPP;MBD2;IL15;SP1;CDCA7;CTCF;PDCD10;BCL6;LAMC2;RAPGEF2;LAMB1;TSC22D1;ZBTB49;STRN;RPA3;KANK2;CACUL1;TWSG1;YAP1;MCC;GLMN;ZBTB17;SINHCAF;ASPM;GAREM1;CHEK1;FBXW7;WAPL;TNFRSF9;PGGT1B;IL7R;KLF4;DACH1;IRS1;MECOM;C18orf54;SHCBP1;PDCL3;ETV3;STXBP4;UTP20;PPP1R15A;FOXO3;CLCF1;FAM98B;LIF;NGFR;WWTR1;NDUFAF4;TOPORS;FAM98A;ZNF143;E2F1;BRIP1;SPRY2;…
GO:0045595	regulation of cell differentiation	195	-0.29506080348361	-1.3687727956436	0.0169172932330827	0.114768375559703	3008	ENSG00000113971;Homo_sapiens_newGene_5322;ENSG00000167604;ENSG00000113916;ENSG00000177508;ENSG00000112697;ENSG00000065526;Homo_sapiens_newGene_5138;ENSG00000104164;ENSG00000154174;ENSG00000128791;ENSG00000217128;ENSG00000005339;ENSG00000137693;Homo_sapiens_newGene_5270;ENSG00000100393;ENSG00000130779;ENSG00000119866;ENSG00000170027;ENSG00000196369;ENSG00000139146;ENSG00000066279;ENSG00000135541;E…	NPHP3;Homo_sapiens_newGene_5322;NFKBID;BCL6;IRX3;TMEM30A;SPEN;Homo_sapiens_newGene_5138;BLOC1S6;TOMM70;TWSG1;FNIP1;CREBBP;YAP1;Homo_sapiens_newGene_5270;EP300;CLIP1;BCL11A;YWHAG;SRGAP2B;SINHCAF;ASPM;AHI1;PTBP3;SHB;MYCBP2;SENP1;BHLHB9;Homo_sapiens_newGene_4817;FBXW7;SRGAP2C;ANKRD26;ZBTB1;SETX;SPINK5;ISG15;ZC3H12A;IL7R;KLF4;ZNF488;ZFP36L2;MECOM;KDM3A;SUZ12;FOXO3;CLCF1;BCAR1;TCP11;PRAG1;ZSWIM6;LIF;N…
GO:0032496	response to lipopolysaccharide	46	-0.401577635723714	-1.49917518036172	0.017208413001912	0.116285540078968	2891	ENSG00000072133;ENSG00000104067;ENSG00000112578;ENSG00000142166;ENSG00000049249;ENSG00000164104;ENSG00000163874;ENSG00000151422;ENSG00000197329;ENSG00000181104;ENSG00000064300;ENSG00000170345	RPS6KA6;TJP1;BYSL;IFNAR1;TNFRSF9;HMGB2;ZC3H12A;FER;PELI1;F2R;NGFR;FOS
GO:2000377	regulation of reactive oxygen species metabolic process	20	-0.554349928300764	-1.68636337571696	0.0177865612648221	0.119722865092573	1300	ENSG00000136826;ENSG00000118689;ENSG00000064300;ENSG00000023445;ENSG00000163661	KLF4;FOXO3;NGFR;BIRC3;PTX3
GO:0031056	regulation of histone modification	25	-0.509695890744483	-1.61028053681119	0.0181086519114688	0.121416601184003	3447	ENSG00000140350;Homo_sapiens_newGene_5182;ENSG00000102974;Homo_sapiens_newGene_5322;ENSG00000113916;Homo_sapiens_newGene_5138;Homo_sapiens_newGene_5270;ENSG00000100393;ENSG00000115548;ENSG00000128342;ENSG00000080345;ENSG00000019549	ANP32A;Homo_sapiens_newGene_5182;CTCF;Homo_sapiens_newGene_5322;BCL6;Homo_sapiens_newGene_5138;Homo_sapiens_newGene_5270;EP300;KDM3A;LIF;RIF1;SNAI2
GO:0007548	sex differentiation	28	-0.488292047321786	-1.60208917849633	0.0182186234817814	0.121545065227453	1917	ENSG00000171988;ENSG00000196074;ENSG00000276644;ENSG00000115548;ENSG00000176399;ENSG00000118689;ENSG00000283154;ENSG00000136492	JMJD1C;SYCP2;DACH1;KDM3A;DMRTA1;FOXO3;IQCJ-SCHIP1;BRIP1
GO:0048278	vesicle docking	11	-0.643998181334188	-1.65584288675637	0.0183673469387755	0.121545065227453	2585	ENSG00000116903;ENSG00000138768;ENSG00000067715;ENSG00000135604;ENSG00000173588	EXOC8;USO1;SYT1;STX11;CEP83
GO:1900180	regulation of protein localization to nucleus	18	-0.581488830232873	-1.69955774938563	0.0183673469387755	0.121545065227453	3120	ENSG00000171206;ENSG00000075218;ENSG00000100393;ENSG00000163874;ENSG00000203965;ENSG00000128342;ENSG00000064300;ENSG00000047410;ENSG00000198087	TRIM8;GTSE1;EP300;ZC3H12A;EFCAB7;LIF;NGFR;TPR;CD2AP
GO:0010569	regulation of double-strand break repair via homologous recombination	13	-0.620058034099894	-1.67186308597077	0.0184804928131417	0.121545065227453	1184	ENSG00000133863;ENSG00000182263;ENSG00000080345;ENSG00000111247;ENSG00000136492	TEX15;FIGN;RIF1;RAD51AP1;BRIP1
GO:0046822	regulation of nucleocytoplasmic transport	14	-0.595822381906256	-1.64284881844975	0.0184804928131417	0.121545065227453	2855	ENSG00000075218;ENSG00000100393;ENSG00000163874;ENSG00000058729;ENSG00000203965;ENSG00000138376;ENSG00000047410	GTSE1;EP300;ZC3H12A;RIOK2;EFCAB7;BARD1;TPR
GO:0046685	response to arsenic-containing substance	12	-0.635263182671264	-1.6555789460467	0.0187891440501044	0.123105178347092	4119	ENSG00000164761;ENSG00000023839;Homo_sapiens_newGene_5182;Homo_sapiens_newGene_5322;Homo_sapiens_newGene_5138;Homo_sapiens_newGene_5270;ENSG00000163874	TNFRSF11B;ABCC2;Homo_sapiens_newGene_5182;Homo_sapiens_newGene_5322;Homo_sapiens_newGene_5138;Homo_sapiens_newGene_5270;ZC3H12A
GO:2001252	positive regulation of chromosome organization	20	-0.542904007368419	-1.65154424636157	0.0197628458498024	0.127896256795399	3108	Homo_sapiens_newGene_5322;ENSG00000113916;Homo_sapiens_newGene_5138;ENSG00000119906;Homo_sapiens_newGene_5270;ENSG00000100393;ENSG00000198160;ENSG00000128342;ENSG00000080345;ENSG00000047410;ENSG00000019549	Homo_sapiens_newGene_5322;BCL6;Homo_sapiens_newGene_5138;SLF2;Homo_sapiens_newGene_5270;EP300;MIER1;LIF;RIF1;TPR;SNAI2
GO:0006520	cellular amino acid metabolic process	25	0.505420269305406	1.61254175838893	0.0198019801980198	0.127896256795399	1047	ENSG00000090861;ENSG00000116761;ENSG00000185818;ENSG00000129521;ENSG00000167720;ENSG00000182199;ENSG00000110619	AARS1;CTH;NAT8L;EGLN3;SRR;SHMT2;CARS1
GO:0002521	leukocyte differentiation	32	-0.467274029641992	-1.59093152796747	0.0198412698412698	0.127896256795399	3239	ENSG00000076554;ENSG00000113916;ENSG00000160219;ENSG00000152457;ENSG00000217128;ENSG00000100393;ENSG00000119866;ENSG00000126804;ENSG00000168685;ENSG00000152518;ENSG00000175505;ENSG00000119969;ENSG00000067082	TPD52;BCL6;GAB3;DCLRE1C;FNIP1;EP300;BCL11A;ZBTB1;IL7R;ZFP36L2;CLCF1;HELLS;KLF6
GO:0007219	Notch signaling pathway	44	-0.420788239301928	-1.54687774186593	0.0198807157057654	0.127896256795399	2446	ENSG00000163840;ENSG00000163513;ENSG00000005339;ENSG00000100393;ENSG00000203877;ENSG00000125845;ENSG00000121068;ENSG00000137845;ENSG00000109670;ENSG00000184384;ENSG00000176165;ENSG00000101384;ENSG00000019549	DTX3L;TGFBR2;CREBBP;EP300;RIPPLY2;BMP2;TBX2;ADAM10;FBXW7;MAML2;FOXG1;JAG1;SNAI2
GO:0051239	regulation of multicellular organismal process	286	-0.265614696385701	-1.29566900140715	0.0198915009041591	0.127896256795399	3239	ENSG00000198825;ENSG00000141376;ENSG00000185591;ENSG00000264522;Homo_sapiens_newGene_5182;ENSG00000114209;ENSG00000126970;ENSG00000113971;Homo_sapiens_newGene_5322;ENSG00000167604;ENSG00000113916;ENSG00000177508;ENSG00000120370;ENSG00000047644;ENSG00000112697;ENSG00000065526;Homo_sapiens_newGene_5138;ENSG00000109458;ENSG00000154174;ENSG00000128791;ENSG00000217128;ENSG00000005339;ENSG00000137693;E…	INPP5F;BCAS3;SP1;OTUD7B;Homo_sapiens_newGene_5182;PDCD10;ZC4H2;NPHP3;Homo_sapiens_newGene_5322;NFKBID;BCL6;IRX3;GORAB;WWC3;TMEM30A;SPEN;Homo_sapiens_newGene_5138;GAB1;TOMM70;TWSG1;FNIP1;CREBBP;YAP1;SHLD2;Homo_sapiens_newGene_5270;EP300;MCC;EXOSC3;CLIP1;GLMN;BCL11A;RNF125;YWHAG;SRGAP2B;ASPM;AHI1;SHB;MYCBP2;SENP1;IFNAR1;ZC3H13;ISM1;WWC2;BHLHB9;Homo_sapiens_newGene_4817;FBXW7;SRGAP2C;TNFRSF9;ANKRD26…
GO:0050793	regulation of developmental process	273	-0.271442288060352	-1.31519038821082	0.0201834862385321	0.129291203179327	3017	ENSG00000126970;ENSG00000113971;Homo_sapiens_newGene_5322;ENSG00000167604;ENSG00000113916;ENSG00000177508;ENSG00000120370;ENSG00000047644;ENSG00000112697;ENSG00000065526;Homo_sapiens_newGene_5138;ENSG00000165288;ENSG00000109458;ENSG00000104164;ENSG00000080839;ENSG00000154174;ENSG00000128791;ENSG00000217128;ENSG00000005339;ENSG00000137693;ENSG00000122376;Homo_sapiens_newGene_5270;ENSG00000100393;E…	ZC4H2;NPHP3;Homo_sapiens_newGene_5322;NFKBID;BCL6;IRX3;GORAB;WWC3;TMEM30A;SPEN;Homo_sapiens_newGene_5138;BRWD3;GAB1;BLOC1S6;RBL1;TOMM70;TWSG1;FNIP1;CREBBP;YAP1;SHLD2;Homo_sapiens_newGene_5270;EP300;EXOSC3;CLIP1;BCL11A;YWHAG;SRGAP2B;TBCCD1;SINHCAF;BRWD1;ASPM;AHI1;SHB;MYCBP2;SENP1;ZC3H13;ISM1;WWC2;BHLHB9;Homo_sapiens_newGene_4817;FBXW7;SRGAP2C;ANKRD26;ZBTB1;SETX;SPINK5;ISG15;MKLN1;ZC3H12A;IL7R;KLF4…
GO:0007162	negative regulation of cell adhesion	27	-0.489043389809868	-1.57907406713747	0.0204081632653061	0.129765637076349	3323	ENSG00000135535;ENSG00000141376;ENSG00000167604;ENSG00000113916;ENSG00000091136;ENSG00000128791;ENSG00000076641;ENSG00000145715;ENSG00000174842;ENSG00000163874;ENSG00000136826;ENSG00000133789;ENSG00000050820;ENSG00000019549	CD164;BCAS3;NFKBID;BCL6;LAMB1;TWSG1;PAG1;RASA1;GLMN;ZC3H12A;KLF4;SWAP70;BCAR1;SNAI2
GO:0071901	negative regulation of protein serine/threonine kinase activity	18	-0.563626929985798	-1.64735153422667	0.0204081632653061	0.129765637076349	2044	Homo_sapiens_newGene_4817;Homo_sapiens_newGene_3930;ENSG00000110172;Homo_sapiens_newGene_4404	Homo_sapiens_newGene_4817;Homo_sapiens_newGene_3930;CHORDC1;Homo_sapiens_newGene_4404
GO:0051224	negative regulation of protein transport	13	-0.617815549337234	-1.66581667210407	0.0205338809034908	0.130084996281015	1669	ENSG00000049249;ENSG00000163874;ENSG00000169047;ENSG00000138376;ENSG00000180667	TNFRSF9;ZC3H12A;IRS1;BARD1;YOD1
GO:0045814	negative regulation of gene expression, epigenetic	12	-0.628626169334328	-1.63828202117368	0.0208768267223382	0.131767374640982	803	ENSG00000139154;ENSG00000080345;ENSG00000119969;ENSG00000277858	AEBP2;RIF1;HELLS;H2AB2
GO:0070925	organelle assembly	135	-0.319209712040717	-1.40397244740945	0.020952380952381	0.131767374640982	3233	ENSG00000152582;ENSG00000112159;ENSG00000119661;ENSG00000144451;ENSG00000113971;ENSG00000197603;ENSG00000186638;ENSG00000141519;ENSG00000120370;ENSG00000188343;ENSG00000046651;ENSG00000117155;ENSG00000213123;ENSG00000105948;ENSG00000146350;ENSG00000280571;ENSG00000144061;ENSG00000170027;ENSG00000114473;ENSG00000066279;ENSG00000135541;ENSG00000186889;ENSG00000158163;ENSG00000112029;ENSG00000048342…	SPEF2;MDN1;DNAL1;SPAG16;NPHP3;CPLANE1;KIF24;CCDC40;GORAB;CIBAR1;OFD1;SSX2IP;DYNLT2B;TTC26;TBC1D32;ENSG00000280571;NPHP1;YWHAG;IQCG;ASPM;AHI1;TMEM17;DZIP1L;FBXO5;CC2D2A;CEP63;MYBL2;HYDIN;TRAPPC8;SURF6;BBS7;MZT1;ABRAXAS2;SPAG1;C2CD3;PPAN;RP1;RAB39A;SAMD15;TCTN1;RRS1;WWTR1;CEP135;MACIR;ATG14;CENPF;CEP162;SASS6;BRIX1;DISC1
GO:0051346	negative regulation of hydrolase activity	55	-0.390990395885672	-1.50120447088631	0.0214424951267057	0.13435929003796	2425	ENSG00000185745;ENSG00000100393;ENSG00000119698;ENSG00000166897;ENSG00000100483;ENSG00000092871;ENSG00000133710;ENSG00000133030;ENSG00000136826;ENSG00000150672;ENSG00000087074;ENSG00000225968;ENSG00000064300;ENSG00000023445;ENSG00000163661	IFIT1;EP300;PPP4R4;ELFN2;VCPKMT;RFFL;SPINK5;MPRIP;KLF4;DLG2;PPP1R15A;ELFN1;NGFR;BIRC3;PTX3
GO:0001501	skeletal system development	47	-0.385256254302656	-1.43879730718732	0.0229885057471264	0.143524728863638	939	ENSG00000100393;ENSG00000111799;ENSG00000203877;ENSG00000166886;ENSG00000142627;ENSG00000283154;ENSG00000144655;ENSG00000155090;ENSG00000019549	EP300;COL12A1;RIPPLY2;NAB2;EPHA2;IQCJ-SCHIP1;CSRNP1;KLF10;SNAI2
GO:0097435	supramolecular fiber organization	53	-0.388209853297158	-1.47478085594399	0.0231660231660232	0.144110887033175	2565	ENSG00000114796;Homo_sapiens_newGene_4519;ENSG00000280571;ENSG00000111799;ENSG00000112029;ENSG00000154380;ENSG00000204899;Homo_sapiens_newGene_7006;ENSG00000104237;ENSG00000128849;ENSG00000119878;ENSG00000134709;ENSG00000133789;ENSG00000050820;Homo_sapiens_newGene_6997;Homo_sapiens_newGene_4555;ENSG00000198087	KLHL24;Homo_sapiens_newGene_4519;ENSG00000280571;COL12A1;FBXO5;ENAH;MZT1;Homo_sapiens_newGene_7006;RP1;CGNL1;CRIPT;HOOK1;SWAP70;BCAR1;Homo_sapiens_newGene_6997;Homo_sapiens_newGene_4555;CD2AP
GO:0001541	ovarian follicle development	16	-0.600211217576515	-1.69724396198768	0.0233050847457627	0.144454463191267	848	ENSG00000118689;ENSG00000176165;ENSG00000136997	FOXO3;FOXG1;MYC
GO:1903829	positive regulation of cellular protein localization	55	-0.386539937333416	-1.48411697117674	0.0233918128654971	0.144472354879527	3179	ENSG00000103888;ENSG00000141376;ENSG00000114209;ENSG00000171206;ENSG00000112697;ENSG00000160949;ENSG00000107560;ENSG00000075218;ENSG00000100393;ENSG00000143514;ENSG00000164151;ENSG00000170027;ENSG00000109670;ENSG00000163874;ENSG00000058729;ENSG00000203965;ENSG00000128342;ENSG00000064300;ENSG00000047410;ENSG00000031691;ENSG00000101412;ENSG00000198087	CEMIP;BCAS3;PDCD10;TRIM8;TMEM30A;TONSL;RAB11FIP2;GTSE1;EP300;TP53BP2;ICE1;YWHAG;FBXW7;ZC3H12A;RIOK2;EFCAB7;LIF;NGFR;TPR;CENPQ;E2F1;CD2AP
GO:0010212	response to ionizing radiation	24	-0.51446157034072	-1.61202335735148	0.0240963855421687	0.14724069851635	2708	ENSG00000137693;ENSG00000143514;ENSG00000085999;ENSG00000069275;ENSG00000163961;ENSG00000163781;ENSG00000166130;ENSG00000111247;ENSG00000019549	YAP1;TP53BP2;RAD54L;NUCKS1;RNF168;TOPBP1;IKBIP;RAD51AP1;SNAI2
GO:0071222	cellular response to lipopolysaccharide	24	-0.514776558716166	-1.61301034772703	0.0240963855421687	0.14724069851635	1300	ENSG00000109819;ENSG00000128016;ENSG00000148677;ENSG00000065989;ENSG00000105810;ENSG00000168811	PPARGC1A;ZFP36;ANKRD1;PDE4A;CDK6;IL12A
GO:1901216	positive regulation of neuron death	24	-0.516795520846911	-1.61933660084291	0.0240963855421687	0.14724069851635	3250	Homo_sapiens_newGene_5182;Homo_sapiens_newGene_5322;Homo_sapiens_newGene_5138;Homo_sapiens_newGene_5270;ENSG00000143514;ENSG00000101057;ENSG00000109670;ENSG00000118689;ENSG00000064300;ENSG00000120738;ENSG00000170345	Homo_sapiens_newGene_5182;Homo_sapiens_newGene_5322;Homo_sapiens_newGene_5138;Homo_sapiens_newGene_5270;TP53BP2;MYBL2;FBXW7;FOXO3;NGFR;EGR1;FOS
GO:0048754	branching morphogenesis of an epithelial tube	20	0.532120698833022	1.58862871551652	0.0241935483870968	0.147312027932592	4181	ENSG00000103811;Homo_sapiens_newGene_4615;Homo_sapiens_newGene_4607;Homo_sapiens_newGene_4583;ENSG00000011143;Homo_sapiens_newGene_7276;ENSG00000130702;ENSG00000026508;Homo_sapiens_newGene_7280;Homo_sapiens_newGene_7271;ENSG00000075275;ENSG00000167034;Homo_sapiens_newGene_7268	CTSH;Homo_sapiens_newGene_4615;Homo_sapiens_newGene_4607;Homo_sapiens_newGene_4583;MKS1;Homo_sapiens_newGene_7276;LAMA5;CD44;Homo_sapiens_newGene_7280;Homo_sapiens_newGene_7271;CELSR1;NKX3-1;Homo_sapiens_newGene_7268
GO:0016525	negative regulation of angiogenesis	27	-0.47562082305507	-1.53573389013362	0.0244897959183673	0.148069421674487	1741	ENSG00000133710;ENSG00000136826;ENSG00000135298;ENSG00000142627;ENSG00000128342;ENSG00000064300;ENSG00000196628;ENSG00000176165;ENSG00000137801	SPINK5;KLF4;ADGRB3;EPHA2;LIF;NGFR;TCF4;FOXG1;THBS1
GO:0022408	negative regulation of cell-cell adhesion	18	-0.55806625780296	-1.63109897182345	0.0244897959183673	0.148069421674487	2907	ENSG00000113916;ENSG00000128791;ENSG00000076641;ENSG00000174842;ENSG00000163874;ENSG00000136826;ENSG00000133789;ENSG00000019549	BCL6;TWSG1;PAG1;GLMN;ZC3H12A;KLF4;SWAP70;SNAI2
GO:0043069	negative regulation of programmed cell death	112	-0.323995318740747	-1.38870399403415	0.0251450676982592	0.151499726985831	3327	ENSG00000091732;ENSG00000203780;Homo_sapiens_newGene_5182;ENSG00000114209;Homo_sapiens_newGene_5322;ENSG00000113916;ENSG00000116679;ENSG00000102804;Homo_sapiens_newGene_5138;ENSG00000076321;ENSG00000197256;ENSG00000217128;ENSG00000137693;Homo_sapiens_newGene_5270;ENSG00000100393;ENSG00000135541;ENSG00000182923;ENSG00000198908;ENSG00000107290;ENSG00000092871;ENSG00000150991;ENSG00000165660;ENSG000…	ZC3HC1;FANK1;Homo_sapiens_newGene_5182;PDCD10;Homo_sapiens_newGene_5322;BCL6;IVNS1ABP;TSC22D1;Homo_sapiens_newGene_5138;KLHL20;KANK2;FNIP1;YAP1;Homo_sapiens_newGene_5270;EP300;AHI1;CEP63;BHLHB9;SETX;RFFL;UBC;ABRAXAS2;ZC3H12A;IL7R;TAX1BP1;KLF4;SYCP2;MECOM;CLCF1;OXR1;BARD1;NGFR;NDUFAF4;TOPORS;HELLS;NAA15;BIRC3;SNAI2
GO:0097327	response to antineoplastic agent	16	-0.577965481619451	-1.63433870475915	0.0254237288135593	0.152644944316144	3733	Homo_sapiens_newGene_4856;ENSG00000023839;ENSG00000111602;ENSG00000120733;Homo_sapiens_newGene_5182;Homo_sapiens_newGene_5322;Homo_sapiens_newGene_5138;Homo_sapiens_newGene_5270;ENSG00000100393;ENSG00000137845;ENSG00000163874	Homo_sapiens_newGene_4856;ABCC2;TIMELESS;KDM3B;Homo_sapiens_newGene_5182;Homo_sapiens_newGene_5322;Homo_sapiens_newGene_5138;Homo_sapiens_newGene_5270;EP300;ADAM10;ZC3H12A
GO:0034470	ncRNA processing	69	-0.353789873667709	-1.39990434449238	0.0257936507936508	0.153568606509762	3568	ENSG00000115368;ENSG00000135698;ENSG00000162408;ENSG00000129347;ENSG00000112159;ENSG00000129460;ENSG00000109534;ENSG00000136932;Homo_sapiens_newGene_2946;ENSG00000037474;ENSG00000112578;ENSG00000107371;ENSG00000059588;ENSG00000136891;ENSG00000124787;ENSG00000164603;ENSG00000058729;ENSG00000189007;ENSG00000142544;ENSG00000100583;ENSG00000198042;ENSG00000120800;ENSG00000196449;ENSG00000145996;ENSG0…	WDR75;MPHOSPH6;NOL9;KRI1;MDN1;NGDN;GAR1;TRMO;Homo_sapiens_newGene_2946;NSUN2;BYSL;EXOSC3;TARBP1;TEX10;RPP40;BMT2;RIOK2;ADAT2;CTU1;SAMD15;MAK16;UTP20;YRDC;CDKAL1;UTP3;RRS1;WDR43;DUS4L-BCAP29;SRFBP1
GO:0048534	hematopoietic or lymphoid organ development	69	-0.356499582227726	-1.41062633816097	0.0257936507936508	0.153568606509762	3323	ENSG00000164136;ENSG00000185591;ENSG00000076554;ENSG00000113916;ENSG00000160219;ENSG00000112365;ENSG00000152457;ENSG00000128791;ENSG00000217128;ENSG00000100393;ENSG00000119866;ENSG00000107338;ENSG00000126804;ENSG00000133641;ENSG00000177409;ENSG00000168685;ENSG00000136826;ENSG00000152518;ENSG00000085276;ENSG00000153207;ENSG00000175505;ENSG00000179041;ENSG00000119969;ENSG00000171320;ENSG00000067082	IL15;SP1;TPD52;BCL6;GAB3;ZBTB24;DCLRE1C;TWSG1;FNIP1;EP300;BCL11A;SHB;ZBTB1;C12orf29;SAMD9L;IL7R;KLF4;ZFP36L2;MECOM;AHCTF1;CLCF1;RRS1;HELLS;ESCO2;KLF6
GO:0006352	DNA-templated transcription, initiation	44	-0.406969439533491	-1.49607785778038	0.025844930417495	0.153568606509762	2335	ENSG00000137693;ENSG00000165417;ENSG00000148835;Homo_sapiens_newGene_5032;ENSG00000130699;ENSG00000276644;ENSG00000187325;ENSG00000141384;ENSG00000018408;ENSG00000105849;ENSG00000136997	YAP1;GTF2A1;TAF5;Homo_sapiens_newGene_5032;TAF4;DACH1;TAF9B;TAF4B;WWTR1;POLR1F;MYC
GO:0001818	negative regulation of cytokine production	28	-0.476132084392332	-1.562192266132	0.0263157894736842	0.155829073497634	3120	ENSG00000113916;ENSG00000128791;ENSG00000005339;ENSG00000101695;ENSG00000049249;ENSG00000187608;ENSG00000163874;ENSG00000106052;ENSG00000136826;ENSG00000070961;ENSG00000181751;ENSG00000198087	BCL6;TWSG1;CREBBP;RNF125;TNFRSF9;ISG15;ZC3H12A;TAX1BP1;KLF4;ATP2B1;MACIR;CD2AP
GO:0000462	maturation of SSU-rRNA from tricistronic rRNA transcript (SSU-rRNA, 5.8S rRNA, LSU-rRNA)	18	-0.554035594983855	-1.61931827394379	0.026530612244898	0.156028784784976	3265	ENSG00000129460;Homo_sapiens_newGene_5318;Homo_sapiens_newGene_5177;ENSG00000112578;Homo_sapiens_newGene_5134;ENSG00000120800;ENSG00000132467;ENSG00000179041	NGDN;Homo_sapiens_newGene_5318;Homo_sapiens_newGene_5177;BYSL;Homo_sapiens_newGene_5134;UTP20;UTP3;RRS1
GO:1990823	response to leukemia inhibitory factor	18	-0.550139674584708	-1.60793139708373	0.026530612244898	0.156028784784976	2092	ENSG00000085274;ENSG00000154380;ENSG00000101057;ENSG00000136826;Homo_sapiens_newGene_4092;ENSG00000115548;ENSG00000080345;ENSG00000119969;ENSG00000105849	MYNN;ENAH;MYBL2;KLF4;Homo_sapiens_newGene_4092;KDM3A;RIF1;HELLS;POLR1F
GO:0051438	regulation of ubiquitin-protein transferase activity	17	-0.559325430502707	-1.60295334130887	0.0267489711934156	0.156131630723282	1837	ENSG00000109184;ENSG00000112029;ENSG00000109670;ENSG00000197579;ENSG00000113369	DCUN1D4;FBXO5;FBXW7;TOPORS;ARRDC3
GO:2001236	regulation of extrinsic apoptotic signaling pathway	17	-0.56275470164997	-1.61278118274783	0.0267489711934156	0.156131630723282	3475	ENSG00000091409;ENSG00000091732;ENSG00000137693;ENSG00000169018;ENSG00000092871;ENSG00000056558;ENSG00000155792;ENSG00000123689;ENSG00000019549	ITGA6;ZC3HC1;YAP1;FEM1B;RFFL;TRAF1;DEPTOR;G0S2;SNAI2
GO:0032956	regulation of actin cytoskeleton organization	47	-0.382189910199311	-1.42734558488683	0.0268199233716475	0.156131630723282	2493	ENSG00000152409;ENSG00000156232;ENSG00000141376;ENSG00000175866;ENSG00000197256;Homo_sapiens_newGene_4519;ENSG00000167193;ENSG00000100393;ENSG00000095015;ENSG00000145242;Homo_sapiens_newGene_7006;ENSG00000133789;Homo_sapiens_newGene_6997;ENSG00000163171;ENSG00000134318;Homo_sapiens_newGene_4555;ENSG00000115355;ENSG00000198087	JMY;WHAMM;BCAS3;BAIAP2;KANK2;Homo_sapiens_newGene_4519;CRK;EP300;MAP3K1;EPHA5;Homo_sapiens_newGene_7006;SWAP70;Homo_sapiens_newGene_6997;CDC42EP3;ROCK2;Homo_sapiens_newGene_4555;CCDC88A;CD2AP
GO:0035556	intracellular signal transduction	310	-0.257994986986842	-1.26689368160316	0.026978417266187	0.156281325479489	2650	ENSG00000172939;ENSG00000143776;ENSG00000137218;ENSG00000078140;ENSG00000123612;ENSG00000157764;ENSG00000104756;ENSG00000217128;ENSG00000035499;ENSG00000076641;ENSG00000078061;ENSG00000154124;ENSG00000137693;Homo_sapiens_newGene_5270;ENSG00000075218;ENSG00000100393;ENSG00000173542;ENSG00000157625;ENSG00000163558;ENSG00000170776;ENSG00000115825;ENSG00000096968;ENSG00000143514;ENSG00000184557;ENSG0…	OXSR1;CDC42BPA;FRS3;UBE2K;ACVR1C;BRAF;KCTD9;FNIP1;DEPDC1B;PAG1;ARAF;OTULIN;YAP1;Homo_sapiens_newGene_5270;GTSE1;EP300;MOB1B;TAB3;PRKCI;AKAP13;PRKD3;JAK2;TP53BP2;SOCS3;TIAM2;ADGRG6;Homo_sapiens_newGene_4672;ZBTB33;ASB8;IFNAR1;MAP3K1;DEPDC7;CEP63;PLCL2;FNIP2;Homo_sapiens_newGene_4817;ACOT11;SETX;E2F8;UBC;SS18;RP1;TEC;MAGI3;DNMBP;CHN2;ZFP36L2;IRS1;PPM1L;PLCB1;DOK3;PDZD8;KSR2;DEPTOR;PPP1R15A;RPS6KA5;…
GO:0006950	response to stress	370	-0.253244355640603	-1.26778400914192	0.027027027027027	0.156281325479489	3039	ENSG00000114209;ENSG00000171206;Homo_sapiens_newGene_5322;ENSG00000136159;ENSG00000159147;ENSG00000113916;ENSG00000132740;ENSG00000166896;ENSG00000174013;ENSG00000152457;ENSG00000158615;Homo_sapiens_newGene_5138;ENSG00000124177;ENSG00000104164;ENSG00000119906;ENSG00000056050;ENSG00000078140;ENSG00000100325;ENSG00000217128;ENSG00000185745;ENSG00000160949;ENSG00000005339;ENSG00000154124;ENSG0000013…	PDCD10;TRIM8;Homo_sapiens_newGene_5322;NUDT15;DONSON;BCL6;IGHMBP2;ATP23;FBXO45;DCLRE1C;PPP1R15B;Homo_sapiens_newGene_5138;CHD6;BLOC1S6;SLF2;HPF1;UBE2K;ASCC2;FNIP1;IFIT1;TONSL;CREBBP;OTULIN;YAP1;ENSG00000280571;MTF1;Homo_sapiens_newGene_5270;GTSE1;EP300;RFC1;TAB3;ZBTB17;HELQ;RAD54L;NUCKS1;RNF168;C1GALT1C1;Homo_sapiens_newGene_4255;Homo_sapiens_newGene_5032;BAZ1B;UVRAG;CHST3;IFNAR1;MAP3K1;CEP63;FNI…
GO:0010976	positive regulation of neuron projection development	57	-0.37831085937334	-1.45339719289498	0.0272373540856031	0.156970774997825	2274	ENSG00000130779;ENSG00000119866;ENSG00000163536;ENSG00000135541;ENSG00000158092;ENSG00000198908;ENSG00000107290;ENSG00000110047;ENSG00000116741;ENSG00000128342;ENSG00000064300;ENSG00000148677;ENSG00000154642;ENSG00000180801;ENSG00000172260;ENSG00000171617	CLIP1;BCL11A;SERPINI1;AHI1;NCK1;BHLHB9;SETX;EHD1;RGS2;LIF;NGFR;ANKRD1;C21orf91;ARSJ;NEGR1;ENC1
GO:0002822	regulation of adaptive immune response based on somatic recombination of immune receptors built from immunoglobulin superfamily domains	16	-0.560759299793102	-1.58568401894447	0.0275423728813559	0.158199524234315	2907	ENSG00000113916;ENSG00000122376;ENSG00000107371;ENSG00000126804;ENSG00000163874;ENSG00000168685;ENSG00000175505;ENSG00000080345	BCL6;SHLD2;EXOSC3;ZBTB1;ZC3H12A;IL7R;CLCF1;RIF1
GO:0034660	ncRNA metabolic process	92	-0.335477205193359	-1.39366799784239	0.0278884462151394	0.159126477707157	3709	ENSG00000023608;ENSG00000164167;ENSG00000115368;ENSG00000135698;ENSG00000162408;ENSG00000129347;ENSG00000185591;ENSG00000112159;ENSG00000129460;ENSG00000109534;ENSG00000141425;ENSG00000136932;Homo_sapiens_newGene_2946;ENSG00000037474;ENSG00000112578;ENSG00000165417;ENSG00000107371;ENSG00000148835;ENSG00000164151;ENSG00000059588;ENSG00000136891;ENSG00000124787;ENSG00000164603;ENSG00000058729;ENSG0…	SNAPC1;LSM6;WDR75;MPHOSPH6;NOL9;KRI1;SP1;MDN1;NGDN;GAR1;RPRD1A;TRMO;Homo_sapiens_newGene_2946;NSUN2;BYSL;GTF2A1;EXOSC3;TAF5;ICE1;TARBP1;TEX10;RPP40;BMT2;RIOK2;ADAT2;CTU1;SAMD15;MAK16;UTP20;YRDC;CDKAL1;UTP3;RRS1;WDR43;ZNF143;PLD6;DUS4L-BCAP29;SRFBP1
GO:1902532	negative regulation of intracellular signal transduction	84	-0.34161186777144	-1.40737121110891	0.0278884462151394	0.159126477707157	3219	ENSG00000264522;ENSG00000135324;ENSG00000167604;ENSG00000113916;ENSG00000116679;ENSG00000047644;ENSG00000174928;ENSG00000217128;ENSG00000101695;ENSG00000151718;ENSG00000182923;ENSG00000164603;Homo_sapiens_newGene_4817;ENSG00000107890;ENSG00000092871;ENSG00000163874;ENSG00000136826;ENSG00000128849;ENSG00000085276;ENSG00000155792;ENSG00000128342;ENSG00000119969;ENSG00000198087;ENSG00000019549	OTUD7B;MRAP2;NFKBID;BCL6;IVNS1ABP;WWC3;C3orf33;FNIP1;RNF125;WWC2;CEP63;BMT2;Homo_sapiens_newGene_4817;ANKRD26;RFFL;ZC3H12A;KLF4;CGNL1;MECOM;DEPTOR;LIF;HELLS;CD2AP;SNAI2
GO:0008406	gonad development	26	-0.480564769876587	-1.53828832854451	0.028169014084507	0.159991846126352	1917	ENSG00000171988;ENSG00000104899;ENSG00000115548;ENSG00000176399;ENSG00000118689;ENSG00000283154;ENSG00000136492	JMJD1C;AMH;KDM3A;DMRTA1;FOXO3;IQCJ-SCHIP1;BRIP1
GO:0007276	gamete generation	83	-0.339462448307695	-1.39420281209458	0.0282258064516129	0.159991846126352	3223	ENSG00000147059;ENSG00000186787;Homo_sapiens_newGene_4692;ENSG00000176563;ENSG00000152582;Homo_sapiens_newGene_5213;ENSG00000066923;ENSG00000183291;ENSG00000144451;ENSG00000113916;ENSG00000072364;ENSG00000037474;ENSG00000105948;ENSG00000170684;ENSG00000134363;ENSG00000144061;ENSG00000145388;ENSG00000114473;ENSG00000106723;ENSG00000066279;ENSG00000136866;ENSG00000112029;ENSG00000217442;ENSG0000018…	SPIN2A;SPIN2B;Homo_sapiens_newGene_4692;CNTD1;SPEF2;Homo_sapiens_newGene_5213;STAG3;SELENOF;SPAG16;BCL6;AFF4;NSUN2;TTC26;ZNF296;FST;NPHP1;METTL14;IQCG;SPIN1;ASPM;ZFP37;FBXO5;SYCE3;SPIN4;SYCP2;HOOK1;MNS1;KDM3A;FOXO3;ZNF148;BARD1;E2F1;BRIP1;PLD6
GO:0070936	protein K48-linked ubiquitination	18	-0.54613405234793	-1.59622388705143	0.0285714285714286	0.161419943300875	2590	ENSG00000078140;ENSG00000085382;ENSG00000114062;ENSG00000092871;ENSG00000197329;ENSG00000197579	UBE2K;HACE1;UBE3A;RFFL;PELI1;TOPORS
GO:0032411	positive regulation of transporter activity	12	0.61874950977078	1.60984881772407	0.0286806883365201	0.161507694554122	3343	ENSG00000101188;ENSG00000198929;ENSG00000158286;ENSG00000158828;ENSG00000251322;ENSG00000151364;ENSG00000146729	NTSR1;NOS1AP;RNF207;PINK1;SHANK3;KCTD14;NIPSNAP2
GO:0007346	regulation of mitotic cell cycle	97	-0.330853195122937	-1.39347387239731	0.0290135396518375	0.162635711901318	3578	ENSG00000167513;ENSG00000177595;ENSG00000175216;ENSG00000117614;ENSG00000141867;ENSG00000183580;ENSG00000159147;ENSG00000113916;ENSG00000100154;ENSG00000119906;ENSG00000046651;ENSG00000106399;ENSG00000197256;ENSG00000005339;ENSG00000075218;ENSG00000100393;ENSG00000122882;ENSG00000170027;ENSG00000107338;ENSG00000112029;ENSG00000095015;ENSG00000182923;ENSG00000163781;ENSG00000129173;ENSG00000118007…	CDT1;PIDD1;CKAP5;SYF2;BRD4;FBXL7;DONSON;BCL6;TTC28;SLF2;OFD1;RPA3;KANK2;CREBBP;GTSE1;EP300;ECD;YWHAG;SHB;FBXO5;MAP3K1;CEP63;TOPBP1;E2F8;STAG1;RIOK2;KLF4;ZFP36L2;HECA;MKI67;STAG2;CEP135;CENPF;TPR;E2F1;MYC
GO:0051188	cofactor biosynthetic process	17	0.549348507655284	1.57838383683674	0.0290697674418605	0.162635711901318	2392	ENSG00000128965;ENSG00000124217;ENSG00000075643;ENSG00000127125;ENSG00000135469;ENSG00000068120;ENSG00000188690	CHAC1;MOCS3;MOCOS;PPCS;COQ10A;COASY;UROS
GO:0015986	ATP synthesis coupled proton transport	18	0.540057214340557	1.56375809924047	0.029296875	0.163375862289218	4179	ENSG00000228253;ENSG00000198899;ENSG00000075399;ENSG00000165629;ENSG00000110955;ENSG00000099624;ENSG00000249209;ENSG00000154518;ENSG00000241837	MT-ATP8;MT-ATP6;VPS9D1;ATP5F1C;ATP5F1B;ATP5F1D;ENSG00000249209;ATP5MC3;ATP5PO
GO:0060284	regulation of cell development	102	-0.320118341328807	-1.354215621747	0.0296442687747036	0.164779857331714	2856	ENSG00000177508;ENSG00000112697;ENSG00000065526;ENSG00000154174;ENSG00000137693;ENSG00000100393;ENSG00000130779;ENSG00000119866;ENSG00000170027;ENSG00000196369;ENSG00000066279;ENSG00000135541;ENSG00000107338;ENSG00000005810;ENSG00000198908;ENSG00000109670;ENSG00000171943;ENSG00000107290;ENSG00000136826;ENSG00000265763;ENSG00000118689;ENSG00000175505;ENSG00000050820;ENSG00000124678;ENSG00000275342…	IRX3;TMEM30A;SPEN;TOMM70;YAP1;EP300;CLIP1;BCL11A;YWHAG;SRGAP2B;ASPM;AHI1;SHB;MYCBP2;BHLHB9;FBXW7;SRGAP2C;SETX;KLF4;ZNF488;FOXO3;CLCF1;BCAR1;TCP11;PRAG1;ZSWIM6;LIF;NGFR;C21orf91;NEGR1;DISC1
GO:0032870	cellular response to hormone stimulus	44	-0.398558899647608	-1.46515951042322	0.0298210735586481	0.165229640939269	3376	ENSG00000185591;Homo_sapiens_newGene_5182;Homo_sapiens_newGene_5322;Homo_sapiens_newGene_5138;ENSG00000109458;ENSG00000137693;Homo_sapiens_newGene_5270;ENSG00000170027;ENSG00000137145;ENSG00000136111;ENSG00000152518;ENSG00000169047;ENSG00000125740;ENSG00000166263;ENSG00000115548;ENSG00000050820;ENSG00000170345	SP1;Homo_sapiens_newGene_5182;Homo_sapiens_newGene_5322;Homo_sapiens_newGene_5138;GAB1;YAP1;Homo_sapiens_newGene_5270;YWHAG;DENND4C;TBC1D4;ZFP36L2;IRS1;FOSB;STXBP4;KDM3A;BCAR1;FOS
GO:0090316	positive regulation of intracellular protein transport	21	-0.507402898936727	-1.55956383492417	0.030060120240481	0.165577873860072	3442	ENSG00000141376;ENSG00000114209;ENSG00000112697;ENSG00000075218;ENSG00000100393;ENSG00000164151;ENSG00000109670;ENSG00000163874;ENSG00000058729;ENSG00000203965;ENSG00000170759;ENSG00000047410	BCAS3;PDCD10;TMEM30A;GTSE1;EP300;ICE1;FBXW7;ZC3H12A;RIOK2;EFCAB7;KIF5B;TPR
GO:0045137	development of primary sexual characteristics	25	-0.48772763618004	-1.54087630304119	0.0301810865191147	0.165577873860072	1917	ENSG00000171988;ENSG00000276644;ENSG00000115548;ENSG00000176399;ENSG00000118689;ENSG00000283154;ENSG00000136492	JMJD1C;DACH1;KDM3A;DMRTA1;FOXO3;IQCJ-SCHIP1;BRIP1
GO:0061025	membrane fusion	29	-0.459867634135541	-1.52395758802853	0.0301810865191147	0.165577873860072	2585	ENSG00000085382;ENSG00000198382;ENSG00000138768;ENSG00000177409;ENSG00000258484;ENSG00000179331;ENSG00000135604;ENSG00000104381;ENSG00000102189;ENSG00000179598	HACE1;UVRAG;USO1;SAMD9L;SPESP1;RAB39A;STX11;GDAP1;EEA1;PLD6
GO:0022618	ribonucleoprotein complex assembly	28	-0.462955113313124	-1.51895854383989	0.0303643724696356	0.165577873860072	1663	ENSG00000107290;ENSG00000148296;ENSG00000082516;ENSG00000130810;ENSG00000117174;ENSG00000083635;ENSG00000100583;ENSG00000179041;ENSG00000113460	SETX;SURF6;GEMIN5;PPAN;ZNHIT6;NUFIP1;SAMD15;RRS1;BRIX1
GO:0090090	negative regulation of canonical Wnt signaling pathway	28	-0.463931512843061	-1.52216211663895	0.0303643724696356	0.165577873860072	1066	ENSG00000118689;ENSG00000018408;ENSG00000120738;ENSG00000019549	FOXO3;WWTR1;EGR1;SNAI2
GO:0009058	biosynthetic process	354	-0.253249522022264	-1.25999322154638	0.0305206463195691	0.165879658715522	2966	ENSG00000126746;ENSG00000136159;ENSG00000159147;ENSG00000164039;ENSG00000132740;ENSG00000109534;ENSG00000116679;ENSG00000169764;ENSG00000102804;ENSG00000172594;ENSG00000072364;ENSG00000286112;ENSG00000141425;ENSG00000109458;Homo_sapiens_newGene_2946;Homo_sapiens_newGene_4797;ENSG00000151233;ENSG00000134056;ENSG00000160949;ENSG00000005339;ENSG00000137693;ENSG00000165417;ENSG00000188786;ENSG0000010…	ZNF384;NUDT15;DONSON;BDH2;IGHMBP2;GAR1;IVNS1ABP;UGP2;TSC22D1;SMPDL3A;AFF4;ENSG00000286112;RPRD1A;GAB1;Homo_sapiens_newGene_2946;Homo_sapiens_newGene_4797;GXYLT1;MRPS36;TONSL;CREBBP;YAP1;GTF2A1;MTF1;EP300;RFC1;ECD;BCL11A;SPTSSA;SELENOT;ZBTB17;TAF5;ICE1;NUCKS1;C1GALT1C1;RIMKLB;ZBTB33;ABHD3;ALDH1L2;Homo_sapiens_newGene_4255;Homo_sapiens_newGene_5032;CHST3;MYNN;PDCL;IFNAR1;NANP;MYBL2;Homo_sapiens_new…
GO:0043488	regulation of mRNA stability	18	-0.536591860029296	-1.5683342594987	0.0306122448979592	0.165879658715522	2251	ENSG00000145388;ENSG00000179134;ENSG00000150991;ENSG00000163874;ENSG00000152518;ENSG00000174840;ENSG00000101412	METTL14;SAMD4B;UBC;ZC3H12A;ZFP36L2;PDE12;E2F1
GO:0030154	cell differentiation	382	-0.250300399627275	-1.25387867453502	0.0307971014492754	0.166358208455581	2856	ENSG00000177508;ENSG00000164506;ENSG00000139800;ENSG00000164039;ENSG00000132740;ENSG00000146909;ENSG00000174013;ENSG00000196739;ENSG00000091136;ENSG00000178385;ENSG00000160219;ENSG00000112365;ENSG00000152457;ENSG00000072364;ENSG00000112697;ENSG00000065526;ENSG00000109458;ENSG00000104164;ENSG00000115808;Homo_sapiens_newGene_4797;ENSG00000128791;ENSG00000217128;ENSG00000037474;ENSG00000105948;ENSG0…	IRX3;STXBP5;ZIC5;BDH2;IGHMBP2;NOM1;FBXO45;COL27A1;LAMB1;PLEKHM3;GAB3;ZBTB24;DCLRE1C;AFF4;TMEM30A;SPEN;GAB1;BLOC1S6;STRN;Homo_sapiens_newGene_4797;TWSG1;FNIP1;NSUN2;TTC26;BYSL;YAP1;ATOH8;EP300;GPRIN1;COL12A1;CLIP1;GLMN;NPHP1;BCL11A;METTL14;YWHAG;SRGAP2B;IQCG;Homo_sapiens_newGene_4959;C1GALT1C1;ADGRG6;ASPM;AHI1;Homo_sapiens_newGene_4255;FEM1B;MYCBP2;ZFP37;FBXO5;CHST3;ENAH;MAP3K1;FGF1;CEP63;BHLHB9;D…
GO:0016477	cell migration	96	-0.324793831608681	-1.36400967038829	0.0310679611650485	0.167100175253582	1575	ENSG00000157827;ENSG00000134982;ENSG00000129116;ENSG00000033170;ENSG00000050820;ENSG00000275342;ENSG00000147650;ENSG00000115355;Homo_sapiens_newGene_4309;ENSG00000283154;ENSG00000138448;ENSG00000198087;ENSG00000162946;ENSG00000019549	FMNL2;APC;PALLD;FUT8;BCAR1;PRAG1;LRP12;CCDC88A;Homo_sapiens_newGene_4309;IQCJ-SCHIP1;ITGAV;CD2AP;DISC1;SNAI2
GO:0030029	actin filament-based process	51	-0.384398255506866	-1.44714034664533	0.0311284046692607	0.167100175253582	2856	ENSG00000109458;Homo_sapiens_newGene_4519;ENSG00000144061;ENSG00000196369;ENSG00000154380;ENSG00000171943;Homo_sapiens_newGene_7006;ENSG00000128585;ENSG00000128849;ENSG00000133789;ENSG00000050820;Homo_sapiens_newGene_6997;Homo_sapiens_newGene_4555;ENSG00000198087	GAB1;Homo_sapiens_newGene_4519;NPHP1;SRGAP2B;ENAH;SRGAP2C;Homo_sapiens_newGene_7006;MKLN1;CGNL1;SWAP70;BCAR1;Homo_sapiens_newGene_6997;Homo_sapiens_newGene_4555;CD2AP
GO:0031058	positive regulation of histone modification	15	-0.575385654952404	-1.60455748462071	0.0313152400835073	0.167581065762345	3108	Homo_sapiens_newGene_5322;ENSG00000113916;Homo_sapiens_newGene_5138;Homo_sapiens_newGene_5270;ENSG00000100393;ENSG00000128342;ENSG00000080345;ENSG00000019549	Homo_sapiens_newGene_5322;BCL6;Homo_sapiens_newGene_5138;Homo_sapiens_newGene_5270;EP300;LIF;RIF1;SNAI2
GO:0022412	cellular process involved in reproduction in multicellular organism	39	-0.406545594628593	-1.45152798628538	0.0318091451292246	0.169697150322766	3223	ENSG00000066923;ENSG00000183291;ENSG00000144451;ENSG00000072364;ENSG00000037474;ENSG00000105948;ENSG00000144061;ENSG00000114473;ENSG00000066279;ENSG00000136866;ENSG00000112029;ENSG00000196074;ENSG00000258484;ENSG00000134709;ENSG00000115548;ENSG00000118689;ENSG00000136492;ENSG00000179598	STAG3;SELENOF;SPAG16;AFF4;NSUN2;TTC26;NPHP1;IQCG;ASPM;ZFP37;FBXO5;SYCP2;SPESP1;HOOK1;KDM3A;FOXO3;BRIP1;PLD6
GO:0019221	cytokine-mediated signaling pathway	58	-0.374010594496391	-1.44093920863996	0.0328185328185328	0.174541709629429	3002	ENSG00000113916;ENSG00000133703;ENSG00000185745;ENSG00000157625;ENSG00000185658;ENSG00000142166;Homo_sapiens_newGene_4817;ENSG00000049249;ENSG00000187608;ENSG00000150991;ENSG00000168685;ENSG00000169047;ENSG00000118689;ENSG00000175505;ENSG00000221869;ENSG00000128342;ENSG00000064300;ENSG00000067082;ENSG00000023445	BCL6;KRAS;IFIT1;TAB3;BRWD1;IFNAR1;Homo_sapiens_newGene_4817;TNFRSF9;ISG15;UBC;IL7R;IRS1;FOXO3;CLCF1;CEBPD;LIF;NGFR;KLF6;BIRC3
GO:0051093	negative regulation of developmental process	111	-0.318885111288001	-1.36393738900627	0.0330097087378641	0.175018277583428	3108	ENSG00000114209;ENSG00000113971;Homo_sapiens_newGene_5322;ENSG00000167604;ENSG00000113916;ENSG00000177508;ENSG00000047644;Homo_sapiens_newGene_5138;ENSG00000080839;ENSG00000154174;ENSG00000128791;ENSG00000137693;Homo_sapiens_newGene_5270;ENSG00000119866;ENSG00000196369;ENSG00000139146;ENSG00000066279;ENSG00000107338;ENSG00000101230;ENSG00000151718;Homo_sapiens_newGene_4817;ENSG00000109670;ENSG000…	PDCD10;NPHP3;Homo_sapiens_newGene_5322;NFKBID;BCL6;IRX3;WWC3;Homo_sapiens_newGene_5138;RBL1;TOMM70;TWSG1;YAP1;Homo_sapiens_newGene_5270;BCL11A;SRGAP2B;SINHCAF;ASPM;SHB;ISM1;WWC2;Homo_sapiens_newGene_4817;FBXW7;SRGAP2C;ANKRD26;SPINK5;ZC3H12A;KLF4;ZFP36L2;SUZ12;FOXO3;BCAR1;PRAG1;LIF;NGFR;WWTR1;E2F1;SNAI2
GO:0009888	tissue development	166	-0.28848132201987	-1.30390470666497	0.033457249070632	0.176847002675572	3017	ENSG00000113971;ENSG00000197603;ENSG00000177508;ENSG00000058085;ENSG00000139800;ENSG00000164039;ENSG00000146909;ENSG00000141519;ENSG00000196739;ENSG00000091136;ENSG00000120370;ENSG00000128791;ENSG00000037474;ENSG00000146350;ENSG00000137693;ENSG00000100393;ENSG00000111799;ENSG00000203877;ENSG00000174842;ENSG00000116809;ENSG00000135541;ENSG00000169018;ENSG00000154380;ENSG00000095015;ENSG00000048342…	NPHP3;CPLANE1;IRX3;LAMC2;ZIC5;BDH2;NOM1;CCDC40;COL27A1;LAMB1;GORAB;TWSG1;NSUN2;TBC1D32;YAP1;EP300;COL12A1;RIPPLY2;GLMN;ZBTB17;AHI1;FEM1B;ENAH;MAP3K1;CC2D2A;CEP63;TBL1XR1;HYDIN;SAP30;JMJD1C;E2F8;BBS7;SPINK5;DSG2;TMEFF1;C2CD3;KLF4;HIVEP3;MECOM;ZDHHC21;HOMER1;TCTN1;SVIL;KBTBD8;LIF;NGFR;WWTR1;DIPK2A;LIN7C;IQCJ-SCHIP1;SNAI2
GO:0050680	negative regulation of epithelial cell proliferation	20	-0.510564930462348	-1.55316697216211	0.033596837944664	0.17704176312704	4632	ENSG00000115415;ENSG00000132541;ENSG00000069702;ENSG00000114446;ENSG00000114209;ENSG00000171444;ENSG00000109670;ENSG00000139687;ENSG00000064300;ENSG00000019549	STAT1;RIDA;TGFBR3;IFT57;PDCD10;MCC;FBXW7;RB1;NGFR;SNAI2
GO:0032869	cellular response to insulin stimulus	32	-0.447221278532525	-1.5226577700893	0.0337301587301587	0.17720240642256	1193	ENSG00000167461;ENSG00000170027;ENSG00000137145;ENSG00000136111;ENSG00000169047;ENSG00000166263;ENSG00000050820;ENSG00000128059;ENSG00000116285;ENSG00000112964;ENSG00000105810;ENSG00000136997	RAB8A;YWHAG;DENND4C;TBC1D4;IRS1;STXBP4;BCAR1;PPAT;ERRFI1;GHR;CDK6;MYC
GO:1901983	regulation of protein acetylation	16	-0.551060441385656	-1.55825812554535	0.0338983050847458	0.177544474240054	547	ENSG00000102974;ENSG00000100393;ENSG00000128342;ENSG00000019549	CTCF;EP300;LIF;SNAI2
GO:0007088	regulation of mitotic nuclear division	27	-0.462555627321057	-1.49354762978221	0.0346938775510204	0.181160693942649	1794	ENSG00000118007;ENSG00000058729;ENSG00000148773;ENSG00000101972;ENSG00000117724;ENSG00000047410;ENSG00000138182	STAG1;RIOK2;MKI67;STAG2;CENPF;TPR;KIF20B
GO:0003006	developmental process involved in reproduction	65	-0.358900296821382	-1.40882787615585	0.0349514563106796	0.18195431381963	3223	ENSG00000185591;ENSG00000183291;ENSG00000144451;ENSG00000072364;ENSG00000037474;ENSG00000105948;ENSG00000144061;ENSG00000114473;ENSG00000066279;ENSG00000169018;ENSG00000136866;ENSG00000112029;ENSG00000171988;ENSG00000129173;ENSG00000196074;ENSG00000276644;ENSG00000134709;ENSG00000115548;ENSG00000176399;ENSG00000118689;ENSG00000128342;ENSG00000283154;ENSG00000136492;ENSG00000179598	SP1;SELENOF;SPAG16;AFF4;NSUN2;TTC26;NPHP1;IQCG;ASPM;FEM1B;ZFP37;FBXO5;JMJD1C;E2F8;SYCP2;DACH1;HOOK1;KDM3A;DMRTA1;FOXO3;LIF;IQCJ-SCHIP1;BRIP1;PLD6
GO:0009887	animal organ morphogenesis	99	-0.326937736269844	-1.37440879653204	0.0350877192982456	0.18211349553338	3447	ENSG00000114446;ENSG00000091409;ENSG00000152582;ENSG00000185591;ENSG00000113971;ENSG00000177508;ENSG00000141519;ENSG00000196739;ENSG00000091136;ENSG00000128791;ENSG00000137693;ENSG00000100393;ENSG00000203877;ENSG00000112414;ENSG00000135541;ENSG00000169018;ENSG00000179431;ENSG00000138686;ENSG00000241697;ENSG00000168014;ENSG00000099250;ENSG00000196074;ENSG00000104237;ENSG00000166886;ENSG00000118689…	IFT57;ITGA6;SPEF2;SP1;NPHP3;IRX3;CCDC40;COL27A1;LAMB1;TWSG1;YAP1;EP300;RIPPLY2;ADGRG6;AHI1;FEM1B;FJX1;BBS7;TMEFF1;C2CD3;NRP1;SYCP2;RP1;NAB2;FOXO3;MKI67;LIF;WWTR1;TOPORS;IQCJ-SCHIP1;GMNN;CSRNP1;SNAI2
GO:0022407	regulation of cell-cell adhesion	34	-0.430254714169469	-1.48981252991079	0.0355731225296443	0.183527266249693	3327	ENSG00000164136;ENSG00000167604;ENSG00000128567;ENSG00000113916;ENSG00000128791;ENSG00000076641;ENSG00000174842;ENSG00000107338;ENSG00000126804;ENSG00000163874;ENSG00000168685;ENSG00000136826;ENSG00000133789;ENSG00000019549	IL15;NFKBID;PODXL;BCL6;TWSG1;PAG1;GLMN;SHB;ZBTB1;ZC3H12A;IL7R;KLF4;SWAP70;SNAI2
GO:0030183	B cell differentiation	20	-0.508437309929027	-1.54669463192782	0.0355731225296443	0.183527266249693	3470	ENSG00000145675;ENSG00000076554;ENSG00000113916;ENSG00000152457;ENSG00000128590;ENSG00000217128;ENSG00000100393;ENSG00000119866;ENSG00000126804;ENSG00000175505;ENSG00000067082	PIK3R1;TPD52;BCL6;DCLRE1C;DNAJB9;FNIP1;EP300;BCL11A;ZBTB1;CLCF1;KLF6
GO:1904951	positive regulation of establishment of protein localization	39	-0.40460948792358	-1.44461532235816	0.0357852882703777	0.183888506125872	3179	ENSG00000141376;ENSG00000114209;ENSG00000126746;ENSG00000112697;ENSG00000154174;ENSG00000160949;ENSG00000075218;ENSG00000100393;ENSG00000174842;ENSG00000143514;ENSG00000164151;ENSG00000170027;ENSG00000142166;ENSG00000109670;ENSG00000163874;ENSG00000058729;ENSG00000203965;ENSG00000047410;ENSG00000101412	BCAS3;PDCD10;ZNF384;TMEM30A;TOMM70;TONSL;GTSE1;EP300;GLMN;TP53BP2;ICE1;YWHAG;IFNAR1;FBXW7;ZC3H12A;RIOK2;EFCAB7;TPR;E2F1
GO:0009611	response to wounding	42	-0.398370379316735	-1.44481068569255	0.0358565737051793	0.183888506125872	1969	Homo_sapiens_newGene_4255;ENSG00000122863;ENSG00000095015;ENSG00000171988;ENSG00000152518;ENSG00000128016;ENSG00000111790;ENSG00000064300;ENSG00000067082;ENSG00000136997;ENSG00000019549	Homo_sapiens_newGene_4255;CHST3;MAP3K1;JMJD1C;ZFP36L2;ZFP36;FGFR1OP2;NGFR;KLF6;MYC;SNAI2
GO:1903311	regulation of mRNA metabolic process	24	-0.490567012235288	-1.5371517090104	0.036144578313253	0.184094787635923	2251	ENSG00000145388;ENSG00000126653;ENSG00000150991;ENSG00000163874;ENSG00000152518;ENSG00000152193;ENSG00000174840;ENSG00000138376;ENSG00000101412	METTL14;NSRP1;UBC;ZC3H12A;ZFP36L2;OBI1;PDE12;BARD1;E2F1
GO:0006997	nucleus organization	29	-0.451290282493758	-1.49553306073111	0.0362173038229376	0.184094787635923	4386	ENSG00000272391;ENSG00000196313;ENSG00000171016;ENSG00000086065;ENSG00000135052;Homo_sapiens_newGene_5182;ENSG00000183291;Homo_sapiens_newGene_5322;ENSG00000132475;Homo_sapiens_newGene_5138;ENSG00000174106;Homo_sapiens_newGene_5270;ENSG00000163635;ENSG00000149554;ENSG00000084073;ENSG00000115548;ENSG00000153207;ENSG00000047410	POM121C;POM121;PYGO1;CHMP5;GOLM1;Homo_sapiens_newGene_5182;SELENOF;Homo_sapiens_newGene_5322;H3-3B;Homo_sapiens_newGene_5138;LEMD3;Homo_sapiens_newGene_5270;ATXN7;CHEK1;ZMPSTE24;KDM3A;AHCTF1;TPR
GO:0090329	regulation of DNA-dependent DNA replication	10	-0.655897946604449	-1.65592076371829	0.0362173038229376	0.184094787635923	3551	ENSG00000159147;ENSG00000113916;ENSG00000011451;ENSG00000109670;ENSG00000129173;ENSG00000276644;ENSG00000101972	DONSON;BCL6;WIZ;FBXW7;E2F8;DACH1;STAG2
GO:0044843	cell cycle G1/S phase transition	11	-0.629712134600187	-1.61911071957019	0.036734693877551	0.185525182465207	3551	ENSG00000141867;ENSG00000151893;ENSG00000176390;ENSG00000112029;ENSG00000149308;ENSG00000101412	BRD4;CACUL1;CRLF3;FBXO5;NPAT;E2F1
GO:0045216	cell-cell junction organization	27	-0.456982012681327	-1.47555096420773	0.036734693877551	0.185525182465207	1360	Homo_sapiens_newGene_4519;Homo_sapiens_newGene_7006;ENSG00000046604;Homo_sapiens_newGene_6997;Homo_sapiens_newGene_4555;ENSG00000019549	Homo_sapiens_newGene_4519;Homo_sapiens_newGene_7006;DSG2;Homo_sapiens_newGene_6997;Homo_sapiens_newGene_4555;SNAI2
GO:0032880	regulation of protein localization	130	-0.308930179848418	-1.35005678936022	0.0368217054263566	0.185525182465207	3179	ENSG00000264522;ENSG00000135324;ENSG00000114209;ENSG00000171206;ENSG00000126746;ENSG00000014164;ENSG00000164506;ENSG00000135968;ENSG00000112697;ENSG00000154174;ENSG00000160949;ENSG00000107560;ENSG00000075218;ENSG00000100393;ENSG00000174842;ENSG00000143514;ENSG00000164151;ENSG00000170027;ENSG00000163961;ENSG00000135541;ENSG00000005810;ENSG00000158163;ENSG00000142166;ENSG00000198168;ENSG00000109670…	OTUD7B;MRAP2;PDCD10;TRIM8;ZNF384;ZC3H3;STXBP5;GCC2;TMEM30A;TOMM70;TONSL;RAB11FIP2;GTSE1;EP300;GLMN;TP53BP2;ICE1;YWHAG;RNF168;AHI1;MYCBP2;DZIP1L;IFNAR1;SVIP;FBXW7;WAPL;TNFRSF9;ZC3H12A;RIOK2;CRIPT;IRS1;SWAP70;STXBP4;EFCAB7;BARD1;LIF;NGFR;TPR;CENPQ;E2F1;YOD1;CD2AP
GO:0048661	positive regulation of smooth muscle cell proliferation	14	-0.555854419490217	-1.53264597641995	0.0369609856262834	0.185684006353309	1171	ENSG00000020426;ENSG00000163513;ENSG00000109819;ENSG00000105835;ENSG00000166478;ENSG00000115738;ENSG00000136997	MNAT1;TGFBR2;PPARGC1A;NAMPT;ZNF143;ID2;MYC
GO:0006282	regulation of DNA repair	20	-0.501653898122176	-1.52605911517301	0.0375494071146245	0.187546542934067	2575	ENSG00000122376;ENSG00000163961;ENSG00000166439;ENSG00000182263;ENSG00000080345;ENSG00000162607;ENSG00000111247;ENSG00000124795	SHLD2;RNF168;RNF169;FIGN;RIF1;USP1;RAD51AP1;DEK
GO:0044403	symbiosis, encompassing mutualism through parasitism	34	-0.428510575719746	-1.48377322521354	0.0375494071146245	0.187546542934067	2403	ENSG00000100393;ENSG00000165006;ENSG00000069275;ENSG00000164985;ENSG00000150991;ENSG00000163874;ENSG00000047410;ENSG00000124795;ENSG00000102189;ENSG00000163661	EP300;UBAP1;NUCKS1;PSIP1;UBC;ZC3H12A;TPR;DEK;EEA1;PTX3
GO:0007283	spermatogenesis	97	-0.319470059072707	-1.34553084840431	0.0386847195357834	0.192162087605721	3242	ENSG00000152582;Homo_sapiens_newGene_5213;ENSG00000183291;ENSG00000144451;ENSG00000113916;ENSG00000072364;ENSG00000131759;ENSG00000037474;ENSG00000105948;ENSG00000170684;ENSG00000144061;ENSG00000122970;ENSG00000145388;ENSG00000132122;ENSG00000114473;ENSG00000066279;ENSG00000135951;ENSG00000100105;ENSG00000102781;ENSG00000217442;ENSG00000137845;ENSG00000032219;ENSG00000213024;ENSG00000134709;ENSG0…	SPEF2;Homo_sapiens_newGene_5213;SELENOF;SPAG16;BCL6;AFF4;RARA;NSUN2;TTC26;ZNF296;NPHP1;IFT81;METTL14;SPATA6;IQCG;ASPM;TSGA10;PATZ1;KATNAL1;SYCE3;ADAM10;ARID4A;NUP62;HOOK1;MNS1;KDM3A;RGS2;SIRT1;BARD1;ATRX;E2F1;BRIP1;PLD6
GO:0070555	response to interleukin-1	19	-0.521103888838683	-1.54381759328899	0.0386965376782077	0.192162087605721	4674	ENSG00000100387;ENSG00000078902;ENSG00000001084;ENSG00000023839;ENSG00000005339;ENSG00000112578;ENSG00000157625;ENSG00000150991;ENSG00000163874;ENSG00000112964	RBX1;TOLLIP;GCLC;ABCC2;CREBBP;BYSL;TAB3;UBC;ZC3H12A;GHR
GO:0071229	cellular response to acid chemical	13	-0.572587074580143	-1.54386709122184	0.0390143737166324	0.19316181225191	2319	ENSG00000107290;ENSG00000163874;ENSG00000084636;ENSG00000101412	SETX;ZC3H12A;COL16A1;E2F1
GO:0031396	regulation of protein ubiquitination	54	-0.369183022255214	-1.40719878657561	0.0392156862745098	0.19316181225191	3108	Homo_sapiens_newGene_5322;ENSG00000116679;Homo_sapiens_newGene_5138;ENSG00000160949;Homo_sapiens_newGene_5270;ENSG00000174842;ENSG00000169018;ENSG00000109184;ENSG00000112029;ENSG00000109670;ENSG00000187608;ENSG00000144228;ENSG00000197579;ENSG00000172167;ENSG00000113369;ENSG00000023445	Homo_sapiens_newGene_5322;IVNS1ABP;Homo_sapiens_newGene_5138;TONSL;Homo_sapiens_newGene_5270;GLMN;FEM1B;DCUN1D4;FBXO5;FBXW7;ISG15;SPOPL;TOPORS;MTBP;ARRDC3;BIRC3
GO:0051223	regulation of protein transport	66	-0.359523926621862	-1.41182440341978	0.0392927308447937	0.19316181225191	3179	ENSG00000114209;ENSG00000126746;ENSG00000014164;ENSG00000164506;ENSG00000135968;ENSG00000112697;ENSG00000167461;ENSG00000154174;ENSG00000160949;ENSG00000075218;ENSG00000100393;ENSG00000174842;ENSG00000164151;ENSG00000135541;ENSG00000142166;ENSG00000198168;ENSG00000109670;ENSG00000049249;ENSG00000163874;ENSG00000058729;ENSG00000169047;ENSG00000166263;ENSG00000203965;ENSG00000138376;ENSG00000047410…	PDCD10;ZNF384;ZC3H3;STXBP5;GCC2;TMEM30A;RAB8A;TOMM70;TONSL;GTSE1;EP300;GLMN;ICE1;AHI1;IFNAR1;SVIP;FBXW7;TNFRSF9;ZC3H12A;RIOK2;IRS1;STXBP4;EFCAB7;BARD1;TPR;YOD1
GO:0033365	protein localization to organelle	115	-0.308689981897027	-1.32450787902596	0.0393700787401575	0.19316181225191	3108	ENSG00000102974;ENSG00000118454;ENSG00000066923;Homo_sapiens_newGene_5322;ENSG00000197603;ENSG00000172530;ENSG00000113916;ENSG00000141519;ENSG00000135968;ENSG00000112697;Homo_sapiens_newGene_5138;ENSG00000119906;ENSG00000162972;ENSG00000154174;ENSG00000160949;ENSG00000146350;Homo_sapiens_newGene_5270;ENSG00000135541;ENSG00000162413;ENSG00000048342;ENSG00000182923;ENSG00000062650;ENSG00000150991;E…	CTCF;ANKRD13C;STAG3;Homo_sapiens_newGene_5322;CPLANE1;BANP;BCL6;CCDC40;GCC2;TMEM30A;Homo_sapiens_newGene_5138;SLF2;MAIP1;TOMM70;TONSL;TBC1D32;Homo_sapiens_newGene_5270;AHI1;KLHL21;CC2D2A;CEP63;WAPL;UBC;C2CD3;CRIPT;IRS1;TCTN1;PPP1R15A;RRS1;BARD1;CNTLN;TOPORS;GDAP1;TPR;ESCO2;SPDL1
GO:2001020	regulation of response to DNA damage stimulus	34	-0.419806064851657	-1.45363273184775	0.0395256916996047	0.19316181225191	2575	ENSG00000122376;ENSG00000163961;ENSG00000169018;ENSG00000166439;ENSG00000182263;ENSG00000080345;ENSG00000111247;ENSG00000124795;ENSG00000019549	SHLD2;RNF168;FEM1B;RNF169;FIGN;RIF1;RAD51AP1;DEK;SNAI2
GO:0051983	regulation of chromosome segregation	12	-0.59603914367686	-1.55335596994885	0.0396659707724426	0.19316181225191	3551	ENSG00000102974;ENSG00000119906;ENSG00000062650;ENSG00000058729;ENSG00000148773;ENSG00000117724;ENSG00000047410	CTCF;SLF2;WAPL;RIOK2;MKI67;CENPF;TPR
GO:0090068	positive regulation of cell cycle process	32	-0.434259899033209	-1.47852806036156	0.0396825396825397	0.19316181225191	2575	ENSG00000177595;ENSG00000141867;ENSG00000119906;ENSG00000011451;ENSG00000005339;ENSG00000075218;ENSG00000100393;ENSG00000116809;ENSG00000176390;ENSG00000112029;ENSG00000129173;ENSG00000166263;ENSG00000197321;ENSG00000047410;ENSG00000101412	PIDD1;BRD4;SLF2;WIZ;CREBBP;GTSE1;EP300;ZBTB17;CRLF3;FBXO5;E2F8;STXBP4;SVIL;TPR;E2F1
GO:0060021	palate development	23	-0.495673043824847	-1.5450830602334	0.0398406374501992	0.19338509564411	2058	ENSG00000121068;ENSG00000138686;Homo_sapiens_newGene_4043;ENSG00000283154;ENSG00000111845;ENSG00000144655;ENSG00000019549	TBX2;BBS7;Homo_sapiens_newGene_4043;IQCJ-SCHIP1;PAK1IP1;CSRNP1;SNAI2
GO:0034220	ion transmembrane transport	41	0.406783627749129	1.46351500561927	0.0400801603206413	0.194001249097841	1942	ENSG00000174327;ENSG00000175344;ENSG00000165175;ENSG00000152315;ENSG00000167700;ENSG00000125375;ENSG00000146205;ENSG00000101188;ENSG00000075399;ENSG00000173930;ENSG00000082458;ENSG00000083807	SLC16A13;CHRNA7;MID1IP1;KCNK13;MFSD3;DMAC2L;ANO7;NTSR1;VPS9D1;SLCO4C1;DLG3;SLC27A5
GO:0019941	modification-dependent protein catabolic process	106	-0.315254901367214	-1.34439529190008	0.0403846153846154	0.194927363658014	3120	ENSG00000019995;ENSG00000153561;ENSG00000112234;ENSG00000151136;ENSG00000183580;ENSG00000174013;Homo_sapiens_newGene_4076;ENSG00000158062;ENSG00000076321;ENSG00000078140;ENSG00000160949;ENSG00000085382;ENSG00000081154;ENSG00000101695;ENSG00000165006;ENSG00000163961;ENSG00000152242;ENSG00000095015;ENSG00000177565;ENSG00000109670;ENSG00000123444;ENSG00000144224;ENSG00000092871;ENSG00000187608;ENSG0…	ZRANB1;RMND5A;FBXL4;BTBD11;FBXL7;FBXO45;Homo_sapiens_newGene_4076;UBXN11;KLHL20;UBE2K;TONSL;HACE1;PCNP;RNF125;UBAP1;RNF168;C18orf25;MAP3K1;TBL1XR1;FBXW7;KBTBD4;UBXN4;RFFL;ISG15;UBC;SPOPL;ZMPSTE24;ZNRF2;UBE2W;RLIM;WWTR1;TOPORS;KLHL11;YOD1;CD2AP
GO:0043632	modification-dependent macromolecule catabolic process	108	-0.314616515402472	-1.34136788406911	0.0406189555125725	0.195369375820504	3120	ENSG00000019995;ENSG00000153561;ENSG00000112234;ENSG00000151136;ENSG00000183580;ENSG00000174013;Homo_sapiens_newGene_4076;ENSG00000158062;ENSG00000076321;ENSG00000078140;ENSG00000160949;ENSG00000085382;ENSG00000107371;ENSG00000081154;ENSG00000101695;ENSG00000165006;ENSG00000163961;ENSG00000152242;ENSG00000095015;ENSG00000177565;ENSG00000109670;ENSG00000123444;ENSG00000144224;ENSG00000092871;ENSG0…	ZRANB1;RMND5A;FBXL4;BTBD11;FBXL7;FBXO45;Homo_sapiens_newGene_4076;UBXN11;KLHL20;UBE2K;TONSL;HACE1;EXOSC3;PCNP;RNF125;UBAP1;RNF168;C18orf25;MAP3K1;TBL1XR1;FBXW7;KBTBD4;UBXN4;RFFL;ISG15;UBC;SPOPL;ZMPSTE24;ZNRF2;UBE2W;RLIM;WWTR1;TOPORS;KLHL11;YOD1;CD2AP
GO:0000281	mitotic cytokinesis	19	-0.513683200691051	-1.52183313076242	0.0407331975560081	0.195369375820504	3108	Homo_sapiens_newGene_5322;Homo_sapiens_newGene_5138;Homo_sapiens_newGene_5270;ENSG00000178996;ENSG00000134982;ENSG00000138180;ENSG00000164114;ENSG00000136108;ENSG00000137804	Homo_sapiens_newGene_5322;Homo_sapiens_newGene_5138;Homo_sapiens_newGene_5270;SNX18;APC;CEP55;MAP9;CKAP2;NUSAP1
GO:0002821	positive regulation of adaptive immune response	11	-0.621141386337861	-1.59707368133671	0.0408163265306122	0.195369375820504	2907	ENSG00000122376;ENSG00000107371;ENSG00000126804;ENSG00000175505;ENSG00000080345	SHLD2;EXOSC3;ZBTB1;CLCF1;RIF1
GO:0045665	negative regulation of neuron differentiation	36	-0.412661937717505	-1.45378042539247	0.0417495029821074	0.199282508767196	3335	ENSG00000198825;ENSG00000125968;ENSG00000177508;ENSG00000125686;ENSG00000119866;ENSG00000196369;ENSG00000066279;ENSG00000171943;ENSG00000118689;ENSG00000275342;ENSG00000084093;ENSG00000064300;ENSG00000115738	INPP5F;ID1;IRX3;MED1;BCL11A;SRGAP2B;ASPM;SRGAP2C;FOXO3;PRAG1;REST;NGFR;ID2
GO:1901987	regulation of cell cycle phase transition	60	-0.355565796209004	-1.3812334670577	0.0420650095602294	0.200026067335185	3551	ENSG00000177595;ENSG00000175216;ENSG00000117614;ENSG00000141867;ENSG00000183580;ENSG00000159147;ENSG00000046651;ENSG00000197256;ENSG00000005339;ENSG00000075218;ENSG00000100393;ENSG00000122882;ENSG00000170027;ENSG00000182923;ENSG00000109670;ENSG00000163781;ENSG00000129173;ENSG00000058729;ENSG00000136826;ENSG00000152518;ENSG00000166263;ENSG00000174799;ENSG00000117724;ENSG00000047410;ENSG00000101412	PIDD1;CKAP5;SYF2;BRD4;FBXL7;DONSON;OFD1;KANK2;CREBBP;GTSE1;EP300;ECD;YWHAG;CEP63;FBXW7;TOPBP1;E2F8;RIOK2;KLF4;ZFP36L2;STXBP4;CEP135;CENPF;TPR;E2F1
GO:0051640	organelle localization	89	-0.322053073225387	-1.3326325764532	0.0421686746987952	0.200026067335185	2119	ENSG00000170027;ENSG00000116903;ENSG00000113838;ENSG00000066279;ENSG00000135541;ENSG00000198382;ENSG00000048342;ENSG00000182923;ENSG00000138768;ENSG00000138686;ENSG00000168014;ENSG00000165650;ENSG00000204852;ENSG00000179041;ENSG00000135604;ENSG00000111052;ENSG00000174799;ENSG00000119812;ENSG00000126775;ENSG00000117724;ENSG00000135315;ENSG00000031691;ENSG00000040275	YWHAG;EXOC8;TBCCD1;ASPM;AHI1;UVRAG;CC2D2A;CEP63;USO1;BBS7;C2CD3;PDZD8;TCTN1;RRS1;STX11;LIN7A;CEP135;FAM98A;ATG14;CENPF;CEP162;CENPQ;SPDL1
GO:0051783	regulation of nuclear division	25	-0.46868612262067	-1.48071851241963	0.0422535211267606	0.200026067335185	1794	ENSG00000118007;ENSG00000058729;ENSG00000148773;ENSG00000101972;ENSG00000128342;ENSG00000117724;ENSG00000047410	STAG1;RIOK2;MKI67;STAG2;LIF;CENPF;TPR
GO:0033500	carbohydrate homeostasis	16	-0.535139210631534	-1.51323695304218	0.0423728813559322	0.200041548030746	2371	ENSG00000198843;ENSG00000069275;ENSG00000107890;ENSG00000169047;ENSG00000130856;ENSG00000118689;ENSG00000064300	SELENOT;NUCKS1;ANKRD26;IRS1;ZNF236;FOXO3;NGFR
GO:0050678	regulation of epithelial cell proliferation	31	-0.432308904848547	-1.45947367407666	0.0425963488843813	0.200547089800783	3403	ENSG00000114446;ENSG00000185591;ENSG00000114209;ENSG00000091136;ENSG00000137693;ENSG00000171444;ENSG00000109670;ENSG00000166949;ENSG00000115539;ENSG00000166263;ENSG00000166225;ENSG00000064300;ENSG00000019549	IFT57;SP1;PDCD10;LAMB1;YAP1;MCC;FBXW7;SMAD3;PDCL3;STXBP4;FRS2;NGFR;SNAI2
GO:0007417	central nervous system development	116	-0.308590994395188	-1.32667363277806	0.0430528375733855	0.20159466563968	3008	ENSG00000197603;ENSG00000139800;ENSG00000132740;ENSG00000174013;ENSG00000091136;Homo_sapiens_newGene_4797;ENSG00000128791;ENSG00000112578;ENSG00000143514;ENSG00000145388;ENSG00000196369;ENSG00000066279;ENSG00000135541;ENSG00000005810;ENSG00000171943;ENSG00000157423;ENSG00000138686;Homo_sapiens_newGene_4802;ENSG00000189056;ENSG00000106536;ENSG00000168014;ENSG00000265763;ENSG00000085276;ENSG0000020…	CPLANE1;ZIC5;IGHMBP2;FBXO45;LAMB1;Homo_sapiens_newGene_4797;TWSG1;BYSL;TP53BP2;METTL14;SRGAP2B;ASPM;AHI1;MYCBP2;SRGAP2C;HYDIN;BBS7;Homo_sapiens_newGene_4802;RELN;POU6F2;C2CD3;ZNF488;MECOM;TCTN1;FOXO3;UTP3;LIF;NGFR;CENPF;C21orf91;E2F1;ARSJ;Homo_sapiens_newGene_4876
GO:0009628	response to abiotic stimulus	116	-0.308789181183619	-1.32752566407953	0.0430528375733855	0.20159466563968	2335	ENSG00000137693;Homo_sapiens_newGene_5270;ENSG00000100393;ENSG00000144061;ENSG00000143514;ENSG00000085999;ENSG00000069275;ENSG00000163961;Homo_sapiens_newGene_5032;ENSG00000095015;ENSG00000164985;ENSG00000109670;ENSG00000126804;ENSG00000162390;ENSG00000163781;ENSG00000150991;ENSG00000165660;ENSG00000104237;ENSG00000169047;ENSG00000115548;Homo_sapiens_newGene_4089;ENSG00000166130;ENSG00000087074;E…	YAP1;Homo_sapiens_newGene_5270;EP300;NPHP1;TP53BP2;RAD54L;NUCKS1;RNF168;Homo_sapiens_newGene_5032;MAP3K1;PSIP1;FBXW7;ZBTB1;ACOT11;TOPBP1;UBC;ABRAXAS2;RP1;IRS1;KDM3A;Homo_sapiens_newGene_4089;IKBIP;PPP1R15A;NGFR;RAD51AP1;TPR;E2F1;SNAI2
GO:0044419	interspecies interaction between organisms	38	-0.402270829978029	-1.43548062458554	0.0434782608695652	0.203034982294903	2403	ENSG00000100393;ENSG00000165006;ENSG00000069275;ENSG00000164985;ENSG00000150991;ENSG00000163874;ENSG00000047410;ENSG00000124795;ENSG00000102189;ENSG00000163661	EP300;UBAP1;NUCKS1;PSIP1;UBC;ZC3H12A;TPR;DEK;EEA1;PTX3
GO:0051094	positive regulation of developmental process	135	-0.300113975554691	-1.3199841260079	0.0438095238095238	0.204028991397412	2907	ENSG00000113916;ENSG00000177508;ENSG00000120370;ENSG00000112697;ENSG00000065526;ENSG00000109458;ENSG00000104164;ENSG00000137693;ENSG00000122376;ENSG00000100393;ENSG00000107371;ENSG00000130779;ENSG00000119866;ENSG00000196369;ENSG00000066279;ENSG00000135541;ENSG00000107338;ENSG00000198908;ENSG00000171943;ENSG00000126804;ENSG00000107290;ENSG00000187608;ENSG00000163874;ENSG00000168685;ENSG00000136826…	BCL6;IRX3;GORAB;TMEM30A;SPEN;GAB1;BLOC1S6;YAP1;SHLD2;EP300;EXOSC3;CLIP1;BCL11A;SRGAP2B;ASPM;AHI1;SHB;BHLHB9;SRGAP2C;ZBTB1;SETX;ISG15;ZC3H12A;IL7R;KLF4;ZNF488;MECOM;PDCL3;FOXO3;CLCF1;LIF;NGFR;WWTR1;RIF1;C21orf91;CGAS;PLD6;NEGR1;DISC1;SNAI2
GO:0051241	negative regulation of multicellular organismal process	110	-0.312519387360197	-1.3359945328034	0.0440613026819923	0.204222820286867	3219	ENSG00000264522;ENSG00000114209;ENSG00000167604;ENSG00000113916;ENSG00000177508;ENSG00000047644;ENSG00000154174;ENSG00000128791;ENSG00000005339;ENSG00000171444;ENSG00000119866;ENSG00000101695;ENSG00000196369;ENSG00000066279;ENSG00000107338;ENSG00000101230;ENSG00000151718;Homo_sapiens_newGene_4817;ENSG00000109670;ENSG00000171943;ENSG00000049249;ENSG00000107890;ENSG00000133710;ENSG00000187608;ENSG0…	OTUD7B;PDCD10;NFKBID;BCL6;IRX3;WWC3;TOMM70;TWSG1;CREBBP;MCC;BCL11A;RNF125;SRGAP2B;ASPM;SHB;ISM1;WWC2;Homo_sapiens_newGene_4817;FBXW7;SRGAP2C;TNFRSF9;ANKRD26;SPINK5;ISG15;ZC3H12A;TAX1BP1;KLF4;FOXO3;PRAG1;LIF;NGFR;MACIR;CD2AP;SNAI2
GO:0048284	organelle fusion	21	-0.489640659590501	-1.50496945603968	0.0440881763527054	0.204222820286867	1787	ENSG00000177409;ENSG00000179331;ENSG00000135604;ENSG00000104381;ENSG00000102189;ENSG00000179598	SAMD9L;RAB39A;STX11;GDAP1;EEA1;PLD6
GO:0051962	positive regulation of nervous system development	62	-0.35529364622142	-1.38731362739757	0.0443159922928709	0.204727753304444	3008	ENSG00000113916;ENSG00000177508;ENSG00000120370;ENSG00000112697;ENSG00000065526;ENSG00000100393;ENSG00000130779;ENSG00000119866;ENSG00000196369;ENSG00000066279;ENSG00000135541;ENSG00000198908;ENSG00000171943;ENSG00000107290;ENSG00000265763;ENSG00000175505;ENSG00000128342;ENSG00000064300;ENSG00000154642;ENSG00000172260;ENSG00000162946	BCL6;IRX3;GORAB;TMEM30A;SPEN;EP300;CLIP1;BCL11A;SRGAP2B;ASPM;AHI1;BHLHB9;SRGAP2C;SETX;ZNF488;CLCF1;LIF;NGFR;C21orf91;NEGR1;DISC1
GO:1990090	cellular response to nerve growth factor stimulus	16	-0.532382366108138	-1.50544130113756	0.0444915254237288	0.204989099686586	3050	ENSG00000167193;ENSG00000138592;ENSG00000110047;ENSG00000169047;ENSG00000101412	CRK;USP8;EHD1;IRS1;E2F1
GO:0019216	regulation of lipid metabolic process	42	-0.382882581923999	-1.38863950346448	0.0458167330677291	0.210303636313027	1619	ENSG00000187815;ENSG00000185591;ENSG00000173208;ENSG00000125968;ENSG00000104643;ENSG00000123684;ENSG00000080839;ENSG00000005339;ENSG00000177565;ENSG00000109670;ENSG00000107890;ENSG00000136826;ENSG00000174738;ENSG00000169047;ENSG00000103642;ENSG00000123689;ENSG00000126775;ENSG00000115738;ENSG00000139278;ENSG00000019549	ZFP69;SP1;ABCD2;ID1;MTMR9;LPGAT1;RBL1;CREBBP;TBL1XR1;FBXW7;ANKRD26;KLF4;NR1D2;IRS1;LACTB;G0S2;ATG14;ID2;GLIPR1;SNAI2
GO:0006897	endocytosis	60	-0.351201872932435	-1.36428133909282	0.0458891013384321	0.210303636313027	1847	ENSG00000144566;ENSG00000178996;ENSG00000029725;ENSG00000110047;ENSG00000137942;ENSG00000179331;ENSG00000198399;ENSG00000157107;ENSG00000147650;ENSG00000086300;ENSG00000102189;ENSG00000163661	RAB5A;SNX18;RABEP1;EHD1;FNBP1L;RAB39A;ITSN2;FCHO2;LRP12;SNX10;EEA1;PTX3
GO:2001243	negative regulation of intrinsic apoptotic signaling pathway	26	-0.45497463001582	-1.45637426421609	0.0462776659959759	0.210999300330333	274	ENSG00000119969;ENSG00000019549	HELLS;SNAI2
GO:0050769	positive regulation of neurogenesis	63	-0.353231265380534	-1.37723613424564	0.04642166344294	0.210999300330333	3008	ENSG00000113916;ENSG00000177508;ENSG00000112697;ENSG00000065526;ENSG00000100393;ENSG00000130779;ENSG00000119866;ENSG00000196369;ENSG00000066279;ENSG00000135541;ENSG00000198908;ENSG00000171943;ENSG00000107290;ENSG00000265763;ENSG00000175505;ENSG00000196584;ENSG00000128342;ENSG00000064300;ENSG00000154642;ENSG00000172260;ENSG00000162946	BCL6;IRX3;TMEM30A;SPEN;EP300;CLIP1;BCL11A;SRGAP2B;ASPM;AHI1;BHLHB9;SRGAP2C;SETX;ZNF488;CLCF1;XRCC2;LIF;NGFR;C21orf91;NEGR1;DISC1
GO:0006469	negative regulation of protein kinase activity	31	-0.429293353911057	-1.44929318240336	0.0466531440162272	0.210999300330333	2044	ENSG00000107338;ENSG00000108946;Homo_sapiens_newGene_4817;ENSG00000155792;ENSG00000018408;ENSG00000110172;Homo_sapiens_newGene_4404	SHB;PRKAR1A;Homo_sapiens_newGene_4817;DEPTOR;WWTR1;CHORDC1;Homo_sapiens_newGene_4404
GO:0051321	meiotic cell cycle	31	-0.427558897431628	-1.44343766209793	0.0466531440162272	0.210999300330333	2024	ENSG00000085999;ENSG00000066279;ENSG00000112029;ENSG00000217442;ENSG00000182923;ENSG00000062650;ENSG00000163781;ENSG00000196074;ENSG00000077935;ENSG00000148773;ENSG00000161860;ENSG00000136492;ENSG00000179598	RAD54L;ASPM;FBXO5;SYCE3;CEP63;WAPL;TOPBP1;SYCP2;SMC1B;MKI67;SYCE2;BRIP1;PLD6
GO:0060537	muscle tissue development	31	-0.430916014631456	-1.4547712805337	0.0466531440162272	0.210999300330333	1490	ENSG00000046604;ENSG00000127124;ENSG00000152413;ENSG00000197321;ENSG00000064300;ENSG00000181744;ENSG00000283154	DSG2;HIVEP3;HOMER1;SVIL;NGFR;DIPK2A;IQCJ-SCHIP1
GO:2000177	regulation of neural precursor cell proliferation	13	-0.560785272699076	-1.51204588122568	0.0472279260780287	0.213039721658124	1078	ENSG00000171241;ENSG00000118689;ENSG00000064300;ENSG00000115738;ENSG00000162946	SHCBP1;FOXO3;NGFR;ID2;DISC1
GO:0032868	response to insulin	33	-0.42086979960792	-1.44749181822194	0.0474308300395257	0.21327900907211	2044	ENSG00000094841;ENSG00000109458;ENSG00000170027;ENSG00000137145;ENSG00000136111;ENSG00000170852;ENSG00000169047;ENSG00000166263;ENSG00000050820;ENSG00000096717;ENSG00000163376;ENSG00000120738	UPRT;GAB1;YWHAG;DENND4C;TBC1D4;KBTBD2;IRS1;STXBP4;BCAR1;SIRT1;KBTBD8;EGR1
GO:0016072	rRNA metabolic process	48	-0.369116469779636	-1.38847654685716	0.0475285171102662	0.21327900907211	3709	ENSG00000164167;ENSG00000115368;ENSG00000135698;ENSG00000162408;ENSG00000129347;ENSG00000112159;ENSG00000129460;ENSG00000109534;ENSG00000112578;ENSG00000107371;ENSG00000059588;ENSG00000136891;ENSG00000164603;ENSG00000058729;ENSG00000100583;ENSG00000198042;ENSG00000120800;ENSG00000132467;ENSG00000179041;ENSG00000163811;ENSG00000151304	LSM6;WDR75;MPHOSPH6;NOL9;KRI1;MDN1;NGDN;GAR1;BYSL;EXOSC3;TARBP1;TEX10;BMT2;RIOK2;SAMD15;MAK16;UTP20;UTP3;RRS1;WDR43;SRFBP1
GO:0042752	regulation of circadian rhythm	12	-0.589574612387213	-1.5365085558516	0.0480167014613779	0.214296467446442	1171	ENSG00000174738;ENSG00000120948;ENSG00000155090	NR1D2;TARDBP;KLF10
GO:1901888	regulation of cell junction assembly	12	-0.58770769357233	-1.53164312122826	0.0480167014613779	0.214296467446442	399	ENSG00000084636;ENSG00000019549	COL16A1;SNAI2
GO:0032268	regulation of cellular protein metabolic process	324	-0.250659865959382	-1.23817204218435	0.0481283422459893	0.214296467446442	2520	ENSG00000078140;ENSG00000151893;ENSG00000128791;ENSG00000174928;ENSG00000217128;ENSG00000160949;Homo_sapiens_newGene_5270;ENSG00000100393;ENSG00000173542;ENSG00000099992;ENSG00000157625;ENSG00000146281;ENSG00000174842;ENSG00000145388;ENSG00000101695;ENSG00000119698;ENSG00000198843;ENSG00000170027;ENSG00000141441;ENSG00000107338;ENSG00000169018;ENSG00000109184;ENSG00000112029;ENSG00000079387;ENSG0…	UBE2K;CACUL1;TWSG1;C3orf33;FNIP1;TONSL;Homo_sapiens_newGene_5270;EP300;MOB1B;TBC1D10A;TAB3;PM20D2;GLMN;METTL14;RNF125;PPP4R4;SELENOT;YWHAG;GAREM1;SHB;FEM1B;DCUN1D4;FBXO5;SENP1;UVRAG;IFNAR1;MAP3K1;FNIP2;SVIP;Homo_sapiens_newGene_4817;FBXW7;ANKRD26;RFFL;BBS7;SPINK5;ISG15;MPRIP;UBC;SPOPL;GEMIN5;ZC3H12A;KLF4;MAGI3;ZFP36L2;MECOM;SWAP70;LONRF3;PDCL3;NAB2;KDM3A;Homo_sapiens_newGene_4089;DEPTOR;PPP1R15A;…
GO:1901990	regulation of mitotic cell cycle phase transition	55	-0.356177463336733	-1.36754049720033	0.0487329434697856	0.216429268746715	3551	ENSG00000177595;ENSG00000175216;ENSG00000117614;ENSG00000141867;ENSG00000183580;ENSG00000159147;ENSG00000046651;ENSG00000197256;ENSG00000005339;ENSG00000075218;ENSG00000100393;ENSG00000122882;ENSG00000170027;ENSG00000182923;ENSG00000163781;ENSG00000129173;ENSG00000058729;ENSG00000136826;ENSG00000152518;ENSG00000174799;ENSG00000117724;ENSG00000047410;ENSG00000101412	PIDD1;CKAP5;SYF2;BRD4;FBXL7;DONSON;OFD1;KANK2;CREBBP;GTSE1;EP300;ECD;YWHAG;CEP63;TOPBP1;E2F8;RIOK2;KLF4;ZFP36L2;CEP135;CENPF;TPR;E2F1
GO:0030330	DNA damage response, signal transduction by p53 class mediator	14	-0.545102935108161	-1.50300112931446	0.0492813141683778	0.21830201946593	2281	ENSG00000100393;ENSG00000170836;ENSG00000129173;ENSG00000118689;ENSG00000085224;ENSG00000101412	EP300;PPM1D;E2F8;FOXO3;ATRX;E2F1
GO:0008104	protein localization	271	-0.253149214420401	-1.22552730484526	0.0495412844036697	0.218674859738178	3143	Homo_sapiens_newGene_5182;ENSG00000102974;ENSG00000118454;ENSG00000066923;ENSG00000135324;Homo_sapiens_newGene_5322;ENSG00000108599;ENSG00000197603;ENSG00000172530;ENSG00000113916;ENSG00000014164;ENSG00000141519;ENSG00000135968;ENSG00000112697;ENSG00000068400;Homo_sapiens_newGene_5138;ENSG00000104164;ENSG00000119906;ENSG00000162972;ENSG00000154174;ENSG00000185745;ENSG00000160949;ENSG00000107560;E…	Homo_sapiens_newGene_5182;CTCF;ANKRD13C;STAG3;MRAP2;Homo_sapiens_newGene_5322;AKAP10;CPLANE1;BANP;BCL6;ZC3H3;CCDC40;GCC2;TMEM30A;GRIPAP1;Homo_sapiens_newGene_5138;BLOC1S6;SLF2;MAIP1;TOMM70;IFIT1;TONSL;RAB11FIP2;TBC1D32;Homo_sapiens_newGene_5270;MCC;TBC1D10A;CMTM6;CLIP1;FAM126A;NPHP1;SELENOT;Homo_sapiens_newGene_4761;YWHAG;EXOC8;Homo_sapiens_newGene_4959;DENND4C;AHI1;KLHL21;CC2D2A;CEP63;USO1;WAPL;…
GO:0043270	positive regulation of ion transport	21	0.489844489437895	1.49226867629589	0.0497017892644135	0.218674859738178	2556	ENSG00000185818;ENSG00000181754;ENSG00000178752;ENSG00000101188;ENSG00000198929;ENSG00000065534;ENSG00000158286;ENSG00000158828;ENSG00000251322	NAT8L;AMIGO1;ERFE;NTSR1;NOS1AP;MYLK;RNF207;PINK1;SHANK3
GO:0070373	negative regulation of ERK1 and ERK2 cascade	23	-0.483790557065636	-1.50804366655681	0.049800796812749	0.218674859738178	1607	ENSG00000139318;ENSG00000174928;ENSG00000112763;ENSG00000164086;ENSG00000107890;ENSG00000136826;ENSG00000128342;ENSG00000164056;ENSG00000116285;ENSG00000136158	DUSP6;C3orf33;BTN2A1;DUSP7;ANKRD26;KLF4;LIF;SPRY1;ERRFI1;SPRY2
GO:0044089	positive regulation of cellular component biogenesis	85	-0.320689361117642	-1.32307655636583	0.05	0.218674859738178	2575	Homo_sapiens_newGene_4519;ENSG00000217128;ENSG00000100393;ENSG00000130779;ENSG00000144061;ENSG00000164151;Homo_sapiens_newGene_5032;ENSG00000095015;ENSG00000052795;ENSG00000198908;ENSG00000107290;Homo_sapiens_newGene_7006;ENSG00000058729;ENSG00000104237;ENSG00000133789;ENSG00000138587;Homo_sapiens_newGene_6997;ENSG00000163171;ENSG00000174799;ENSG00000119812;Homo_sapiens_newGene_4555;ENSG000000846…	Homo_sapiens_newGene_4519;FNIP1;EP300;CLIP1;NPHP1;ICE1;Homo_sapiens_newGene_5032;MAP3K1;FNIP2;BHLHB9;SETX;Homo_sapiens_newGene_7006;RIOK2;RP1;SWAP70;MNS1;Homo_sapiens_newGene_6997;CDC42EP3;CEP135;FAM98A;Homo_sapiens_newGene_4555;COL16A1;WDR43;TPR
GO:0070727	cellular macromolecule localization	225	-0.264417869880571	-1.25606100184543	0.05	0.218674859738178	3143	Homo_sapiens_newGene_5182;ENSG00000102974;ENSG00000118454;ENSG00000066923;ENSG00000135324;Homo_sapiens_newGene_5322;ENSG00000197603;ENSG00000172530;ENSG00000113916;ENSG00000014164;ENSG00000141519;ENSG00000135968;ENSG00000112697;ENSG00000068400;Homo_sapiens_newGene_5138;ENSG00000119906;ENSG00000162972;ENSG00000154174;ENSG00000185745;ENSG00000160949;ENSG00000146350;Homo_sapiens_newGene_5270;ENSG000…	Homo_sapiens_newGene_5182;CTCF;ANKRD13C;STAG3;MRAP2;Homo_sapiens_newGene_5322;CPLANE1;BANP;BCL6;ZC3H3;CCDC40;GCC2;TMEM30A;GRIPAP1;Homo_sapiens_newGene_5138;SLF2;MAIP1;TOMM70;IFIT1;TONSL;TBC1D32;Homo_sapiens_newGene_5270;TBC1D10A;EXOSC3;CLIP1;FAM126A;NPHP1;Homo_sapiens_newGene_4761;YWHAG;EXOC8;Homo_sapiens_newGene_4959;DENND4C;AHI1;KLHL21;CC2D2A;CEP63;USO1;WAPL;TRAPPC8;RFFL;MZT1;MPRIP;UBC;C2CD3;TB…
GO:0007093	mitotic cell cycle checkpoint	29	-0.435820470436989	-1.44426757536247	0.0503018108651912	0.218772585563201	2281	ENSG00000100393;ENSG00000149554;ENSG00000163781;ENSG00000129173;ENSG00000112742;ENSG00000174442;ENSG00000122952;ENSG00000117724;ENSG00000047410;ENSG00000101412	EP300;CHEK1;TOPBP1;E2F8;TTK;ZWILCH;ZWINT;CENPF;TPR;E2F1
GO:1901991	negative regulation of mitotic cell cycle phase transition	29	-0.436862282777982	-1.4477200423432	0.0503018108651912	0.218772585563201	3475	ENSG00000117614;ENSG00000183580;ENSG00000159147;ENSG00000197256;ENSG00000075218;ENSG00000100393;ENSG00000163781;ENSG00000129173;ENSG00000136826;ENSG00000152518;ENSG00000117724;ENSG00000047410;ENSG00000101412;ENSG00000185650	SYF2;FBXL7;DONSON;KANK2;GTSE1;EP300;TOPBP1;E2F8;KLF4;ZFP36L2;CENPF;TPR;E2F1;ZFP36L1
GO:0051186	cofactor metabolic process	43	0.39054097481489	1.41372052580791	0.0504032258064516	0.218772585563201	3004	ENSG00000128965;ENSG00000116761;ENSG00000049239;ENSG00000124217;ENSG00000075643;ENSG00000182199;ENSG00000127125;ENSG00000106733;ENSG00000090013;ENSG00000135469;ENSG00000068120;ENSG00000188690;ENSG00000159267;ENSG00000107537;ENSG00000103245	CHAC1;CTH;H6PD;MOCS3;MOCOS;SHMT2;PPCS;NMRK1;BLVRB;COQ10A;COASY;UROS;HLCS;PHYH;CIAO3
GO:0044087	regulation of cellular component biogenesis	147	-0.282973936789137	-1.26416532674454	0.0508474576271186	0.22014622622479	2575	ENSG00000197256;ENSG00000213123;Homo_sapiens_newGene_4519;ENSG00000217128;ENSG00000100393;ENSG00000130779;ENSG00000144061;ENSG00000119866;ENSG00000164151;ENSG00000196369;Homo_sapiens_newGene_5032;ENSG00000095015;ENSG00000052795;ENSG00000198908;ENSG00000198168;ENSG00000171943;ENSG00000107290;ENSG00000118007;Homo_sapiens_newGene_7006;ENSG00000179119;ENSG00000058729;ENSG00000104237;ENSG00000133789;E…	KANK2;DYNLT2B;Homo_sapiens_newGene_4519;FNIP1;EP300;CLIP1;NPHP1;BCL11A;ICE1;SRGAP2B;Homo_sapiens_newGene_5032;MAP3K1;FNIP2;BHLHB9;SVIP;SRGAP2C;SETX;STAG1;Homo_sapiens_newGene_7006;SPTY2D1;RIOK2;RP1;SWAP70;MNS1;SACS;STAG2;Homo_sapiens_newGene_6997;CDC42EP3;CEP135;FAM98A;Homo_sapiens_newGene_4555;COL16A1;WDR43;TPR;SNAI2
GO:0014032	neural crest cell development	11	-0.61235828789557	-1.57449065004737	0.0510204081632653	0.22034140130132	555	ENSG00000176165;ENSG00000019549	FOXG1;SNAI2
GO:0007044	cell-substrate junction assembly	13	-0.55618020958012	-1.49962924501787	0.0513347022587269	0.221144493677726	3401	ENSG00000091409;ENSG00000058085;Homo_sapiens_newGene_4519;Homo_sapiens_newGene_7006;Homo_sapiens_newGene_6997;Homo_sapiens_newGene_4555	ITGA6;LAMC2;Homo_sapiens_newGene_4519;Homo_sapiens_newGene_7006;Homo_sapiens_newGene_6997;Homo_sapiens_newGene_4555
GO:0061458	reproductive system development	44	-0.373315977731325	-1.37236291963271	0.0516898608349901	0.222119181485441	1917	ENSG00000169018;ENSG00000171988;ENSG00000129173;ENSG00000196074;ENSG00000115548;ENSG00000176399;ENSG00000118689;ENSG00000128342;ENSG00000283154;ENSG00000136492	FEM1B;JMJD1C;E2F8;SYCP2;KDM3A;DMRTA1;FOXO3;LIF;IQCJ-SCHIP1;BRIP1
GO:0032414	positive regulation of ion transmembrane transporter activity	11	0.602125328640399	1.51533971819076	0.052734375	0.224900667647949	3343	ENSG00000101188;ENSG00000198929;ENSG00000158286;ENSG00000158828;ENSG00000251322;ENSG00000146729	NTSR1;NOS1AP;RNF207;PINK1;SHANK3;NIPSNAP2
GO:0002819	regulation of adaptive immune response	18	-0.513358870300481	-1.50042958845078	0.0530612244897959	0.224900667647949	2907	ENSG00000113916;ENSG00000122376;ENSG00000107371;ENSG00000126804;ENSG00000163874;ENSG00000168685;ENSG00000175505;ENSG00000080345	BCL6;SHLD2;EXOSC3;ZBTB1;ZC3H12A;IL7R;CLCF1;RIF1
GO:1903322	positive regulation of protein modification by small protein conjugation or removal	27	-0.444570015638946	-1.43547381960379	0.0530612244897959	0.224900667647949	1797	ENSG00000109670;ENSG00000163874;ENSG00000197579;ENSG00000113369;ENSG00000023445	FBXW7;ZC3H12A;TOPORS;ARRDC3;BIRC3
GO:0022610	biological adhesion	68	-0.342711455974681	-1.35265922553431	0.0532544378698225	0.224900667647949	3514	ENSG00000156232;ENSG00000286088;ENSG00000091409;ENSG00000135535;ENSG00000110841;ENSG00000067445;ENSG00000091136;Homo_sapiens_newGene_4519;ENSG00000112578;ENSG00000144061;ENSG00000135451;ENSG00000196369;ENSG00000171943;Homo_sapiens_newGene_7006;ENSG00000128585;ENSG00000046604;ENSG00000107186;Homo_sapiens_newGene_6997;ENSG00000100941;Homo_sapiens_newGene_4555;ENSG00000084636;ENSG00000198087;ENSG000…	WHAMM;ENSG00000286088;ITGA6;CD164;PPFIBP1;TRO;LAMB1;Homo_sapiens_newGene_4519;BYSL;NPHP1;TROAP;SRGAP2B;SRGAP2C;Homo_sapiens_newGene_7006;MKLN1;DSG2;MPDZ;Homo_sapiens_newGene_6997;PNN;Homo_sapiens_newGene_4555;COL16A1;CD2AP;NEGR1
GO:0001756	somitogenesis	13	-0.552724439354855	-1.49031144836743	0.053388090349076	0.224900667647949	2274	ENSG00000203877;ENSG00000166949;ENSG00000196584;ENSG00000176165	RIPPLY2;SMAD3;XRCC2;FOXG1
GO:0060538	skeletal muscle organ development	13	-0.552084210485673	-1.48858519863903	0.053388090349076	0.224900667647949	2274	ENSG00000164105;ENSG00000127124;ENSG00000152413;ENSG00000197321;ENSG00000064300	SAP30;HIVEP3;HOMER1;SVIL;NGFR
GO:1903051	negative regulation of proteolysis involved in cellular protein catabolic process	13	-0.550843390815113	-1.48523957534335	0.053388090349076	0.224900667647949	1791	ENSG00000198168;ENSG00000115539;ENSG00000180667	SVIP;PDCL3;YOD1
GO:0042325	regulation of phosphorylation	172	-0.275863701219735	-1.2597287360606	0.0535055350553506	0.224900667647949	2500	ENSG00000080839;ENSG00000151893;ENSG00000128791;ENSG00000174928;ENSG00000217128;Homo_sapiens_newGene_5270;ENSG00000100393;ENSG00000173542;ENSG00000157625;ENSG00000174842;ENSG00000122882;ENSG00000170027;ENSG00000163635;ENSG00000141441;ENSG00000107338;ENSG00000198382;ENSG00000142166;ENSG00000095015;ENSG00000052795;Homo_sapiens_newGene_4817;ENSG00000109670;ENSG00000107890;ENSG00000133030;ENSG0000015…	RBL1;CACUL1;TWSG1;C3orf33;FNIP1;Homo_sapiens_newGene_5270;EP300;MOB1B;TAB3;GLMN;ECD;YWHAG;ATXN7;GAREM1;SHB;UVRAG;IFNAR1;MAP3K1;FNIP2;Homo_sapiens_newGene_4817;FBXW7;ANKRD26;MPRIP;UBC;ZC3H12A;KLF4;MAGI3;IRS1;MECOM;PDCL3;NAB2;DEPTOR;PPP1R15A;CLCF1;PDE12;BARD1;LIF;NGFR;WWTR1;ATG14;BIRC3;CHORDC1;Homo_sapiens_newGene_4404
GO:0010720	positive regulation of cell development	59	-0.35559761801041	-1.37680795206776	0.053639846743295	0.224900667647949	3008	ENSG00000113916;ENSG00000177508;ENSG00000112697;ENSG00000065526;ENSG00000100393;ENSG00000130779;ENSG00000119866;ENSG00000196369;ENSG00000066279;ENSG00000135541;ENSG00000198908;ENSG00000171943;ENSG00000107290;ENSG00000265763;ENSG00000175505;ENSG00000128342;ENSG00000064300;ENSG00000154642;ENSG00000172260;ENSG00000162946	BCL6;IRX3;TMEM30A;SPEN;EP300;CLIP1;BCL11A;SRGAP2B;ASPM;AHI1;BHLHB9;SRGAP2C;SETX;ZNF488;CLCF1;LIF;NGFR;C21orf91;NEGR1;DISC1
GO:0045861	negative regulation of proteolysis	44	-0.371100196056093	-1.36421738933002	0.0536779324055666	0.224900667647949	2425	ENSG00000100393;ENSG00000079387;ENSG00000198168;ENSG00000092871;ENSG00000133710;ENSG00000136826;ENSG00000115539;ENSG00000087074;ENSG00000064300;ENSG00000180667;ENSG00000023445	EP300;SENP1;SVIP;RFFL;SPINK5;KLF4;PDCL3;PPP1R15A;NGFR;YOD1;BIRC3
GO:0060322	head development	92	-0.310844065206047	-1.29133490827554	0.0537848605577689	0.224900667647949	2919	ENSG00000139800;ENSG00000174013;ENSG00000091136;Homo_sapiens_newGene_4797;ENSG00000128791;ENSG00000112578;ENSG00000145388;ENSG00000196369;ENSG00000066279;ENSG00000135541;ENSG00000171943;ENSG00000157423;ENSG00000138686;Homo_sapiens_newGene_4802;ENSG00000168014;ENSG00000085276;ENSG00000204852;ENSG00000118689;ENSG00000132467;ENSG00000117724;ENSG00000154642;ENSG00000283154;ENSG00000101412;ENSG0000014…	ZIC5;FBXO45;LAMB1;Homo_sapiens_newGene_4797;TWSG1;BYSL;METTL14;SRGAP2B;ASPM;AHI1;SRGAP2C;HYDIN;BBS7;Homo_sapiens_newGene_4802;C2CD3;MECOM;TCTN1;FOXO3;UTP3;CENPF;C21orf91;IQCJ-SCHIP1;E2F1;CSRNP1
GO:0006508	proteolysis	170	-0.278154151491871	-1.26380319340006	0.0539033457249071	0.224900667647949	3120	ENSG00000019995;ENSG00000153561;ENSG00000112234;ENSG00000151136;ENSG00000183580;ENSG00000174013;ENSG00000250644;Homo_sapiens_newGene_4076;ENSG00000158062;ENSG00000076321;ENSG00000078140;ENSG00000160949;ENSG00000154124;ENSG00000085382;ENSG00000099992;ENSG00000146281;ENSG00000182325;ENSG00000081154;ENSG00000101695;ENSG00000165006;ENSG00000163961;ENSG00000163635;ENSG00000152242;ENSG00000079387;ENSG0…	ZRANB1;RMND5A;FBXL4;BTBD11;FBXL7;FBXO45;ENSG00000250644;Homo_sapiens_newGene_4076;UBXN11;KLHL20;UBE2K;TONSL;OTULIN;HACE1;TBC1D10A;PM20D2;FBXL6;PCNP;RNF125;UBAP1;RNF168;ATXN7;C18orf25;SENP1;MAP3K1;TBL1XR1;FBXW7;KBTBD4;UBXN4;RFFL;ISG15;UBC;SPOPL;ABRAXAS2;ZC3H12A;C2CD3;USP38;ZMPSTE24;ZNRF2;LACTB;UBE2W;RLIM;BARD1;NGFR;WWTR1;TOPORS;KLHL11;INO80D;YOD1;CD2AP;BIRC3
GO:0016032	viral process	26	-0.446652593968943	-1.4297354181685	0.0543259557344064	0.225443055905314	2051	ENSG00000069275;ENSG00000164985;ENSG00000150991;ENSG00000163874;ENSG00000047410;ENSG00000124795;ENSG00000102189	NUCKS1;PSIP1;UBC;ZC3H12A;TPR;DEK;EEA1
GO:0046824	positive regulation of nucleocytoplasmic transport	10	-0.633231622300243	-1.59869595115894	0.0543259557344064	0.225443055905314	2281	ENSG00000100393;ENSG00000163874;ENSG00000058729;ENSG00000203965;ENSG00000047410	EP300;ZC3H12A;RIOK2;EFCAB7;TPR
GO:0032092	positive regulation of protein binding	20	0.495819798171139	1.48025357935465	0.0544354838709677	0.225443055905314	4267	ENSG00000101255;Homo_sapiens_newGene_4615;Homo_sapiens_newGene_4607;Homo_sapiens_newGene_4583;Homo_sapiens_newGene_7276;Homo_sapiens_newGene_7280;Homo_sapiens_newGene_7271;ENSG00000166971;ENSG00000147133;Homo_sapiens_newGene_7268;ENSG00000178397	TRIB3;Homo_sapiens_newGene_4615;Homo_sapiens_newGene_4607;Homo_sapiens_newGene_4583;Homo_sapiens_newGene_7276;Homo_sapiens_newGene_7280;Homo_sapiens_newGene_7271;AKTIP;TAF1;Homo_sapiens_newGene_7268;FAM220A
GO:0009199	ribonucleoside triphosphate metabolic process	27	0.447496984050322	1.4705124665467	0.0546875	0.225443055905314	4744	ENSG00000124217;ENSG00000075643;ENSG00000125375;ENSG00000075399;ENSG00000166816;ENSG00000110717;Homo_sapiens_newGene_4941;ENSG00000146729;ENSG00000152556;ENSG00000139180;Homo_sapiens_newGene_4944;ENSG00000177706;ENSG00000184983	MOCS3;MOCOS;DMAC2L;VPS9D1;LDHD;NDUFS8;Homo_sapiens_newGene_4941;NIPSNAP2;PFKM;NDUFA9;Homo_sapiens_newGene_4944;FAM20C;NDUFA6
GO:0009205	purine ribonucleoside triphosphate metabolic process	27	0.447496984050322	1.4705124665467	0.0546875	0.225443055905314	4744	ENSG00000124217;ENSG00000075643;ENSG00000125375;ENSG00000075399;ENSG00000166816;ENSG00000110717;Homo_sapiens_newGene_4941;ENSG00000146729;ENSG00000152556;ENSG00000139180;Homo_sapiens_newGene_4944;ENSG00000177706;ENSG00000184983	MOCS3;MOCOS;DMAC2L;VPS9D1;LDHD;NDUFS8;Homo_sapiens_newGene_4941;NIPSNAP2;PFKM;NDUFA9;Homo_sapiens_newGene_4944;FAM20C;NDUFA6
GO:0002218	activation of innate immune response	16	-0.523328594256453	-1.47983954769062	0.0550847457627119	0.226538698187563	2964	ENSG00000005339;ENSG00000154124;ENSG00000100393;ENSG00000157625;ENSG00000095015;ENSG00000150991;ENSG00000164430	CREBBP;OTULIN;EP300;TAB3;MAP3K1;UBC;CGAS
GO:0090502	RNA phosphodiester bond hydrolysis, endonucleolytic	13	-0.546263749969583	-1.47289148523633	0.0554414784394251	0.227462907782804	3400	ENSG00000162408;ENSG00000129347;ENSG00000014164;ENSG00000147592;ENSG00000124787;ENSG00000163874;ENSG00000120800;ENSG00000179041;ENSG00000179598	NOL9;KRI1;ZC3H3;LACTB2;RPP40;ZC3H12A;UTP20;RRS1;PLD6
GO:0002009	morphogenesis of an epithelium	58	-0.356412320816941	-1.37313887645086	0.055984555984556	0.228004661304825	3017	ENSG00000113971;ENSG00000197603;ENSG00000177508;ENSG00000139800;ENSG00000141519;ENSG00000120370;ENSG00000137693;ENSG00000174842;ENSG00000135541;ENSG00000169018;ENSG00000154380;ENSG00000095015;ENSG00000048342;ENSG00000138686;ENSG00000168014;ENSG00000136826;ENSG00000204852;ENSG00000064300;ENSG00000148943;ENSG00000104267;ENSG00000019549	NPHP3;CPLANE1;IRX3;ZIC5;CCDC40;GORAB;YAP1;GLMN;AHI1;FEM1B;ENAH;MAP3K1;CC2D2A;BBS7;C2CD3;KLF4;TCTN1;NGFR;LIN7C;CA2;SNAI2
GO:0034330	cell junction organization	30	-0.430682185636223	-1.44386579631923	0.056	0.228004661304825	3401	ENSG00000091409;ENSG00000058085;ENSG00000115808;Homo_sapiens_newGene_4519;Homo_sapiens_newGene_7006;ENSG00000046604;Homo_sapiens_newGene_6997;Homo_sapiens_newGene_4555;ENSG00000019549	ITGA6;LAMC2;STRN;Homo_sapiens_newGene_4519;Homo_sapiens_newGene_7006;DSG2;Homo_sapiens_newGene_6997;Homo_sapiens_newGene_4555;SNAI2
GO:1904064	positive regulation of cation transmembrane transport	13	0.561036546294711	1.49678645054031	0.0563106796116505	0.228004661304825	3343	ENSG00000181754;ENSG00000101188;ENSG00000198929;ENSG00000158286;ENSG00000158828;ENSG00000251322;ENSG00000146729	AMIGO1;NTSR1;NOS1AP;RNF207;PINK1;SHANK3;NIPSNAP2
GO:0000819	sister chromatid segregation	10	-0.621793756331881	-1.56981920311042	0.0563380281690141	0.228004661304825	3578	ENSG00000167513;ENSG00000066923;ENSG00000109670;ENSG00000062650;ENSG00000101972;ENSG00000179041;ENSG00000040275	CDT1;STAG3;FBXW7;WAPL;STAG2;RRS1;SPDL1
GO:0010595	positive regulation of endothelial cell migration	12	-0.575577780227046	-1.50003098046578	0.0563674321503132	0.228004661304825	1300	ENSG00000141376;ENSG00000185591;ENSG00000163874;ENSG00000050820;ENSG00000019549	BCAS3;SP1;ZC3H12A;BCAR1;SNAI2
GO:0050852	T cell receptor signaling pathway	15	-0.537499840354564	-1.49890666268817	0.0563674321503132	0.228004661304825	2907	ENSG00000076641;ENSG00000107338;ENSG00000163874;ENSG00000056586;ENSG00000050820;ENSG00000146072	PAG1;SHB;ZC3H12A;RC3H2;BCAR1;TNFRSF21
GO:0000723	telomere maintenance	28	-0.435306786910811	-1.42824421667517	0.0566801619433198	0.228732713179378	2885	ENSG00000109534;ENSG00000152457;ENSG00000166848;ENSG00000035928;ENSG00000113522;ENSG00000147601;ENSG00000080345;ENSG00000136492;ENSG00000175305	GAR1;DCLRE1C;TERF2IP;RFC1;RAD50;TERF1;RIF1;BRIP1;CCNE2
GO:0030032	lamellipodium assembly	19	-0.493052341677309	-1.46071233739996	0.0570264765784114	0.229592577862419	2452	ENSG00000196369;ENSG00000158092;ENSG00000171943;Homo_sapiens_newGene_7006;Homo_sapiens_newGene_6997;Homo_sapiens_newGene_4555	SRGAP2B;NCK1;SRGAP2C;Homo_sapiens_newGene_7006;Homo_sapiens_newGene_6997;Homo_sapiens_newGene_4555
GO:0006954	inflammatory response	42	-0.380813779136243	-1.38113636435191	0.0577689243027888	0.231499948797222	4163	ENSG00000141753;ENSG00000118785;ENSG00000164761;Homo_sapiens_newGene_5034;ENSG00000169248;ENSG00000164136;ENSG00000132842;ENSG00000169429;ENSG00000106804;ENSG00000073756;ENSG00000125845;ENSG00000049249;ENSG00000085276;ENSG00000134070;ENSG00000174130;ENSG00000142627;ENSG00000181104;ENSG00000064300;ENSG00000137801;ENSG00000163661	IGFBP4;SPP1;TNFRSF11B;Homo_sapiens_newGene_5034;CXCL11;IL15;AP3B1;CXCL8;C5;PTGS2;BMP2;TNFRSF9;MECOM;IRAK2;TLR6;EPHA2;F2R;NGFR;THBS1;PTX3
GO:0007623	circadian rhythm	23	-0.476048837480957	-1.48391163045684	0.0577689243027888	0.231499948797222	2297	ENSG00000100393;ENSG00000107290;ENSG00000152413;ENSG00000148680;ENSG00000064300;ENSG00000176890;ENSG00000105810;Homo_sapiens_newGene_4876	EP300;SETX;HOMER1;HTR7;NGFR;TYMS;CDK6;Homo_sapiens_newGene_4876
GO:0009566	fertilization	21	-0.475280622140207	-1.46083215386311	0.0581162324649299	0.23155722435453	1939	ENSG00000185551;ENSG00000104450;ENSG00000196074;ENSG00000258484;ENSG00000109738;ENSG00000160886;ENSG00000075420	NR2F2;SPAG1;SYCP2;SPESP1;GLRB;LY6K;FNDC3B
GO:0010498	proteasomal protein catabolic process	80	-0.323757924816068	-1.31580877450107	0.0582329317269076	0.23155722435453	3019	ENSG00000151136;ENSG00000183580;ENSG00000174013;Homo_sapiens_newGene_4076;ENSG00000158062;ENSG00000076321;ENSG00000078140;ENSG00000081154;ENSG00000126368;ENSG00000152242;ENSG00000177565;ENSG00000109670;ENSG00000123444;ENSG00000144224;ENSG00000092871;ENSG00000150991;ENSG00000144228;ENSG00000180233;ENSG00000104343;ENSG00000131263;ENSG00000018408;ENSG00000197579;ENSG00000178502;ENSG00000180667;ENSG0…	BTBD11;FBXL7;FBXO45;Homo_sapiens_newGene_4076;UBXN11;KLHL20;UBE2K;PCNP;NR1D1;C18orf25;TBL1XR1;FBXW7;KBTBD4;UBXN4;RFFL;UBC;SPOPL;ZNRF2;UBE2W;RLIM;WWTR1;TOPORS;KLHL11;YOD1;CD2AP
GO:0000027	ribosomal large subunit assembly	10	-0.621658590232798	-1.5694779543671	0.0583501006036217	0.23155722435453	1268	ENSG00000100583;ENSG00000179041;ENSG00000113460	SAMD15;RRS1;BRIX1
GO:0042773	ATP synthesis coupled electron transport	22	0.478532656767712	1.47190078690941	0.0583501006036217	0.23155722435453	4744	ENSG00000212907;ENSG00000198786;ENSG00000198886;ENSG00000110717;Homo_sapiens_newGene_4941;Homo_sapiens_newGene_4968;ENSG00000267855;ENSG00000139180;Homo_sapiens_newGene_4944;ENSG00000184983	MT-ND4L;MT-ND5;MT-ND4;NDUFS8;Homo_sapiens_newGene_4941;Homo_sapiens_newGene_4968;NDUFA7;NDUFA9;Homo_sapiens_newGene_4944;NDUFA6
GO:0006301	postreplication repair	12	-0.571385388696776	-1.48910505977585	0.058455114822547	0.23155722435453	2252	ENSG00000126804;ENSG00000070950;ENSG00000187608;ENSG00000150991	ZBTB1;RAD18;ISG15;UBC
GO:0050790	regulation of catalytic activity	264	-0.247481553730689	-1.19420283579635	0.0591497227356747	0.233370284160876	2499	ENSG00000151893;ENSG00000217128;ENSG00000185745;Homo_sapiens_newGene_5270;ENSG00000100393;ENSG00000173542;ENSG00000099992;ENSG00000035928;ENSG00000157625;ENSG00000174842;ENSG00000119698;ENSG00000170027;ENSG00000196369;ENSG00000107338;ENSG00000169018;ENSG00000109184;ENSG00000112029;ENSG00000079387;ENSG00000198382;ENSG00000166897;ENSG00000095015;ENSG00000052795;Homo_sapiens_newGene_4817;ENSG0000010…	CACUL1;FNIP1;IFIT1;Homo_sapiens_newGene_5270;EP300;MOB1B;TBC1D10A;RFC1;TAB3;GLMN;PPP4R4;YWHAG;SRGAP2B;SHB;FEM1B;DCUN1D4;FBXO5;SENP1;UVRAG;ELFN2;MAP3K1;FNIP2;Homo_sapiens_newGene_4817;FBXW7;SRGAP2C;VCPKMT;RFFL;SPINK5;MPRIP;UBC;KLF4;MAGI3;TBC1D4;IRS1;DLG2;ZDHHC21;NAB2;Homo_sapiens_newGene_4089;DEPTOR;PPP1R15A;TBC1D15;ELFN1;NGFR;CDC42EP3;WWTR1;RGS17;TOPORS;ATG14;ANP32E;DNAJC2;ARRDC3;BIRC3;PTX3;CHORD…
GO:0031122	cytoplasmic microtubule organization	18	-0.503397914247622	-1.47131601107708	0.0591836734693878	0.233370284160876	2310	ENSG00000131462;ENSG00000197457;ENSG00000119878;ENSG00000134709;ENSG00000109171;ENSG00000110318	TUBG1;STMN3;CRIPT;HOOK1;SLAIN2;CEP126
GO:0010941	regulation of cell death	208	-0.268610959271001	-1.27005793285169	0.0593525179856115	0.2335017350215	2508	ENSG00000197256;ENSG00000217128;ENSG00000005339;ENSG00000137693;Homo_sapiens_newGene_5270;ENSG00000100393;ENSG00000143514;ENSG00000170027;ENSG00000135541;ENSG00000153487;ENSG00000169018;ENSG00000079387;ENSG00000095015;ENSG00000217442;ENSG00000182923;ENSG00000198908;ENSG00000101057;ENSG00000109670;ENSG00000049249;ENSG00000107290;ENSG00000179021;ENSG00000092871;ENSG00000150991;ENSG00000165660;ENSG0…	KANK2;FNIP1;CREBBP;YAP1;Homo_sapiens_newGene_5270;EP300;TP53BP2;YWHAG;AHI1;ING1;FEM1B;SENP1;MAP3K1;SYCE3;CEP63;BHLHB9;MYBL2;FBXW7;TNFRSF9;SETX;C3orf38;RFFL;UBC;ABRAXAS2;ZC3H12A;IL7R;TAX1BP1;KLF4;SYCP2;MECOM;TRAF1;Homo_sapiens_newGene_4089;DEPTOR;PPP1R15A;Homo_sapiens_newGene_4885;FOXO3;CLCF1;OXR1;BCAR1;PDE12;BARD1;NGFR;G0S2;NDUFAF4;TOPORS;ANP32E;HELLS;NAA15;E2F1;BIRC3;SNAI2
GO:0042255	ribosome assembly	10	-0.618394333940523	-1.56123680984079	0.0603621730382294	0.23639444321431	1440	ENSG00000130810;ENSG00000100583;ENSG00000179041;ENSG00000113460	PPAN;SAMD15;RRS1;BRIX1
GO:2000241	regulation of reproductive process	10	-0.615670161266804	-1.55435919402004	0.0603621730382294	0.23639444321431	1917	ENSG00000107338;ENSG00000112029;ENSG00000124678;ENSG00000128342	SHB;FBXO5;TCP11;LIF
GO:0042981	regulation of apoptotic process	236	-0.259219267722675	-1.23694575343517	0.0607210626185958	0.237260722059056	2335	ENSG00000137693;Homo_sapiens_newGene_5270;ENSG00000100393;ENSG00000120868;ENSG00000143514;ENSG00000170027;ENSG00000180370;ENSG00000135541;ENSG00000169018;ENSG00000079387;ENSG00000110330;ENSG00000095015;ENSG00000217442;ENSG00000168556;ENSG00000182923;ENSG00000198908;ENSG00000101057;ENSG00000109670;ENSG00000049249;ENSG00000107290;ENSG00000153179;ENSG00000179021;ENSG00000092871;ENSG00000150991;ENSG0…	YAP1;Homo_sapiens_newGene_5270;EP300;APAF1;TP53BP2;YWHAG;PAK2;AHI1;FEM1B;SENP1;BIRC2;MAP3K1;SYCE3;ING2;CEP63;BHLHB9;MYBL2;FBXW7;TNFRSF9;SETX;RASSF3;C3orf38;RFFL;UBC;ABRAXAS2;ZC3H12A;IL7R;TAX1BP1;KLF4;SYCP2;TRAF1;Homo_sapiens_newGene_4089;DEPTOR;PPP1R15A;FOXO3;CLCF1;OXR1;BCAR1;FRS2;BARD1;NGFR;G0S2;NDUFAF4;TOPORS;BCL10;ANP32E;HELLS;NAA15;E2F1;BIRC3;EGR1;SNAI2
GO:0043067	regulation of programmed cell death	197	-0.269472406911621	-1.25644694781455	0.0627306273062731	0.244558316028504	2508	ENSG00000197256;ENSG00000217128;ENSG00000005339;ENSG00000137693;Homo_sapiens_newGene_5270;ENSG00000100393;ENSG00000143514;ENSG00000170027;ENSG00000135541;ENSG00000169018;ENSG00000079387;ENSG00000095015;ENSG00000217442;ENSG00000182923;ENSG00000198908;ENSG00000101057;ENSG00000109670;ENSG00000049249;ENSG00000107290;ENSG00000179021;ENSG00000092871;ENSG00000150991;ENSG00000165660;ENSG00000163874;ENSG0…	KANK2;FNIP1;CREBBP;YAP1;Homo_sapiens_newGene_5270;EP300;TP53BP2;YWHAG;AHI1;FEM1B;SENP1;MAP3K1;SYCE3;CEP63;BHLHB9;MYBL2;FBXW7;TNFRSF9;SETX;C3orf38;RFFL;UBC;ABRAXAS2;ZC3H12A;IL7R;TAX1BP1;KLF4;SYCP2;MECOM;TRAF1;Homo_sapiens_newGene_4089;DEPTOR;PPP1R15A;FOXO3;CLCF1;OXR1;BCAR1;BARD1;NGFR;G0S2;NDUFAF4;TOPORS;ANP32E;HELLS;NAA15;E2F1;BIRC3;SNAI2
GO:0019693	ribose phosphate metabolic process	48	0.364715724927882	1.34315411974074	0.0630252100840336	0.245152118112304	4780	ENSG00000049239;ENSG00000124217;ENSG00000075643;Homo_sapiens_newGene_5427;ENSG00000125375;ENSG00000127125;ENSG00000075399;ENSG00000166816;ENSG00000082458;ENSG00000068120;ENSG00000145217;ENSG00000110717;Homo_sapiens_newGene_4941;ENSG00000180900;ENSG00000146729;ENSG00000130830;ENSG00000076685;ENSG00000132535;ENSG00000152556;ENSG00000139180;Homo_sapiens_newGene_4944;ENSG00000177706;ENSG00000184983;E…	H6PD;MOCS3;MOCOS;Homo_sapiens_newGene_5427;DMAC2L;PPCS;VPS9D1;LDHD;DLG3;COASY;SLC26A1;NDUFS8;Homo_sapiens_newGene_4941;SCRIB;NIPSNAP2;MPP1;NT5C2;DLG4;PFKM;NDUFA9;Homo_sapiens_newGene_4944;FAM20C;NDUFA6;SUCLG1
GO:0019220	regulation of phosphate metabolic process	196	-0.269953203135711	-1.25447054291846	0.0633147113594041	0.24572352417104	2500	ENSG00000080839;ENSG00000151893;ENSG00000128791;ENSG00000174928;ENSG00000217128;Homo_sapiens_newGene_5270;ENSG00000100393;ENSG00000173542;ENSG00000157625;ENSG00000174842;ENSG00000122882;ENSG00000119698;ENSG00000170027;ENSG00000163635;ENSG00000141441;ENSG00000107338;ENSG00000198382;ENSG00000142166;ENSG00000166897;ENSG00000095015;ENSG00000052795;Homo_sapiens_newGene_4817;ENSG00000109670;ENSG0000010…	RBL1;CACUL1;TWSG1;C3orf33;FNIP1;Homo_sapiens_newGene_5270;EP300;MOB1B;TAB3;GLMN;ECD;PPP4R4;YWHAG;ATXN7;GAREM1;SHB;UVRAG;IFNAR1;ELFN2;MAP3K1;FNIP2;Homo_sapiens_newGene_4817;FBXW7;ANKRD26;MPRIP;UBC;ZC3H12A;KLF4;MAGI3;IRS1;MECOM;SWAP70;DLG2;PDCL3;NAB2;DEPTOR;PPP1R15A;CLCF1;PDE12;ELFN1;BARD1;LIF;NGFR;WWTR1;ATG14;BIRC3;CHORDC1;Homo_sapiens_newGene_4404
GO:0051641	cellular localization	363	-0.237540700419053	-1.18503102883933	0.0648648648648649	0.250609114543224	3069	ENSG00000118454;ENSG00000066923;ENSG00000135324;ENSG00000114209;Homo_sapiens_newGene_5322;ENSG00000126746;ENSG00000197603;ENSG00000172530;ENSG00000113916;ENSG00000014164;ENSG00000186638;ENSG00000141519;ENSG00000135968;ENSG00000112697;ENSG00000068400;Homo_sapiens_newGene_5138;ENSG00000104164;ENSG00000119906;ENSG00000162972;ENSG00000046651;ENSG00000117155;ENSG00000076321;ENSG00000154174;Homo_sapien…	ANKRD13C;STAG3;MRAP2;PDCD10;Homo_sapiens_newGene_5322;ZNF384;CPLANE1;BANP;BCL6;ZC3H3;KIF24;CCDC40;GCC2;TMEM30A;GRIPAP1;Homo_sapiens_newGene_5138;BLOC1S6;SLF2;MAIP1;OFD1;SSX2IP;KLHL20;TOMM70;Homo_sapiens_newGene_4519;IFIT1;TONSL;RAB11FIP2;TTC26;TBC1D32;Homo_sapiens_newGene_5270;TBC1D10A;EXOSC3;CMTM6;CLIP1;FAM126A;NPHP1;SELENOT;Homo_sapiens_newGene_4761;UBAP1;YWHAG;EXOC8;TBCCD1;Homo_sapiens_newGene…
GO:0051174	regulation of phosphorus metabolic process	198	-0.268528589528685	-1.25107862818656	0.0650557620817844	0.250609114543224	2500	ENSG00000080839;ENSG00000151893;ENSG00000128791;ENSG00000174928;ENSG00000217128;Homo_sapiens_newGene_5270;ENSG00000100393;ENSG00000173542;ENSG00000157625;ENSG00000174842;ENSG00000122882;ENSG00000119698;ENSG00000170027;ENSG00000163635;ENSG00000141441;ENSG00000107338;ENSG00000198382;ENSG00000142166;ENSG00000166897;ENSG00000095015;ENSG00000052795;Homo_sapiens_newGene_4817;ENSG00000109670;ENSG0000010…	RBL1;CACUL1;TWSG1;C3orf33;FNIP1;Homo_sapiens_newGene_5270;EP300;MOB1B;TAB3;GLMN;ECD;PPP4R4;YWHAG;ATXN7;GAREM1;SHB;UVRAG;IFNAR1;ELFN2;MAP3K1;FNIP2;Homo_sapiens_newGene_4817;FBXW7;ANKRD26;MPRIP;UBC;ZC3H12A;KLF4;MAGI3;IRS1;MECOM;SWAP70;DLG2;PDCL3;NAB2;DEPTOR;PPP1R15A;CLCF1;PDE12;ELFN1;BARD1;LIF;NGFR;WWTR1;ATG14;BIRC3;CHORDC1;Homo_sapiens_newGene_4404
GO:0043627	response to estrogen	20	-0.478171605522755	-1.45462467242145	0.0652173913043478	0.250609114543224	3919	ENSG00000164761;ENSG00000023839;Homo_sapiens_newGene_5034;ENSG00000113273;ENSG00000141376;ENSG00000119699;ENSG00000163513;ENSG00000100393;ENSG00000177628;ENSG00000156384;ENSG00000110092;ENSG00000104267;ENSG00000180801	TNFRSF11B;ABCC2;Homo_sapiens_newGene_5034;ARSB;BCAS3;TGFB3;TGFBR2;EP300;GBA;SFR1;CCND1;CA2;ARSJ
GO:0071277	cellular response to calcium ion	18	-0.500016554622251	-1.46143307669216	0.0653061224489796	0.250609114543224	1368	ENSG00000125740;ENSG00000067715;Homo_sapiens_newGene_4885;ENSG00000171223;ENSG00000170345	FOSB;SYT1;Homo_sapiens_newGene_4885;JUNB;FOS
GO:0040008	regulation of growth	61	-0.342959556469127	-1.33515531764317	0.0653846153846154	0.250609114543224	3145	Homo_sapiens_newGene_5182;ENSG00000164823;Homo_sapiens_newGene_5322;ENSG00000113916;ENSG00000047644;Homo_sapiens_newGene_5138;ENSG00000154174;ENSG00000137693;Homo_sapiens_newGene_5270;ENSG00000100393;ENSG00000119866;ENSG00000135541;ENSG00000176390;ENSG00000151718;ENSG00000107890;ENSG00000130810;ENSG00000050820;ENSG00000147650;ENSG00000170677;ENSG00000179833;ENSG00000105821	Homo_sapiens_newGene_5182;OSGIN2;Homo_sapiens_newGene_5322;BCL6;WWC3;Homo_sapiens_newGene_5138;TOMM70;YAP1;Homo_sapiens_newGene_5270;EP300;BCL11A;AHI1;CRLF3;WWC2;ANKRD26;PPAN;BCAR1;LRP12;SOCS6;SERTAD2;DNAJC2
GO:0034504	protein localization to nucleus	23	-0.462797565476359	-1.44260553936328	0.0657370517928287	0.250609114543224	1157	ENSG00000272391;ENSG00000196313;ENSG00000171016;ENSG00000142676;ENSG00000172530;ENSG00000113916;ENSG00000169047;ENSG00000179041;ENSG00000138376;ENSG00000197579;ENSG00000047410	POM121C;POM121;PYGO1;RPL11;BANP;BCL6;IRS1;RRS1;BARD1;TOPORS;TPR
GO:0072659	protein localization to plasma membrane	30	0.427411321404975	1.43836266173045	0.0657370517928287	0.250609114543224	3680	ENSG00000173898;Homo_sapiens_newGene_5427;ENSG00000099864;ENSG00000165914;ENSG00000101608;ENSG00000118680;ENSG00000068724;ENSG00000168890;ENSG00000145506;ENSG00000155265;ENSG00000130702;ENSG00000109083;ENSG00000150977;Homo_sapiens_newGene_4748;ENSG00000180900;ENSG00000174483;ENSG00000024422;ENSG00000155256	SPTBN2;Homo_sapiens_newGene_5427;PALM;TTC7B;MYL12A;MYL12B;TTC7A;TMEM150A;NKD2;GOLGA7B;LAMA5;IFT20;RILPL2;Homo_sapiens_newGene_4748;SCRIB;BBS1;EHD2;ZFYVE27
GO:1901698	response to nitrogen compound	91	-0.310677750142021	-1.29024443520488	0.0657370517928287	0.250609114543224	2650	ENSG00000109458;ENSG00000154174;ENSG00000185745;Homo_sapiens_newGene_5270;ENSG00000170027;ENSG00000137145;ENSG00000144224;ENSG00000136111;ENSG00000169047;ENSG00000152413;ENSG00000166263;ENSG00000087074;ENSG00000109738;ENSG00000050820;ENSG00000174840;ENSG00000064300;ENSG00000084636;ENSG00000164430;ENSG00000180667;ENSG00000067082	GAB1;TOMM70;IFIT1;Homo_sapiens_newGene_5270;YWHAG;DENND4C;UBXN4;TBC1D4;IRS1;HOMER1;STXBP4;PPP1R15A;GLRB;BCAR1;PDE12;NGFR;COL16A1;CGAS;YOD1;KLF6
GO:0007017	microtubule-based process	135	-0.288957825515698	-1.27091629792154	0.0666666666666667	0.253592037488866	3224	ENSG00000152582;ENSG00000141376;ENSG00000119661;ENSG00000144451;ENSG00000113971;ENSG00000186638;ENSG00000141519;ENSG00000135968;ENSG00000104164;ENSG00000046651;ENSG00000117155;ENSG00000105948;ENSG00000146350;ENSG00000280571;ENSG00000075218;ENSG00000130779;ENSG00000196369;ENSG00000114473;ENSG00000163635;Homo_sapiens_newGene_4959;ENSG00000066279;ENSG00000112029;ENSG00000198382;ENSG00000048342;ENSG0…	SPEF2;BCAS3;DNAL1;SPAG16;NPHP3;KIF24;CCDC40;GCC2;BLOC1S6;OFD1;SSX2IP;TTC26;TBC1D32;ENSG00000280571;GTSE1;CLIP1;SRGAP2B;IQCG;ATXN7;Homo_sapiens_newGene_4959;ASPM;FBXO5;UVRAG;CC2D2A;CEP63;MYBL2;SRGAP2C;HYDIN;EML4;MZT1;CFAP53;ABRAXAS2;SPAG1;C2CD3;RP1;CRIPT;HOOK1;DLG2;CNTLN;CEP135;SASS6;CCDC68;SPDL1;DISC1
GO:0044706	multi-multicellular organism process	18	-0.495273657070685	-1.44757068094317	0.0673469387755102	0.255615438848853	4593	ENSG00000099139;ENSG00000116539;ENSG00000023839;ENSG00000286088;ENSG00000185591;ENSG00000067445;ENSG00000091136;ENSG00000112578;ENSG00000128342;ENSG00000084636	PCSK5;ASH1L;ABCC2;ENSG00000286088;SP1;TRO;LAMB1;BYSL;LIF;COL16A1
GO:0006915	apoptotic process	128	-0.286784018776207	-1.25246698443829	0.0678294573643411	0.256881021874902	1837	ENSG00000156299;ENSG00000079387;ENSG00000095015;ENSG00000177425;ENSG00000052795;ENSG00000049249;ENSG00000026103;ENSG00000081026;ENSG00000152518;Homo_sapiens_newGene_4089;ENSG00000087074;ENSG00000198342;ENSG00000118689;ENSG00000164830;ENSG00000154447;ENSG00000064300;ENSG00000123689;ENSG00000197579;ENSG00000142867;ENSG00000101412;ENSG00000081320;ENSG00000029363;ENSG00000078900;ENSG00000144655;ENSG0…	TIAM1;SENP1;MAP3K1;PAWR;FNIP2;TNFRSF9;FAS;MAGI3;ZFP36L2;Homo_sapiens_newGene_4089;PPP1R15A;ZNF442;FOXO3;OXR1;SH3RF1;NGFR;G0S2;TOPORS;BCL10;E2F1;STK17B;BCLAF1;TP73;CSRNP1;ZFP36L1;BIRC3
GO:0043412	macromolecule modification	433	-0.233104687888467	-1.18127596606795	0.0680628272251309	0.257199557173452	3145	ENSG00000164944;ENSG00000264522;Homo_sapiens_newGene_5182;ENSG00000019995;ENSG00000102974;ENSG00000112234;ENSG00000171206;ENSG00000089195;Homo_sapiens_newGene_5322;ENSG00000183580;ENSG00000115289;ENSG00000176953;ENSG00000109534;ENSG00000166896;ENSG00000174013;ENSG00000091136;ENSG00000139990;ENSG00000158615;Homo_sapiens_newGene_5138;ENSG00000141425;ENSG00000114796;ENSG00000136932;ENSG00000137218;E…	VIRMA;OTUD7B;Homo_sapiens_newGene_5182;ZRANB1;CTCF;FBXL4;TRIM8;TRMT6;Homo_sapiens_newGene_5322;FBXL7;PCGF1;NFATC2IP;GAR1;ATP23;FBXO45;LAMB1;DCAF5;PPP1R15B;Homo_sapiens_newGene_5138;RPRD1A;KLHL24;TRMO;FRS3;HPF1;KLHL20;UBE2K;ASCC2;GXYLT1;NSUN2;CREBBP;OTULIN;YAP1;HACE1;Homo_sapiens_newGene_5270;EP300;EXOSC3;TAB3;FBXL6;PCNP;BCL11A;METTL14;RNF125;TARBP1;RNF168;ATXN7;C1GALT1C1;Homo_sapiens_newGene_4255…
GO:0032879	regulation of localization	290	-0.247945769020704	-1.20771790267468	0.0682656826568266	0.257401641159104	3233	ENSG00000198825;ENSG00000141376;ENSG00000185591;ENSG00000101333;ENSG00000264522;ENSG00000135324;ENSG00000114209;ENSG00000171206;ENSG00000126746;ENSG00000113916;ENSG00000014164;ENSG00000058085;ENSG00000164506;ENSG00000141519;ENSG00000091136;ENSG00000135968;ENSG00000112697;ENSG00000109458;ENSG00000154174;ENSG00000213123;ENSG00000160949;ENSG00000107560;ENSG00000085382;ENSG00000075218;ENSG00000100393…	INPP5F;BCAS3;SP1;PLCB4;OTUD7B;MRAP2;PDCD10;TRIM8;ZNF384;BCL6;ZC3H3;LAMC2;STXBP5;CCDC40;LAMB1;GCC2;TMEM30A;GAB1;TOMM70;DYNLT2B;TONSL;RAB11FIP2;HACE1;GTSE1;EP300;MCC;TBC1D10A;GLMN;TP53BP2;SELENOT;ICE1;YWHAG;SRGAP2B;TBCCD1;RNF168;SINHCAF;AHI1;MYCBP2;DZIP1L;UVRAG;CHST3;SESTD1;IFNAR1;MAP3K1;SVIP;FBXW7;WAPL;SRGAP2C;TNFRSF9;RFFL;ZC3H12A;DSG2;RIOK2;KLF4;DACH1;TBC1D4;CRIPT;IRS1;SWAP70;HOMER1;STXBP4;YRDC;U…
GO:0035308	negative regulation of protein dephosphorylation	12	-0.558058495696701	-1.45437343346884	0.0688935281837161	0.258715278625125	2083	Homo_sapiens_newGene_4307;ENSG00000119698;ENSG00000133030;ENSG00000133789;ENSG00000087074	Homo_sapiens_newGene_4307;PPP4R4;MPRIP;SWAP70;PPP1R15A
GO:0030010	establishment of cell polarity	29	0.429124065802916	1.43215820552934	0.0693069306930693	0.258715278625125	3254	Homo_sapiens_newGene_4843;Homo_sapiens_newGene_5427;Homo_sapiens_newGene_4615;ENSG00000146425;ENSG00000149557;ENSG00000078018;Homo_sapiens_newGene_4607;Homo_sapiens_newGene_4583;ENSG00000110719;ENSG00000150054;Homo_sapiens_newGene_7276;Homo_sapiens_newGene_7280;Homo_sapiens_newGene_7271;ENSG00000180900	Homo_sapiens_newGene_4843;Homo_sapiens_newGene_5427;Homo_sapiens_newGene_4615;DYNLT1;FEZ1;MAP2;Homo_sapiens_newGene_4607;Homo_sapiens_newGene_4583;TCIRG1;MPP7;Homo_sapiens_newGene_7276;Homo_sapiens_newGene_7280;Homo_sapiens_newGene_7271;SCRIB
GO:0030866	cortical actin cytoskeleton organization	10	0.60020381166956	1.4635540115155	0.0693069306930693	0.258715278625125	4075	ENSG00000119729;Homo_sapiens_newGene_4722;ENSG00000024422;ENSG00000159023;ENSG00000131899;ENSG00000179218	RHOQ;Homo_sapiens_newGene_4722;EHD2;EPB41;LLGL1;CALR
GO:0051048	negative regulation of secretion	11	-0.587709071435881	-1.51111278513736	0.0693877551020408	0.258715278625125	1557	ENSG00000158528;ENSG00000049249;ENSG00000163874;ENSG00000169047;ENSG00000124678;ENSG00000128342	PPP1R9A;TNFRSF9;ZC3H12A;IRS1;TCP11;LIF
GO:1903531	negative regulation of secretion by cell	11	-0.587709071435881	-1.51111278513736	0.0693877551020408	0.258715278625125	1557	ENSG00000158528;ENSG00000049249;ENSG00000163874;ENSG00000169047;ENSG00000124678;ENSG00000128342	PPP1R9A;TNFRSF9;ZC3H12A;IRS1;TCP11;LIF
GO:1902531	regulation of intracellular signal transduction	195	-0.26931574974481	-1.24934273660491	0.0695488721804511	0.258715278625125	3239	ENSG00000198825;ENSG00000264522;Homo_sapiens_newGene_5182;ENSG00000135324;ENSG00000114209;ENSG00000171206;Homo_sapiens_newGene_5322;ENSG00000167604;ENSG00000172530;ENSG00000113916;ENSG00000116679;ENSG00000047644;Homo_sapiens_newGene_5138;ENSG00000109458;ENSG00000174106;ENSG00000174928;ENSG00000217128;ENSG00000005339;Homo_sapiens_newGene_5270;ENSG00000100393;ENSG00000157625;ENSG00000143514;ENSG000…	INPP5F;OTUD7B;Homo_sapiens_newGene_5182;MRAP2;PDCD10;TRIM8;Homo_sapiens_newGene_5322;NFKBID;BANP;BCL6;IVNS1ABP;WWC3;Homo_sapiens_newGene_5138;GAB1;LEMD3;C3orf33;FNIP1;CREBBP;Homo_sapiens_newGene_5270;EP300;TAB3;TP53BP2;RNF125;TAF5;SRGAP2B;TTI1;CRLF3;GAREM1;MAP3K1;WWC2;CEP63;BMT2;Homo_sapiens_newGene_4817;FBXW7;SRGAP2C;ANKRD26;RFFL;UBC;ZC3H12A;IL7R;KLF4;MAGI3;CGNL1;IRS1;MECOM;DEPTOR;CLCF1;TCP11;PR…
GO:0032481	positive regulation of type I interferon production	14	-0.527139543363194	-1.45347103813334	0.0698151950718686	0.258715278625125	2335	ENSG00000100393;ENSG00000142166;ENSG00000181722;ENSG00000164430	EP300;IFNAR1;ZBTB20;CGAS
GO:0034614	cellular response to reactive oxygen species	14	-0.527005814100517	-1.45310230918348	0.0698151950718686	0.258715278625125	1480	ENSG00000151422;ENSG00000050820;ENSG00000067082	FER;BCAR1;KLF6
GO:1903363	negative regulation of cellular protein catabolic process	15	-0.520292938089199	-1.45092238713421	0.0709812108559499	0.262471746490151	1791	ENSG00000198168;ENSG00000115539;ENSG00000180667	SVIP;PDCL3;YOD1
GO:0032479	regulation of type I interferon production	19	-0.478109926683833	-1.41644407602781	0.0712830957230143	0.263023617037246	2335	ENSG00000100393;ENSG00000101695;ENSG00000142166;ENSG00000187608;ENSG00000181722;ENSG00000106052;ENSG00000164430	EP300;RNF125;IFNAR1;ISG15;ZBTB20;TAX1BP1;CGAS
GO:0002376	immune system process	211	-0.264274529489845	-1.24660840205315	0.0715596330275229	0.263403602996336	2915	ENSG00000167604;ENSG00000113916;ENSG00000160219;ENSG00000112365;ENSG00000005020;ENSG00000152457;ENSG00000112697;ENSG00000128791;ENSG00000217128;ENSG00000185745;ENSG00000076641;ENSG00000005339;ENSG00000154124;ENSG00000100393;ENSG00000107371;ENSG00000157625;ENSG00000091317;ENSG00000119866;ENSG00000163961;ENSG00000107338;ENSG00000122863;ENSG00000142166;ENSG00000095015;ENSG00000198168;ENSG00000049249…	NFKBID;BCL6;GAB3;ZBTB24;SKAP2;DCLRE1C;TMEM30A;TWSG1;FNIP1;IFIT1;PAG1;CREBBP;OTULIN;EP300;EXOSC3;TAB3;CMTM6;BCL11A;RNF168;SHB;CHST3;IFNAR1;MAP3K1;SVIP;TNFRSF9;ZBTB1;C12orf29;ISG15;UBC;ENPP4;SAMD9L;ZC3H12A;IL7R;KLF4;ZFP36L2;MECOM;SWAP70;DOK3;STXBP4;AHCTF1;CLCF1;BCAR1;PDE12;RRS1;STX11;NGFR;CGAS;HELLS;ESCO2;GLIPR1;KLF6;PTX3
GO:0015672	monovalent inorganic cation transport	16	0.509245085199226	1.45455590436998	0.0716981132075472	0.263403602996336	1490	ENSG00000072954;ENSG00000152315;ENSG00000167700;ENSG00000125375;ENSG00000075399	TMEM38A;KCNK13;MFSD3;DMAC2L;VPS9D1
GO:0030879	mammary gland development	13	0.550712890812864	1.46924402438763	0.0718446601941748	0.263403602996336	3254	ENSG00000163348;ENSG00000128709;Homo_sapiens_newGene_5427;ENSG00000107954;ENSG00000153094;ENSG00000128602;ENSG00000129596;ENSG00000180900	PYGO2;HOXD9;Homo_sapiens_newGene_5427;NEURL1;BCL2L11;SMO;CDO1;SCRIB
GO:1901615	organic hydroxy compound metabolic process	26	0.44048391884619	1.42154310093403	0.0732673267326733	0.266995041753653	3229	ENSG00000157978;ENSG00000072042;ENSG00000132326;ENSG00000101188;ENSG00000137561;ENSG00000083807;ENSG00000184207;Homo_sapiens_newGene_4435;ENSG00000079156	LDLRAP1;RDH11;PER2;NTSR1;TTPA;SLC27A5;PGP;Homo_sapiens_newGene_4435;OSBPL6
GO:0030518	intracellular steroid hormone receptor signaling pathway	11	-0.582401536451091	-1.49746609434614	0.073469387755102	0.266995041753653	3108	Homo_sapiens_newGene_5322;Homo_sapiens_newGene_5138;ENSG00000125686;ENSG00000137693;Homo_sapiens_newGene_5270;ENSG00000115548	Homo_sapiens_newGene_5322;Homo_sapiens_newGene_5138;MED1;YAP1;Homo_sapiens_newGene_5270;KDM3A
GO:0043900	regulation of multi-organism process	41	-0.378785728976258	-1.3687007394337	0.073558648111332	0.266995041753653	2403	ENSG00000005339;ENSG00000100393;ENSG00000101695;ENSG00000069275;ENSG00000107338;ENSG00000095015;ENSG00000187608;ENSG00000163874;ENSG00000174840;ENSG00000124678;ENSG00000164430;ENSG00000023445;ENSG00000163661	CREBBP;EP300;RNF125;NUCKS1;SHB;MAP3K1;ISG15;ZC3H12A;PDE12;TCP11;CGAS;BIRC3;PTX3
GO:0048608	reproductive structure development	41	-0.377922394707498	-1.36558117562325	0.073558648111332	0.266995041753653	1917	ENSG00000169018;ENSG00000171988;ENSG00000129173;ENSG00000196074;ENSG00000115548;ENSG00000176399;ENSG00000118689;ENSG00000128342;ENSG00000283154;ENSG00000136492	FEM1B;JMJD1C;E2F8;SYCP2;KDM3A;DMRTA1;FOXO3;LIF;IQCJ-SCHIP1;BRIP1
GO:0050767	regulation of neurogenesis	93	-0.30351667244495	-1.26669634535157	0.0737864077669903	0.266995041753653	2856	ENSG00000177508;ENSG00000112697;ENSG00000065526;ENSG00000137693;ENSG00000100393;ENSG00000130779;ENSG00000119866;ENSG00000170027;ENSG00000196369;ENSG00000066279;ENSG00000135541;ENSG00000005810;ENSG00000198908;ENSG00000171943;ENSG00000164104;ENSG00000107290;ENSG00000136826;ENSG00000265763;ENSG00000118689;ENSG00000175505;ENSG00000275342;ENSG00000130449;ENSG00000128342;ENSG00000064300;ENSG00000154642…	IRX3;TMEM30A;SPEN;YAP1;EP300;CLIP1;BCL11A;YWHAG;SRGAP2B;ASPM;AHI1;MYCBP2;BHLHB9;SRGAP2C;HMGB2;SETX;KLF4;ZNF488;FOXO3;CLCF1;PRAG1;ZSWIM6;LIF;NGFR;C21orf91;NEGR1;DISC1
GO:0006283	transcription-coupled nucleotide-excision repair	13	-0.533682413559087	-1.43896841552331	0.0739219712525667	0.266995041753653	2274	ENSG00000163161;ENSG00000049167;ENSG00000100387;ENSG00000100393;ENSG00000035928;Homo_sapiens_newGene_5032;ENSG00000150991	ERCC3;ERCC8;RBX1;EP300;RFC1;Homo_sapiens_newGene_5032;UBC
GO:0050778	positive regulation of immune response	51	-0.353684003095837	-1.331510701494	0.0739299610894942	0.266995041753653	2907	ENSG00000005020;ENSG00000078140;ENSG00000076641;ENSG00000005339;ENSG00000154124;ENSG00000122376;ENSG00000100393;ENSG00000107371;ENSG00000157625;ENSG00000107338;ENSG00000095015;ENSG00000126804;ENSG00000150991;ENSG00000163874;ENSG00000175505;ENSG00000050820;ENSG00000080345;ENSG00000164430	SKAP2;UBE2K;PAG1;CREBBP;OTULIN;SHLD2;EP300;EXOSC3;TAB3;SHB;MAP3K1;ZBTB1;UBC;ZC3H12A;CLCF1;BCAR1;RIF1;CGAS
GO:0010811	positive regulation of cell-substrate adhesion	16	-0.50190629798891	-1.41926276750513	0.0741525423728814	0.266995041753653	744	ENSG00000152818;ENSG00000084636;ENSG00000142871	UTRN;COL16A1;CCN1
GO:0006732	coenzyme metabolic process	27	0.434250117217755	1.42698215569709	0.07421875	0.266995041753653	2554	ENSG00000049239;ENSG00000124217;ENSG00000075643;ENSG00000182199;ENSG00000127125;ENSG00000106733;ENSG00000135469;ENSG00000068120;ENSG00000159267	H6PD;MOCS3;MOCOS;SHMT2;PPCS;NMRK1;COQ10A;COASY;HLCS
GO:0016202	regulation of striated muscle tissue development	12	-0.55178612666632	-1.43802681935394	0.0751565762004175	0.269805515877376	4580	ENSG00000069702;ENSG00000113083;ENSG00000154174;ENSG00000137693;ENSG00000166949;ENSG00000117724	TGFBR3;LOX;TOMM70;YAP1;SMAD3;CENPF
GO:0009411	response to UV	30	-0.415620683674345	-1.39337197918624	0.076	0.271701244813278	2335	ENSG00000100393;ENSG00000163961;Homo_sapiens_newGene_5032;ENSG00000109670;ENSG00000126804;ENSG00000116747;ENSG00000087074	EP300;RNF168;Homo_sapiens_newGene_5032;FBXW7;ZBTB1;RO60;PPP1R15A
GO:0031398	positive regulation of protein ubiquitination	30	-0.41631960828504	-1.39571513006001	0.076	0.271701244813278	1797	ENSG00000109670;ENSG00000197329;ENSG00000197579;ENSG00000113369;ENSG00000023445	FBXW7;PELI1;TOPORS;ARRDC3;BIRC3
GO:0006506	GPI anchor biosynthetic process	18	0.486124433361294	1.40759349143337	0.076171875	0.271751900130762	2857	ENSG00000161395;ENSG00000007541;ENSG00000108474;ENSG00000060642;ENSG00000143315;ENSG00000135845;Homo_sapiens_newGene_4748;ENSG00000277161	PGAP3;PIGQ;PIGL;PIGV;PIGM;PIGC;Homo_sapiens_newGene_4748;PIGW
GO:0034613	cellular protein localization	228	-0.256705556483741	-1.21671055773492	0.0770676691729323	0.273840340225487	3143	Homo_sapiens_newGene_5182;ENSG00000102974;ENSG00000118454;ENSG00000066923;ENSG00000135324;Homo_sapiens_newGene_5322;ENSG00000197603;ENSG00000172530;ENSG00000113916;ENSG00000014164;ENSG00000141519;ENSG00000135968;ENSG00000112697;ENSG00000068400;Homo_sapiens_newGene_5138;ENSG00000119906;ENSG00000162972;ENSG00000154174;ENSG00000185745;ENSG00000160949;ENSG00000146350;Homo_sapiens_newGene_5270;ENSG000…	Homo_sapiens_newGene_5182;CTCF;ANKRD13C;STAG3;MRAP2;Homo_sapiens_newGene_5322;CPLANE1;BANP;BCL6;ZC3H3;CCDC40;GCC2;TMEM30A;GRIPAP1;Homo_sapiens_newGene_5138;SLF2;MAIP1;TOMM70;IFIT1;TONSL;TBC1D32;Homo_sapiens_newGene_5270;TBC1D10A;CLIP1;FAM126A;NPHP1;Homo_sapiens_newGene_4761;YWHAG;EXOC8;Homo_sapiens_newGene_4959;DENND4C;AHI1;KLHL21;CC2D2A;CEP63;USO1;WAPL;TRAPPC8;RFFL;MZT1;MPRIP;UBC;C2CD3;TBC1D4;CR…
GO:0007229	integrin-mediated signaling pathway	33	-0.393072805182328	-1.35188999067411	0.0770750988142292	0.273840340225487	730	ENSG00000142856;ENSG00000135424;ENSG00000115232;ENSG00000033170;ENSG00000050820;ENSG00000073712;ENSG00000084636;ENSG00000164171;ENSG00000138448	ITGB3BP;ITGA7;ITGA4;FUT8;BCAR1;FERMT2;COL16A1;ITGA2;ITGAV
GO:0007155	cell adhesion	124	-0.287328337812081	-1.2465596146893	0.0773694390715667	0.273840839421706	2848	ENSG00000286088;ENSG00000091409;ENSG00000135535;ENSG00000120708;ENSG00000110841;ENSG00000035403;ENSG00000067445;ENSG00000213949;ENSG00000091136;ENSG00000196569;Homo_sapiens_newGene_4519;ENSG00000170571;ENSG00000112578;ENSG00000144061;ENSG00000135451;ENSG00000196369;ENSG00000135424;ENSG00000091129;ENSG00000115232;ENSG00000171943;Homo_sapiens_newGene_7006;ENSG00000128585;ENSG00000046604;ENSG0000012…	ENSG00000286088;ITGA6;CD164;TGFBI;PPFIBP1;VCL;TRO;ITGA1;LAMB1;LAMA2;Homo_sapiens_newGene_4519;EMB;BYSL;NPHP1;TROAP;SRGAP2B;ITGA7;NRCAM;ITGA4;SRGAP2C;Homo_sapiens_newGene_7006;MKLN1;DSG2;PALLD;MPDZ;Homo_sapiens_newGene_6997;PNN;Homo_sapiens_newGene_4555;COL16A1;ITGA2;NECTIN3;SUSD5;CD2AP;VCAN;THBS1;NEGR1
GO:0006400	tRNA modification	19	-0.47530878285897	-1.40814543306855	0.0773930753564155	0.273840839421706	2553	ENSG00000037474;ENSG00000151576;ENSG00000059588;ENSG00000066654;ENSG00000189007;ENSG00000142544;ENSG00000196449;ENSG00000145996;ENSG00000288558	NSUN2;QTRT2;TARBP1;THUMPD1;ADAT2;CTU1;YRDC;CDKAL1;DUS4L-BCAP29
GO:1903320	regulation of protein modification by small protein conjugation or removal	57	-0.343071875096917	-1.31801582712435	0.0778210116731518	0.274790759510245	3108	Homo_sapiens_newGene_5322;ENSG00000116679;Homo_sapiens_newGene_5138;ENSG00000160949;Homo_sapiens_newGene_5270;ENSG00000174842;ENSG00000169018;ENSG00000109184;ENSG00000112029;ENSG00000109670;ENSG00000187608;ENSG00000144228;ENSG00000163874;ENSG00000197579;ENSG00000113369;ENSG00000023445	Homo_sapiens_newGene_5322;IVNS1ABP;Homo_sapiens_newGene_5138;TONSL;Homo_sapiens_newGene_5270;GLMN;FEM1B;DCUN1D4;FBXO5;FBXW7;ISG15;SPOPL;ZC3H12A;TOPORS;ARRDC3;BIRC3
GO:0051495	positive regulation of cytoskeleton organization	31	-0.396602544787516	-1.33892910069011	0.0791075050709939	0.277380642237006	2452	ENSG00000156232;ENSG00000141376;Homo_sapiens_newGene_4519;ENSG00000100393;ENSG00000130779;ENSG00000095015;Homo_sapiens_newGene_7006;ENSG00000133789;Homo_sapiens_newGene_6997;ENSG00000163171;Homo_sapiens_newGene_4555	WHAMM;BCAS3;Homo_sapiens_newGene_4519;EP300;CLIP1;MAP3K1;Homo_sapiens_newGene_7006;SWAP70;Homo_sapiens_newGene_6997;CDC42EP3;Homo_sapiens_newGene_4555
GO:0071496	cellular response to external stimulus	31	-0.396316439403229	-1.33796320969944	0.0791075050709939	0.277380642237006	1740	ENSG00000164603;ENSG00000163874;ENSG00000130810;Homo_sapiens_newGene_4089;ENSG00000087074;ENSG00000126775;ENSG00000155090	BMT2;ZC3H12A;PPAN;Homo_sapiens_newGene_4089;PPP1R15A;ATG14;KLF10
GO:0002065	columnar/cuboidal epithelial cell differentiation	10	0.589558636281257	1.43759651367906	0.0792079207920792	0.277380642237006	5105	ENSG00000108641;Homo_sapiens_newGene_5427;ENSG00000128602;ENSG00000180900;ENSG00000177706;Homo_sapiens_newGene_5062;ENSG00000100106	B9D1;Homo_sapiens_newGene_5427;SMO;SCRIB;FAM20C;Homo_sapiens_newGene_5062;TRIOBP
GO:0006367	transcription initiation from RNA polymerase II promoter	35	-0.382754731683994	-1.33509822208687	0.0793650793650794	0.277380642237006	2335	ENSG00000137693;ENSG00000165417;ENSG00000148835;Homo_sapiens_newGene_5032;ENSG00000276644;ENSG00000018408;ENSG00000196628	YAP1;GTF2A1;TAF5;Homo_sapiens_newGene_5032;DACH1;WWTR1;TCF4
GO:0042994	cytoplasmic sequestering of transcription factor	13	0.5400728233154	1.44085744428297	0.0796116504854369	0.277380642237006	4186	Homo_sapiens_newGene_4615;Homo_sapiens_newGene_4607;Homo_sapiens_newGene_4583;Homo_sapiens_newGene_7276;ENSG00000101997;Homo_sapiens_newGene_7280;Homo_sapiens_newGene_7271;Homo_sapiens_newGene_7268;ENSG00000185104	Homo_sapiens_newGene_4615;Homo_sapiens_newGene_4607;Homo_sapiens_newGene_4583;Homo_sapiens_newGene_7276;CCDC22;Homo_sapiens_newGene_7280;Homo_sapiens_newGene_7271;Homo_sapiens_newGene_7268;FAF1
GO:0007399	nervous system development	272	-0.243580990726744	-1.17960152331835	0.0796296296296296	0.277380642237006	2856	ENSG00000177508;ENSG00000164506;ENSG00000139800;ENSG00000132740;ENSG00000146909;ENSG00000174013;ENSG00000091136;ENSG00000112697;ENSG00000065526;ENSG00000109458;ENSG00000104164;ENSG00000115808;ENSG00000243232;Homo_sapiens_newGene_4797;ENSG00000128791;ENSG00000105948;ENSG00000146350;ENSG00000112578;ENSG00000137693;ENSG00000100393;ENSG00000169258;ENSG00000130779;ENSG00000122591;ENSG00000174842;ENSG0…	IRX3;STXBP5;ZIC5;IGHMBP2;NOM1;FBXO45;LAMB1;TMEM30A;SPEN;GAB1;BLOC1S6;STRN;PCDHAC2;Homo_sapiens_newGene_4797;TWSG1;TTC26;TBC1D32;BYSL;YAP1;EP300;GPRIN1;CLIP1;FAM126A;GLMN;NPHP1;BCL11A;TP53BP2;METTL14;YWHAG;SRGAP2B;Homo_sapiens_newGene_4959;ADGRG6;ASPM;AHI1;MYCBP2;CHST3;ENAH;CC2D2A;BHLHB9;DOK6;SRGAP2C;HYDIN;SETX;BBS7;Homo_sapiens_newGene_4802;SPINK5;POU6F2;C2CD3;KLF4;RP1;ZNF488;MECOM;DLG2;NAB2;TCTN…
GO:0044782	cilium organization	91	-0.303584090080352	-1.26078447093123	0.0796812749003984	0.277380642237006	3051	ENSG00000144451;ENSG00000113971;ENSG00000197603;ENSG00000186638;ENSG00000176225;ENSG00000141519;ENSG00000120370;ENSG00000188343;ENSG00000046651;ENSG00000117155;ENSG00000213123;ENSG00000105948;ENSG00000146350;ENSG00000280571;ENSG00000144061;ENSG00000170027;ENSG00000114473;ENSG00000135541;ENSG00000186889;ENSG00000158163;ENSG00000048342;ENSG00000182923;ENSG00000157423;ENSG00000138686;ENSG00000104450…	SPAG16;NPHP3;CPLANE1;KIF24;RTTN;CCDC40;GORAB;CIBAR1;OFD1;SSX2IP;DYNLT2B;TTC26;TBC1D32;ENSG00000280571;NPHP1;YWHAG;IQCG;AHI1;TMEM17;DZIP1L;CC2D2A;CEP63;HYDIN;BBS7;SPAG1;C2CD3;RP1;MNS1;TCTN1;WWTR1;CEP135;MACIR;CEP162;DISC1
GO:0051338	regulation of transferase activity	109	-0.298012520615941	-1.269419176053	0.0799220272904483	0.277457627118644	2499	ENSG00000151893;Homo_sapiens_newGene_5270;ENSG00000157625;ENSG00000170027;ENSG00000107338;ENSG00000169018;ENSG00000109184;ENSG00000112029;ENSG00000198382;ENSG00000095015;Homo_sapiens_newGene_4817;ENSG00000109670;ENSG00000150991;ENSG00000136826;ENSG00000081026;ENSG00000169047;ENSG00000166886;ENSG00000155792;ENSG00000018408;ENSG00000197579;ENSG00000126775;ENSG00000113369;ENSG00000110172;Homo_sapien…	CACUL1;Homo_sapiens_newGene_5270;TAB3;YWHAG;SHB;FEM1B;DCUN1D4;FBXO5;UVRAG;MAP3K1;Homo_sapiens_newGene_4817;FBXW7;UBC;KLF4;MAGI3;IRS1;NAB2;DEPTOR;WWTR1;TOPORS;ATG14;ARRDC3;CHORDC1;Homo_sapiens_newGene_4404
GO:0048675	axon extension	11	0.57056447237999	1.43591203635001	0.080078125	0.277457627118644	2649	ENSG00000164050;Homo_sapiens_newGene_4458;ENSG00000172037;ENSG00000128602;Homo_sapiens_newGene_4166	PLXNB1;Homo_sapiens_newGene_4458;LAMB2;SMO;Homo_sapiens_newGene_4166
GO:1990138	neuron projection extension	12	0.56055847066648	1.45844865655239	0.0803059273422562	0.277457627118644	2955	ENSG00000164050;Homo_sapiens_newGene_4458;ENSG00000172037;ENSG00000128602;Homo_sapiens_newGene_4166;ENSG00000154059;ENSG00000124785	PLXNB1;Homo_sapiens_newGene_4458;LAMB2;SMO;Homo_sapiens_newGene_4166;IMPACT;NRN1
GO:0015711	organic anion transport	22	0.45608033533635	1.40284052714368	0.0804828973843058	0.277457627118644	2443	ENSG00000174327;ENSG00000165175;ENSG00000146205;ENSG00000101188;ENSG00000173930;ENSG00000083807;ENSG00000145217	SLC16A13;MID1IP1;ANO7;NTSR1;SLCO4C1;SLC27A5;SLC26A1
GO:0017148	negative regulation of translation	16	-0.499034297403708	-1.41114148368151	0.0805084745762712	0.277457627118644	2102	ENSG00000163874;ENSG00000152518;ENSG00000116741;ENSG00000047410	ZC3H12A;ZFP36L2;RGS2;TPR
GO:0042471	ear morphogenesis	10	0.585486435094314	1.42766674271298	0.0811881188118812	0.279241412953145	5382	Homo_sapiens_newGene_5427;ENSG00000137203;ENSG00000180900;ENSG00000075275;ENSG00000164920;Homo_sapiens_newGene_5062;ENSG00000100106;ENSG00000164932	Homo_sapiens_newGene_5427;TFAP2A;SCRIB;CELSR1;OSR2;Homo_sapiens_newGene_5062;TRIOBP;CTHRC1
GO:0008380	RNA splicing	72	-0.320789577031406	-1.28947781656243	0.0817120622568093	0.280483635802887	4274	ENSG00000063244;ENSG00000115128;ENSG00000122692;ENSG00000182196;ENSG00000137656;ENSG00000136875;ENSG00000089280;ENSG00000114503;Homo_sapiens_newGene_4926;ENSG00000164167;ENSG00000109536;ENSG00000117614;ENSG00000124380;ENSG00000075292;ENSG00000116679;ENSG00000168566;ENSG00000065526;ENSG00000162385;ENSG00000273559;ENSG00000145388;ENSG00000054118;Homo_sapiens_newGene_5001;ENSG00000106355;ENSG0000016…	U2AF2;SF3B6;SMU1;ARL6IP4;BUD13;PRPF4;FUS;NCBP2;Homo_sapiens_newGene_4926;LSM6;FRG1;SYF2;SNRNP27;ZNF638;IVNS1ABP;SNRNP48;SPEN;MAGOH;CWC25;METTL14;THRAP3;Homo_sapiens_newGene_5001;LSM5;PSIP1;SETX;GEMIN5;RBM41;SRSF11;PNN;PRPF18;TARDBP
GO:1901652	response to peptide	33	-0.38846060809338	-1.33602732351078	0.08300395256917	0.283787532071285	2044	ENSG00000106211;ENSG00000129422;ENSG00000069702;ENSG00000023839;ENSG00000111602;ENSG00000185591;ENSG00000109458;ENSG00000170027;ENSG00000137145;ENSG00000136111;ENSG00000169047;ENSG00000166263;ENSG00000050820;ENSG00000064300;ENSG00000067082	HSPB1;MTUS1;TGFBR3;ABCC2;TIMELESS;SP1;GAB1;YWHAG;DENND4C;TBC1D4;IRS1;STXBP4;BCAR1;NGFR;KLF6
GO:1905114	cell surface receptor signaling pathway involved in cell-cell signaling	20	-0.45922068035384	-1.39697490192581	0.08300395256917	0.283787532071285	2571	ENSG00000154124;ENSG00000150991;ENSG00000136826;ENSG00000109738;ENSG00000019549	OTULIN;UBC;KLF4;GLRB;SNAI2
GO:0071482	cellular response to light stimulus	18	-0.477213489399291	-1.39478497582682	0.0836734693877551	0.285510097733726	2335	ENSG00000100393;ENSG00000163961;ENSG00000109670;ENSG00000126804;ENSG00000104237;ENSG00000087074	EP300;RNF168;FBXW7;ZBTB1;RP1;PPP1R15A
GO:0007129	synapsis	17	-0.485674592140637	-1.3918796961564	0.0843621399176955	0.286088363497082	1717	ENSG00000217442;ENSG00000196074;ENSG00000133863;ENSG00000161860;ENSG00000136492;ENSG00000175305	SYCE3;SYCP2;TEX15;SYCE2;BRIP1;CCNE2
GO:0048762	mesenchymal cell differentiation	17	-0.485891653936431	-1.39250176680054	0.0843621399176955	0.286088363497082	555	ENSG00000018408;ENSG00000019549	WWTR1;SNAI2
GO:0044257	cellular protein catabolic process	118	-0.289176841756487	-1.24219251528588	0.0844793713163065	0.286088363497082	3140	ENSG00000264522;ENSG00000019995;ENSG00000153561;ENSG00000112234;ENSG00000151136;ENSG00000183580;ENSG00000174013;Homo_sapiens_newGene_4076;ENSG00000158062;ENSG00000076321;ENSG00000078140;ENSG00000160949;ENSG00000085382;ENSG00000081154;ENSG00000101695;ENSG00000165006;ENSG00000163961;ENSG00000152242;ENSG00000095015;ENSG00000177565;ENSG00000109670;ENSG00000123444;ENSG00000144224;ENSG00000092871;ENSG0…	OTUD7B;ZRANB1;RMND5A;FBXL4;BTBD11;FBXL7;FBXO45;Homo_sapiens_newGene_4076;UBXN11;KLHL20;UBE2K;TONSL;HACE1;PCNP;RNF125;UBAP1;RNF168;C18orf25;MAP3K1;TBL1XR1;FBXW7;KBTBD4;UBXN4;RFFL;ISG15;UBC;SPOPL;ZMPSTE24;ZNRF2;UBE2W;RLIM;WWTR1;TOPORS;KLHL11;YOD1;CD2AP
GO:0070988	demethylation	10	-0.592425163248542	-1.49567342579908	0.0845070422535211	0.286088363497082	1468	ENSG00000171988;ENSG00000115548;ENSG00000147050	JMJD1C;KDM3A;KDM6A
GO:0007052	mitotic spindle organization	16	-0.494317532168132	-1.3978036767866	0.0847457627118644	0.286333980514597	2258	ENSG00000013810;ENSG00000101057;ENSG00000204899;ENSG00000165660;ENSG00000110318	TACC3;MYBL2;MZT1;ABRAXAS2;CEP126
GO:0009791	post-embryonic development	31	-0.394982222175385	-1.33345889600685	0.0851926977687627	0.287280762689184	2085	ENSG00000128573;ENSG00000136826;ENSG00000085276;ENSG00000153234;ENSG00000056586;ENSG00000104331;ENSG00000283154;ENSG00000144655	FOXP2;KLF4;MECOM;NR4A2;RC3H2;BPNT2;IQCJ-SCHIP1;CSRNP1
GO:1900407	regulation of cellular response to oxidative stress	11	-0.571664475925185	-1.46985905163732	0.0857142857142857	0.288451485604444	1613	ENSG00000118689;ENSG00000033170;ENSG00000164830	FOXO3;FUT8;OXR1
GO:0014706	striated muscle tissue development	30	-0.402310642483087	-1.34874994961409	0.086	0.288451485604444	1490	ENSG00000164105;ENSG00000046604;ENSG00000127124;ENSG00000152413;ENSG00000197321;ENSG00000064300;ENSG00000181744	SAP30;DSG2;HIVEP3;HOMER1;SVIL;NGFR;DIPK2A
GO:0060560	developmental growth involved in morphogenesis	12	0.553632072322806	1.44042770621858	0.0860420650095602	0.288451485604444	2669	ENSG00000164050;Homo_sapiens_newGene_4458;Homo_sapiens_newGene_4528;ENSG00000172037;ENSG00000128602;Homo_sapiens_newGene_4166;ENSG00000154059	PLXNB1;Homo_sapiens_newGene_4458;Homo_sapiens_newGene_4528;LAMB2;SMO;Homo_sapiens_newGene_4166;IMPACT
GO:0055085	transmembrane transport	70	0.315812938787199	1.28048921889541	0.0864197530864197	0.289155106392374	3998	ENSG00000174327;ENSG00000165175;ENSG00000152315;ENSG00000167700;ENSG00000154143;ENSG00000125375;ENSG00000146205;ENSG00000101188;ENSG00000075399;ENSG00000173930;ENSG00000269743;ENSG00000082458;ENSG00000083807;ENSG00000120885;ENSG00000145217;ENSG00000089060;ENSG00000138942;Homo_sapiens_newGene_3942;ENSG00000119782;ENSG00000178301;Homo_sapiens_newGene_7271;ENSG00000175197;ENSG00000126768;ENSG0000017…	SLC16A13;MID1IP1;KCNK13;MFSD3;PANX3;DMAC2L;ANO7;NTSR1;VPS9D1;SLCO4C1;SLC25A53;DLG3;SLC27A5;CLU;SLC26A1;SLC8B1;RNF185;Homo_sapiens_newGene_3942;FKBP1B;AQP11;Homo_sapiens_newGene_7271;DDIT3;TIMM17B;KCNS3;SLC35B3;MCUB;TIMM29;SMDT1;SLC35B2
GO:0051216	cartilage development	22	-0.453422820719203	-1.41066065596201	0.0871287128712871	0.290962266361275	1541	ENSG00000100393;ENSG00000170365;ENSG00000113658;ENSG00000115844;ENSG00000176890;ENSG00000019549	EP300;SMAD1;SMAD5;DLX2;TYMS;SNAI2
GO:0016226	iron-sulfur cluster assembly	13	0.532612841244589	1.42095499735931	0.087378640776699	0.291119631775204	4329	ENSG00000169599;ENSG00000005194;ENSG00000103245;ENSG00000144021;ENSG00000095906;ENSG00000136003;ENSG00000166595;ENSG00000181873	NFU1;CIAPIN1;CIAO3;CIAO1;NUBP2;ISCU;CIAO2B;IBA57
GO:1905515	non-motile cilium assembly	23	-0.448304643701756	-1.39742905013071	0.0876494023904383	0.291119631775204	2974	ENSG00000113971;ENSG00000120370;ENSG00000146350;ENSG00000280571;ENSG00000135541;ENSG00000186889;ENSG00000048342;ENSG00000168014;ENSG00000110318;ENSG00000162946	NPHP3;GORAB;TBC1D32;ENSG00000280571;AHI1;TMEM17;CC2D2A;C2CD3;CEP126;DISC1
GO:0061013	regulation of mRNA catabolic process	15	-0.511666879774869	-1.42686720551489	0.0876826722338205	0.291119631775204	2251	ENSG00000145388;ENSG00000150991;ENSG00000163874;ENSG00000152518;ENSG00000174840;ENSG00000101412	METTL14;UBC;ZC3H12A;ZFP36L2;PDE12;E2F1
GO:0009798	axis specification	13	-0.522385344120178	-1.40850811610638	0.0882956878850103	0.29259117625053	2210	ENSG00000135541;ENSG00000168014;ENSG00000138587;ENSG00000179598	AHI1;C2CD3;MNS1;PLD6
GO:0002253	activation of immune response	33	-0.381171543905269	-1.31095814348262	0.0889328063241107	0.29359220514987	2907	ENSG00000005020;ENSG00000076641;ENSG00000005339;ENSG00000154124;ENSG00000100393;ENSG00000157625;ENSG00000107338;ENSG00000095015;ENSG00000150991;ENSG00000163874;ENSG00000050820;ENSG00000164430	SKAP2;PAG1;CREBBP;OTULIN;EP300;TAB3;SHB;MAP3K1;UBC;ZC3H12A;BCAR1;CGAS
GO:0007249	I-kappaB kinase/NF-kappaB signaling	22	-0.452321796153078	-1.40723521735215	0.0891089108910891	0.29359220514987	2836	ENSG00000157625;Homo_sapiens_newGene_4817;ENSG00000150991;ENSG00000134070;ENSG00000162924;ENSG00000023445	TAB3;Homo_sapiens_newGene_4817;UBC;IRAK2;REL;BIRC3
GO:0021761	limbic system development	10	0.579437997069558	1.41291805974492	0.0891089108910891	0.29359220514987	3268	ENSG00000149557;ENSG00000145191;ENSG00000128602;ENSG00000174483	FEZ1;EIF2B5;SMO;BBS1
GO:0051240	positive regulation of multicellular organismal process	157	-0.277442556554451	-1.24502459395867	0.0893536121673004	0.293836607307896	2907	ENSG00000113916;ENSG00000177508;ENSG00000120370;ENSG00000112697;ENSG00000065526;ENSG00000109458;ENSG00000005339;ENSG00000137693;ENSG00000122376;ENSG00000100393;ENSG00000107371;ENSG00000130779;ENSG00000174842;ENSG00000119866;ENSG00000196369;ENSG00000066279;ENSG00000135541;ENSG00000107338;ENSG00000142166;ENSG00000198908;ENSG00000171943;ENSG00000126804;ENSG00000107290;ENSG00000187608;ENSG00000001561…	BCL6;IRX3;GORAB;TMEM30A;SPEN;GAB1;CREBBP;YAP1;SHLD2;EP300;EXOSC3;CLIP1;GLMN;BCL11A;SRGAP2B;ASPM;AHI1;SHB;IFNAR1;BHLHB9;SRGAP2C;ZBTB1;SETX;ISG15;ENPP4;ZBTB20;ZC3H12A;IL7R;KLF4;ZNF488;PDCL3;FOXO3;CLCF1;BCAR1;LIF;NGFR;WWTR1;RIF1;C21orf91;CGAS;NEGR1;DISC1;SNAI2
GO:0030217	T cell differentiation	15	-0.508262436351592	-1.41737335538364	0.0897703549060543	0.294168337737336	2112	ENSG00000100105;ENSG00000126804;ENSG00000168685;ENSG00000152518;ENSG00000120738	PATZ1;ZBTB1;IL7R;ZFP36L2;EGR1
GO:0030509	BMP signaling pathway	11	-0.569471269518776	-1.46421989716065	0.0897959183673469	0.294168337737336	3970	ENSG00000105880;ENSG00000141646;ENSG00000128791;ENSG00000134363;ENSG00000170365;ENSG00000113658;ENSG00000120738	DLX5;SMAD4;TWSG1;FST;SMAD1;SMAD5;EGR1
GO:0051053	negative regulation of DNA metabolic process	21	-0.451643473733741	-1.38818053541019	0.0901803607214429	0.294301934875462	3224	ENSG00000159147;ENSG00000113916;ENSG00000122376;Homo_sapiens_newGene_4817;ENSG00000109670;ENSG00000062650;ENSG00000276644;ENSG00000166439;ENSG00000101972;ENSG00000080345;ENSG00000105821	DONSON;BCL6;SHLD2;Homo_sapiens_newGene_4817;FBXW7;WAPL;DACH1;RNF169;STAG2;RIF1;DNAJC2
GO:0060324	face development	14	-0.511026266964244	-1.40904223200377	0.0903490759753593	0.294301934875462	3797	ENSG00000132155;ENSG00000112658;ENSG00000131759;ENSG00000169032;ENSG00000283154;ENSG00000144655	RAF1;SRF;RARA;MAP2K1;IQCJ-SCHIP1;CSRNP1
GO:2001021	negative regulation of response to DNA damage stimulus	13	-0.52065643344851	-1.40384645256532	0.0903490759753593	0.294301934875462	1070	ENSG00000127423;ENSG00000122376;ENSG00000166439;ENSG00000080345;ENSG00000019549	AUNIP;SHLD2;RNF169;RIF1;SNAI2
GO:0033045	regulation of sister chromatid segregation	10	-0.586500805805515	-1.48071642440521	0.0905432595573441	0.294377985889518	3551	ENSG00000102974;ENSG00000119906;ENSG00000062650;ENSG00000058729;ENSG00000117724;ENSG00000047410	CTCF;SLF2;WAPL;RIOK2;CENPF;TPR
GO:0031589	cell-substrate adhesion	33	-0.380850622160327	-1.30985440165908	0.0909090909090909	0.295010767802918	3401	ENSG00000286088;ENSG00000091409;ENSG00000091136;Homo_sapiens_newGene_4519;ENSG00000196369;ENSG00000171943;Homo_sapiens_newGene_7006;ENSG00000128585;Homo_sapiens_newGene_6997;Homo_sapiens_newGene_4555	ENSG00000286088;ITGA6;LAMB1;Homo_sapiens_newGene_4519;SRGAP2B;SRGAP2C;Homo_sapiens_newGene_7006;MKLN1;Homo_sapiens_newGene_6997;Homo_sapiens_newGene_4555
GO:0002758	innate immune response-activating signal transduction	12	-0.539805613783653	-1.40680403573852	0.0918580375782881	0.296415548030076	2335	ENSG00000175104;ENSG00000257103;ENSG00000005339;ENSG00000154124;ENSG00000100393;ENSG00000157625;ENSG00000095015;ENSG00000150991	TRAF6;LSM14A;CREBBP;OTULIN;EP300;TAB3;MAP3K1;UBC
GO:0009880	embryonic pattern specification	12	-0.539968549747962	-1.40722866817343	0.0918580375782881	0.296415548030076	2210	ENSG00000166949;ENSG00000168014;ENSG00000179598	SMAD3;C2CD3;PLD6
GO:0042307	positive regulation of protein import into nucleus	12	-0.539228015110804	-1.40529873804755	0.0918580375782881	0.296415548030076	3053	ENSG00000100393;ENSG00000163874;ENSG00000203965;ENSG00000120948;ENSG00000047410	EP300;ZC3H12A;EFCAB7;TARDBP;TPR
GO:0001822	kidney development	57	0.338325635368159	1.30164863083842	0.0922131147540984	0.297005152685606	3232	ENSG00000163348;ENSG00000205795;ENSG00000130707;ENSG00000008710;ENSG00000103811;ENSG00000274810;Homo_sapiens_newGene_4615;Homo_sapiens_newGene_4607;Homo_sapiens_newGene_4583;ENSG00000137203;Homo_sapiens_newGene_4528;ENSG00000172037;ENSG00000070404;Homo_sapiens_newGene_7276;ENSG00000141449;ENSG00000130702;ENSG00000109083;ENSG00000153094;ENSG00000128602;ENSG00000026508;ENSG00000184675;Homo_sapiens_…	PYGO2;CYS1;ASS1;PKD1;CTSH;NPHP3-ACAD11;Homo_sapiens_newGene_4615;Homo_sapiens_newGene_4607;Homo_sapiens_newGene_4583;TFAP2A;Homo_sapiens_newGene_4528;LAMB2;FSTL3;Homo_sapiens_newGene_7276;GREB1L;LAMA5;IFT20;BCL2L11;SMO;CD44;AMER1;Homo_sapiens_newGene_7280;AQP11;Homo_sapiens_newGene_7271
GO:0008015	blood circulation	16	0.493750022917692	1.41029738330567	0.0924528301886792	0.297116679553218	1583	ENSG00000128165;ENSG00000132326;ENSG00000101188;ENSG00000204634	ADM2;PER2;NTSR1;TBC1D8
GO:0009653	anatomical structure morphogenesis	226	-0.252564096106611	-1.19825733219394	0.0925925925925926	0.297116679553218	3447	ENSG00000117614;ENSG00000114446;ENSG00000132640;ENSG00000091409;ENSG00000164136;ENSG00000152582;ENSG00000141376;ENSG00000185591;ENSG00000162702;ENSG00000114209;ENSG00000113971;ENSG00000197603;ENSG00000076554;ENSG00000113916;ENSG00000177508;ENSG00000164506;ENSG00000139800;ENSG00000174013;ENSG00000141519;ENSG00000196739;ENSG00000091136;ENSG00000120370;ENSG00000109458;Homo_sapiens_newGene_4797;ENSG0…	SYF2;IFT57;BTBD3;ITGA6;IL15;SPEF2;BCAS3;SP1;ZNF281;PDCD10;NPHP3;CPLANE1;TPD52;BCL6;IRX3;STXBP5;ZIC5;FBXO45;CCDC40;COL27A1;LAMB1;GORAB;GAB1;Homo_sapiens_newGene_4797;TWSG1;TTC26;TBC1D32;CREBBP;OTULIN;BYSL;YAP1;EP300;COL12A1;RIPPLY2;GLMN;ZBTB17;SRGAP2B;Homo_sapiens_newGene_4959;C1GALT1C1;ADGRG6;AHI1;Homo_sapiens_newGene_4255;SHB;FEM1B;MYCBP2;ENAH;MAP3K1;CC2D2A;DOK6;FJX1;Homo_sapiens_newGene_4817;FB…
GO:0198738	cell-cell signaling by wnt	16	-0.491303794977696	-1.38928159805881	0.0932203389830508	0.298575024291243	2571	ENSG00000154124;ENSG00000150991;ENSG00000136826;ENSG00000019549	OTULIN;UBC;KLF4;SNAI2
GO:0034765	regulation of ion transmembrane transport	47	0.350358325130921	1.28824713039615	0.09375	0.299541424869112	2556	ENSG00000026559;ENSG00000183873;ENSG00000148408;ENSG00000182324;ENSG00000130433;ENSG00000142408;ENSG00000157542;ENSG00000181754;ENSG00000132326;ENSG00000099822;ENSG00000101188;ENSG00000198929;ENSG00000158286;ENSG00000169432;ENSG00000158828;ENSG00000116396;ENSG00000251322	KCNG1;SCN5A;CACNA1B;KCNJ14;CACNG6;CACNG8;KCNJ6;AMIGO1;PER2;HCN2;NTSR1;NOS1AP;RNF207;SCN9A;PINK1;KCNC4;SHANK3
GO:0032535	regulation of cellular component size	47	-0.349809206020355	-1.30641498491035	0.0938697318007663	0.299541424869112	2452	ENSG00000100393;ENSG00000119866;ENSG00000095015;Homo_sapiens_newGene_7006;ENSG00000168685;ENSG00000133789;ENSG00000155792;ENSG00000087074;Homo_sapiens_newGene_6997;ENSG00000163171;ENSG00000184838;Homo_sapiens_newGene_4555	EP300;BCL11A;MAP3K1;Homo_sapiens_newGene_7006;IL7R;SWAP70;DEPTOR;PPP1R15A;Homo_sapiens_newGene_6997;CDC42EP3;PRR16;Homo_sapiens_newGene_4555
GO:2000756	regulation of peptidyl-lysine acetylation	10	-0.579455763380405	-1.46293007198041	0.0945674044265594	0.301209925180032	547	ENSG00000102974;ENSG00000100393;ENSG00000128342;ENSG00000019549	CTCF;EP300;LIF;SNAI2
GO:2001242	regulation of intrinsic apoptotic signaling pathway	30	-0.395974483715831	-1.32750792189806	0.096	0.304137004090266	1685	ENSG00000109670;ENSG00000119969;ENSG00000019549	FBXW7;HELLS;SNAI2
GO:0034332	adherens junction organization	15	-0.501435053833563	-1.3983340769008	0.0960334029227557	0.304137004090266	2452	Homo_sapiens_newGene_4519;ENSG00000137845;Homo_sapiens_newGene_7006;Homo_sapiens_newGene_6997;Homo_sapiens_newGene_4555	Homo_sapiens_newGene_4519;ADAM10;Homo_sapiens_newGene_7006;Homo_sapiens_newGene_6997;Homo_sapiens_newGene_4555
GO:0048469	cell maturation	15	-0.50056108379879	-1.39589686778973	0.0960334029227557	0.304137004090266	1837	ENSG00000125968;ENSG00000169018;ENSG00000112029;ENSG00000118689;ENSG00000115738;ENSG00000179598	ID1;FEM1B;FBXO5;FOXO3;ID2;PLD6
GO:0031023	microtubule organizing center organization	21	-0.441802178688209	-1.35793213148109	0.0961923847695391	0.304137004090266	3451	ENSG00000141376;ENSG00000135968;ENSG00000117155;ENSG00000198382;ENSG00000182923;ENSG00000168014;ENSG00000044459;ENSG00000174799;ENSG00000156876	BCAS3;GCC2;SSX2IP;UVRAG;CEP63;C2CD3;CNTLN;CEP135;SASS6
GO:0007507	heart development	90	-0.298652680124347	-1.2374401345516	0.0963855421686747	0.304189574956855	2974	ENSG00000197603;ENSG00000121361;ENSG00000141519;ENSG00000169032;ENSG00000123612;ENSG00000254901;ENSG00000146350;ENSG00000137693;ENSG00000100393;ENSG00000169126;ENSG00000143514;ENSG00000112414;ENSG00000083720;ENSG00000135541;ENSG00000048342;ENSG00000138686;ENSG00000046604;ENSG00000168014;ENSG00000152518;ENSG00000085276;ENSG00000164983;ENSG00000181744;ENSG00000185650;Homo_sapiens_newGene_4876;ENSG0…	CPLANE1;KCNJ8;CCDC40;MAP2K1;ACVR1C;BORCS8;TBC1D32;YAP1;EP300;ODAD2;TP53BP2;ADGRG6;OXCT1;AHI1;CC2D2A;BBS7;DSG2;C2CD3;ZFP36L2;MECOM;TMEM65;DIPK2A;ZFP36L1;Homo_sapiens_newGene_4876;SNAI2
GO:0032008	positive regulation of TOR signaling	17	0.478461746280119	1.37471254831752	0.0968992248062016	0.305104924629997	4712	ENSG00000104872;ENSG00000103091;ENSG00000100726;ENSG00000149357;ENSG00000127580;ENSG00000154803;ENSG00000025039;ENSG00000083750;ENSG00000155876;ENSG00000038532	PIH1D1;WDR59;TELO2;LAMTOR1;WDR24;FLCN;RRAGD;RRAGB;RRAGA;CLEC16A
GO:0090150	establishment of protein localization to membrane	25	0.425892720957249	1.35880936884717	0.097029702970297	0.305104924629997	3893	Homo_sapiens_newGene_4436;Homo_sapiens_newGene_5427;ENSG00000165943;ENSG00000155265;ENSG00000150977;ENSG00000153094;Homo_sapiens_newGene_3942;ENSG00000180900;ENSG00000174483;ENSG00000104969;ENSG00000162944;ENSG00000142444	Homo_sapiens_newGene_4436;Homo_sapiens_newGene_5427;MOAP1;GOLGA7B;RILPL2;BCL2L11;Homo_sapiens_newGene_3942;SCRIB;BBS1;SGTA;RFTN2;TIMM29
GO:0016570	histone modification	69	-0.325377621164553	-1.28748044919078	0.0972222222222222	0.30515344219687	2335	ENSG00000100393;ENSG00000163961;ENSG00000163635;ENSG00000009954;ENSG00000100916;ENSG00000180628;ENSG00000177565;ENSG00000198160;ENSG00000164105;ENSG00000171988;ENSG00000166477;ENSG00000085276;Homo_sapiens_newGene_4092;ENSG00000115548;ENSG00000178691;ENSG00000163104;ENSG00000147050;ENSG00000134371	EP300;RNF168;ATXN7;BAZ1B;BRMS1L;PCGF5;TBL1XR1;MIER1;SAP30;JMJD1C;LEO1;MECOM;Homo_sapiens_newGene_4092;KDM3A;SUZ12;SMARCAD1;KDM6A;CDC73
GO:0048515	spermatid differentiation	19	-0.467262031193874	-1.38430620051727	0.0977596741344195	0.306105957699731	3223	ENSG00000183291;ENSG00000144451;ENSG00000072364;ENSG00000037474;ENSG00000105948;ENSG00000144061;ENSG00000114473;ENSG00000134709;ENSG00000115548;ENSG00000136492;ENSG00000179598	SELENOF;SPAG16;AFF4;NSUN2;TTC26;NPHP1;IQCG;HOOK1;KDM3A;BRIP1;PLD6
GO:0050707	regulation of cytokine secretion	11	-0.561131506603436	-1.44277676657293	0.0979591836734694	0.306105957699731	2133	ENSG00000142166;ENSG00000049249;ENSG00000163874;ENSG00000174130	IFNAR1;TNFRSF9;ZC3H12A;TLR6
GO:0048525	negative regulation of viral process	13	-0.515466267329433	-1.38985220256397	0.0985626283367557	0.306105957699731	3002	Homo_sapiens_newGene_5095;ENSG00000152778;ENSG00000171206;ENSG00000185745;ENSG00000005339;ENSG00000187608;ENSG00000163874;ENSG00000163661	Homo_sapiens_newGene_5095;IFIT5;TRIM8;IFIT1;CREBBP;ISG15;ZC3H12A;PTX3
GO:0000075	cell cycle checkpoint	29	-0.400468877996436	-1.32711576134115	0.0985915492957746	0.306105957699731	3551	ENSG00000177595;ENSG00000117614;ENSG00000159147;ENSG00000037474;ENSG00000075218;ENSG00000100393;ENSG00000182923;ENSG00000163781;ENSG00000129173;ENSG00000117724;ENSG00000047410;ENSG00000101412;ENSG00000136492	PIDD1;SYF2;DONSON;NSUN2;GTSE1;EP300;CEP63;TOPBP1;E2F8;CENPF;TPR;E2F1;BRIP1
GO:0010466	negative regulation of peptidase activity	25	-0.425963180898674	-1.34574406436245	0.0985915492957746	0.306105957699731	2425	ENSG00000100393;ENSG00000092871;ENSG00000133710;ENSG00000136826;ENSG00000064300;ENSG00000023445	EP300;RFFL;SPINK5;KLF4;NGFR;BIRC3
GO:0010951	negative regulation of endopeptidase activity	25	-0.425963180898674	-1.34574406436245	0.0985915492957746	0.306105957699731	2425	ENSG00000100393;ENSG00000092871;ENSG00000133710;ENSG00000136826;ENSG00000064300;ENSG00000023445	EP300;RFFL;SPINK5;KLF4;NGFR;BIRC3
GO:0043161	proteasome-mediated ubiquitin-dependent protein catabolic process	93	-0.295140188869292	-1.23173793253454	0.0990291262135922	0.30691154792058	3019	ENSG00000151136;ENSG00000183580;ENSG00000174013;Homo_sapiens_newGene_4076;ENSG00000158062;ENSG00000076321;ENSG00000078140;ENSG00000119318;ENSG00000081154;ENSG00000152242;ENSG00000177565;ENSG00000109670;ENSG00000123444;ENSG00000144224;ENSG00000092871;ENSG00000150991;ENSG00000144228;ENSG00000180233;ENSG00000104343;ENSG00000131263;ENSG00000018408;ENSG00000197579;ENSG00000178502;ENSG00000145375;ENSG0…	BTBD11;FBXL7;FBXO45;Homo_sapiens_newGene_4076;UBXN11;KLHL20;UBE2K;RAD23B;PCNP;C18orf25;TBL1XR1;FBXW7;KBTBD4;UBXN4;RFFL;UBC;SPOPL;ZNRF2;UBE2W;RLIM;WWTR1;TOPORS;KLHL11;SPATA5;YOD1;CD2AP
GO:0035264	multicellular organism growth	37	-0.372181856964122	-1.32267029851526	0.099403578528827	0.307518960694869	1833	ENSG00000177565;ENSG00000152518;ENSG00000056586;ENSG00000196584;ENSG00000018408;ENSG00000085224;ENSG00000065989;ENSG00000185650	TBL1XR1;ZFP36L2;RC3H2;XRCC2;WWTR1;ATRX;PDE4A;ZFP36L1
GO:0033209	tumor necrosis factor-mediated signaling pathway	18	-0.467458656686601	-1.36627384944083	0.1	0.30880965855499	1557	ENSG00000056558;ENSG00000118689;ENSG00000064300;ENSG00000023445	TRAF1;FOXO3;NGFR;BIRC3
GO:0051651	maintenance of location in cell	15	-0.49867844909235	-1.3906468314306	0.100208768267223	0.308900769519715	2020	ENSG00000113838;ENSG00000066279;ENSG00000198382;ENSG00000133030;ENSG00000138376;ENSG00000197579	TBCCD1;ASPM;UVRAG;MPRIP;BARD1;TOPORS
GO:1903825	organic acid transmembrane transport	12	0.5403279022937	1.4058132102813	0.101338432122371	0.311269374958854	2443	ENSG00000174327;ENSG00000165175;ENSG00000101188;ENSG00000083807;ENSG00000145217	SLC16A13;MID1IP1;NTSR1;SLC27A5;SLC26A1
GO:1905039	carboxylic acid transmembrane transport	12	0.5403279022937	1.4058132102813	0.101338432122371	0.311269374958854	2443	ENSG00000174327;ENSG00000165175;ENSG00000101188;ENSG00000083807;ENSG00000145217	SLC16A13;MID1IP1;NTSR1;SLC27A5;SLC26A1
GO:0006904	vesicle docking involved in exocytosis	16	-0.485743232879389	-1.37355774923654	0.101694915254237	0.311808533941162	3274	ENSG00000144036;ENSG00000284946;ENSG00000104164;ENSG00000116903;ENSG00000092108;ENSG00000138190;ENSG00000184178;ENSG00000116266	EXOC6B;ENSG00000284946;BLOC1S6;EXOC8;SCFD1;EXOC6;SCFD2;STXBP3
GO:0006383	transcription from RNA polymerase III promoter	15	-0.498244058657114	-1.3894354622939	0.102296450939457	0.312020449633476	4145	ENSG00000125484;ENSG00000023608;ENSG00000116679;ENSG00000155115;ENSG00000164151;ENSG00000132664;ENSG00000166478;ENSG00000113356	GTF3C4;SNAPC1;IVNS1ABP;GTF3C6;ICE1;POLR3F;ZNF143;POLR3G
GO:0045666	positive regulation of neuron differentiation	58	-0.334789841258485	-1.28983460902563	0.102316602316602	0.312020449633476	3008	ENSG00000113916;ENSG00000177508;ENSG00000112697;ENSG00000131759;ENSG00000100393;ENSG00000130779;ENSG00000119866;ENSG00000125845;ENSG00000140299;ENSG00000135541;ENSG00000198908;ENSG00000107290;ENSG00000140262;ENSG00000151917;ENSG00000128342;ENSG00000064300;ENSG00000196628;ENSG00000154642;ENSG00000172260	BCL6;IRX3;TMEM30A;RARA;EP300;CLIP1;BCL11A;BMP2;BNIP2;AHI1;BHLHB9;SETX;TCF12;BEND6;LIF;NGFR;TCF4;C21orf91;NEGR1
GO:0010243	response to organonitrogen compound	80	-0.308613553765663	-1.25425940447794	0.102409638554217	0.312020449633476	1483	ENSG00000137145;ENSG00000144224;ENSG00000136111;ENSG00000169047;ENSG00000152413;ENSG00000166263;ENSG00000110092;ENSG00000087074;ENSG00000109738;ENSG00000050820;ENSG00000064300;ENSG00000084636;ENSG00000180667;ENSG00000067082	DENND4C;UBXN4;TBC1D4;IRS1;HOMER1;STXBP4;CCND1;PPP1R15A;GLRB;BCAR1;NGFR;COL16A1;YOD1;KLF6
GO:0043484	regulation of RNA splicing	14	-0.501087257995613	-1.38163760667158	0.102669404517454	0.312020449633476	2547	ENSG00000203867;ENSG00000126653;ENSG00000107290;ENSG00000159140;ENSG00000152193;ENSG00000197976	RBM20;NSRP1;SETX;SON;OBI1;AKAP17A
GO:0046890	regulation of lipid biosynthetic process	14	-0.502030073637287	-1.3842372128797	0.102669404517454	0.312020449633476	46	ENSG00000105810;ENSG00000019549	CDK6;SNAI2
GO:0060113	inner ear receptor cell differentiation	10	0.56930398245282	1.38820699084346	0.102970297029703	0.312383944102342	3254	ENSG00000105928;Homo_sapiens_newGene_5427;ENSG00000011143;ENSG00000109083;ENSG00000180900	GSDME;Homo_sapiens_newGene_5427;MKS1;IFT20;SCRIB
GO:0006094	gluconeogenesis	11	0.55749601593241	1.40302328351316	0.103515625	0.312936432363804	1219	Homo_sapiens_newGene_3959;ENSG00000100889;ENSG00000173599;ENSG00000132326	Homo_sapiens_newGene_3959;PCK2;PC;PER2
GO:0006096	glycolytic process	18	0.471278065302566	1.36460521596984	0.103515625	0.312936432363804	224	ENSG00000156510;ENSG00000105679	HKDC1;GAPDHS
GO:0031297	replication fork processing	11	-0.555785723393721	-1.42903173225682	0.104081632653061	0.314096474611598	2374	ENSG00000069275;ENSG00000038219;ENSG00000146263;ENSG00000085224	NUCKS1;BOD1L1;MMS22L;ATRX
GO:0098656	anion transmembrane transport	17	0.474251273245196	1.36261505011528	0.104651162790698	0.315263072301016	2443	ENSG00000174327;ENSG00000165175;ENSG00000146205;ENSG00000101188;ENSG00000173930;ENSG00000083807;ENSG00000145217	SLC16A13;MID1IP1;ANO7;NTSR1;SLCO4C1;SLC27A5;SLC26A1
GO:0006606	protein import into nucleus	37	-0.370195189641639	-1.31561002458919	0.105367793240557	0.316867966445837	4386	ENSG00000272391;ENSG00000102753;ENSG00000025800;ENSG00000196313;ENSG00000186432;ENSG00000145675;ENSG00000113569;ENSG00000113916;ENSG00000083312;ENSG00000153487;ENSG00000213024;ENSG00000111581;ENSG00000196911;ENSG00000047410;ENSG00000138814	POM121C;KPNA3;KPNA6;POM121;KPNA4;PIK3R1;NUP155;BCL6;TNPO1;ING1;NUP62;NUP107;KPNA5;TPR;PPP3CA
GO:0030501	positive regulation of bone mineralization	12	-0.530529874478593	-1.38263024584895	0.106471816283925	0.318980628982855	2663	ENSG00000125845;ENSG00000177119;ENSG00000166949;ENSG00000169252;ENSG00000187608;ENSG00000070961	BMP2;ANO6;SMAD3;ADRB2;ISG15;ATP2B1
GO:0072593	reactive oxygen species metabolic process	12	-0.527481192333653	-1.37468498141362	0.106471816283925	0.318980628982855	18	Homo_sapiens_newGene_4894;ENSG00000164258;ENSG00000142871	Homo_sapiens_newGene_4894;NDUFS4;CCN1
GO:0007292	female gamete generation	13	-0.511827855693347	-1.38004194969825	0.106776180698152	0.318980628982855	1917	ENSG00000112029;ENSG00000147202;ENSG00000196074;ENSG00000118689;ENSG00000179598	FBXO5;DIAPH2;SYCP2;FOXO3;PLD6
GO:0043487	regulation of RNA stability	17	-0.476857870042425	-1.36661212673082	0.106995884773663	0.318980628982855	2251	ENSG00000145388;ENSG00000150991;ENSG00000163874;ENSG00000152518;ENSG00000174840;ENSG00000101412	METTL14;UBC;ZC3H12A;ZFP36L2;PDE12;E2F1
GO:2000779	regulation of double-strand break repair	17	-0.477568535864239	-1.36864880178885	0.106995884773663	0.318980628982855	1070	ENSG00000127423;ENSG00000119906;ENSG00000122376;ENSG00000166439;ENSG00000182263;ENSG00000080345;ENSG00000111247;ENSG00000124795	AUNIP;SLF2;SHLD2;RNF169;FIGN;RIF1;RAD51AP1;DEK
GO:0051249	regulation of lymphocyte activation	42	-0.355109809009587	-1.28791314136176	0.107569721115538	0.320137502892711	3645	ENSG00000198026;ENSG00000164136;ENSG00000167604;ENSG00000113916;ENSG00000104164;ENSG00000128791;ENSG00000076641;ENSG00000122376;ENSG00000107371;ENSG00000174842;ENSG00000107338;ENSG00000126804;ENSG00000133710;ENSG00000163874;ENSG00000168685;ENSG00000152518;ENSG00000175505;ENSG00000080345	ZNF335;IL15;NFKBID;BCL6;BLOC1S6;TWSG1;PAG1;SHLD2;EXOSC3;GLMN;SHB;ZBTB1;SPINK5;ZC3H12A;IL7R;ZFP36L2;CLCF1;RIF1
GO:0045582	positive regulation of T cell differentiation	11	-0.551149816582863	-1.41711192636464	0.108163265306122	0.321348938849587	3483	ENSG00000167604;ENSG00000113916;ENSG00000107338;ENSG00000126804;ENSG00000168685;ENSG00000168811	NFKBID;BCL6;SHB;ZBTB1;IL7R;IL12A
GO:1902806	regulation of cell cycle G1/S phase transition	25	-0.416920868142902	-1.31717671566927	0.108651911468813	0.322245092987493	2493	ENSG00000005339;ENSG00000075218;ENSG00000100393;ENSG00000122882;ENSG00000109670;ENSG00000129173;ENSG00000136826;ENSG00000166263;ENSG00000101412	CREBBP;GTSE1;EP300;ECD;FBXW7;E2F8;KLF4;STXBP4;E2F1
GO:0001701	in utero embryonic development	83	-0.299119743070902	-1.22851169259362	0.108870967741935	0.322339978646317	4295	ENSG00000138834;ENSG00000066827;ENSG00000115128;ENSG00000069702;ENSG00000107372;ENSG00000197063;ENSG00000171310;ENSG00000284194;ENSG00000198026;ENSG00000117614;ENSG00000141867;ENSG00000141646;ENSG00000185591;ENSG00000112658;ENSG00000170921;ENSG00000163513;ENSG00000112578;ENSG00000125845;ENSG00000132478;ENSG00000137845;ENSG00000166949;ENSG00000129173;ENSG00000168014;ENSG00000085276;ENSG00000204852…	MAPK8IP3;ZFAT;SF3B6;TGFBR3;ZFAND5;MAFG;CHST11;SCO2;ZNF335;SYF2;BRD4;SMAD4;SP1;SRF;TANC2;TGFBR2;BYSL;BMP2;UNK;ADAM10;SMAD3;E2F8;C2CD3;MECOM;TCTN1;GNA13;XRCC2;PCGF2;LIF;FOXG1;FOSL1;MYC
GO:0043433	negative regulation of sequence-specific DNA binding transcription factor activity	37	-0.367637133638042	-1.30651913357828	0.10934393638171	0.323185020956683	2374	ENSG00000154124;ENSG00000108510;Homo_sapiens_newGene_4817;ENSG00000163874;ENSG00000106052;ENSG00000136826;ENSG00000096717;ENSG00000131263;Homo_sapiens_newGene_4876	OTULIN;MED13;Homo_sapiens_newGene_4817;ZC3H12A;TAX1BP1;KLF4;SIRT1;RLIM;Homo_sapiens_newGene_4876
GO:0097421	liver regeneration	11	-0.547577602951352	-1.40792707972508	0.110204081632653	0.325169577564263	818	ENSG00000176890;ENSG00000136997	TYMS;MYC
GO:0030522	intracellular receptor signaling pathway	17	-0.47469283541964	-1.36040742139581	0.111111111111111	0.327285450092468	3108	Homo_sapiens_newGene_5322;Homo_sapiens_newGene_5138;ENSG00000154124;ENSG00000137693;Homo_sapiens_newGene_5270;ENSG00000157625;ENSG00000150991;ENSG00000115548	Homo_sapiens_newGene_5322;Homo_sapiens_newGene_5138;OTULIN;YAP1;Homo_sapiens_newGene_5270;TAB3;UBC;KDM3A
GO:0010876	lipid localization	23	0.426493386714578	1.32888357369771	0.112	0.32869707518056	2396	ENSG00000165175;ENSG00000157978;ENSG00000146205;ENSG00000137561;ENSG00000083807;ENSG00000197296;ENSG00000198832;ENSG00000120885	MID1IP1;LDLRAP1;ANO7;TTPA;SLC27A5;FITM2;SELENOM;CLU
GO:0048232	male gamete generation	63	-0.323357480265085	-1.26075930911703	0.112185686653772	0.32869707518056	3223	ENSG00000152582;Homo_sapiens_newGene_5213;ENSG00000066923;ENSG00000183291;ENSG00000144451;ENSG00000113916;ENSG00000072364;ENSG00000037474;ENSG00000105948;ENSG00000170684;ENSG00000144061;ENSG00000145388;ENSG00000114473;ENSG00000066279;ENSG00000217442;ENSG00000196074;ENSG00000134709;ENSG00000138587;ENSG00000115548;ENSG00000138376;ENSG00000101412;ENSG00000136492;ENSG00000179598	SPEF2;Homo_sapiens_newGene_5213;STAG3;SELENOF;SPAG16;BCL6;AFF4;NSUN2;TTC26;ZNF296;NPHP1;METTL14;IQCG;ASPM;SYCE3;SYCP2;HOOK1;MNS1;KDM3A;BARD1;E2F1;BRIP1;PLD6
GO:1902905	positive regulation of supramolecular fiber organization	27	-0.405804046314128	-1.31030223335239	0.112244897959184	0.32869707518056	2452	ENSG00000100393;ENSG00000130779;ENSG00000095015;Homo_sapiens_newGene_7006;ENSG00000133789;Homo_sapiens_newGene_6997;ENSG00000163171;Homo_sapiens_newGene_4555	EP300;CLIP1;MAP3K1;Homo_sapiens_newGene_7006;SWAP70;Homo_sapiens_newGene_6997;CDC42EP3;Homo_sapiens_newGene_4555
GO:0051707	response to other organism	68	-0.321201354086264	-1.26776029013456	0.112426035502959	0.32869707518056	2403	ENSG00000005339;ENSG00000112578;ENSG00000091986;ENSG00000142166;ENSG00000158092;ENSG00000049249;ENSG00000187608;ENSG00000163874;ENSG00000085276;ENSG00000064300;ENSG00000164430;ENSG00000137965;ENSG00000163661	CREBBP;BYSL;CCDC80;IFNAR1;NCK1;TNFRSF9;ISG15;ZC3H12A;MECOM;NGFR;CGAS;IFI44;PTX3
GO:0034502	protein localization to chromosome	15	-0.490187415769773	-1.3669681891971	0.112734864300626	0.32869707518056	3108	ENSG00000102974;ENSG00000066923;Homo_sapiens_newGene_5322;Homo_sapiens_newGene_5138;ENSG00000119906;Homo_sapiens_newGene_5270;ENSG00000062650;ENSG00000171320;ENSG00000040275	CTCF;STAG3;Homo_sapiens_newGene_5322;Homo_sapiens_newGene_5138;SLF2;Homo_sapiens_newGene_5270;WAPL;ESCO2;SPDL1
GO:0060070	canonical Wnt signaling pathway	15	-0.491499335302123	-1.37062669247526	0.112734864300626	0.32869707518056	2326	ENSG00000070018;Homo_sapiens_newGene_3930;ENSG00000136826;ENSG00000162407;ENSG00000019549	LRP6;Homo_sapiens_newGene_3930;KLF4;PLPP3;SNAI2
GO:0001503	ossification	23	-0.429767248863222	-1.33964536569861	0.113545816733068	0.330502315064068	939	ENSG00000203877;ENSG00000166886;ENSG00000018408;ENSG00000019549	RIPPLY2;NAB2;WWTR1;SNAI2
GO:0006488	dolichol-linked oligosaccharide biosynthetic process	10	-0.566351657054653	-1.42984662985786	0.114688128772636	0.333264341529786	1471	ENSG00000088035;ENSG00000175548;ENSG00000139133	ALG6;ALG10B;ALG10
GO:0008585	female gonad development	10	-0.566121186567149	-1.42926476972602	0.116700201207243	0.337828774261451	2276	ENSG00000134363;ENSG00000176399;ENSG00000118689;ENSG00000283154	FST;DMRTA1;FOXO3;IQCJ-SCHIP1
GO:0043331	response to dsRNA	10	-0.56550303992043	-1.42770415824275	0.116700201207243	0.337828774261451	715	ENSG00000174840;ENSG00000197329;ENSG00000164430	PDE12;PELI1;CGAS
GO:0048863	stem cell differentiation	14	-0.490699236547862	-1.35299492845115	0.117043121149897	0.337828774261451	1352	ENSG00000163376;ENSG00000128342;ENSG00000019549	KBTBD8;LIF;SNAI2
GO:0071158	positive regulation of cell cycle arrest	14	-0.490895382057621	-1.35353575643737	0.117043121149897	0.337828774261451	2281	ENSG00000125968;ENSG00000075218;ENSG00000100393;ENSG00000116809;ENSG00000176390;ENSG00000129173;ENSG00000101412;ENSG00000115738	ID1;GTSE1;EP300;ZBTB17;CRLF3;E2F8;E2F1;ID2
GO:1901988	negative regulation of cell cycle phase transition	28	-0.399445742396224	-1.31058391141008	0.117408906882591	0.338317867570501	3475	ENSG00000117614;ENSG00000183580;ENSG00000159147;ENSG00000197256;ENSG00000075218;ENSG00000100393;ENSG00000163781;ENSG00000129173;ENSG00000136826;ENSG00000152518;ENSG00000117724;ENSG00000047410;ENSG00000101412	SYF2;FBXL7;DONSON;KANK2;GTSE1;EP300;TOPBP1;E2F8;KLF4;ZFP36L2;CENPF;TPR;E2F1
GO:0030071	regulation of mitotic metaphase/anaphase transition	10	-0.565040894390071	-1.4265373968837	0.118712273641851	0.341219385096404	1286	ENSG00000117724;ENSG00000047410	CENPF;TPR
GO:0035305	negative regulation of dephosphorylation	22	-0.42706976644237	-1.32867268549816	0.118811881188119	0.341219385096404	2083	ENSG00000166897;ENSG00000133030;ENSG00000133789;ENSG00000150672;ENSG00000087074;ENSG00000225968	ELFN2;MPRIP;SWAP70;DLG2;PPP1R15A;ELFN1
GO:0042795	snRNA transcription from RNA polymerase II promoter	17	-0.47172424416796	-1.35189982813015	0.119341563786008	0.341397514869997	3905	ENSG00000023608;ENSG00000105656;ENSG00000185591;ENSG00000141425;Homo_sapiens_newGene_2946;ENSG00000165417;ENSG00000148835;ENSG00000164151;ENSG00000166478	SNAPC1;ELL;SP1;RPRD1A;Homo_sapiens_newGene_2946;GTF2A1;TAF5;ICE1;ZNF143
GO:0097711	ciliary basal body-plasma membrane docking	23	-0.427804168769762	-1.33352616709365	0.119521912350598	0.341397514869997	2828	ENSG00000046651;ENSG00000144061;ENSG00000170027;ENSG00000135541;ENSG00000048342;ENSG00000182923;ENSG00000168014;ENSG00000204852;ENSG00000174799;ENSG00000135315	OFD1;NPHP1;YWHAG;AHI1;CC2D2A;CEP63;C2CD3;TCTN1;CEP135;CEP162
GO:0006468	protein phosphorylation	86	-0.294393416665527	-1.21768349808102	0.12	0.341397514869997	3314	ENSG00000070019;ENSG00000164136;Homo_sapiens_newGene_5182;ENSG00000145675;Homo_sapiens_newGene_5322;ENSG00000166896;Homo_sapiens_newGene_5138;ENSG00000137218;ENSG00000137693;Homo_sapiens_newGene_5270;ENSG00000157625;ENSG00000009954;ENSG00000095015;ENSG00000137845;ENSG00000052795;ENSG00000170365;ENSG00000107290;ENSG00000113658;ENSG00000150991;ENSG00000058729;ENSG00000152518;ENSG00000169047;ENSG000…	GUCY2C;IL15;Homo_sapiens_newGene_5182;PIK3R1;Homo_sapiens_newGene_5322;ATP23;Homo_sapiens_newGene_5138;FRS3;YAP1;Homo_sapiens_newGene_5270;TAB3;BAZ1B;MAP3K1;ADAM10;FNIP2;SMAD1;SETX;SMAD5;UBC;RIOK2;ZFP36L2;IRS1;PPM1L;Homo_sapiens_newGene_4244;FGFR1OP2;PRAG1;LIF;Homo_sapiens_newGene_4309;LRRK2
GO:0000187	activation of MAPK activity	19	-0.455011676235541	-1.3480134114712	0.120162932790224	0.341397514869997	3108	Homo_sapiens_newGene_5322;ENSG00000119699;Homo_sapiens_newGene_5138;Homo_sapiens_newGene_5270;ENSG00000157625;ENSG00000095015;ENSG00000198121;ENSG00000150991;ENSG00000166225;ENSG00000112964	Homo_sapiens_newGene_5322;TGFB3;Homo_sapiens_newGene_5138;Homo_sapiens_newGene_5270;TAB3;MAP3K1;LPAR1;UBC;FRS2;GHR
GO:0071236	cellular response to antibiotic	21	-0.430764866893967	-1.32400762623063	0.120240480961924	0.341397514869997	3108	ENSG00000114209;Homo_sapiens_newGene_5322;Homo_sapiens_newGene_5138;Homo_sapiens_newGene_5270;ENSG00000107290;ENSG00000163874;ENSG00000087074;ENSG00000067082	PDCD10;Homo_sapiens_newGene_5322;Homo_sapiens_newGene_5138;Homo_sapiens_newGene_5270;SETX;ZC3H12A;PPP1R15A;KLF6
GO:0042273	ribosomal large subunit biogenesis	27	-0.400868824230084	-1.29436687593654	0.120408163265306	0.341397514869997	1565	ENSG00000148296;ENSG00000130810;ENSG00000100583;Homo_sapiens_newGene_4043;ENSG00000198042;ENSG00000179041;ENSG00000113460	SURF6;PPAN;SAMD15;Homo_sapiens_newGene_4043;MAK16;RRS1;BRIX1
GO:0097237	cellular response to toxic substance	27	-0.39987916825735	-1.29117137199048	0.120408163265306	0.341397514869997	3861	ENSG00000158528;ENSG00000111602;ENSG00000120733;ENSG00000185345;Homo_sapiens_newGene_5182;ENSG00000183291;ENSG00000114209;Homo_sapiens_newGene_5322;Homo_sapiens_newGene_5138;Homo_sapiens_newGene_5270;ENSG00000198843;ENSG00000107290;ENSG00000163874;ENSG00000067082	PPP1R9A;TIMELESS;KDM3B;PRKN;Homo_sapiens_newGene_5182;SELENOF;PDCD10;Homo_sapiens_newGene_5322;Homo_sapiens_newGene_5138;Homo_sapiens_newGene_5270;SELENOT;SETX;ZC3H12A;KLF6
GO:0006575	cellular modified amino acid metabolic process	12	0.530647248426362	1.38062629871687	0.120458891013384	0.341397514869997	914	ENSG00000171097;ENSG00000128965;ENSG00000116761;ENSG00000129521;ENSG00000182199	KYAT1;CHAC1;CTH;EGLN3;SHMT2
GO:0006304	DNA modification	10	-0.562499904756727	-1.4201222563637	0.120724346076459	0.3415880296036	3069	ENSG00000100325;ENSG00000107371;ENSG00000119969;ENSG00000179598	ASCC2;EXOSC3;HELLS;PLD6
GO:0045132	meiotic chromosome segregation	19	-0.454356593540262	-1.34607266949692	0.122199592668024	0.345195398097594	1713	ENSG00000182923;ENSG00000062650;ENSG00000196074;ENSG00000129810;ENSG00000161860;ENSG00000136492;ENSG00000136824	CEP63;WAPL;SYCP2;SGO1;SYCE2;BRIP1;SMC2
GO:1903828	negative regulation of cellular protein localization	22	-0.425745419027857	-1.32455245884191	0.122772277227723	0.346245529885058	5495	Homo_sapiens_newGene_4681;ENSG00000131626;ENSG00000215114;ENSG00000150551;ENSG00000147324;Homo_sapiens_newGene_4307;ENSG00000068912;ENSG00000167513;ENSG00000264522;ENSG00000135324;ENSG00000198168;ENSG00000138376;ENSG00000180667	Homo_sapiens_newGene_4681;PPFIA1;UBXN2B;LYPD1;MFHAS1;Homo_sapiens_newGene_4307;ERLEC1;CDT1;OTUD7B;MRAP2;SVIP;BARD1;YOD1
GO:0006342	chromatin silencing	15	-0.483919324083387	-1.3494885851383	0.123173277661795	0.346808833044993	1751	ENSG00000104885;ENSG00000168283;ENSG00000080345;ENSG00000119969;ENSG00000277858	DOT1L;BMI1;RIF1;HELLS;H2AB2
GO:0040017	positive regulation of locomotion	49	-0.332914531678491	-1.25034360828227	0.124031007751938	0.348226346306937	3514	ENSG00000103888;ENSG00000091409;ENSG00000141376;ENSG00000185591;ENSG00000114209;ENSG00000058085;ENSG00000091136;ENSG00000109458;ENSG00000075218;ENSG00000196369;ENSG00000171943;ENSG00000163874;ENSG00000169047;ENSG00000133789;ENSG00000050820;ENSG00000019549	CEMIP;ITGA6;BCAS3;SP1;PDCD10;LAMC2;LAMB1;GAB1;GTSE1;SRGAP2B;SRGAP2C;ZC3H12A;IRS1;SWAP70;BCAR1;SNAI2
GO:0015849	organic acid transport	15	0.476270969053785	1.33618922844309	0.124282982791587	0.348226346306937	2443	ENSG00000174327;ENSG00000165175;ENSG00000101188;ENSG00000083807;ENSG00000145217	SLC16A13;MID1IP1;NTSR1;SLC27A5;SLC26A1
GO:0046942	carboxylic acid transport	15	0.476270969053785	1.33618922844309	0.124282982791587	0.348226346306937	2443	ENSG00000174327;ENSG00000165175;ENSG00000101188;ENSG00000083807;ENSG00000145217	SLC16A13;MID1IP1;NTSR1;SLC27A5;SLC26A1
GO:0046626	regulation of insulin receptor signaling pathway	10	-0.561123909935611	-1.41664833422863	0.124748490945674	0.348408772464724	2002	ENSG00000069275;ENSG00000107890;ENSG00000169047;ENSG00000105810	NUCKS1;ANKRD26;IRS1;CDK6
GO:2000045	regulation of G1/S transition of mitotic cell cycle	22	-0.425249183188051	-1.3230086010048	0.124752475247525	0.348408772464724	2493	ENSG00000005339;ENSG00000075218;ENSG00000100393;ENSG00000122882;ENSG00000129173;ENSG00000136826;ENSG00000110092;ENSG00000101412	CREBBP;GTSE1;EP300;ECD;E2F8;KLF4;CCND1;E2F1
GO:0071560	cellular response to transforming growth factor beta stimulus	15	-0.481108887856234	-1.34165122172037	0.125260960334029	0.348535172883665	2438	ENSG00000167193;ENSG00000095015;ENSG00000150991;ENSG00000152518;ENSG00000109819;ENSG00000155090	CRK;MAP3K1;UBC;ZFP36L2;PPARGC1A;KLF10
GO:0043207	response to external biotic stimulus	66	-0.314854198541002	-1.2364096186758	0.12573673870334	0.348535172883665	2403	ENSG00000005339;ENSG00000112578;ENSG00000091986;ENSG00000142166;ENSG00000049249;ENSG00000187608;ENSG00000163874;ENSG00000085276;ENSG00000064300;ENSG00000164430;ENSG00000137965;ENSG00000163661	CREBBP;BYSL;CCDC80;IFNAR1;TNFRSF9;ISG15;ZC3H12A;MECOM;NGFR;CGAS;IFI44;PTX3
GO:0051056	regulation of small GTPase mediated signal transduction	30	-0.383588407232905	-1.28598349209636	0.126	0.348535172883665	2216	ENSG00000196369;ENSG00000171943;ENSG00000106069;ENSG00000128849;ENSG00000275342;ENSG00000064300;ENSG00000198087	SRGAP2B;SRGAP2C;CHN2;CGNL1;PRAG1;NGFR;CD2AP
GO:0006164	purine nucleotide biosynthetic process	13	0.508341544203449	1.35620173166183	0.12621359223301	0.348535172883665	3343	ENSG00000125375;ENSG00000127125;ENSG00000075399;ENSG00000166816;ENSG00000068120;ENSG00000145217;ENSG00000146729	DMAC2L;PPCS;VPS9D1;LDHD;COASY;SLC26A1;NIPSNAP2
GO:0009152	purine ribonucleotide biosynthetic process	13	0.508341544203449	1.35620173166183	0.12621359223301	0.348535172883665	3343	ENSG00000125375;ENSG00000127125;ENSG00000075399;ENSG00000166816;ENSG00000068120;ENSG00000145217;ENSG00000146729	DMAC2L;PPCS;VPS9D1;LDHD;COASY;SLC26A1;NIPSNAP2
GO:0009260	ribonucleotide biosynthetic process	13	0.508341544203449	1.35620173166183	0.12621359223301	0.348535172883665	3343	ENSG00000125375;ENSG00000127125;ENSG00000075399;ENSG00000166816;ENSG00000068120;ENSG00000145217;ENSG00000146729	DMAC2L;PPCS;VPS9D1;LDHD;COASY;SLC26A1;NIPSNAP2
GO:0046390	ribose phosphate biosynthetic process	13	0.508341544203449	1.35620173166183	0.12621359223301	0.348535172883665	3343	ENSG00000125375;ENSG00000127125;ENSG00000075399;ENSG00000166816;ENSG00000068120;ENSG00000145217;ENSG00000146729	DMAC2L;PPCS;VPS9D1;LDHD;COASY;SLC26A1;NIPSNAP2
GO:2001237	negative regulation of extrinsic apoptotic signaling pathway	10	-0.554066801304173	-1.39883151870861	0.126760563380282	0.349429649013162	3327	ENSG00000091732;ENSG00000137693;ENSG00000092871;ENSG00000019549	ZC3HC1;YAP1;RFFL;SNAI2
GO:0000375	RNA splicing, via transesterification reactions	44	-0.338430335116435	-1.24411830861129	0.127236580516899	0.349429649013162	4452	Homo_sapiens_newGene_1074;ENSG00000115128;ENSG00000122692;ENSG00000137656;ENSG00000136875;ENSG00000114503;ENSG00000164167;ENSG00000109536;ENSG00000117614;ENSG00000168566;ENSG00000065526;ENSG00000273559;ENSG00000145388;Homo_sapiens_newGene_5001;ENSG00000164985;ENSG00000107290;ENSG00000082516;ENSG00000188529;ENSG00000089682;ENSG00000100941	Homo_sapiens_newGene_1074;SF3B6;SMU1;BUD13;PRPF4;NCBP2;LSM6;FRG1;SYF2;SNRNP48;SPEN;CWC25;METTL14;Homo_sapiens_newGene_5001;PSIP1;SETX;GEMIN5;SRSF10;RBM41;PNN
GO:0042130	negative regulation of T cell proliferation	12	-0.51214444363541	-1.33471540826938	0.127348643006263	0.349429649013162	2438	ENSG00000128791;ENSG00000174842;ENSG00000197329;ENSG00000146072	TWSG1;GLMN;PELI1;TNFRSF21
GO:0042770	signal transduction in response to DNA damage	12	-0.511468647126358	-1.33295419417306	0.127348643006263	0.349429649013162	2281	ENSG00000100393;ENSG00000182923;ENSG00000129173;ENSG00000118689;ENSG00000101412	EP300;CEP63;E2F8;FOXO3;E2F1
GO:0071453	cellular response to oxygen levels	19	-0.452065749870882	-1.33928583708976	0.128309572301426	0.350937658722568	3108	Homo_sapiens_newGene_5322;Homo_sapiens_newGene_5138;ENSG00000005339;Homo_sapiens_newGene_5270;ENSG00000100393;ENSG00000198121;ENSG00000150991;ENSG00000087074;ENSG00000101412	Homo_sapiens_newGene_5322;Homo_sapiens_newGene_5138;CREBBP;Homo_sapiens_newGene_5270;EP300;LPAR1;UBC;PPP1R15A;E2F1
GO:0046777	protein autophosphorylation	38	-0.358167633829265	-1.27810087234921	0.128458498023715	0.350937658722568	1740	ENSG00000157540;ENSG00000162733;ENSG00000058729;ENSG00000151422;ENSG00000188906;ENSG00000081320	DYRK1A;DDR2;RIOK2;FER;LRRK2;STK17B
GO:0008299	isoprenoid biosynthetic process	10	0.55193195181228	1.3458465382142	0.128712871287129	0.350937658722568	485	ENSG00000167508;ENSG00000160752;ENSG00000113161	MVD;FDPS;HMGCR
GO:0050792	regulation of viral process	22	-0.424720455114483	-1.32136365536686	0.128712871287129	0.350937658722568	3172	ENSG00000171206;ENSG00000185745;ENSG00000005339;ENSG00000100393;ENSG00000069275;ENSG00000095015;ENSG00000187608;ENSG00000163874;ENSG00000174840;ENSG00000163661	TRIM8;IFIT1;CREBBP;EP300;NUCKS1;MAP3K1;ISG15;ZC3H12A;PDE12;PTX3
GO:0009150	purine ribonucleotide metabolic process	46	0.342158901412864	1.25298427480308	0.129436325678497	0.351796887158724	4780	ENSG00000124217;ENSG00000075643;Homo_sapiens_newGene_5427;ENSG00000125375;ENSG00000127125;ENSG00000075399;ENSG00000166816;ENSG00000082458;ENSG00000068120;ENSG00000145217;ENSG00000110717;Homo_sapiens_newGene_4941;ENSG00000180900;ENSG00000146729;ENSG00000130830;ENSG00000076685;ENSG00000132535;ENSG00000152556;ENSG00000139180;Homo_sapiens_newGene_4944;ENSG00000177706;ENSG00000184983;ENSG00000163541	MOCS3;MOCOS;Homo_sapiens_newGene_5427;DMAC2L;PPCS;VPS9D1;LDHD;DLG3;COASY;SLC26A1;NDUFS8;Homo_sapiens_newGene_4941;SCRIB;NIPSNAP2;MPP1;NT5C2;DLG4;PFKM;NDUFA9;Homo_sapiens_newGene_4944;FAM20C;NDUFA6;SUCLG1
GO:0009259	ribonucleotide metabolic process	46	0.342158901412864	1.25298427480308	0.129436325678497	0.351796887158724	4780	ENSG00000124217;ENSG00000075643;Homo_sapiens_newGene_5427;ENSG00000125375;ENSG00000127125;ENSG00000075399;ENSG00000166816;ENSG00000082458;ENSG00000068120;ENSG00000145217;ENSG00000110717;Homo_sapiens_newGene_4941;ENSG00000180900;ENSG00000146729;ENSG00000130830;ENSG00000076685;ENSG00000132535;ENSG00000152556;ENSG00000139180;Homo_sapiens_newGene_4944;ENSG00000177706;ENSG00000184983;ENSG00000163541	MOCS3;MOCOS;Homo_sapiens_newGene_5427;DMAC2L;PPCS;VPS9D1;LDHD;DLG3;COASY;SLC26A1;NDUFS8;Homo_sapiens_newGene_4941;SCRIB;NIPSNAP2;MPP1;NT5C2;DLG4;PFKM;NDUFA9;Homo_sapiens_newGene_4944;FAM20C;NDUFA6;SUCLG1
GO:0010469	regulation of receptor activity	41	0.354804314455172	1.27650525449328	0.130260521042084	0.353395794654808	4098	ENSG00000128165;ENSG00000150281;ENSG00000130513;ENSG00000178752;ENSG00000172458;ENSG00000181649;ENSG00000068971;ENSG00000158747;ENSG00000107954;ENSG00000158828;ENSG00000251322;ENSG00000171388;ENSG00000119865;ENSG00000030582;ENSG00000084652;ENSG00000147133;ENSG00000132535;ENSG00000168522	ADM2;CTF1;GDF15;ERFE;IL17D;PHLDA2;PPP2R5B;NBL1;NEURL1;PINK1;SHANK3;APLN;CNRIP1;GRN;TXLNA;TAF1;DLG4;FNTA
GO:0071346	cellular response to interferon-gamma	20	-0.434242955656576	-1.32099127139244	0.130434782608696	0.353395794654808	909	ENSG00000174840;ENSG00000170759;ENSG00000135604;ENSG00000136997	PDE12;KIF5B;STX11;MYC
GO:0010721	negative regulation of cell development	36	-0.364432456565303	-1.28387118681882	0.131212723658052	0.354774916327832	3335	ENSG00000198825;ENSG00000177508;ENSG00000154174;ENSG00000119866;ENSG00000196369;ENSG00000066279;ENSG00000107338;ENSG00000109670;ENSG00000171943;ENSG00000118689;ENSG00000050820;ENSG00000275342;ENSG00000064300	INPP5F;IRX3;TOMM70;BCL11A;SRGAP2B;ASPM;SHB;FBXW7;SRGAP2C;FOXO3;BCAR1;PRAG1;NGFR
GO:0009144	purine nucleoside triphosphate metabolic process	30	0.386753396576976	1.30153699042207	0.131474103585657	0.354774916327832	4744	ENSG00000124217;ENSG00000075643;ENSG00000125375;ENSG00000075399;ENSG00000166816;ENSG00000110717;Homo_sapiens_newGene_4941;ENSG00000146729;ENSG00000152556;ENSG00000139180;Homo_sapiens_newGene_4944;ENSG00000177706;ENSG00000184983	MOCS3;MOCOS;DMAC2L;VPS9D1;LDHD;NDUFS8;Homo_sapiens_newGene_4941;NIPSNAP2;PFKM;NDUFA9;Homo_sapiens_newGene_4944;FAM20C;NDUFA6
GO:0007517	muscle organ development	28	-0.387656712095496	-1.27190403125771	0.131578947368421	0.354774916327832	1490	ENSG00000127124;ENSG00000152413;ENSG00000152818;ENSG00000197321;ENSG00000128342;ENSG00000064300	HIVEP3;HOMER1;UTRN;SVIL;LIF;NGFR
GO:0033617	mitochondrial respiratory chain complex IV assembly	12	0.515107628771063	1.34019565928213	0.131931166347992	0.354774916327832	1837	ENSG00000240230;ENSG00000183513;ENSG00000232838	COX19;COA5;PET117
GO:0048814	regulation of dendrite morphogenesis	14	0.493633290248302	1.34872337616416	0.132038834951456	0.354774916327832	3603	ENSG00000088899;ENSG00000044090;ENSG00000174989;ENSG00000251322;ENSG00000286237;ENSG00000105186;ENSG00000102103	LZTS3;CUL7;FBXW8;SHANK3;ARMCX5-GPRASP2;ANKRD27;PQBP1
GO:0009451	RNA modification	27	-0.393114267922529	-1.26932815949017	0.13265306122449	0.354774916327832	3125	ENSG00000089195;ENSG00000109534;ENSG00000136932;ENSG00000037474;ENSG00000145388;ENSG00000059588;ENSG00000123200;ENSG00000164603;ENSG00000189007;ENSG00000142544;ENSG00000196449;ENSG00000145996;ENSG00000288558	TRMT6;GAR1;TRMO;NSUN2;METTL14;TARBP1;ZC3H13;BMT2;ADAT2;CTU1;YRDC;CDKAL1;DUS4L-BCAP29
GO:0014065	phosphatidylinositol 3-kinase signaling	11	-0.534339793209115	-1.3738901309677	0.13265306122449	0.354774916327832	1158	ENSG00000169047;ENSG00000163376;ENSG00000121879	IRS1;KBTBD8;PIK3CA
GO:0097722	sperm motility	11	-0.534984526420902	-1.37554786375877	0.13265306122449	0.354774916327832	3910	ENSG00000129295;ENSG00000152582;ENSG00000144451;ENSG00000141519;ENSG00000114473;ENSG00000160886	LRRC6;SPEF2;SPAG16;CCDC40;IQCG;LY6K
GO:0097320	plasma membrane tubulation	10	-0.552175988335038	-1.39405785464683	0.132796780684105	0.354774916327832	3401	Homo_sapiens_newGene_4519;Homo_sapiens_newGene_7006;Homo_sapiens_newGene_6997;Homo_sapiens_newGene_4555	Homo_sapiens_newGene_4519;Homo_sapiens_newGene_7006;Homo_sapiens_newGene_6997;Homo_sapiens_newGene_4555
GO:0007018	microtubule-based movement	91	-0.288416395153835	-1.19779304665035	0.133466135458167	0.356011184202411	3403	ENSG00000166813;ENSG00000079616;ENSG00000152582;ENSG00000066735;ENSG00000124721;ENSG00000144451;ENSG00000113971;ENSG00000186638;ENSG00000141519;ENSG00000104164;ENSG00000046651;ENSG00000117155;ENSG00000158560;ENSG00000105948;ENSG00000039139;ENSG00000089177;ENSG00000101350;Homo_sapiens_newGene_4959;ENSG00000186185;ENSG00000157423;ENSG00000187240;ENSG00000172361;Homo_sapiens_newGene_4052;ENSG0000009…	KIF7;KIF22;SPEF2;KIF26A;DNAH8;SPAG16;NPHP3;KIF24;CCDC40;BLOC1S6;OFD1;SSX2IP;DYNC1I1;TTC26;DNAH5;KIF16B;KIF3B;Homo_sapiens_newGene_4959;KIF18B;HYDIN;DYNC2H1;CFAP53;Homo_sapiens_newGene_4052;KIF4A;KIF21A;DLG2;Homo_sapiens_newGene_5323;KIF11;CENPE;KTN1;KIF18A;KIF20B;KIF14
GO:0048583	regulation of response to stimulus	476	-0.218663884491362	-1.12040547516694	0.133802816901408	0.356357620218996	3120	ENSG00000171700;Homo_sapiens_newGene_5182;ENSG00000019995;ENSG00000164823;ENSG00000135324;ENSG00000114209;ENSG00000171206;ENSG00000113971;Homo_sapiens_newGene_5322;ENSG00000167604;ENSG00000161914;ENSG00000172530;ENSG00000113916;ENSG00000014164;ENSG00000116679;ENSG00000120370;ENSG00000005020;ENSG00000047644;ENSG00000158615;Homo_sapiens_newGene_5138;ENSG00000109458;ENSG00000119906;ENSG00000078140;E…	RGS19;Homo_sapiens_newGene_5182;ZRANB1;OSGIN2;MRAP2;PDCD10;TRIM8;NPHP3;Homo_sapiens_newGene_5322;NFKBID;ZNF653;BANP;BCL6;ZC3H3;IVNS1ABP;GORAB;SKAP2;WWC3;PPP1R15B;Homo_sapiens_newGene_5138;GAB1;SLF2;UBE2K;RBL1;KANK2;TOMM70;Homo_sapiens_newGene_4797;TWSG1;C3orf33;FNIP1;IFIT1;SH3BGR;PAG1;CREBBP;OTULIN;YAP1;SHLD2;Homo_sapiens_newGene_5270;EP300;MCC;EXOSC3;TAB3;MAGEA1;TP53BP2;RNF125;TAF5;YWHAG;SRGAP2B…
GO:0016569	covalent chromatin modification	67	-0.310486888027915	-1.22156947544958	0.134653465346535	0.356890777142203	2335	ENSG00000111707;ENSG00000138738;ENSG00000116539;ENSG00000125484;ENSG00000198026;ENSG00000120733;Homo_sapiens_newGene_4678;ENSG00000141867;ENSG00000134046;ENSG00000115289;ENSG00000005339;ENSG00000100393;ENSG00000163961;ENSG00000163635;ENSG00000009954;ENSG00000100916;ENSG00000180628;ENSG00000177565;ENSG00000198160;ENSG00000164105;ENSG00000171988;ENSG00000085276;Homo_sapiens_newGene_4092;ENSG0000011…	SUDS3;PRDM5;ASH1L;GTF3C4;ZNF335;KDM3B;Homo_sapiens_newGene_4678;BRD4;MBD2;PCGF1;CREBBP;EP300;RNF168;ATXN7;BAZ1B;BRMS1L;PCGF5;TBL1XR1;MIER1;SAP30;JMJD1C;MECOM;Homo_sapiens_newGene_4092;KDM3A;SUZ12;SMARCAD1;KDM6A;HELLS
GO:0042593	glucose homeostasis	27	-0.389987893475082	-1.25923339710918	0.13469387755102	0.356890777142203	2805	ENSG00000107560;ENSG00000198843;ENSG00000069275;ENSG00000107890;ENSG00000169047;ENSG00000130856;ENSG00000118689;ENSG00000064300	RAB11FIP2;SELENOT;NUCKS1;ANKRD26;IRS1;ZNF236;FOXO3;NGFR
GO:0043330	response to exogenous dsRNA	10	-0.551189244271354	-1.39156665919182	0.134808853118712	0.356890777142203	2891	ENSG00000115415;ENSG00000121361;ENSG00000185745;ENSG00000164342;ENSG00000164430	STAT1;KCNJ8;IFIT1;TLR3;CGAS
GO:0001932	regulation of protein phosphorylation	154	-0.264288719148365	-1.1892539900727	0.134831460674157	0.356890777142203	2500	ENSG00000151893;ENSG00000128791;ENSG00000174928;ENSG00000217128;Homo_sapiens_newGene_5270;ENSG00000100393;ENSG00000173542;ENSG00000157625;ENSG00000170027;ENSG00000184557;ENSG00000141441;ENSG00000107338;ENSG00000198382;ENSG00000142166;ENSG00000095015;ENSG00000052795;Homo_sapiens_newGene_4817;ENSG00000109670;ENSG00000107890;ENSG00000133030;ENSG00000150991;ENSG00000163874;ENSG00000136826;ENSG0000008…	CACUL1;TWSG1;C3orf33;FNIP1;Homo_sapiens_newGene_5270;EP300;MOB1B;TAB3;YWHAG;SOCS3;GAREM1;SHB;UVRAG;IFNAR1;MAP3K1;FNIP2;Homo_sapiens_newGene_4817;FBXW7;ANKRD26;MPRIP;UBC;ZC3H12A;KLF4;MAGI3;MECOM;PDCL3;NAB2;FER;DEPTOR;PPP1R15A;CLCF1;LIF;NGFR;WWTR1;ATG14;CHORDC1;Homo_sapiens_newGene_4404
GO:0030111	regulation of Wnt signaling pathway	41	-0.349120363124492	-1.26150818947512	0.135188866799205	0.357287980223278	3645	ENSG00000101966;ENSG00000121210;Homo_sapiens_newGene_5034;ENSG00000100281;ENSG00000134046;ENSG00000019995;ENSG00000113971;ENSG00000137693;ENSG00000171444;ENSG00000066279;ENSG00000088448;ENSG00000177565;ENSG00000118689;ENSG00000162407;ENSG00000018408;ENSG00000162946;ENSG00000019549	XIAP;TMEM131L;Homo_sapiens_newGene_5034;HMGXB4;MBD2;ZRANB1;NPHP3;YAP1;MCC;ASPM;ANKRD10;TBL1XR1;FOXO3;PLPP3;WWTR1;DISC1;SNAI2
GO:0002694	regulation of leukocyte activation	46	-0.331259879914113	-1.23666396242871	0.135755258126195	0.358235443785897	3645	ENSG00000198026;ENSG00000164136;ENSG00000167604;ENSG00000113916;ENSG00000104164;ENSG00000128791;ENSG00000076641;ENSG00000122376;ENSG00000107371;ENSG00000174842;ENSG00000107338;ENSG00000126804;ENSG00000133710;ENSG00000163874;ENSG00000168685;ENSG00000152518;ENSG00000175505;ENSG00000080345	ZNF335;IL15;NFKBID;BCL6;BLOC1S6;TWSG1;PAG1;SHLD2;EXOSC3;GLMN;SHB;ZBTB1;SPINK5;ZC3H12A;IL7R;ZFP36L2;CLCF1;RIF1
GO:0007568	aging	72	-0.305982498229079	-1.22995780403464	0.136186770428016	0.358523588606775	1171	ENSG00000109819;ENSG00000169047;ENSG00000064651;ENSG00000105835;ENSG00000087074;ENSG00000070961;ENSG00000118689;ENSG00000176890;ENSG00000138814;ENSG00000065989;ENSG00000170345	PPARGC1A;IRS1;SLC12A2;NAMPT;PPP1R15A;ATP2B1;FOXO3;TYMS;PPP3CA;PDE4A;FOS
GO:0070372	regulation of ERK1 and ERK2 cascade	22	-0.419604207341519	-1.30544630601946	0.136633663366337	0.358523588606775	2432	ENSG00000141441;ENSG00000156299;ENSG00000109670;ENSG00000107890;ENSG00000136826;ENSG00000175505;ENSG00000166225;ENSG00000128342	GAREM1;TIAM1;FBXW7;ANKRD26;KLF4;CLCF1;FRS2;LIF
GO:0048041	focal adhesion assembly	11	-0.532707323539955	-1.36969273822984	0.136734693877551	0.358523588606775	3401	Homo_sapiens_newGene_4519;Homo_sapiens_newGene_7006;Homo_sapiens_newGene_6997;Homo_sapiens_newGene_4555	Homo_sapiens_newGene_4519;Homo_sapiens_newGene_7006;Homo_sapiens_newGene_6997;Homo_sapiens_newGene_4555
GO:0060359	response to ammonium ion	10	-0.550102428109216	-1.38882281549091	0.13682092555332	0.358523588606775	998	Homo_sapiens_newGene_4856;ENSG00000150551;ENSG00000152413;ENSG00000087074	Homo_sapiens_newGene_4856;LYPD1;HOMER1;PPP1R15A
GO:0043543	protein acylation	32	-0.371843276010813	-1.26601769784115	0.136904761904762	0.358523588606775	1126	Homo_sapiens_newGene_4678;ENSG00000141867;ENSG00000005339;ENSG00000100393;Homo_sapiens_newGene_4092;ENSG00000175893;ENSG00000111300;ENSG00000164134;ENSG00000171320	Homo_sapiens_newGene_4678;BRD4;CREBBP;EP300;Homo_sapiens_newGene_4092;ZDHHC21;NAA25;NAA15;ESCO2
GO:0097581	lamellipodium organization	17	-0.458703055631401	-1.31458280921018	0.137860082304527	0.359571786684092	2452	ENSG00000196369;ENSG00000171943;Homo_sapiens_newGene_7006;Homo_sapiens_newGene_6997;Homo_sapiens_newGene_4555	SRGAP2B;SRGAP2C;Homo_sapiens_newGene_7006;Homo_sapiens_newGene_6997;Homo_sapiens_newGene_4555
GO:0048729	tissue morphogenesis	65	-0.311988993042603	-1.2246821592097	0.137864077669903	0.359571786684092	3017	ENSG00000113971;ENSG00000197603;ENSG00000177508;ENSG00000139800;ENSG00000141519;ENSG00000120370;ENSG00000128791;ENSG00000137693;ENSG00000174842;ENSG00000135541;ENSG00000169018;ENSG00000154380;ENSG00000095015;ENSG00000048342;ENSG00000138686;ENSG00000168014;ENSG00000136826;ENSG00000204852;ENSG00000064300;ENSG00000148943;ENSG00000019549	NPHP3;CPLANE1;IRX3;ZIC5;CCDC40;GORAB;TWSG1;YAP1;GLMN;AHI1;FEM1B;ENAH;MAP3K1;CC2D2A;BBS7;C2CD3;KLF4;TCTN1;NGFR;LIN7C;SNAI2
GO:0030163	protein catabolic process	133	-0.266963086986481	-1.1726493137601	0.137931034482759	0.359571786684092	3120	ENSG00000019995;ENSG00000153561;ENSG00000112234;ENSG00000151136;ENSG00000183580;ENSG00000174013;ENSG00000250644;Homo_sapiens_newGene_4076;ENSG00000158062;ENSG00000076321;ENSG00000078140;ENSG00000160949;ENSG00000085382;ENSG00000081154;ENSG00000101695;ENSG00000165006;ENSG00000163961;ENSG00000152242;ENSG00000095015;ENSG00000177565;ENSG00000109670;ENSG00000123444;ENSG00000144224;ENSG00000092871;ENSG0…	ZRANB1;RMND5A;FBXL4;BTBD11;FBXL7;FBXO45;ENSG00000250644;Homo_sapiens_newGene_4076;UBXN11;KLHL20;UBE2K;TONSL;HACE1;PCNP;RNF125;UBAP1;RNF168;C18orf25;MAP3K1;TBL1XR1;FBXW7;KBTBD4;UBXN4;RFFL;ISG15;UBC;SPOPL;TRAF1;ZMPSTE24;ZNRF2;UBE2W;RLIM;WWTR1;TOPORS;KLHL11;YOD1;CD2AP
GO:0050776	regulation of immune response	87	-0.289455199183443	-1.19389715221175	0.13855421686747	0.359746130124634	2907	ENSG00000113916;ENSG00000005020;ENSG00000078140;ENSG00000076641;ENSG00000005339;ENSG00000154124;ENSG00000122376;ENSG00000100393;ENSG00000107371;ENSG00000157625;ENSG00000101695;ENSG00000107338;ENSG00000095015;ENSG00000166949;ENSG00000126804;ENSG00000133710;ENSG00000150991;ENSG00000163874;ENSG00000168685;ENSG00000175505;ENSG00000050820;ENSG00000080345;ENSG00000164430;ENSG00000091972;ENSG00000023445	BCL6;SKAP2;UBE2K;PAG1;CREBBP;OTULIN;SHLD2;EP300;EXOSC3;TAB3;RNF125;SHB;MAP3K1;SMAD3;ZBTB1;SPINK5;UBC;ZC3H12A;IL7R;CLCF1;BCAR1;RIF1;CGAS;CD200;BIRC3
GO:0008286	insulin receptor signaling pathway	18	-0.445548780397006	-1.30223633384289	0.138775510204082	0.359746130124634	3053	ENSG00000109458;ENSG00000185950;ENSG00000169047;ENSG00000166263;ENSG00000050820;ENSG00000146247	GAB1;IRS2;IRS1;STXBP4;BCAR1;PHIP
GO:0006473	protein acetylation	25	-0.40483929060699	-1.27900742783836	0.138832997987928	0.359746130124634	3709	Homo_sapiens_newGene_4678;ENSG00000141867;ENSG00000005339;ENSG00000100393;Homo_sapiens_newGene_4092;ENSG00000111300;ENSG00000164134;ENSG00000171320	Homo_sapiens_newGene_4678;BRD4;CREBBP;EP300;Homo_sapiens_newGene_4092;NAA25;NAA15;ESCO2
GO:0042220	response to cocaine	10	-0.546087078127708	-1.37868541310629	0.138832997987928	0.359746130124634	1795	ENSG00000152413;ENSG00000087074;ENSG00000179546	HOMER1;PPP1R15A;HTR1D
GO:0065009	regulation of molecular function	391	-0.224648588151388	-1.1288631259073	0.139084507042254	0.359856706224386	2533	ENSG00000103888;ENSG00000023516;ENSG00000114446;ENSG00000092978;ENSG00000068354;ENSG00000091409;ENSG00000141867;ENSG00000203780;ENSG00000134046;ENSG00000113597;ENSG00000164136;ENSG00000141376;ENSG00000163710;ENSG00000171700;Homo_sapiens_newGene_5182;ENSG00000104643;ENSG00000164823;ENSG00000102974;ENSG00000135324;ENSG00000114209;ENSG00000171206;Homo_sapiens_newGene_5322;ENSG00000167604;ENSG0000016…	CEMIP;AKAP11;IFT57;GPATCH2;TBC1D25;ITGA6;BRD4;FANK1;MBD2;TRAPPC13;IL15;BCAS3;PCOLCE2;RGS19;Homo_sapiens_newGene_5182;MTMR9;OSGIN2;CTCF;MRAP2;PDCD10;TRIM8;Homo_sapiens_newGene_5322;NFKBID;ZNF653;BCL6;STXBP5;PPP1R15B;Homo_sapiens_newGene_5138;FRS3;RBL1;CACUL1;C3orf33;FNIP1;IFIT1;TONSL;CREBBP;OTULIN;Homo_sapiens_newGene_5270;EP300;MOB1B;TBC1D10A;RFC1;TAB3;KCNMB3;GLMN;PPP4R4;YWHAG;SRGAP2B;NUCKS1;DENN…
GO:0016567	protein ubiquitination	172	-0.255572580815269	-1.16706954477391	0.140221402214022	0.361158177132973	3004	ENSG00000171206;ENSG00000183580;ENSG00000196470;ENSG00000115289;ENSG00000163840;ENSG00000176871;ENSG00000174013;ENSG00000114796;ENSG00000076321;ENSG00000078140;ENSG00000115827;ENSG00000085382;ENSG00000182325;ENSG00000081154;ENSG00000101695;ENSG00000184557;ENSG00000163961;ENSG00000130338;ENSG00000152242;ENSG00000169018;ENSG00000005810;ENSG00000162413;ENSG00000177981;ENSG00000095015;ENSG00000180628…	TRIM8;FBXL7;SIAH1;PCGF1;DTX3L;WSB2;FBXO45;KLHL24;KLHL20;UBE2K;DCAF17;HACE1;FBXL6;PCNP;RNF125;SOCS3;RNF168;TULP4;C18orf25;FEM1B;MYCBP2;KLHL21;ASB8;MAP3K1;PCGF5;FBXW7;RFFL;UBC;KLHL15;VCPIP1;KLHL2;LONRF3;ZNRF2;DCAF1;UBE2W;RLIM;KLHL8;BARD1;KBTBD8;WWTR1;TOPORS;MDM2;SOCS6;TNFAIP3;SOCS5;BIRC3
GO:0031532	actin cytoskeleton reorganization	19	-0.444943397882626	-1.31818522252791	0.140529531568228	0.361158177132973	2589	Homo_sapiens_newGene_4519;ENSG00000198961;Homo_sapiens_newGene_7006;ENSG00000128585;ENSG00000151422;Homo_sapiens_newGene_6997;Homo_sapiens_newGene_4555	Homo_sapiens_newGene_4519;PJA2;Homo_sapiens_newGene_7006;MKLN1;FER;Homo_sapiens_newGene_6997;Homo_sapiens_newGene_4555
GO:0035082	axoneme assembly	22	-0.413575658702092	-1.286690663406	0.140594059405941	0.361158177132973	3223	ENSG00000119661;ENSG00000144451;ENSG00000141519;ENSG00000146350;ENSG00000114473;ENSG00000048342;ENSG00000157423;ENSG00000104450;ENSG00000104237	DNAL1;SPAG16;CCDC40;TBC1D32;IQCG;CC2D2A;HYDIN;SPAG1;RP1
GO:2000027	regulation of organ morphogenesis	18	-0.444472304054731	-1.29909004174849	0.140816326530612	0.361158177132973	1904	ENSG00000109670;ENSG00000128342;ENSG00000064300;ENSG00000019549	FBXW7;LIF;NGFR;SNAI2
GO:0032729	positive regulation of interferon-gamma production	10	-0.543574135978762	-1.37234108301042	0.140845070422535	0.361158177132973	1758	ENSG00000105246;ENSG00000144381;ENSG00000153310;ENSG00000142166;ENSG00000168811	EBI3;HSPD1;CYRIB;IFNAR1;IL12A
GO:0033683	nucleotide-excision repair, DNA incision	10	-0.543443673982423	-1.37201171053757	0.140845070422535	0.361158177132973	2252	ENSG00000100387;ENSG00000035928;Homo_sapiens_newGene_5032;ENSG00000150991	RBX1;RFC1;Homo_sapiens_newGene_5032;UBC
GO:0030316	osteoclast differentiation	14	-0.480609175009844	-1.32517380897124	0.141683778234086	0.361159054763624	609	ENSG00000171223;ENSG00000086300	JUNB;SNX10
GO:0035065	regulation of histone acetylation	13	-0.490136289846932	-1.32155495941488	0.141683778234086	0.361159054763624	547	ENSG00000102974;ENSG00000100393;ENSG00000128342;ENSG00000019549	CTCF;EP300;LIF;SNAI2
GO:0045580	regulation of T cell differentiation	14	-0.478794904287816	-1.32017135756535	0.141683778234086	0.361159054763624	3645	ENSG00000164136;ENSG00000167604;ENSG00000113916;ENSG00000107338;ENSG00000126804;ENSG00000133710;ENSG00000163874;ENSG00000168685	IL15;NFKBID;BCL6;SHB;ZBTB1;SPINK5;ZC3H12A;IL7R
GO:0046620	regulation of organ growth	13	-0.489125113516392	-1.31882852368231	0.141683778234086	0.361159054763624	2706	ENSG00000054598;ENSG00000154639;ENSG00000069702;ENSG00000047644;ENSG00000154174;ENSG00000137693;ENSG00000151718;ENSG00000107890;ENSG00000176165	FOXC1;CXADR;TGFBR3;WWC3;TOMM70;YAP1;WWC2;ANKRD26;FOXG1
GO:0007267	cell-cell signaling	74	-0.304472258618949	-1.22660451456529	0.142292490118577	0.361813115573681	2585	ENSG00000115808;ENSG00000107560;ENSG00000154124;ENSG00000171121;ENSG00000198843;ENSG00000110218;ENSG00000179431;ENSG00000150991;ENSG00000136826;ENSG00000150672;ENSG00000109738;ENSG00000135604;ENSG00000111052;ENSG00000148943;ENSG00000164430;ENSG00000155090;ENSG00000019549	STRN;RAB11FIP2;OTULIN;KCNMB3;SELENOT;PANX1;FJX1;UBC;KLF4;DLG2;GLRB;STX11;LIN7A;LIN7C;CGAS;KLF10;SNAI2
GO:0030177	positive regulation of Wnt signaling pathway	19	-0.438183402309743	-1.298158121753	0.142566191446029	0.361813115573681	3848	Homo_sapiens_newGene_4692;Homo_sapiens_newGene_5034;ENSG00000134046;ENSG00000182220;ENSG00000019995;ENSG00000137693;ENSG00000066279;ENSG00000177565;ENSG00000162946	Homo_sapiens_newGene_4692;Homo_sapiens_newGene_5034;MBD2;ATP6AP2;ZRANB1;YAP1;ASPM;TBL1XR1;DISC1
GO:0009267	cellular response to starvation	24	-0.410171685834596	-1.28523951293718	0.142570281124498	0.361813115573681	1751	ENSG00000164603;ENSG00000177628;ENSG00000163874;ENSG00000087074;ENSG00000096717;ENSG00000126775;ENSG00000155090	BMT2;GBA;ZC3H12A;PPP1R15A;SIRT1;ATG14;KLF10
GO:0002684	positive regulation of immune system process	81	-0.296564946777736	-1.20515978447411	0.144016227180527	0.364760266309903	2907	ENSG00000113916;ENSG00000005020;ENSG00000104164;ENSG00000078140;ENSG00000076641;ENSG00000005339;ENSG00000154124;ENSG00000122376;ENSG00000100393;ENSG00000107371;ENSG00000157625;ENSG00000107338;ENSG00000095015;ENSG00000126804;ENSG00000187608;ENSG00000150991;ENSG00000163874;ENSG00000168685;ENSG00000133789;ENSG00000118689;ENSG00000175505;ENSG00000050820;ENSG00000128342;ENSG00000080345;ENSG00000164430	BCL6;SKAP2;BLOC1S6;UBE2K;PAG1;CREBBP;OTULIN;SHLD2;EP300;EXOSC3;TAB3;SHB;MAP3K1;ZBTB1;ISG15;UBC;ZC3H12A;IL7R;SWAP70;FOXO3;CLCF1;BCAR1;LIF;RIF1;CGAS
GO:0051101	regulation of DNA binding	20	-0.422686358401862	-1.28583545849643	0.144268774703557	0.364760266309903	3636	ENSG00000167513;ENSG00000141867;ENSG00000100393;Homo_sapiens_newGene_4817;ENSG00000109670;ENSG00000062650;ENSG00000136826;ENSG00000128342;ENSG00000101412	CDT1;BRD4;EP300;Homo_sapiens_newGene_4817;FBXW7;WAPL;KLF4;LIF;E2F1
GO:0044272	sulfur compound biosynthetic process	10	0.542801766601333	1.32358323543011	0.144554455445545	0.364760266309903	157	ENSG00000128965;ENSG00000116761	CHAC1;CTH
GO:0006869	lipid transport	35	0.362173560903056	1.25094289139159	0.144578313253012	0.364760266309903	3229	ENSG00000165175;ENSG00000157978;ENSG00000021762;ENSG00000146205;ENSG00000139641;ENSG00000137561;ENSG00000083807;ENSG00000178878;ENSG00000198832;ENSG00000120885;ENSG00000130703;ENSG00000128335;ENSG00000079156	MID1IP1;LDLRAP1;OSBPL5;ANO7;ESYT1;TTPA;SLC27A5;APOLD1;SELENOM;CLU;OSBPL2;APOL2;OSBPL6
GO:0006296	nucleotide-excision repair, DNA incision, 5'-to lesion	10	-0.540093357549983	-1.36355329322703	0.144869215291751	0.364959842155426	2252	ENSG00000100387;ENSG00000035928;Homo_sapiens_newGene_5032;ENSG00000150991	RBX1;RFC1;Homo_sapiens_newGene_5032;UBC
GO:0035176	social behavior	14	0.485110936195267	1.32543828101692	0.145631067961165	0.366343539381371	4009	ENSG00000196338;ENSG00000251322;ENSG00000148730;ENSG00000187840;ENSG00000140463;ENSG00000132535	NLGN3;SHANK3;EIF4EBP2;EIF4EBP1;BBS4;DLG4
GO:0007188	adenylate cyclase-modulating G-protein coupled receptor signaling pathway	10	0.541821717227568	1.32119345521784	0.146534653465347	0.368079220074839	277	ENSG00000128165;ENSG00000087258	ADM2;GNAO1
GO:0030512	negative regulation of transforming growth factor beta receptor signaling pathway	13	-0.486453069816735	-1.31162388963214	0.147843942505133	0.370697463768116	4338	ENSG00000069702;ENSG00000171310;ENSG00000119699;ENSG00000124225;ENSG00000150991;ENSG00000136603;ENSG00000096717;ENSG00000105971	TGFBR3;CHST11;TGFB3;PMEPA1;UBC;SKIL;SIRT1;CAV2
GO:0048585	negative regulation of response to stimulus	205	-0.247462931080072	-1.16457352200683	0.148080438756856	0.370697463768116	3327	ENSG00000141867;ENSG00000091732;ENSG00000127423;ENSG00000198825;ENSG00000264522;ENSG00000135324;ENSG00000113971;ENSG00000167604;ENSG00000161914;ENSG00000113916;ENSG00000116679;ENSG00000047644;ENSG00000158615;ENSG00000080839;ENSG00000197256;Homo_sapiens_newGene_4797;ENSG00000128791;ENSG00000174928;ENSG00000217128;ENSG00000185745;ENSG00000154124;ENSG00000137693;ENSG00000122376;ENSG00000171444;ENSG0…	BRD4;ZC3HC1;AUNIP;INPP5F;OTUD7B;MRAP2;NPHP3;NFKBID;ZNF653;BCL6;IVNS1ABP;WWC3;PPP1R15B;RBL1;KANK2;Homo_sapiens_newGene_4797;TWSG1;C3orf33;FNIP1;IFIT1;OTULIN;YAP1;SHLD2;MCC;MAGEA1;RNF125;ATXN7;Homo_sapiens_newGene_5032;WWC2;CEP63;SVIP;BMT2;Homo_sapiens_newGene_4817;FBXW7;ANKRD26;RFFL;Homo_sapiens_newGene_4802;SPINK5;UBC;ZC3H12A;IL7R;KLF4;CGNL1;IRS1;MECOM;RNF169;DEPTOR;PPP1R15A;FOXO3;OXR1;LIF;NGFR;W…
GO:0034404	nucleobase-containing small molecule biosynthetic process	12	-0.501737372984824	-1.30759322091598	0.148225469728601	0.370697463768116	2924	ENSG00000172594;ENSG00000136940;ENSG00000115539;ENSG00000156136	SMPDL3A;PDCL;PDCL3;DCK
GO:0034198	cellular response to amino acid starvation	11	0.525688868538397	1.32297577267795	0.1484375	0.370697463768116	2819	ENSG00000175567;ENSG00000112977;ENSG00000103091;ENSG00000103148;ENSG00000154059;ENSG00000114388	UCP2;DAP;WDR59;NPRL3;IMPACT;NPRL2
GO:0060485	mesenchyme development	19	-0.430559187520909	-1.27557069306916	0.14867617107943	0.370756176490253	555	ENSG00000018408;ENSG00000019549	WWTR1;SNAI2
GO:0050865	regulation of cell activation	47	-0.329270058539894	-1.22970845579689	0.149425287356322	0.372085785522207	3645	ENSG00000198026;ENSG00000164136;ENSG00000167604;ENSG00000113916;ENSG00000104164;ENSG00000128791;ENSG00000076641;ENSG00000122376;ENSG00000107371;ENSG00000174842;ENSG00000107338;ENSG00000126804;ENSG00000133710;ENSG00000163874;ENSG00000168685;ENSG00000152518;ENSG00000175505;ENSG00000080345	ZNF335;IL15;NFKBID;BCL6;BLOC1S6;TWSG1;PAG1;SHLD2;EXOSC3;GLMN;SHB;ZBTB1;SPINK5;ZC3H12A;IL7R;ZFP36L2;CLCF1;RIF1
GO:0010810	regulation of cell-substrate adhesion	20	-0.41721486201601	-1.26919086156511	0.152173913043478	0.378164357980384	3327	ENSG00000164176;ENSG00000091409;ENSG00000141376;ENSG00000113916;ENSG00000091986;ENSG00000152818;ENSG00000050820;ENSG00000084636	EDIL3;ITGA6;BCAS3;BCL6;CCDC80;UTRN;BCAR1;COL16A1
GO:0009301	snRNA transcription	16	-0.458843360226685	-1.29749178262167	0.152542372881356	0.378164357980384	3905	ENSG00000023608;ENSG00000185591;ENSG00000141425;Homo_sapiens_newGene_2946;ENSG00000165417;ENSG00000148835;ENSG00000164151;ENSG00000166478	SNAPC1;SP1;RPRD1A;Homo_sapiens_newGene_2946;GTF2A1;TAF5;ICE1;ZNF143
GO:0007519	skeletal muscle tissue development	19	-0.427527844173179	-1.26659006311847	0.152749490835031	0.378164357980384	2274	ENSG00000185551;ENSG00000128573;ENSG00000164105;ENSG00000127124;ENSG00000152413;ENSG00000197321;ENSG00000064300	NR2F2;FOXP2;SAP30;HIVEP3;HOMER1;SVIL;NGFR
GO:0033036	macromolecule localization	297	-0.229830755448569	-1.12268362073403	0.152854511970534	0.378164357980384	3143	ENSG00000173208;Homo_sapiens_newGene_5182;ENSG00000102974;ENSG00000118454;ENSG00000066923;ENSG00000135324;Homo_sapiens_newGene_5322;ENSG00000197603;ENSG00000172530;ENSG00000113916;ENSG00000014164;ENSG00000141519;ENSG00000145248;ENSG00000135968;ENSG00000112697;ENSG00000068400;Homo_sapiens_newGene_5138;ENSG00000104164;ENSG00000119906;ENSG00000162972;ENSG00000154174;ENSG00000185745;ENSG00000160949;E…	ABCD2;Homo_sapiens_newGene_5182;CTCF;ANKRD13C;STAG3;MRAP2;Homo_sapiens_newGene_5322;CPLANE1;BANP;BCL6;ZC3H3;CCDC40;SLC10A4;GCC2;TMEM30A;GRIPAP1;Homo_sapiens_newGene_5138;BLOC1S6;SLF2;MAIP1;TOMM70;IFIT1;TONSL;RAB11FIP2;TBC1D32;Homo_sapiens_newGene_5270;MCC;TBC1D10A;EXOSC3;CMTM6;CLIP1;FAM126A;NPHP1;SELENOT;Homo_sapiens_newGene_4761;YWHAG;EXOC8;Homo_sapiens_newGene_4959;DENND4C;AHI1;KLHL21;CC2D2A;CE…
GO:0048706	embryonic skeletal system development	12	0.5047340017856	1.313205785554	0.152963671128107	0.378164357980384	2124	ENSG00000132196;ENSG00000128709;ENSG00000137203;ENSG00000011143	HSD17B7;HOXD9;TFAP2A;MKS1
GO:0043491	protein kinase B signaling	14	-0.469250236349227	-1.29385404065751	0.154004106776181	0.380007339082579	2274	ENSG00000107290;ENSG00000152518;ENSG00000169047;ENSG00000185650	SETX;ZFP36L2;IRS1;ZFP36L1
GO:0070301	cellular response to hydrogen peroxide	20	-0.41477603001523	-1.26177179870305	0.154150197628458	0.380007339082579	1480	ENSG00000108179;ENSG00000277258;ENSG00000067082	PPIF;PCGF2;KLF6
GO:0031346	positive regulation of cell projection organization	58	-0.316163312926219	-1.2180727515014	0.154440154440154	0.380178244839899	2274	ENSG00000130779;ENSG00000119866;ENSG00000135541;ENSG00000198908;ENSG00000107290;ENSG00000104237;ENSG00000138587;ENSG00000128342;ENSG00000064300;ENSG00000163171;ENSG00000174799;ENSG00000119812;ENSG00000154642;ENSG00000172260	CLIP1;BCL11A;AHI1;BHLHB9;SETX;RP1;MNS1;LIF;NGFR;CDC42EP3;CEP135;FAM98A;C21orf91;NEGR1
GO:0003281	ventricular septum development	10	-0.537189420982757	-1.35622183429644	0.154929577464789	0.380838979367609	717	ENSG00000166225;ENSG00000142871	FRS2;CCN1
GO:0035690	cellular response to drug	43	-0.332907382072262	-1.21987501821189	0.156126482213439	0.383234445019342	3733	ENSG00000111602;ENSG00000127314;Homo_sapiens_newGene_5182;ENSG00000114209;Homo_sapiens_newGene_5322;ENSG00000114491;Homo_sapiens_newGene_5138;Homo_sapiens_newGene_5270;ENSG00000107290;ENSG00000163874;ENSG00000087074;ENSG00000050820;ENSG00000128059;ENSG00000148677;ENSG00000067082	TIMELESS;RAP1B;Homo_sapiens_newGene_5182;PDCD10;Homo_sapiens_newGene_5322;UMPS;Homo_sapiens_newGene_5138;Homo_sapiens_newGene_5270;SETX;ZC3H12A;PPP1R15A;BCAR1;PPAT;ANKRD1;KLF6
GO:0034333	adherens junction assembly	12	-0.497716079816938	-1.29711320493797	0.156576200417537	0.383246471416727	3401	Homo_sapiens_newGene_4519;Homo_sapiens_newGene_7006;Homo_sapiens_newGene_6997;Homo_sapiens_newGene_4555	Homo_sapiens_newGene_4519;Homo_sapiens_newGene_7006;Homo_sapiens_newGene_6997;Homo_sapiens_newGene_4555
GO:1901799	negative regulation of proteasomal protein catabolic process	12	-0.498563636676161	-1.29932204897299	0.156576200417537	0.383246471416727	1791	ENSG00000068912;ENSG00000079387;ENSG00000198168;ENSG00000180667	ERLEC1;SENP1;SVIP;YOD1
GO:0043414	macromolecule methylation	47	-0.325228214839391	-1.21461358383204	0.157088122605364	0.383529100299771	3145	ENSG00000164944;ENSG00000102974;ENSG00000089195;ENSG00000136932;ENSG00000037474;ENSG00000145388;ENSG00000059588;ENSG00000123200;ENSG00000164603;ENSG00000100483;ENSG00000123427;ENSG00000085276;ENSG00000115548;ENSG00000178691;ENSG00000171262;ENSG00000147050;ENSG00000119812;ENSG00000119969;ENSG00000179598	VIRMA;CTCF;TRMT6;TRMO;NSUN2;METTL14;TARBP1;ZC3H13;BMT2;VCPKMT;EEF1AKMT3;MECOM;KDM3A;SUZ12;FAM98B;KDM6A;FAM98A;HELLS;PLD6
GO:0000422	autophagy of mitochondrion	11	-0.51792882598864	-1.33169438550686	0.157142857142857	0.383529100299771	1171	ENSG00000126775;ENSG00000023287	ATG14;RB1CC1
GO:0022037	metencephalon development	10	0.535247592500929	1.30516292287399	0.158415841584158	0.383529100299771	3928	ENSG00000090861;Homo_sapiens_newGene_5427;ENSG00000182667;ENSG00000128602;ENSG00000180900;ENSG00000198728	AARS1;Homo_sapiens_newGene_5427;NTM;SMO;SCRIB;LDB1
GO:0006811	ion transport	60	0.304324686619516	1.18877386093563	0.15866388308977	0.383529100299771	3898	ENSG00000174327;ENSG00000165175;ENSG00000152315;ENSG00000167700;ENSG00000154143;ENSG00000125375;ENSG00000146205;ENSG00000101188;ENSG00000075399;ENSG00000173930;ENSG00000082458;ENSG00000083807;ENSG00000145217;ENSG00000124532;ENSG00000119782;Homo_sapiens_newGene_7271;ENSG00000175197;ENSG00000089327;ENSG00000170745;ENSG00000129657;ENSG00000005059;ENSG00000183172	SLC16A13;MID1IP1;KCNK13;MFSD3;PANX3;DMAC2L;ANO7;NTSR1;VPS9D1;SLCO4C1;DLG3;SLC27A5;SLC26A1;MRS2;FKBP1B;Homo_sapiens_newGene_7271;DDIT3;FXYD5;KCNS3;SEC14L1;MCUB;SMDT1
GO:1902850	microtubule cytoskeleton organization involved in mitosis	16	-0.456109786647375	-1.28976193500092	0.158898305084746	0.383529100299771	1634	ENSG00000204899;ENSG00000165660;ENSG00000040275	MZT1;ABRAXAS2;SPDL1
GO:0007045	cell-substrate adherens junction assembly	10	-0.534608748128738	-1.34970650704857	0.158953722334004	0.383529100299771	3401	Homo_sapiens_newGene_4519;Homo_sapiens_newGene_7006;Homo_sapiens_newGene_6997;Homo_sapiens_newGene_4555	Homo_sapiens_newGene_4519;Homo_sapiens_newGene_7006;Homo_sapiens_newGene_6997;Homo_sapiens_newGene_4555
GO:0032507	maintenance of protein location in cell	10	-0.53315896079647	-1.34604628374873	0.158953722334004	0.383529100299771	1388	ENSG00000133030;ENSG00000138376;ENSG00000197579	MPRIP;BARD1;TOPORS
GO:0051251	positive regulation of lymphocyte activation	26	-0.393649474946393	-1.26007237901192	0.158953722334004	0.383529100299771	3447	ENSG00000164136;ENSG00000167604;ENSG00000113916;ENSG00000104164;ENSG00000122376;ENSG00000107371;ENSG00000107338;ENSG00000126804;ENSG00000168685;ENSG00000175505;ENSG00000080345	IL15;NFKBID;BCL6;BLOC1S6;SHLD2;EXOSC3;SHB;ZBTB1;IL7R;CLCF1;RIF1
GO:0046651	lymphocyte proliferation	11	-0.517143136214136	-1.32967422634801	0.159183673469388	0.383529100299771	1846	ENSG00000107338;ENSG00000168685;ENSG00000099256;ENSG00000119969	SHB;IL7R;PRTFDC1;HELLS
GO:0051302	regulation of cell division	18	-0.437258016445897	-1.27800434280741	0.159183673469388	0.383529100299771	2499	ENSG00000066279;ENSG00000198382;ENSG00000162413;ENSG00000129173;ENSG00000153207;ENSG00000197321	ASPM;UVRAG;KLHL21;E2F8;AHCTF1;SVIL
GO:0009416	response to light stimulus	42	-0.336689374400175	-1.22110586315893	0.159362549800797	0.383529100299771	2335	ENSG00000100393;ENSG00000144061;ENSG00000163961;Homo_sapiens_newGene_5032;ENSG00000109670;ENSG00000126804;ENSG00000104237;ENSG00000087074;ENSG00000170345	EP300;NPHP1;RNF168;Homo_sapiens_newGene_5032;FBXW7;ZBTB1;RP1;PPP1R15A;FOS
GO:0048870	cell motility	91	-0.284153271398836	-1.18008829727914	0.159362549800797	0.383529100299771	3376	ENSG00000091409;ENSG00000152582;ENSG00000019995;ENSG00000114209;ENSG00000144451;ENSG00000174013;ENSG00000141519;ENSG00000091136;ENSG00000109458;ENSG00000169032;ENSG00000196369;ENSG00000114473;ENSG00000066279;ENSG00000154380;ENSG00000171943;ENSG00000050820;ENSG00000160886;ENSG00000275342;ENSG00000147650;ENSG00000283154;ENSG00000198087;ENSG00000162946;ENSG00000019549	ITGA6;SPEF2;ZRANB1;PDCD10;SPAG16;FBXO45;CCDC40;LAMB1;GAB1;MAP2K1;SRGAP2B;IQCG;ASPM;ENAH;SRGAP2C;BCAR1;LY6K;PRAG1;LRP12;IQCJ-SCHIP1;CD2AP;DISC1;SNAI2
GO:0007420	brain development	116	-0.271847178530473	-1.1687070927275	0.160469667318982	0.384701081883666	2919	ENSG00000139800;ENSG00000174013;ENSG00000091136;ENSG00000163513;Homo_sapiens_newGene_4797;ENSG00000128791;ENSG00000106144;ENSG00000112578;ENSG00000145388;ENSG00000196369;ENSG00000083720;ENSG00000066279;ENSG00000135541;ENSG00000171943;ENSG00000157423;ENSG00000138686;Homo_sapiens_newGene_4802;ENSG00000168014;ENSG00000085276;ENSG00000182621;ENSG00000067715;ENSG00000184486;ENSG00000204852;ENSG0000007…	ZIC5;FBXO45;LAMB1;TGFBR2;Homo_sapiens_newGene_4797;TWSG1;CASP2;BYSL;METTL14;SRGAP2B;OXCT1;ASPM;AHI1;SRGAP2C;HYDIN;BBS7;Homo_sapiens_newGene_4802;C2CD3;MECOM;PLCB1;SYT1;POU3F2;TCTN1;ATP2B1;RGS2;FOXO3;UTP3;CENPF;C21orf91;PPP3CA;E2F1
GO:1901605	alpha-amino acid metabolic process	12	0.500623675085146	1.30251162826628	0.160611854684512	0.384701081883666	2828	ENSG00000116761;ENSG00000129521;ENSG00000182199;ENSG00000188266;ENSG00000129596	CTH;EGLN3;SHMT2;HYKK;CDO1
GO:0050804	modulation of chemical synaptic transmission	35	0.356395092155189	1.23098413353735	0.160642570281124	0.384701081883666	4009	ENSG00000007516;ENSG00000185818;ENSG00000122733;ENSG00000101188;ENSG00000020129;ENSG00000107954;ENSG00000158828;ENSG00000251322;ENSG00000164850;ENSG00000104936;ENSG00000177380;ENSG00000138078;ENSG00000174943;ENSG00000101126;ENSG00000075275;ENSG00000132535	BAIAP3;NAT8L;PHF24;NTSR1;NCDN;NEURL1;PINK1;SHANK3;GPER1;DMPK;PPFIA3;PREPL;KCTD13;ADNP;CELSR1;DLG4
GO:0060429	epithelium development	110	-0.274286476956097	-1.1725520030311	0.160919540229885	0.384701081883666	3017	ENSG00000113971;ENSG00000197603;ENSG00000177508;ENSG00000139800;ENSG00000164039;ENSG00000146909;ENSG00000141519;ENSG00000120370;ENSG00000037474;ENSG00000146350;ENSG00000137693;ENSG00000100393;ENSG00000203877;ENSG00000174842;ENSG00000135541;ENSG00000169018;ENSG00000154380;ENSG00000095015;ENSG00000048342;ENSG00000182923;ENSG00000157423;ENSG00000171988;ENSG00000129173;ENSG00000138686;ENSG00000133710…	NPHP3;CPLANE1;IRX3;ZIC5;BDH2;NOM1;CCDC40;GORAB;NSUN2;TBC1D32;YAP1;EP300;RIPPLY2;GLMN;AHI1;FEM1B;ENAH;MAP3K1;CC2D2A;CEP63;HYDIN;JMJD1C;E2F8;BBS7;SPINK5;DSG2;C2CD3;KLF4;MECOM;ZDHHC21;TCTN1;NGFR;LIN7C;SNAI2
GO:0090501	RNA phosphodiester bond hydrolysis	25	-0.399378493601691	-1.26175514997466	0.160965794768612	0.384701081883666	3932	ENSG00000114503;ENSG00000162408;ENSG00000129347;ENSG00000014164;ENSG00000107371;ENSG00000147592;ENSG00000124787;ENSG00000163874;ENSG00000120800;ENSG00000174840;ENSG00000179041;ENSG00000179598	NCBP2;NOL9;KRI1;ZC3H3;EXOSC3;LACTB2;RPP40;ZC3H12A;UTP20;PDE12;RRS1;PLD6
GO:1901700	response to oxygen-containing compound	125	-0.267296217265047	-1.16207371974687	0.161538461538462	0.385535007345767	2682	ENSG00000185591;ENSG00000171700;ENSG00000114209;ENSG00000136159;ENSG00000158615;ENSG00000109458;ENSG00000154174;ENSG00000107560;ENSG00000112578;ENSG00000137693;ENSG00000100393;ENSG00000198843;ENSG00000170027;ENSG00000137145;ENSG00000142166;ENSG00000049249;ENSG00000107290;ENSG00000163874;ENSG00000136826;ENSG00000136111;ENSG00000169047;ENSG00000152413;ENSG00000166263;ENSG00000087074;ENSG00000109738…	SP1;RGS19;PDCD10;NUDT15;PPP1R15B;GAB1;TOMM70;RAB11FIP2;BYSL;YAP1;EP300;SELENOT;YWHAG;DENND4C;IFNAR1;TNFRSF9;SETX;ZC3H12A;KLF4;TBC1D4;IRS1;HOMER1;STXBP4;PPP1R15A;GLRB;ZNF236;OXR1;BCAR1;NGFR;COL16A1;GDAP1;E2F1;KLF6
GO:0016925	protein sumoylation	13	-0.481018408813109	-1.29697040783359	0.162217659137577	0.386086519348958	3427	ENSG00000176953;ENSG00000119866;ENSG00000116030;ENSG00000079387;ENSG00000197579;ENSG00000168116	NFATC2IP;BCL11A;SUMO1;SENP1;TOPORS;KIAA1586
GO:0021954	central nervous system neuron development	13	-0.480117739219217	-1.29454193152351	0.162217659137577	0.386086519348958	2774	Homo_sapiens_newGene_4797;ENSG00000005810;Homo_sapiens_newGene_4802;ENSG00000099256;ENSG00000204852	Homo_sapiens_newGene_4797;MYCBP2;Homo_sapiens_newGene_4802;PRTFDC1;TCTN1
GO:0006261	DNA-dependent DNA replication	17	-0.446943513110102	-1.28088150233443	0.162551440329218	0.38634730717812	2889	ENSG00000159147;ENSG00000160949;ENSG00000100479;ENSG00000035928;ENSG00000069275;ENSG00000163781;ENSG00000051341;ENSG00000038219	DONSON;TONSL;POLE2;RFC1;NUCKS1;TOPBP1;POLQ;BOD1L1
GO:0002285	lymphocyte activation involved in immune response	11	-0.513126257217543	-1.31934605973783	0.163265306122449	0.386976480304711	2251	ENSG00000163961;ENSG00000133789;ENSG00000135604	RNF168;SWAP70;STX11
GO:0071559	response to transforming growth factor beta	11	-0.514291937184519	-1.32234324658944	0.163265306122449	0.386976480304711	2438	ENSG00000095015;ENSG00000150991;ENSG00000152518;ENSG00000155090	MAP3K1;UBC;ZFP36L2;KLF10
GO:0043269	regulation of ion transport	35	0.353920936410702	1.22243843093817	0.164658634538153	0.389595480922015	3496	ENSG00000185818;ENSG00000181754;ENSG00000132326;ENSG00000178752;ENSG00000101188;ENSG00000198929;ENSG00000065534;ENSG00000158286;ENSG00000158828;ENSG00000251322;ENSG00000119782;ENSG00000104936;ENSG00000146729;ENSG00000089327	NAT8L;AMIGO1;PER2;ERFE;NTSR1;NOS1AP;MYLK;RNF207;PINK1;SHANK3;FKBP1B;DMPK;NIPSNAP2;FXYD5
GO:0006493	protein O-linked glycosylation	15	-0.462071633236675	-1.28856270774104	0.164926931106472	0.389595480922015	2410	ENSG00000171155;Homo_sapiens_newGene_4255;ENSG00000141429;ENSG00000185900	C1GALT1C1;Homo_sapiens_newGene_4255;GALNT1;POMK
GO:0061024	membrane organization	98	-0.281367415039076	-1.18470813809208	0.16504854368932	0.389595480922015	2686	ENSG00000068400;ENSG00000104164;ENSG00000162972;Homo_sapiens_newGene_4519;ENSG00000085382;ENSG00000130779;ENSG00000143514;ENSG00000170027;ENSG00000198382;ENSG00000138768;ENSG00000150991;Homo_sapiens_newGene_7006;ENSG00000177409;ENSG00000168685;ENSG00000084073;ENSG00000258484;ENSG00000179331;ENSG00000109738;ENSG00000157107;ENSG00000135604;Homo_sapiens_newGene_6997;Homo_sapiens_newGene_4555;ENSG000…	GRIPAP1;BLOC1S6;MAIP1;Homo_sapiens_newGene_4519;HACE1;CLIP1;TP53BP2;YWHAG;UVRAG;USO1;UBC;Homo_sapiens_newGene_7006;SAMD9L;IL7R;ZMPSTE24;SPESP1;RAB39A;GLRB;FCHO2;STX11;Homo_sapiens_newGene_6997;Homo_sapiens_newGene_4555;GDAP1;E2F1;EEA1;PLD6
GO:2000117	negative regulation of cysteine-type endopeptidase activity	23	-0.401524906446628	-1.25160998553658	0.165338645418327	0.3897463641008	2425	ENSG00000100393;ENSG00000092871;ENSG00000136826;ENSG00000064300;ENSG00000023445	EP300;RFFL;KLF4;NGFR;BIRC3
GO:0001101	response to acid chemical	31	-0.365187886852362	-1.23287330187989	0.16632860040568	0.389974096549733	1480	ENSG00000137693;ENSG00000107290;ENSG00000163874;ENSG00000136826;ENSG00000109738;ENSG00000084636;ENSG00000104381;ENSG00000101412	YAP1;SETX;ZC3H12A;KLF4;GLRB;COL16A1;GDAP1;E2F1
GO:0002757	immune response-activating signal transduction	31	-0.365006588482727	-1.23226123908251	0.16632860040568	0.389974096549733	2907	ENSG00000005020;ENSG00000076641;ENSG00000005339;ENSG00000154124;ENSG00000100393;ENSG00000157625;ENSG00000107338;ENSG00000095015;ENSG00000150991;ENSG00000163874;ENSG00000050820	SKAP2;PAG1;CREBBP;OTULIN;EP300;TAB3;SHB;MAP3K1;UBC;ZC3H12A;BCAR1
GO:0048709	oligodendrocyte differentiation	10	0.526562982902563	1.28398612431155	0.166336633663366	0.389974096549733	2396	ENSG00000176720;ENSG00000196338;ENSG00000145191;ENSG00000120885	BOK;NLGN3;EIF2B5;CLU
GO:2000147	positive regulation of cell motility	50	-0.321986383780439	-1.20908052263814	0.166340508806262	0.389974096549733	3514	ENSG00000103888;ENSG00000091409;ENSG00000141376;ENSG00000185591;ENSG00000114209;ENSG00000058085;ENSG00000091136;ENSG00000109458;ENSG00000075218;ENSG00000196369;ENSG00000171943;ENSG00000163874;ENSG00000169047;ENSG00000133789;ENSG00000050820;ENSG00000019549	CEMIP;ITGA6;BCAS3;SP1;PDCD10;LAMC2;LAMB1;GAB1;GTSE1;SRGAP2B;SRGAP2C;ZC3H12A;IRS1;SWAP70;BCAR1;SNAI2
GO:0007007	inner mitochondrial membrane organization	10	-0.528573102756902	-1.33446854122568	0.167002012072435	0.390491927095253	14	ENSG00000162972;ENSG00000136997	MAIP1;MYC
GO:0048477	oogenesis	12	-0.490764351856205	-1.27899609259087	0.167014613778706	0.390491927095253	2798	ENSG00000132475;ENSG00000066279;ENSG00000112029;ENSG00000118689;ENSG00000179598	H3-3B;ASPM;FBXO5;FOXO3;PLD6
GO:0051603	proteolysis involved in cellular protein catabolic process	121	-0.266869498867991	-1.15375791007599	0.167307692307692	0.390647114973174	3120	ENSG00000019995;ENSG00000153561;ENSG00000112234;ENSG00000151136;ENSG00000183580;ENSG00000174013;Homo_sapiens_newGene_4076;ENSG00000158062;ENSG00000076321;ENSG00000078140;ENSG00000160949;ENSG00000085382;ENSG00000081154;ENSG00000101695;ENSG00000165006;ENSG00000163961;ENSG00000152242;ENSG00000095015;ENSG00000177565;ENSG00000109670;ENSG00000123444;ENSG00000144224;ENSG00000092871;ENSG00000187608;ENSG0…	ZRANB1;RMND5A;FBXL4;BTBD11;FBXL7;FBXO45;Homo_sapiens_newGene_4076;UBXN11;KLHL20;UBE2K;TONSL;HACE1;PCNP;RNF125;UBAP1;RNF168;C18orf25;MAP3K1;TBL1XR1;FBXW7;KBTBD4;UBXN4;RFFL;ISG15;UBC;SPOPL;ZMPSTE24;ZNRF2;DNAJC3;UBE2W;RLIM;WWTR1;TOPORS;KLHL11;YOD1;CD2AP
GO:0002682	regulation of immune system process	150	-0.258080985474946	-1.15318139471729	0.167619047619048	0.390844499611681	2585	ENSG00000078140;ENSG00000128791;ENSG00000217128;ENSG00000185745;ENSG00000076641;ENSG00000005339;ENSG00000154124;ENSG00000137693;ENSG00000122376;ENSG00000100393;ENSG00000107371;ENSG00000157625;ENSG00000174842;ENSG00000101695;ENSG00000107338;ENSG00000079387;ENSG00000095015;Homo_sapiens_newGene_4817;ENSG00000109670;Homo_sapiens_newGene_698;ENSG00000126804;ENSG00000133710;ENSG00000187608;ENSG00000150…	UBE2K;TWSG1;FNIP1;IFIT1;PAG1;CREBBP;OTULIN;YAP1;SHLD2;EP300;EXOSC3;TAB3;GLMN;RNF125;SHB;SENP1;MAP3K1;Homo_sapiens_newGene_4817;FBXW7;Homo_sapiens_newGene_698;ZBTB1;SPINK5;ISG15;UBC;ZC3H12A;IL7R;ZFP36L2;SWAP70;FOXO3;CLCF1;BCAR1;LIF;RIF1;CGAS;Homo_sapiens_newGene_5250;BIRC3
GO:0010667	negative regulation of cardiac muscle cell apoptotic process	10	0.526205730610178	1.28311499018098	0.168316831683168	0.391458390892162	2545	ENSG00000125618;ENSG00000124523;ENSG00000110497	PAX8;SIRT5;AMBRA1
GO:0120034	positive regulation of plasma membrane bounded cell projection assembly	21	-0.402065386963967	-1.23579632299654	0.168336673346693	0.391458390892162	1234	ENSG00000138587;ENSG00000163171;ENSG00000174799;ENSG00000119812	MNS1;CDC42EP3;CEP135;FAM98A
GO:0051402	neuron apoptotic process	16	-0.450999614340732	-1.27531167342936	0.169491525423729	0.393612749494459	1442	ENSG00000164830;ENSG00000064300;ENSG00000146072	OXR1;NGFR;TNFRSF21
GO:0040011	locomotion	102	-0.274910244262717	-1.16296912514758	0.1699604743083	0.393732314657612	2034	ENSG00000116539;ENSG00000129295;ENSG00000152409;ENSG00000010017;ENSG00000102359;ENSG00000286088;ENSG00000091409;ENSG00000152582;ENSG00000019995;ENSG00000114209;ENSG00000144451;ENSG00000174013;ENSG00000141519;ENSG00000091136;ENSG00000109458;ENSG00000196369;ENSG00000114473;Homo_sapiens_newGene_4959;ENSG00000066279;ENSG00000005810;ENSG00000154380;ENSG00000206052;ENSG00000171943;ENSG00000050820;ENSG0…	ASH1L;LRRC6;JMY;RANBP9;SRPX2;ENSG00000286088;ITGA6;SPEF2;ZRANB1;PDCD10;SPAG16;FBXO45;CCDC40;LAMB1;GAB1;SRGAP2B;IQCG;Homo_sapiens_newGene_4959;ASPM;MYCBP2;ENAH;DOK6;SRGAP2C;BCAR1;LY6K;PRAG1;LRP12;NGFR;IQCJ-SCHIP1;CD2AP;DISC1;SNAI2
GO:0006820	anion transport	23	0.402804821613144	1.25507388278958	0.17	0.393732314657612	2443	ENSG00000174327;ENSG00000165175;ENSG00000146205;ENSG00000101188;ENSG00000173930;ENSG00000083807;ENSG00000145217	SLC16A13;MID1IP1;ANO7;NTSR1;SLCO4C1;SLC27A5;SLC26A1
GO:1901222	regulation of NIK/NF-kappaB signaling	13	-0.470347666276045	-1.26819887425688	0.170431211498973	0.394201191414792	2335	ENSG00000069399;ENSG00000175104;ENSG00000111961;ENSG00000166326;ENSG00000005339;ENSG00000137831;ENSG00000163874;ENSG00000023445	BCL3;TRAF6;SASH1;TRIM44;CREBBP;UACA;ZC3H12A;BIRC3
GO:1902074	response to salt	10	-0.524791951971006	-1.32492241270137	0.17102615694165	0.395047014129365	3108	Homo_sapiens_newGene_5182;Homo_sapiens_newGene_5322;Homo_sapiens_newGene_5138;Homo_sapiens_newGene_5270;ENSG00000163874;ENSG00000087074	Homo_sapiens_newGene_5182;Homo_sapiens_newGene_5322;Homo_sapiens_newGene_5138;Homo_sapiens_newGene_5270;ZC3H12A;PPP1R15A
GO:0031669	cellular response to nutrient levels	20	-0.410528926960853	-1.24885187452131	0.171936758893281	0.396618719521314	1668	ENSG00000163874;ENSG00000087074;ENSG00000126775;ENSG00000155090	ZC3H12A;PPP1R15A;ATG14;KLF10
GO:0009636	response to toxic substance	50	-0.318634967760195	-1.19649573012065	0.172211350293542	0.396721053237445	3861	ENSG00000023839;ENSG00000158528;ENSG00000111602;ENSG00000120733;ENSG00000070019;ENSG00000171700;Homo_sapiens_newGene_5182;ENSG00000183291;ENSG00000114209;Homo_sapiens_newGene_5322;ENSG00000158615;Homo_sapiens_newGene_5138;Homo_sapiens_newGene_5270;ENSG00000198843;ENSG00000062650;ENSG00000107290;ENSG00000163874;ENSG00000152413;ENSG00000067082;ENSG00000105810;ENSG00000170345	ABCC2;PPP1R9A;TIMELESS;KDM3B;GUCY2C;RGS19;Homo_sapiens_newGene_5182;SELENOF;PDCD10;Homo_sapiens_newGene_5322;PPP1R15B;Homo_sapiens_newGene_5138;Homo_sapiens_newGene_5270;SELENOT;WAPL;SETX;ZC3H12A;HOMER1;KLF6;CDK6;FOS
GO:0036294	cellular response to decreased oxygen levels	18	-0.428042410906097	-1.25106925309266	0.175510204081633	0.40378076604825	3108	Homo_sapiens_newGene_5322;Homo_sapiens_newGene_5138;ENSG00000005339;Homo_sapiens_newGene_5270;ENSG00000100393;ENSG00000150991;ENSG00000087074;ENSG00000101412	Homo_sapiens_newGene_5322;Homo_sapiens_newGene_5138;CREBBP;Homo_sapiens_newGene_5270;EP300;UBC;PPP1R15A;E2F1
GO:0034976	response to endoplasmic reticulum stress	51	0.315651187526378	1.1879479738703	0.176229508196721	0.404895024446362	3662	ENSG00000128965;ENSG00000116761;ENSG00000178607;ENSG00000044090;ENSG00000106638;ENSG00000198855;ENSG00000173530;ENSG00000163516;ENSG00000160087;ENSG00000135842;ENSG00000145191;ENSG00000167658;ENSG00000101955;ENSG00000153094;ENSG00000138942;ENSG00000167671;ENSG00000153066;ENSG00000116663;ENSG00000104969;ENSG00000175197;ENSG00000198380;ENSG00000074842;Homo_sapiens_newGene_4106	CHAC1;CTH;ERN1;CUL7;TBL2;FICD;TNFRSF10D;ANKZF1;UBE2J2;NIBAN1;EIF2B5;EEF2;SRPX;BCL2L11;RNF185;UBXN6;TXNDC11;FBXO6;SGTA;DDIT3;GFPT1;MYDGF;Homo_sapiens_newGene_4106
GO:0072331	signal transduction by p53 class mediator	24	-0.397702937603264	-1.24616970764049	0.176706827309237	0.405451084596287	2281	ENSG00000100393;ENSG00000143514;ENSG00000129173;ENSG00000118689;ENSG00000197579;ENSG00000101412	EP300;TP53BP2;E2F8;FOXO3;TOPORS;E2F1
GO:0009108	coenzyme biosynthetic process	11	0.508291724001858	1.27919321970206	0.177734375	0.407266477988522	2291	ENSG00000124217;ENSG00000127125;ENSG00000135469;ENSG00000068120	MOCS3;PPCS;COQ10A;COASY
GO:2000134	negative regulation of G1/S transition of mitotic cell cycle	22	-0.396867137739102	-1.23470816039828	0.178217821782178	0.407608459974535	2493	ENSG00000075218;ENSG00000100393;ENSG00000112763;ENSG00000129173;ENSG00000139687;ENSG00000136826;ENSG00000101412	GTSE1;EP300;BTN2A1;E2F8;RB1;KLF4;E2F1
GO:0140013	meiotic nuclear division	21	-0.398190057055196	-1.22388503043833	0.178356713426854	0.407608459974535	1917	ENSG00000112029;ENSG00000217442;ENSG00000182923;ENSG00000062650;ENSG00000163781;ENSG00000196074;ENSG00000161860;ENSG00000136492	FBXO5;SYCE3;CEP63;WAPL;TOPBP1;SYCP2;SYCE2;BRIP1
GO:0036293	response to decreased oxygen levels	24	-0.396639388054962	-1.24283716190257	0.180722891566265	0.411663146494576	3108	Homo_sapiens_newGene_5322;Homo_sapiens_newGene_5138;ENSG00000005339;Homo_sapiens_newGene_5270;ENSG00000100393;ENSG00000150991;ENSG00000115548;ENSG00000087074;ENSG00000101412	Homo_sapiens_newGene_5322;Homo_sapiens_newGene_5138;CREBBP;Homo_sapiens_newGene_5270;EP300;UBC;KDM3A;PPP1R15A;E2F1
GO:0070482	response to oxygen levels	24	-0.396639388054962	-1.24283716190257	0.180722891566265	0.411663146494576	3108	Homo_sapiens_newGene_5322;Homo_sapiens_newGene_5138;ENSG00000005339;Homo_sapiens_newGene_5270;ENSG00000100393;ENSG00000150991;ENSG00000115548;ENSG00000087074;ENSG00000101412	Homo_sapiens_newGene_5322;Homo_sapiens_newGene_5138;CREBBP;Homo_sapiens_newGene_5270;EP300;UBC;KDM3A;PPP1R15A;E2F1
GO:0051100	negative regulation of binding	17	-0.437641164723663	-1.25422219164538	0.181069958847737	0.411663146494576	1623	Homo_sapiens_newGene_4817;ENSG00000109670;ENSG00000062650;ENSG00000101412;ENSG00000162946	Homo_sapiens_newGene_4817;FBXW7;WAPL;E2F1;DISC1
GO:1903901	negative regulation of viral life cycle	10	-0.520640611515842	-1.3144416803061	0.181086519114688	0.411663146494576	3002	ENSG00000152778;ENSG00000171206;ENSG00000185745;ENSG00000187608;ENSG00000163874;ENSG00000163661	IFIT5;TRIM8;IFIT1;ISG15;ZC3H12A;PTX3
GO:0002696	positive regulation of leukocyte activation	27	-0.377668197357384	-1.2194542833131	0.181632653061225	0.411818079032167	3447	ENSG00000164136;ENSG00000167604;ENSG00000113916;ENSG00000104164;ENSG00000122376;ENSG00000107371;ENSG00000107338;ENSG00000126804;ENSG00000168685;ENSG00000175505;ENSG00000080345	IL15;NFKBID;BCL6;BLOC1S6;SHLD2;EXOSC3;SHB;ZBTB1;IL7R;CLCF1;RIF1
GO:0050867	positive regulation of cell activation	27	-0.377668197357384	-1.2194542833131	0.181632653061225	0.411818079032167	3447	ENSG00000164136;ENSG00000167604;ENSG00000113916;ENSG00000104164;ENSG00000122376;ENSG00000107371;ENSG00000107338;ENSG00000126804;ENSG00000168685;ENSG00000175505;ENSG00000080345	IL15;NFKBID;BCL6;BLOC1S6;SHLD2;EXOSC3;SHB;ZBTB1;IL7R;CLCF1;RIF1
GO:2001257	regulation of cation channel activity	14	0.46134591322491	1.26050659458411	0.18252427184466	0.413295847582417	4009	ENSG00000101188;ENSG00000198929;ENSG00000158286;ENSG00000158828;ENSG00000251322;ENSG00000119782;ENSG00000146729;ENSG00000132535	NTSR1;NOS1AP;RNF207;PINK1;SHANK3;FKBP1B;NIPSNAP2;DLG4
GO:0008344	adult locomotory behavior	19	-0.415591055256689	-1.23122624194699	0.183299389002037	0.41450628511719	1138	ENSG00000185345;ENSG00000125968;ENSG00000153234;ENSG00000109738;ENSG00000164830;ENSG00000115738	PRKN;ID1;NR4A2;GLRB;OXR1;ID2
GO:0071356	cellular response to tumor necrosis factor	40	-0.33700170950031	-1.21027054293686	0.183632734530938	0.414715853524378	3887	ENSG00000152642;Homo_sapiens_newGene_4848;ENSG00000023839;Homo_sapiens_newGene_5182;Homo_sapiens_newGene_5322;Homo_sapiens_newGene_5138;Homo_sapiens_newGene_5270;ENSG00000126368;Homo_sapiens_newGene_4851;ENSG00000049249;ENSG00000163874;ENSG00000152518;ENSG00000109819;ENSG00000128016;ENSG00000118689;ENSG00000064300;ENSG00000023445	GPD1L;Homo_sapiens_newGene_4848;ABCC2;Homo_sapiens_newGene_5182;Homo_sapiens_newGene_5322;Homo_sapiens_newGene_5138;Homo_sapiens_newGene_5270;NR1D1;Homo_sapiens_newGene_4851;TNFRSF9;ZC3H12A;ZFP36L2;PPARGC1A;ZFP36;FOXO3;NGFR;BIRC3
GO:0001525	angiogenesis	36	-0.343655350419394	-1.21067483055128	0.184890656063618	0.417010201124474	3357	ENSG00000164136;ENSG00000164924;ENSG00000167772;ENSG00000109458;ENSG00000163235;ENSG00000125686;ENSG00000154124;ENSG00000106392;ENSG00000113578;ENSG00000129173;ENSG00000099250;ENSG00000096717;ENSG00000138448;ENSG00000102554;ENSG00000111145	IL15;YWHAZ;ANGPTL4;GAB1;TGFA;MED1;OTULIN;C1GALT1;FGF1;E2F8;NRP1;SIRT1;ITGAV;KLF5;ELK3
GO:0042157	lipoprotein metabolic process	20	0.415938427697483	1.24177039452916	0.185483870967742	0.417397601174935	3315	ENSG00000186951;ENSG00000155265;ENSG00000178878;ENSG00000060642;ENSG00000143315;Homo_sapiens_newGene_4748;ENSG00000128335;ENSG00000129968	PPARA;GOLGA7B;APOLD1;PIGV;PIGM;Homo_sapiens_newGene_4748;APOL2;ABHD17A
GO:0005977	glycogen metabolic process	11	0.503855216192023	1.26802807488165	0.185546875	0.417397601174935	1743	ENSG00000235194;ENSG00000132825;ENSG00000132326;ENSG00000196182	PPP1R3E;PPP1R3D;PER2;STK40
GO:0032526	response to retinoic acid	15	-0.452359149770487	-1.26147785099185	0.18580375782881	0.41743052434744	2599	ENSG00000137693;ENSG00000107290;ENSG00000136826;ENSG00000104381;ENSG00000107984	YAP1;SETX;KLF4;GDAP1;DKK1
GO:0043903	regulation of symbiosis, encompassing mutualism through parasitism	24	-0.393292662240787	-1.23235046961274	0.186746987951807	0.417667386356989	3172	ENSG00000171206;ENSG00000185745;ENSG00000005339;ENSG00000100393;ENSG00000069275;ENSG00000095015;ENSG00000187608;ENSG00000163874;ENSG00000174840;ENSG00000163661	TRIM8;IFIT1;CREBBP;EP300;NUCKS1;MAP3K1;ISG15;ZC3H12A;PDE12;PTX3
GO:0051898	negative regulation of protein kinase B signaling	14	-0.453907914240518	-1.25155097096093	0.186858316221766	0.417667386356989	1607	ENSG00000136826;ENSG00000096717	KLF4;SIRT1
GO:0001764	neuron migration	36	-0.342576845589825	-1.206875330121	0.186878727634195	0.417667386356989	3090	ENSG00000174013;ENSG00000167193;ENSG00000185551;ENSG00000066279;ENSG00000132478;ENSG00000189056;ENSG00000153234;ENSG00000147650;ENSG00000162946	FBXO45;CRK;NR2F2;ASPM;UNK;RELN;NR4A2;LRP12;DISC1
GO:0001890	placenta development	21	0.407046815427322	1.24003275640646	0.186878727634195	0.417667386356989	2229	ENSG00000121454;ENSG00000196839;ENSG00000044090;ENSG00000174989;ENSG00000242732;ENSG00000137561;ENSG00000181649;ENSG00000182459	LHX4;ADA;CUL7;FBXW8;RTL5;TTPA;PHLDA2;TEX19
GO:0050806	positive regulation of synaptic transmission	12	0.492875251694141	1.28235195130774	0.187380497131931	0.418018148380057	2556	ENSG00000007516;ENSG00000185818;ENSG00000101188;ENSG00000158828;ENSG00000251322	BAIAP3;NAT8L;NTSR1;PINK1;SHANK3
GO:0060612	adipose tissue development	18	-0.42193239304637	-1.23321107996451	0.187755102040816	0.418018148380057	3094	ENSG00000133104;ENSG00000150347;ENSG00000083720;ENSG00000177565;ENSG00000109819;ENSG00000115738;ENSG00000105810	SPART;ARID5B;OXCT1;TBL1XR1;PPARGC1A;ID2;CDK6
GO:0097190	apoptotic signaling pathway	49	-0.316474630991762	-1.18859945839248	0.187984496124031	0.418018148380057	3108	ENSG00000114209;Homo_sapiens_newGene_5322;Homo_sapiens_newGene_5138;ENSG00000078140;Homo_sapiens_newGene_5270;ENSG00000100393;ENSG00000120868;ENSG00000143514;ENSG00000079387;ENSG00000137831;ENSG00000052795;ENSG00000049249;ENSG00000213190;Homo_sapiens_newGene_4089;ENSG00000087074;ENSG00000118689;ENSG00000064300;ENSG00000123689;ENSG00000197579;ENSG00000101412	PDCD10;Homo_sapiens_newGene_5322;Homo_sapiens_newGene_5138;UBE2K;Homo_sapiens_newGene_5270;EP300;APAF1;TP53BP2;SENP1;UACA;FNIP2;TNFRSF9;MLLT11;Homo_sapiens_newGene_4089;PPP1R15A;FOXO3;NGFR;G0S2;TOPORS;E2F1
GO:0010608	posttranscriptional regulation of gene expression	72	-0.292157165685206	-1.17438411680048	0.188715953307393	0.418018148380057	1383	ENSG00000107371;ENSG00000145388;ENSG00000198843;ENSG00000150991;ENSG00000082516;ENSG00000163874;ENSG00000152518;ENSG00000127804;ENSG00000056586;ENSG00000135870;ENSG00000087074;ENSG00000118689;ENSG00000174840;ENSG00000184838;ENSG00000126775;ENSG00000047410;ENSG00000101412	EXOSC3;METTL14;SELENOT;UBC;GEMIN5;ZC3H12A;ZFP36L2;METTL16;RC3H2;RC3H1;PPP1R15A;FOXO3;PDE12;PRR16;ATG14;TPR;E2F1
GO:0043065	positive regulation of apoptotic process	126	-0.261940245611251	-1.13978197870828	0.188715953307393	0.418018148380057	2965	ENSG00000167604;ENSG00000119699;ENSG00000113916;ENSG00000102804;Homo_sapiens_newGene_5138;ENSG00000187583;ENSG00000217128;Homo_sapiens_newGene_5270;ENSG00000104765;ENSG00000143514;ENSG00000170027;ENSG00000079387;ENSG00000095015;ENSG00000217442;ENSG00000137845;ENSG00000198121;ENSG00000101057;ENSG00000109670;ENSG00000134982;ENSG00000179021;ENSG00000150991;ENSG00000163874;ENSG00000139289;Homo_sapien…	NFKBID;TGFB3;BCL6;TSC22D1;Homo_sapiens_newGene_5138;PLEKHN1;FNIP1;Homo_sapiens_newGene_5270;BNIP3L;TP53BP2;YWHAG;SENP1;MAP3K1;SYCE3;ADAM10;LPAR1;MYBL2;FBXW7;APC;C3orf38;UBC;ZC3H12A;PHLDA1;Homo_sapiens_newGene_4089;PPP1R15A;FOXO3;REST;BNIP3;BARD1;NGFR;G0S2;FOSL1;E2F1;CDK6
GO:2000026	regulation of multicellular organismal development	206	-0.240099764591257	-1.13314814780863	0.188747731397459	0.418018148380057	3017	ENSG00000126970;ENSG00000113971;ENSG00000167604;ENSG00000113916;ENSG00000177508;ENSG00000120370;ENSG00000112697;ENSG00000065526;ENSG00000109458;ENSG00000154174;ENSG00000217128;ENSG00000005339;ENSG00000137693;ENSG00000122376;ENSG00000100393;ENSG00000107371;ENSG00000130779;ENSG00000119866;ENSG00000170027;ENSG00000196369;ENSG00000066279;ENSG00000135541;ENSG00000107338;ENSG00000005810;ENSG00000079387…	ZC4H2;NPHP3;NFKBID;BCL6;IRX3;GORAB;TMEM30A;SPEN;GAB1;TOMM70;FNIP1;CREBBP;YAP1;SHLD2;EP300;EXOSC3;CLIP1;BCL11A;YWHAG;SRGAP2B;ASPM;AHI1;SHB;MYCBP2;SENP1;ISM1;BHLHB9;Homo_sapiens_newGene_4817;FBXW7;SRGAP2C;ZBTB1;SETX;SPINK5;ISG15;ZC3H12A;IL7R;KLF4;ZNF488;ZFP36L2;PDCL3;PPP1R15A;FOXO3;CLCF1;PRAG1;ZSWIM6;LIF;NGFR;WWTR1;RIF1;CENPF;C21orf91;NEGR1;DISC1;SNAI2
GO:0002244	hematopoietic progenitor cell differentiation	24	-0.390362589000171	-1.22316932416879	0.188755020080321	0.418018148380057	1482	ENSG00000066629;ENSG00000066827;ENSG00000171016;ENSG00000145216;ENSG00000150760;ENSG00000112365;ENSG00000133641;ENSG00000177409;ENSG00000179041;ENSG00000011426;ENSG00000171320	EML1;ZFAT;PYGO1;FIP1L1;DOCK1;ZBTB24;C12orf29;SAMD9L;RRS1;ANLN;ESCO2
GO:0051960	regulation of nervous system development	101	-0.27348175365971	-1.15403234107078	0.188976377952756	0.418018148380057	3008	ENSG00000113971;ENSG00000113916;ENSG00000177508;ENSG00000120370;ENSG00000112697;ENSG00000065526;ENSG00000137693;ENSG00000100393;ENSG00000130779;ENSG00000119866;ENSG00000170027;ENSG00000196369;ENSG00000066279;ENSG00000135541;ENSG00000005810;ENSG00000198908;ENSG00000171943;ENSG00000107290;ENSG00000136826;ENSG00000265763;ENSG00000118689;ENSG00000175505;ENSG00000275342;ENSG00000130449;ENSG00000128342…	NPHP3;BCL6;IRX3;GORAB;TMEM30A;SPEN;YAP1;EP300;CLIP1;BCL11A;YWHAG;SRGAP2B;ASPM;AHI1;MYCBP2;BHLHB9;SRGAP2C;SETX;KLF4;ZNF488;FOXO3;CLCF1;PRAG1;ZSWIM6;LIF;NGFR;C21orf91;NEGR1;DISC1
GO:0042060	wound healing	38	-0.333760198077837	-1.19100432319374	0.189723320158103	0.418755870836777	3390	ENSG00000113083;ENSG00000114209;ENSG00000119699;ENSG00000104164;ENSG00000163235;ENSG00000163513;ENSG00000137693;ENSG00000171155;Homo_sapiens_newGene_4255;ENSG00000095015;ENSG00000171988;ENSG00000111790;ENSG00000111145;ENSG00000067082;ENSG00000019549	LOX;PDCD10;TGFB3;BLOC1S6;TGFA;TGFBR2;YAP1;C1GALT1C1;Homo_sapiens_newGene_4255;MAP3K1;JMJD1C;FGFR1OP2;ELK3;KLF6;SNAI2
GO:0010923	negative regulation of phosphatase activity	18	-0.421418551683524	-1.23170924016162	0.189795918367347	0.418755870836777	2083	ENSG00000166897;ENSG00000133030;ENSG00000150672;ENSG00000087074;ENSG00000225968	ELFN2;MPRIP;DLG2;PPP1R15A;ELFN1
GO:0032024	positive regulation of insulin secretion	12	0.491635122223284	1.27912540982212	0.191204588910134	0.421324420575971	2866	ENSG00000007516;ENSG00000081760;Homo_sapiens_newGene_4649;ENSG00000135821;ENSG00000164850;ENSG00000112033	BAIAP3;AACS;Homo_sapiens_newGene_4649;GLUL;GPER1;PPARD
GO:0030162	regulation of proteolysis	114	-0.267458983429477	-1.14689349469199	0.191780821917808	0.421606920776537	2536	ENSG00000078140;ENSG00000217128;ENSG00000100393;ENSG00000099992;ENSG00000174842;ENSG00000101695;ENSG00000079387;ENSG00000198168;ENSG00000109670;ENSG00000123444;ENSG00000092871;ENSG00000138686;ENSG00000133710;ENSG00000011422;ENSG00000144228;ENSG00000163874;ENSG00000168014;ENSG00000136826;ENSG00000175556;ENSG00000115539;Homo_sapiens_newGene_4089;ENSG00000087074;ENSG00000064300;ENSG00000178502;ENSG0…	UBE2K;FNIP1;EP300;TBC1D10A;GLMN;RNF125;SENP1;SVIP;FBXW7;KBTBD4;RFFL;BBS7;SPINK5;PLAUR;SPOPL;ZC3H12A;C2CD3;KLF4;LONRF3;PDCL3;Homo_sapiens_newGene_4089;PPP1R15A;NGFR;KLHL11;YOD1;BIRC3
GO:0051492	regulation of stress fiber assembly	11	-0.502289508258154	-1.29148269893952	0.191836734693878	0.421606920776537	3710	ENSG00000145675;ENSG00000197256;ENSG00000135723;ENSG00000116127	PIK3R1;KANK2;FHOD1;ALMS1
GO:0030278	regulation of ossification	12	-0.480490822769919	-1.25222193202118	0.192066805845511	0.421606920776537	1390	ENSG00000187608;ENSG00000019549	ISG15;SNAI2
GO:0050868	negative regulation of T cell activation	14	-0.449885617226972	-1.24046037400313	0.193018480492813	0.422834121803448	2907	ENSG00000167604;ENSG00000113916;ENSG00000128791;ENSG00000076641;ENSG00000174842;ENSG00000163874;ENSG00000170677	NFKBID;BCL6;TWSG1;PAG1;GLMN;ZC3H12A;SOCS6
GO:0001906	cell killing	15	0.441804913695468	1.23949391231202	0.193116634799235	0.422834121803448	2561	ENSG00000111981;ENSG00000103811;ENSG00000131019;Homo_sapiens_newGene_5345;ENSG00000153094	ULBP1;CTSH;ULBP3;Homo_sapiens_newGene_5345;BCL2L11
GO:0009410	response to xenobiotic stimulus	16	-0.442884222331435	-1.25236341840914	0.194915254237288	0.425690442514096	1157	ENSG00000169047;ENSG00000152413;ENSG00000087074;ENSG00000101412	IRS1;HOMER1;PPP1R15A;E2F1
GO:0034605	cellular response to heat	16	-0.442450363793721	-1.25113657732066	0.194915254237288	0.425690442514096	5541	Homo_sapiens_newGene_4681;ENSG00000174437;ENSG00000144381;ENSG00000096384;ENSG00000162783;ENSG00000134001;Homo_sapiens_newGene_5182;Homo_sapiens_newGene_5322;Homo_sapiens_newGene_5138;Homo_sapiens_newGene_5270;ENSG00000047410	Homo_sapiens_newGene_4681;ATP2A2;HSPD1;HSP90AB1;IER5;EIF2S1;Homo_sapiens_newGene_5182;Homo_sapiens_newGene_5322;Homo_sapiens_newGene_5138;Homo_sapiens_newGene_5270;TPR
GO:0051259	protein oligomerization	59	-0.304888802051667	-1.18047283193236	0.195402298850575	0.426213941663412	1740	ENSG00000138768;ENSG00000167325;ENSG00000049249;ENSG00000126804;ENSG00000163874;ENSG00000169047;ENSG00000117174;ENSG00000152413;ENSG00000083635;ENSG00000109738;ENSG00000163104;ENSG00000095574;ENSG00000023445	USO1;RRM1;TNFRSF9;ZBTB1;ZC3H12A;IRS1;ZNHIT6;HOMER1;NUFIP1;GLRB;SMARCAD1;IKZF5;BIRC3
GO:0001837	epithelial to mesenchymal transition	11	-0.498038702924585	-1.28055306283404	0.195918367346939	0.426216346254753	555	ENSG00000019549	SNAI2
GO:1905954	positive regulation of lipid localization	10	0.514860364208475	1.25545012670212	0.196039603960396	0.426216346254753	2064	ENSG00000157978;ENSG00000178752;ENSG00000101188;ENSG00000197296	LDLRAP1;ERFE;NTSR1;FITM2
GO:0051674	localization of cell	88	-0.278619642616602	-1.14932829460971	0.196356275303644	0.426216346254753	3376	ENSG00000091409;ENSG00000152582;ENSG00000019995;ENSG00000114209;ENSG00000144451;ENSG00000174013;ENSG00000141519;ENSG00000091136;ENSG00000109458;ENSG00000196369;ENSG00000114473;ENSG00000066279;ENSG00000154380;ENSG00000171943;ENSG00000050820;ENSG00000160886;ENSG00000275342;ENSG00000147650;ENSG00000283154;ENSG00000198087;ENSG00000162946;ENSG00000019549	ITGA6;SPEF2;ZRANB1;PDCD10;SPAG16;FBXO45;CCDC40;LAMB1;GAB1;SRGAP2B;IQCG;ASPM;ENAH;SRGAP2C;BCAR1;LY6K;PRAG1;LRP12;IQCJ-SCHIP1;CD2AP;DISC1;SNAI2
GO:0001568	blood vessel development	39	0.33676020795681	1.19570147152219	0.196392785571142	0.426216346254753	3402	ENSG00000173269;ENSG00000128165;ENSG00000172893;ENSG00000044090;ENSG00000174989;ENSG00000065534;ENSG00000130702;ENSG00000128602;ENSG00000026508;Homo_sapiens_newGene_7271;ENSG00000136280;ENSG00000175197;ENSG00000171388	MMRN2;ADM2;DHCR7;CUL7;FBXW8;MYLK;LAMA5;SMO;CD44;Homo_sapiens_newGene_7271;CCM2;DDIT3;APLN
GO:0030036	actin cytoskeleton organization	92	-0.278009146454057	-1.15492929034383	0.197211155378486	0.427454036881273	2954	ENSG00000100592;ENSG00000113916;ENSG00000133703;ENSG00000139354;ENSG00000109458;ENSG00000143776;Homo_sapiens_newGene_4519;ENSG00000070087;ENSG00000144061;ENSG00000110880;ENSG00000154380;ENSG00000137575;ENSG00000138594;ENSG00000157827;Homo_sapiens_newGene_7006;ENSG00000128585;ENSG00000128849;ENSG00000133789;ENSG00000129116;ENSG00000067900;ENSG00000050820;Homo_sapiens_newGene_6997;ENSG00000134318;H…	DAAM1;BCL6;KRAS;GAS2L3;GAB1;CDC42BPA;Homo_sapiens_newGene_4519;PFN2;NPHP1;CORO1C;ENAH;SDCBP;TMOD3;FMNL2;Homo_sapiens_newGene_7006;MKLN1;CGNL1;SWAP70;PALLD;ROCK1;BCAR1;Homo_sapiens_newGene_6997;ROCK2;Homo_sapiens_newGene_4555;CD2AP
GO:0040014	regulation of multicellular organism growth	15	-0.446844073297734	-1.246098153642	0.198329853862213	0.42933876060889	3108	Homo_sapiens_newGene_5322;Homo_sapiens_newGene_5138;Homo_sapiens_newGene_5270;ENSG00000140718;ENSG00000107890;ENSG00000105810	Homo_sapiens_newGene_5322;Homo_sapiens_newGene_5138;Homo_sapiens_newGene_5270;FTO;ANKRD26;CDK6
GO:0009141	nucleoside triphosphate metabolic process	32	0.349445768705285	1.19053319697047	0.198795180722892	0.429806129357952	4744	ENSG00000124217;ENSG00000075643;ENSG00000125375;ENSG00000075399;ENSG00000166816;ENSG00000110717;Homo_sapiens_newGene_4941;ENSG00000146729;ENSG00000152556;ENSG00000139180;Homo_sapiens_newGene_4944;ENSG00000177706;ENSG00000184983	MOCS3;MOCOS;DMAC2L;VPS9D1;LDHD;NDUFS8;Homo_sapiens_newGene_4941;NIPSNAP2;PFKM;NDUFA9;Homo_sapiens_newGene_4944;FAM20C;NDUFA6
GO:0043583	ear development	19	0.410408116258554	1.2089786777798	0.199608610567515	0.431024001449705	4138	ENSG00000205795;Homo_sapiens_newGene_5427;ENSG00000137203;ENSG00000011143;ENSG00000109083;ENSG00000153094;ENSG00000180900;ENSG00000136280;ENSG00000075275;ENSG00000164920	CYS1;Homo_sapiens_newGene_5427;TFAP2A;MKS1;IFT20;BCL2L11;SCRIB;CCM2;CELSR1;OSR2
GO:0046661	male sex differentiation	18	-0.418416260495401	-1.22293423539903	0.2	0.431328634477307	1917	ENSG00000171988;ENSG00000196074;ENSG00000115548;ENSG00000136492	JMJD1C;SYCP2;KDM3A;BRIP1
GO:0030216	keratinocyte differentiation	12	-0.47869587200828	-1.24754405555797	0.200417536534447	0.431688825403802	3912	ENSG00000148154;ENSG00000169032;ENSG00000125686;ENSG00000137693;ENSG00000133710;ENSG00000046604	UGCG;MAP2K1;MED1;YAP1;SPINK5;DSG2
GO:0009266	response to temperature stimulus	24	-0.386043039840938	-1.20963436929685	0.200803212851406	0.431979577420003	3733	ENSG00000162783;Homo_sapiens_newGene_5182;Homo_sapiens_newGene_5322;Homo_sapiens_newGene_5138;Homo_sapiens_newGene_5270;ENSG00000164985;ENSG00000162390;ENSG00000165660;ENSG00000064300;ENSG00000047410	IER5;Homo_sapiens_newGene_5182;Homo_sapiens_newGene_5322;Homo_sapiens_newGene_5138;Homo_sapiens_newGene_5270;PSIP1;ACOT11;ABRAXAS2;NGFR;TPR
GO:1905330	regulation of morphogenesis of an epithelium	14	-0.44490621176898	-1.22673076158563	0.201232032854209	0.432362301853709	547	ENSG00000128342;ENSG00000019549	LIF;SNAI2
GO:0007204	positive regulation of cytosolic calcium ion concentration	21	-0.392796013272645	-1.20730578813426	0.202404809619238	0.433574029221394	1146	ENSG00000204442;ENSG00000133789;ENSG00000120063;ENSG00000181104;ENSG00000138448	FAM155A;SWAP70;GNA13;F2R;ITGAV
GO:0051222	positive regulation of protein transport	36	-0.33835759768464	-1.19201120175393	0.202783300198807	0.433574029221394	3442	ENSG00000141376;ENSG00000114209;ENSG00000126746;ENSG00000112697;ENSG00000154174;ENSG00000160949;ENSG00000075218;ENSG00000100393;ENSG00000174842;ENSG00000164151;ENSG00000142166;ENSG00000109670;ENSG00000163874;ENSG00000058729;ENSG00000203965;ENSG00000047410	BCAS3;PDCD10;ZNF384;TMEM30A;TOMM70;TONSL;GTSE1;EP300;GLMN;ICE1;IFNAR1;FBXW7;ZC3H12A;RIOK2;EFCAB7;TPR
[truncated: 1,225 more rows]
