# Supplementary material for: USP45 acts as an oncogene to regulate the proliferation of esophageal cancer cells
Source: Genes Dis. 2023 Sep 30;11(5):101135. doi: 10.1016/j.gendis.2023.101135 (PMC11167240; doi:10.1016/j.gendis.2023.101135)
Supplement: Table S3 — The full list of GO enrichment analysis (cellular component) based on 960 differentially expressed genes. [file mmc4.xls]

ID	Description	setSize	enrichmentScore	NES	pvalue	qvalue	rank	core_enrichment	Symbol
GO:0005730	nucleolus	364	-0.340509353151025	-1.69194991052637	0.00175438596491228	0.0349019958264782	3456	ENSG00000175216;ENSG00000124541;ENSG00000132382;ENSG00000023516;ENSG00000162408;ENSG00000164934;ENSG00000129347;Homo_sapiens_newGene_4447;ENSG00000151332;ENSG00000077152;Homo_sapiens_newGene_4576;ENSG00000141376;ENSG00000257315;ENSG00000112159;ENSG00000134744;ENSG00000102974;Homo_sapiens_newGene_4295;ENSG00000139233;ENSG00000107937;ENSG00000121058;ENSG00000132275;ENSG00000029153;ENSG00000129460;E…	CKAP5;RRP36;MYBBP1A;AKAP11;NOL9;DCAF13;KRI1;Homo_sapiens_newGene_4447;MBIP;UBE2T;Homo_sapiens_newGene_4576;BCAS3;ZBED6;MDN1;TUT4;CTCF;Homo_sapiens_newGene_4295;LLPH;GTPBP4;COIL;RRP8;ARNTL2;NGDN;CEP85;GAR1;NOM1;GORAB;AFF4;DDX55;SUB1;TMA16;DNAJB9;GNL2;S100A3;Homo_sapiens_newGene_4566;MED1;ZZZ3;NSUN2;DDX47;Homo_sapiens_newGene_5318;TTF1;Homo_sapiens_newGene_5177;BYSL;MOB1B;RFC1;EXOSC3;SKP2;Homo_sapi…
GO:0016604	nuclear body	228	-0.374585015584493	-1.76602032112734	0.00175438596491228	0.0349019958264782	3157	ENSG00000111802;ENSG00000164944;Homo_sapiens_newGene_5182;ENSG00000198879;ENSG00000188554;ENSG00000101811;ENSG00000112234;ENSG00000171206;ENSG00000164975;Homo_sapiens_newGene_5322;ENSG00000121058;ENSG00000163322;ENSG00000172530;ENSG00000109534;Homo_sapiens_newGene_5138;ENSG00000077458;ENSG00000109920;ENSG00000179409;ENSG00000076321;ENSG00000273559;ENSG00000128915;ENSG00000204209;ENSG00000160949;E…	TDP2;VIRMA;Homo_sapiens_newGene_5182;SFMBT2;NBR1;CSTF2;FBXL4;TRIM8;SNAPC3;Homo_sapiens_newGene_5322;COIL;ABRAXAS1;BANP;GAR1;Homo_sapiens_newGene_5138;FAM76B;FNBP4;GEMIN4;KLHL20;CWC25;ICE2;DAXX;TONSL;PPP4R3B;CREBBP;HACE1;Homo_sapiens_newGene_5270;RMI1;PCNP;BCL11A;SUMO1;NR1D1;ICE1;SMN2;NSRP1;RNF2;Homo_sapiens_newGene_5032;BAZ1B;ZC3H13;ZIC2;BMI1;ZBTB1;TOPBP1;RP2;SETX;CENPI;STAG1;KLF11;GEMIN5;ZBTB20;…
GO:0044427	chromosomal part	124	-0.488453414912127	-2.10665475452981	0.00176056338028169	0.0349019958264782	3356	ENSG00000141867;ENSG00000134046;ENSG00000127423;ENSG00000141376;ENSG00000185591;ENSG00000120253;Homo_sapiens_newGene_5182;ENSG00000102974;ENSG00000066923;Homo_sapiens_newGene_5322;ENSG00000159147;ENSG00000152457;ENSG00000072364;Homo_sapiens_newGene_5138;ENSG00000143756;ENSG00000119906;ENSG00000160949;ENSG00000005339;ENSG00000122376;Homo_sapiens_newGene_5270;ENSG00000100393;ENSG00000035928;ENSG000…	BRD4;MBD2;AUNIP;BCAS3;SP1;NUP43;Homo_sapiens_newGene_5182;CTCF;STAG3;Homo_sapiens_newGene_5322;DONSON;DCLRE1C;AFF4;Homo_sapiens_newGene_5138;FBXO28;SLF2;TONSL;CREBBP;SHLD2;Homo_sapiens_newGene_5270;EP300;RFC1;EXOSC3;CLIP1;TAF5;ICE1;NUCKS1;RNF168;SINHCAF;SYCE3;BRMS1L;PSIP1;MIS18A;MYBL2;WAPL;SAP30;JMJD1C;STAG1;KLF4;SYCP2;GPATCH11;Homo_sapiens_newGene_4092;CENPU;RNF169;ETV3;CHAF1A;CHAF1B;NUFIP1;SFR1…
GO:0000785	chromatin	83	-0.577593221940279	-2.33799490765906	0.00176991150442478	0.0349019958264782	3515	ENSG00000100281;ENSG00000120733;ENSG00000141867;ENSG00000134046;ENSG00000141376;ENSG00000185591;ENSG00000111875;Homo_sapiens_newGene_5182;Homo_sapiens_newGene_5322;ENSG00000205581;ENSG00000072364;Homo_sapiens_newGene_5138;ENSG00000119906;ENSG00000005339;Homo_sapiens_newGene_5270;ENSG00000100393;ENSG00000107371;ENSG00000148835;ENSG00000164151;ENSG00000069275;ENSG00000139146;ENSG00000149554;ENSG000…	HMGXB4;KDM3B;BRD4;MBD2;BCAS3;SP1;ASF1A;Homo_sapiens_newGene_5182;Homo_sapiens_newGene_5322;HMGN1;AFF4;Homo_sapiens_newGene_5138;SLF2;CREBBP;Homo_sapiens_newGene_5270;EP300;EXOSC3;TAF5;ICE1;NUCKS1;SINHCAF;CHEK1;HMGA2;BRMS1L;PSIP1;MIS18A;WAPL;HMGN2;SAP30;JMJD1C;STAG1;KLF4;Homo_sapiens_newGene_4092;ETV3;ESCO1;CHAF1A;CHAF1B;NUFIP1;SFR1;KDM3A;RAD21;SUZ12;SMARCAD1;STAG2;HMGN3;RIF1;RAD51AP1;ANP32E;HELLS…
GO:0042025	host cell nucleus	123	-0.389131351455992	-1.67391279746307	0.00177304964539007	0.0349019958264782	2626	ENSG00000157456;ENSG00000131759;Homo_sapiens_newGene_5030;ENSG00000147082;ENSG00000025156;ENSG00000154727;ENSG00000107443;ENSG00000119318;ENSG00000136169;ENSG00000139083;ENSG00000126368;ENSG00000185022;ENSG00000185551;ENSG00000116833;ENSG00000151090;ENSG00000157557;ENSG00000111880;ENSG00000069667;ENSG00000116044;ENSG00000109320;ENSG00000174738;ENSG00000153234;ENSG00000204406;ENSG00000102878;ENSG0…	CCNB2;RARA;Homo_sapiens_newGene_5030;CCNB3;HSF2;GABPA;CCNJ;RAD23B;SETDB2;ETV6;NR1D1;MAFF;NR2F2;NR5A2;THRB;ETS2;RNGTT;RORA;NFE2L2;NFKB1;NR1D2;NR4A2;MBD5;HSF4;CCND1;MAFK;CCND3;KAT6B;BCOR;NR3C1;FAM120C;BACH2;KPNA5;REL;BACH1;CCNT2;ETS1;CCNL1;NFE2L3;CCNE2;MYC
GO:0005694	chromosome	149	-0.473555510931305	-2.1130058351965	0.0017921146953405	0.0349019958264782	3356	ENSG00000141867;ENSG00000134046;ENSG00000127423;ENSG00000141376;ENSG00000185591;ENSG00000120253;Homo_sapiens_newGene_5182;ENSG00000102974;ENSG00000066923;Homo_sapiens_newGene_5322;ENSG00000159147;ENSG00000152457;ENSG00000072364;Homo_sapiens_newGene_5138;ENSG00000143756;ENSG00000119906;ENSG00000160949;ENSG00000005339;ENSG00000122376;Homo_sapiens_newGene_5270;ENSG00000100393;ENSG00000035928;ENSG000…	BRD4;MBD2;AUNIP;BCAS3;SP1;NUP43;Homo_sapiens_newGene_5182;CTCF;STAG3;Homo_sapiens_newGene_5322;DONSON;DCLRE1C;AFF4;Homo_sapiens_newGene_5138;FBXO28;SLF2;TONSL;CREBBP;SHLD2;Homo_sapiens_newGene_5270;EP300;RFC1;EXOSC3;CLIP1;SETDB2;TAF5;ICE1;NUCKS1;RNF168;SINHCAF;SYCE3;BRMS1L;PSIP1;MIS18A;SMCHD1;MYBL2;WAPL;TOPBP1;SAP30;SETX;JMJD1C;STAG1;KLF4;SYCP2;GPATCH11;Homo_sapiens_newGene_4092;CENPU;RNF169;ETV3…
GO:0044451	nucleoplasm part	192	-0.352160980211103	-1.62719742250462	0.0017921146953405	0.0349019958264782	3361	Homo_sapiens_newGene_4678;ENSG00000141867;ENSG00000134046;ENSG00000164136;Homo_sapiens_newGene_5213;ENSG00000164944;Homo_sapiens_newGene_5182;ENSG00000198879;ENSG00000112234;ENSG00000171206;Homo_sapiens_newGene_5322;ENSG00000121058;ENSG00000172530;ENSG00000014164;ENSG00000109534;ENSG00000072364;Homo_sapiens_newGene_5138;ENSG00000141425;ENSG00000077458;ENSG00000109920;ENSG00000076321;Homo_sapiens_…	Homo_sapiens_newGene_4678;BRD4;MBD2;IL15;Homo_sapiens_newGene_5213;VIRMA;Homo_sapiens_newGene_5182;SFMBT2;FBXL4;TRIM8;Homo_sapiens_newGene_5322;COIL;BANP;ZC3H3;GAR1;AFF4;Homo_sapiens_newGene_5138;RPRD1A;FAM76B;FNBP4;KLHL20;Homo_sapiens_newGene_2946;ZZZ3;CWC25;TONSL;PPP4R3B;CREBBP;GTF2A1;HACE1;Homo_sapiens_newGene_5270;EP300;PCNP;BCL11A;TAF5;ICE1;TEX10;SINHCAF;NSRP1;Homo_sapiens_newGene_5032;BAZ1B…
GO:0005667	transcription factor complex	80	-0.458468921831047	-1.8348319615915	0.00179533213644524	0.0349019958264782	2896	ENSG00000116679;ENSG00000198176;ENSG00000080839;ENSG00000169016;ENSG00000005339;ENSG00000137693;ENSG00000165417;ENSG00000100393;ENSG00000007968;ENSG00000148835;ENSG00000121068;Homo_sapiens_newGene_5032;ENSG00000166949;ENSG00000146109;ENSG00000170365;ENSG00000113658;ENSG00000129173;ENSG00000134852;ENSG00000136826;ENSG00000276644;ENSG00000158161;ENSG00000140262;ENSG00000018408;ENSG00000196628;ENSG0…	IVNS1ABP;TFDP1;RBL1;E2F6;CREBBP;YAP1;GTF2A1;EP300;E2F2;TAF5;TBX2;Homo_sapiens_newGene_5032;SMAD3;ABT1;SMAD1;SMAD5;E2F8;CLOCK;KLF4;DACH1;EYA3;TCF12;WWTR1;TCF4;ANKRD1;SMAD9;NAA15;E2F1;KLF5;HIVEP2;CDK6;FOS
GO:0016607	nuclear speck	159	-0.428161447829489	-1.94274590443559	0.00179856115107914	0.0349019958264782	3435	ENSG00000164172;ENSG00000117697;ENSG00000183684;ENSG00000092978;ENSG00000112081;ENSG00000164136;ENSG00000079616;ENSG00000167978;Homo_sapiens_newGene_5213;ENSG00000185345;ENSG00000164944;ENSG00000198879;ENSG00000150760;ENSG00000112234;ENSG00000105856;ENSG00000077458;ENSG00000109920;Homo_sapiens_newGene_4566;ENSG00000204267;ENSG00000118515;ENSG00000273559;ENSG00000275052;ENSG00000104147;ENSG0000010…	MOCS2;NSL1;ALYREF;GPATCH2;SRSF3;IL15;KIF22;SRRM2;Homo_sapiens_newGene_5213;PRKN;VIRMA;SFMBT2;DOCK1;FBXL4;HBP1;FAM76B;FNBP4;Homo_sapiens_newGene_4566;TAP2;SGK1;CWC25;PPP4R3B;OIP5;BNIP3L;NSRP1;Homo_sapiens_newGene_5032;PLAG1;SMURF2;ZC3H13;Homo_sapiens_newGene_4790;SNRNP70;TRIP11;HAUS6;Homo_sapiens_newGene_4083;E2F8;SRRM1;MAML2;MECOM;NR4A2;BCAS2;RNF169;SMC4;NAMPT;BMP2K;Homo_sapiens_newGene_4244;PPP4…
GO:0044454	nuclear chromosome part	66	-0.481080638035655	-1.88532003038735	0.0018018018018018	0.0349019958264782	2374	ENSG00000005339;ENSG00000148835;ENSG00000069275;ENSG00000139146;ENSG00000217442;ENSG00000100916;ENSG00000164985;ENSG00000062650;ENSG00000164105;ENSG00000136826;ENSG00000196074;ENSG00000117036;ENSG00000167670;ENSG00000159259;ENSG00000083635;ENSG00000156384;ENSG00000178691;ENSG00000163104;ENSG00000129534;ENSG00000161860;ENSG00000080345;ENSG00000111247;ENSG00000143401;ENSG00000277858;ENSG00000101412…	CREBBP;TAF5;NUCKS1;SINHCAF;SYCE3;BRMS1L;PSIP1;WAPL;SAP30;KLF4;SYCP2;ETV3;CHAF1A;CHAF1B;NUFIP1;SFR1;SUZ12;SMARCAD1;MIS18BP1;SYCE2;RIF1;RAD51AP1;ANP32E;H2AB2;E2F1;ESCO2;SNAI2
GO:0005819	spindle	59	-0.488330979417979	-1.86874198272099	0.00182815356489945	0.0349019958264782	2020	ENSG00000106723;ENSG00000066279;ENSG00000112029;ENSG00000162413;ENSG00000182923;ENSG00000177565;ENSG00000186767;ENSG00000163781;ENSG00000139687;ENSG00000204899;ENSG00000118007;ENSG00000100629;ENSG00000169607;ENSG00000136108;ENSG00000101972;ENSG00000197579;ENSG00000137804;ENSG00000080345;ENSG00000117724;ENSG00000135315;ENSG00000047410;ENSG00000040275	SPIN1;ASPM;FBXO5;KLHL21;CEP63;TBL1XR1;SPIN4;TOPBP1;RB1;MZT1;STAG1;CEP128;CKAP2L;CKAP2;STAG2;TOPORS;NUSAP1;RIF1;CENPF;CEP162;TPR;SPDL1
GO:0000228	nuclear chromosome	72	-0.490909131504593	-1.9277904726459	0.0018450184501845	0.0349019958264782	2048	ENSG00000005339;ENSG00000148835;ENSG00000069275;ENSG00000139146;ENSG00000217442;ENSG00000100916;ENSG00000164985;ENSG00000062650;ENSG00000163781;ENSG00000164105;ENSG00000107290;ENSG00000136826;ENSG00000196074;ENSG00000117036;ENSG00000167670;ENSG00000159259;ENSG00000083635;ENSG00000156384;ENSG00000178691;ENSG00000163104;ENSG00000179041;ENSG00000129534;ENSG00000161860;ENSG00000080345;ENSG00000111247…	CREBBP;TAF5;NUCKS1;SINHCAF;SYCE3;BRMS1L;PSIP1;WAPL;TOPBP1;SAP30;SETX;KLF4;SYCP2;ETV3;CHAF1A;CHAF1B;NUFIP1;SFR1;SUZ12;SMARCAD1;RRS1;MIS18BP1;SYCE2;RIF1;RAD51AP1;ANP32E;H2AB2;E2F1;ESCO2;SNAI2
GO:0000776	kinetochore	32	-0.562216870255302	-1.87977383496014	0.00184842883548983	0.0349019958264782	3451	ENSG00000117697;ENSG00000120253;Homo_sapiens_newGene_4295;Homo_sapiens_newGene_4949;ENSG00000143756;ENSG00000005339;ENSG00000130779;ENSG00000094916;ENSG00000145241;ENSG00000153044;ENSG00000102384;ENSG00000152133;ENSG00000151725;ENSG00000273398;ENSG00000122952;ENSG00000129534;ENSG00000117724;ENSG00000047410;ENSG00000040275	NSL1;NUP43;Homo_sapiens_newGene_4295;Homo_sapiens_newGene_4949;FBXO28;CREBBP;CLIP1;CBX5;CENPC;CENPH;CENPI;GPATCH11;CENPU;ENSG00000273398;ZWINT;MIS18BP1;CENPF;TPR;SPDL1
GO:0016605	PML body	32	-0.544350941354219	-1.82003904672751	0.00184842883548983	0.0349019958264782	3108	ENSG00000171206;Homo_sapiens_newGene_5322;Homo_sapiens_newGene_5138;ENSG00000127870;ENSG00000076321;ENSG00000005339;Homo_sapiens_newGene_5270;ENSG00000116030;ENSG00000020922;ENSG00000163781;Homo_sapiens_newGene_4089;ENSG00000197579;ENSG00000085224	TRIM8;Homo_sapiens_newGene_5322;Homo_sapiens_newGene_5138;RNF6;KLHL20;CREBBP;Homo_sapiens_newGene_5270;SUMO1;MRE11;TOPBP1;Homo_sapiens_newGene_4089;TOPORS;ATRX
GO:0016363	nuclear matrix	24	-0.588286273248275	-1.85002722338021	0.00185528756957328	0.0349019958264782	1385	ENSG00000163635;ENSG00000118007;ENSG00000083635;ENSG00000153207;ENSG00000163104;ENSG00000101972;ENSG00000182263;ENSG00000117724;ENSG00000276043;ENSG00000171617	ATXN7;STAG1;NUFIP1;AHCTF1;SMARCAD1;STAG2;FIGN;CENPF;UHRF1;ENC1
GO:0000790	nuclear chromatin	57	-0.557082893656487	-2.11105762358985	0.00186219739292365	0.0349019958264782	2048	ENSG00000069275;ENSG00000139146;ENSG00000100916;ENSG00000164985;ENSG00000164104;ENSG00000164105;ENSG00000136826;ENSG00000117036;ENSG00000167670;ENSG00000159259;ENSG00000083635;ENSG00000156384;ENSG00000178691;ENSG00000080345;ENSG00000111247;ENSG00000143401;ENSG00000277858;ENSG00000101412;ENSG00000171320;ENSG00000171617;ENSG00000019549	NUCKS1;SINHCAF;BRMS1L;PSIP1;HMGB2;SAP30;KLF4;ETV3;CHAF1A;CHAF1B;NUFIP1;SFR1;SUZ12;RIF1;RAD51AP1;ANP32E;H2AB2;E2F1;ESCO2;ENC1;SNAI2
GO:0000922	spindle pole	39	-0.525516274038179	-1.83693200906855	0.00187617260787992	0.0349019958264782	2020	ENSG00000066279;ENSG00000102781;ENSG00000162413;ENSG00000182923;ENSG00000163781;ENSG00000118007;ENSG00000100629;ENSG00000136108;ENSG00000101972;ENSG00000104218;ENSG00000197579;ENSG00000117724;ENSG00000040275	ASPM;KATNAL1;KLHL21;CEP63;TOPBP1;STAG1;CEP128;CKAP2;STAG2;CSPP1;TOPORS;CENPF;SPDL1
GO:0000775	chromosome, centromeric region	41	-0.570817480790153	-2.01145520212832	0.00189753320683112	0.0349019958264782	3451	ENSG00000188312;ENSG00000120253;Homo_sapiens_newGene_5182;ENSG00000102974;Homo_sapiens_newGene_5322;Homo_sapiens_newGene_5138;ENSG00000143756;ENSG00000005339;Homo_sapiens_newGene_5270;ENSG00000130779;ENSG00000159055;ENSG00000062650;ENSG00000118007;ENSG00000152133;ENSG00000151725;ENSG00000148773;ENSG00000101972;ENSG00000129810;ENSG00000129534;ENSG00000117724;ENSG00000163535;ENSG00000119969;ENSG000…	CENPP;NUP43;Homo_sapiens_newGene_5182;CTCF;Homo_sapiens_newGene_5322;Homo_sapiens_newGene_5138;FBXO28;CREBBP;Homo_sapiens_newGene_5270;CLIP1;MIS18A;WAPL;STAG1;GPATCH11;CENPU;MKI67;STAG2;SGO1;MIS18BP1;CENPF;SGO2;HELLS;TPR;ESCO2;SPDL1
GO:0098687	chromosomal region	40	-0.555546524803958	-1.95102538064207	0.00189753320683112	0.0349019958264782	3143	Homo_sapiens_newGene_5182;ENSG00000102974;Homo_sapiens_newGene_5322;ENSG00000152457;Homo_sapiens_newGene_5138;ENSG00000143756;ENSG00000005339;Homo_sapiens_newGene_5270;ENSG00000130779;ENSG00000159055;ENSG00000062650;ENSG00000118007;ENSG00000152133;ENSG00000151725;ENSG00000148773;ENSG00000101972;ENSG00000129534;ENSG00000080345;ENSG00000117724;ENSG00000119969;ENSG00000047410;ENSG00000171320;ENSG000…	Homo_sapiens_newGene_5182;CTCF;Homo_sapiens_newGene_5322;DCLRE1C;Homo_sapiens_newGene_5138;FBXO28;CREBBP;Homo_sapiens_newGene_5270;CLIP1;MIS18A;WAPL;STAG1;GPATCH11;CENPU;MKI67;STAG2;MIS18BP1;RIF1;CENPF;HELLS;TPR;ESCO2;SPDL1
GO:0070469	respiratory chain	27	0.587546988857408	1.93422240668875	0.00217864923747277	0.0380690287811031	1202	ENSG00000198763;ENSG00000198840;ENSG00000198712;ENSG00000198786;ENSG00000198886;ENSG00000154079;ENSG00000151366;ENSG00000198695	MT-ND2;MT-ND3;MT-CO2;MT-ND5;MT-ND4;SDHAF4;NDUFC2;MT-ND6
GO:0005856	cytoskeleton	375	-0.280400230922828	-1.40011401604312	0.00346020761245675	0.0563803636703277	3224	ENSG00000152582;ENSG00000214595;ENSG00000141376;ENSG00000164118;ENSG00000152104;ENSG00000112159;ENSG00000124659;Homo_sapiens_newGene_5182;ENSG00000119661;ENSG00000144451;Homo_sapiens_newGene_5322;ENSG00000183580;ENSG00000147234;ENSG00000186638;ENSG00000141519;ENSG00000188343;ENSG00000100154;ENSG00000139354;Homo_sapiens_newGene_5138;ENSG00000156787;ENSG00000168826;ENSG00000046651;ENSG00000117155;E…	SPEF2;EML6;BCAS3;CEP44;PTPN14;MDN1;TBCC;Homo_sapiens_newGene_5182;DNAL1;SPAG16;Homo_sapiens_newGene_5322;FBXL7;FRMPD3;KIF24;CCDC40;CIBAR1;TTC28;GAS2L3;Homo_sapiens_newGene_5138;TBC1D31;ZBTB49;OFD1;SSX2IP;KLHL20;DYNLT2B;NSUN2;PPP4R3B;PTK2;TTC26;BYSL;ENSG00000280571;Homo_sapiens_newGene_5270;GTSE1;CLIP1;JAK2;TAF5;TBCCD1;IQCG;ATXN7;PTPN13;Homo_sapiens_newGene_4959;ASPM;ARHGAP39;AHI1;MYCBP2;DZIP1L;FB…
GO:0000793	condensed chromosome	32	-0.515889434590566	-1.72487791132159	0.00369685767097967	0.0563803636703277	1713	ENSG00000062650;ENSG00000163781;ENSG00000118007;ENSG00000196074;ENSG00000151725;ENSG00000148773;ENSG00000101972;ENSG00000179041;ENSG00000129534;ENSG00000161860;ENSG00000080345;ENSG00000117724;ENSG00000040275	WAPL;TOPBP1;STAG1;SYCP2;CENPU;MKI67;STAG2;RRS1;MIS18BP1;SYCE2;RIF1;CENPF;SPDL1
GO:0044450	microtubule organizing center part	49	-0.484228876279799	-1.78983616506893	0.00371057513914657	0.0563803636703277	2828	ENSG00000188343;ENSG00000046651;ENSG00000117155;ENSG00000280571;ENSG00000135541;ENSG00000158163;ENSG00000182923;ENSG00000204899;ENSG00000168014;ENSG00000100629;Homo_sapiens_newGene_4865;ENSG00000133739;ENSG00000044459;ENSG00000197579;Homo_sapiens_newGene_4864;ENSG00000143702;ENSG00000174799;ENSG00000135315;ENSG00000156876;ENSG00000166510	CIBAR1;OFD1;SSX2IP;ENSG00000280571;AHI1;DZIP1L;CEP63;MZT1;C2CD3;CEP128;Homo_sapiens_newGene_4865;LRRCC1;CNTLN;TOPORS;Homo_sapiens_newGene_4864;CEP170;CEP135;CEP162;SASS6;CCDC68
GO:0005813	centrosome	197	-0.33988629892134	-1.5696712825053	0.0054249547920434	0.0755128963289815	2827	ENSG00000130695;Homo_sapiens_newGene_4069;ENSG00000100154;ENSG00000166803;ENSG00000156787;Homo_sapiens_newGene_3790;ENSG00000046651;ENSG00000117155;ENSG00000275052;ENSG00000105948;ENSG00000280571;ENSG00000130779;ENSG00000122970;Homo_sapiens_newGene_4124;ENSG00000113838;ENSG00000054282;ENSG00000066279;ENSG00000135541;ENSG00000181690;ENSG00000108946;ENSG00000198382;ENSG00000102781;ENSG00000166004;E…	CEP85;Homo_sapiens_newGene_4069;TTC28;PCLAF;TBC1D31;Homo_sapiens_newGene_3790;OFD1;SSX2IP;PPP4R3B;TTC26;ENSG00000280571;CLIP1;IFT81;Homo_sapiens_newGene_4124;TBCCD1;SDCCAG8;ASPM;AHI1;PLAG1;PRKAR1A;UVRAG;KATNAL1;CEP295;NDC80;CEP63;PCGF5;PKN2;ANKRD26;EEF1AKMT3;BBS7;NIN;MZT1;C2CD3;PCM1;CDK2;HOOK1;BCAS2;EYA3;IFT80;AKAP9;Homo_sapiens_newGene_4865;SLAIN2;LRRCC1;CKAP2L;CKAP2;CEP350;CSPP1;CNTLN;Homo_sapi…
GO:0005814	centriole	55	-0.446219850489056	-1.67778528274037	0.00552486187845304	0.0755128963289815	2828	ENSG00000188343;ENSG00000151849;ENSG00000046651;ENSG00000140299;ENSG00000135541;ENSG00000158163;ENSG00000182923;ENSG00000102218;ENSG00000168014;ENSG00000100629;Homo_sapiens_newGene_4865;ENSG00000133739;ENSG00000044459;ENSG00000103540;ENSG00000197579;Homo_sapiens_newGene_4864;ENSG00000143702;ENSG00000174799;ENSG00000173588;ENSG00000135315;ENSG00000156876;ENSG00000142731;ENSG00000166510	CIBAR1;CENPJ;OFD1;BNIP2;AHI1;DZIP1L;CEP63;RP2;C2CD3;CEP128;Homo_sapiens_newGene_4865;LRRCC1;CNTLN;CCP110;TOPORS;Homo_sapiens_newGene_4864;CEP170;CEP135;CEP83;CEP162;SASS6;PLK4;CCDC68
GO:0034399	nuclear periphery	22	-0.584337237041954	-1.8044398962859	0.00561797752808989	0.0755128963289815	1990	ENSG00000164985;ENSG00000118007;ENSG00000083635;ENSG00000153207;ENSG00000163104;ENSG00000101972;ENSG00000182263;ENSG00000117724;ENSG00000047410	PSIP1;STAG1;NUFIP1;AHCTF1;SMARCAD1;STAG2;FIGN;CENPF;TPR
GO:0044430	cytoskeletal part	243	-0.309718621703545	-1.4726276071873	0.00696864111498258	0.090198395718293	3224	ENSG00000152582;ENSG00000141376;ENSG00000164118;ENSG00000124659;Homo_sapiens_newGene_5182;ENSG00000119661;ENSG00000144451;Homo_sapiens_newGene_5322;ENSG00000183580;ENSG00000186638;ENSG00000141519;ENSG00000188343;ENSG00000100154;Homo_sapiens_newGene_5138;ENSG00000156787;ENSG00000046651;ENSG00000117155;ENSG00000213123;ENSG00000037474;ENSG00000275052;ENSG00000105948;ENSG00000112578;ENSG00000280571;H…	SPEF2;BCAS3;CEP44;TBCC;Homo_sapiens_newGene_5182;DNAL1;SPAG16;Homo_sapiens_newGene_5322;FBXL7;KIF24;CCDC40;CIBAR1;TTC28;Homo_sapiens_newGene_5138;TBC1D31;OFD1;SSX2IP;DYNLT2B;NSUN2;PPP4R3B;TTC26;BYSL;ENSG00000280571;Homo_sapiens_newGene_5270;GTSE1;CLIP1;TBCCD1;IQCG;Homo_sapiens_newGene_4959;ASPM;AHI1;DZIP1L;FBXO5;UVRAG;KLHL21;ENAH;MAP3K1;CEP63;PCGF5;TBL1XR1;HYDIN;ANKRD26;EEF1AKMT3;TOPBP1;BBS7;MZT1…
GO:0005643	nuclear pore	20	-0.59120579045576	-1.78426913179967	0.00776699029126214	0.0969413825826703	4673	ENSG00000146707;ENSG00000272391;ENSG00000093000;ENSG00000196313;ENSG00000132661;ENSG00000120253;ENSG00000113569;ENSG00000138750;ENSG00000213024;ENSG00000120533;ENSG00000163002;ENSG00000198088;ENSG00000047410	POMZP3;POM121C;NUP50;POM121;NXT1;NUP43;NUP155;NUP54;NUP62;ENY2;NUP35;NUP62CL;TPR
GO:0000786	nucleosome	43	0.450489983718758	1.64451040655037	0.00854700854700855	0.102998433306963	2127	ENSG00000274290;ENSG00000181218;ENSG00000277075;ENSG00000270882;ENSG00000274183;ENSG00000277745;ENSG00000270276;ENSG00000196787;ENSG00000233822;ENSG00000184678;ENSG00000180573;ENSG00000188486;ENSG00000115163;ENSG00000273542;ENSG00000184897;ENSG00000278828;ENSG00000158373	H2BC6;H2AW;H2AC8;H4C14;H2AB1;H2AB3;H4C15;H2AC11;H2BC15;H2BC21;H2AC6;H2AX;CENPA;H4C12;H1-10;H3C10;H2BC5
GO:0030684	preribosome	24	-0.521095856325672	-1.63872856470044	0.00927643784786642	0.108062363701461	1286	ENSG00000130810;ENSG00000100583;ENSG00000198042;ENSG00000120800;ENSG00000132467;ENSG00000179041;ENSG00000151304	PPAN;SAMD15;MAK16;UTP20;UTP3;RRS1;SRFBP1
GO:0000792	heterochromatin	17	-0.566105991044632	-1.64145952988492	0.0115606936416185	0.130327683837601	3280	Homo_sapiens_newGene_5182;Homo_sapiens_newGene_5322;Homo_sapiens_newGene_5138;Homo_sapiens_newGene_5270;ENSG00000116030;ENSG00000164985;ENSG00000163104;ENSG00000119969;ENSG00000171320	Homo_sapiens_newGene_5182;Homo_sapiens_newGene_5322;Homo_sapiens_newGene_5138;Homo_sapiens_newGene_5270;SUMO1;PSIP1;SMARCAD1;HELLS;ESCO2
GO:0000777	condensed chromosome kinetochore	11	-0.665646325552563	-1.69498318076277	0.0133587786259542	0.145891924467658	2335	ENSG00000165169;ENSG00000120253;ENSG00000005339;Homo_sapiens_newGene_4957;ENSG00000151725;ENSG00000129534;ENSG00000117724;ENSG00000040275	DYNLT3;NUP43;CREBBP;Homo_sapiens_newGene_4957;CENPU;MIS18BP1;CENPF;SPDL1
GO:0001650	fibrillar center	65	-0.391945039351691	-1.52964485908882	0.0144665461121157	0.153202338412199	3484	ENSG00000091651;ENSG00000124496;ENSG00000070814;ENSG00000121058;ENSG00000109534;ENSG00000177889;ENSG00000072364;ENSG00000147862;ENSG00000116030;ENSG00000166801;ENSG00000198431;ENSG00000147649;ENSG00000138768;ENSG00000119878;ENSG00000083635;ENSG00000153814;ENSG00000166197;ENSG00000141384;ENSG00000112144;ENSG00000179041;ENSG00000145833;ENSG00000163811;ENSG00000146232;ENSG00000067082	ORC6;TRERF1;TCOF1;COIL;GAR1;UBE2N;AFF4;NFIB;SUMO1;FAM111A;TXNRD1;MTDH;USO1;CRIPT;NUFIP1;JAZF1;NOLC1;TAF4B;CILK1;RRS1;DDX46;WDR43;NFKBIE;KLF6
GO:0032040	small-subunit processome	20	-0.557810971383637	-1.68348299980579	0.0155339805825243	0.155744647580824	3449	ENSG00000129460;Homo_sapiens_newGene_5318;Homo_sapiens_newGene_5177;Homo_sapiens_newGene_5134;ENSG00000134987;ENSG00000147679;ENSG00000120800;ENSG00000132467	NGDN;Homo_sapiens_newGene_5318;Homo_sapiens_newGene_5177;Homo_sapiens_newGene_5134;WDR36;UTP23;UTP20;UTP3
GO:0015630	microtubule cytoskeleton	248	-0.283504116963225	-1.35089332974978	0.0155979202772964	0.155744647580824	3224	ENSG00000152582;ENSG00000214595;ENSG00000141376;ENSG00000164118;ENSG00000124659;Homo_sapiens_newGene_5182;ENSG00000119661;Homo_sapiens_newGene_5322;ENSG00000183580;ENSG00000186638;ENSG00000188343;ENSG00000100154;Homo_sapiens_newGene_5138;ENSG00000156787;ENSG00000168826;ENSG00000046651;ENSG00000117155;ENSG00000213123;ENSG00000037474;ENSG00000275052;ENSG00000105948;ENSG00000112578;ENSG00000280571;H…	SPEF2;EML6;BCAS3;CEP44;TBCC;Homo_sapiens_newGene_5182;DNAL1;Homo_sapiens_newGene_5322;FBXL7;KIF24;CIBAR1;TTC28;Homo_sapiens_newGene_5138;TBC1D31;ZBTB49;OFD1;SSX2IP;DYNLT2B;NSUN2;PPP4R3B;TTC26;BYSL;ENSG00000280571;Homo_sapiens_newGene_5270;GTSE1;CLIP1;TBCCD1;IQCG;ATXN7;Homo_sapiens_newGene_4959;ASPM;AHI1;MYCBP2;DZIP1L;FBXO5;UVRAG;KLHL21;MID1;CEP63;PCGF5;TBL1XR1;ANKRD26;EEF1AKMT3;TOPBP1;BBS7;EML4;M…
GO:0000779	condensed chromosome, centromeric region	10	-0.686675408105085	-1.70172904552112	0.0171102661596958	0.166099659795878	2335	ENSG00000165169;ENSG00000120253;ENSG00000005339;ENSG00000151503;ENSG00000151725;ENSG00000129534;ENSG00000117724;ENSG00000040275	DYNLT3;NUP43;CREBBP;NCAPD3;CENPU;MIS18BP1;CENPF;SPDL1
GO:1904949	ATPase complex	10	-0.682608187120744	-1.69164959895596	0.0190114068441065	0.179567199779327	2033	ENSG00000163312;ENSG00000178691;ENSG00000145375;ENSG00000143401	HELQ;SUZ12;SPATA5;ANP32E
GO:0034451	centriolar satellite	32	-0.45568402688043	-1.5235809454635	0.0203327171903882	0.186993410171991	2558	ENSG00000117155;ENSG00000280571;ENSG00000122417;ENSG00000013810;ENSG00000147874;ENSG00000166012;ENSG00000168014;ENSG00000182504;ENSG00000168297;ENSG00000170759;ENSG00000083535	SSX2IP;ENSG00000280571;ODF2L;TACC3;HAUS6;TAF1D;C2CD3;CEP97;PXK;KIF5B;PIBF1
GO:0015629	actin cytoskeleton	96	-0.339669530810415	-1.40994963367685	0.0211640211640212	0.188564937523665	2599	ENSG00000076321;ENSG00000167193;ENSG00000082126;ENSG00000148835;ENSG00000110880;ENSG00000154380;ENSG00000095015;ENSG00000102879;ENSG00000144566;ENSG00000163781;ENSG00000162733;ENSG00000133030;ENSG00000128849;ENSG00000109466;ENSG00000147394;ENSG00000129116;ENSG00000184445;ENSG00000050820;ENSG00000143079;ENSG00000197321;ENSG00000163171;ENSG00000145331;ENSG00000122786;ENSG00000031691;ENSG00000081320…	KLHL20;CRK;MPP4;TAF5;CORO1C;ENAH;MAP3K1;CORO1A;RAB5A;TOPBP1;DDR2;MPRIP;CGNL1;KLHL2;ZNF185;PALLD;KNTC1;BCAR1;CTTNBP2NL;SVIL;CDC42EP3;TRMT10A;CALD1;CENPQ;STK17B;CD2AP
GO:0005815	microtubule organizing center	159	-0.3127321711826	-1.41899544629763	0.0215827338129496	0.188564937523665	2731	ENSG00000100154;ENSG00000156787;ENSG00000046651;ENSG00000117155;ENSG00000275052;ENSG00000105948;ENSG00000280571;ENSG00000130779;ENSG00000113838;ENSG00000066279;ENSG00000135541;ENSG00000158163;ENSG00000198382;ENSG00000182923;ENSG00000180628;ENSG00000107890;ENSG00000123427;ENSG00000163781;ENSG00000138686;ENSG00000204899;ENSG00000168014;ENSG00000169047;ENSG00000134709;ENSG00000151725;ENSG00000100629…	TTC28;TBC1D31;OFD1;SSX2IP;PPP4R3B;TTC26;ENSG00000280571;CLIP1;TBCCD1;ASPM;AHI1;DZIP1L;UVRAG;CEP63;PCGF5;ANKRD26;EEF1AKMT3;TOPBP1;BBS7;MZT1;C2CD3;IRS1;HOOK1;CENPU;CEP128;Homo_sapiens_newGene_4865;LRRCC1;CKAP2L;CKAP2;CNTLN;TOPORS;Homo_sapiens_newGene_4864;CEP170;CEP135;CEP85L;CEP112;CEP152;CEP162;SASS6;E2F1;CCDC68;SPDL1;DISC1
GO:0005938	cell cortex	32	-0.453368361451061	-1.51583851097791	0.0240295748613678	0.204822050166216	3108	Homo_sapiens_newGene_5322;ENSG00000058085;Homo_sapiens_newGene_5138;Homo_sapiens_newGene_5270;ENSG00000116903;ENSG00000113578;ENSG00000133710;ENSG00000128585;ENSG00000056558;ENSG00000099812;ENSG00000198087	Homo_sapiens_newGene_5322;LAMC2;Homo_sapiens_newGene_5138;Homo_sapiens_newGene_5270;EXOC8;FGF1;SPINK5;MKLN1;TRAF1;MISP;CD2AP
GO:0005764	lysosome	84	0.335272368810973	1.39433271415181	0.0250569476082005	0.208493899897808	4989	ENSG00000130707;ENSG00000166189;ENSG00000103811;ENSG00000120053;ENSG00000070371;ENSG00000188811;ENSG00000164733;ENSG00000205356;ENSG00000139832;ENSG00000110719;ENSG00000168890;ENSG00000173930;ENSG00000103091;ENSG00000197746;ENSG00000104763;ENSG00000100600;ENSG00000051620;ENSG00000213420;ENSG00000135404;ENSG00000101152;ENSG00000112812;ENSG00000114388;ENSG00000100299;ENSG00000167671;ENSG00000100099…	ASS1;HPS6;CTSH;GOT1;CLTCL1;NHLRC3;CTSB;TECPR1;RAB20;TCIRG1;TMEM150A;SLCO4C1;WDR59;PSAP;ASAH1;LGMN;HEBP2;GPC2;CD63;DNAJC5;PRSS16;NPRL2;ARSA;UBXN6;HPS4;ANKRD27;Homo_sapiens_newGene_4631;FLCN;RRAGD;RRAGB;GRN;CPQ;CST3;ARSI;HPS1;CDIP1;VMA21;RRAGA;CLEC16A;BRI3;FAF2;UNC13D;ITM2C;HGS;GABARAP;C6orf120
GO:0030054	cell junction	123	-0.319235863327542	-1.37324580770403	0.0301418439716312	0.244971657248019	2806	ENSG00000155380;Homo_sapiens_newGene_4069;ENSG00000115808;ENSG00000114796;ENSG00000104067;ENSG00000144061;ENSG00000143514;ENSG00000111665;ENSG00000135541;ENSG00000079819;ENSG00000079387;ENSG00000154380;ENSG00000095015;ENSG00000170379;ENSG00000046604;ENSG00000081026;ENSG00000128849;ENSG00000164983;ENSG00000172795;ENSG00000105835;ENSG00000107186;ENSG00000050820;ENSG00000275342;ENSG00000111052;ENSG0…	SLC16A1;Homo_sapiens_newGene_4069;STRN;KLHL24;TJP1;NPHP1;TP53BP2;CDCA3;AHI1;EPB41L2;SENP1;ENAH;MAP3K1;TCAF2;DSG2;MAGI3;CGNL1;TMEM65;DCP2;NAMPT;MPDZ;BCAR1;PRAG1;LIN7A;NGFR;PNN;MISP;LIN7C;IQCJ-SCHIP1;ESCO2;CD2AP;AMOTL2
GO:0005925	focal adhesion	53	-0.408637184055507	-1.51886210207384	0.0333951762523191	0.259822076659252	2388	ENSG00000035403;ENSG00000144791;ENSG00000169398;ENSG00000079387;ENSG00000154380;ENSG00000172059;ENSG00000168310;ENSG00000166974;ENSG00000075624;ENSG00000050820;ENSG00000073712;ENSG00000275342;ENSG00000105971;ENSG00000099812;Homo_sapiens_newGene_4309;ENSG00000138448	VCL;LIMD1;PTK2;SENP1;ENAH;KLF11;IRF2;MAPRE2;ACTB;BCAR1;FERMT2;PRAG1;CAV2;MISP;Homo_sapiens_newGene_4309;ITGAV
GO:0055038	recycling endosome membrane	10	0.634544568561101	1.58774991353057	0.0336134453781513	0.259822076659252	529	ENSG00000007516;ENSG00000131242;ENSG00000176720	BAIAP3;RAB11FIP4;BOK
GO:0042995	cell projection	246	-0.269877660526303	-1.28538801048837	0.0344827586206897	0.259822076659252	3281	ENSG00000166352;ENSG00000152582;ENSG00000198825;ENSG00000124659;Homo_sapiens_newGene_5182;ENSG00000119661;ENSG00000167103;ENSG00000144451;ENSG00000113971;Homo_sapiens_newGene_5322;ENSG00000187672;ENSG00000197603;ENSG00000177508;ENSG00000132740;ENSG00000141519;ENSG00000188343;Homo_sapiens_newGene_5138;ENSG00000115808;ENSG00000046651;ENSG00000117155;ENSG00000078140;ENSG00000105948;ENSG00000112578;H…	IFTAP;SPEF2;INPP5F;TBCC;Homo_sapiens_newGene_5182;DNAL1;PIP5KL1;SPAG16;NPHP3;Homo_sapiens_newGene_5322;ERC2;CPLANE1;IRX3;IGHMBP2;CCDC40;CIBAR1;Homo_sapiens_newGene_5138;STRN;OFD1;SSX2IP;UBE2K;TTC26;BYSL;Homo_sapiens_newGene_5270;TBC1D10A;FAM126A;NPHP1;SRGAP2B;IQCG;Homo_sapiens_newGene_4959;AHI1;TMEM17;MYCBP2;DZIP1L;ENAH;CC2D2A;RRM1;SRGAP2C;HYDIN;SETX;BBS7;MKLN1;C2CD3;RP1;CRIPT;IRS1;KLHL2;DLG2;HOM…
GO:0044452	nucleolar part	34	-0.436951817027488	-1.48034399210291	0.0354477611940298	0.259822076659252	1769	ENSG00000109534;ENSG00000072364;ENSG00000124787;ENSG00000138768;ENSG00000148296;ENSG00000119878;ENSG00000083635;ENSG00000179041;ENSG00000163811;ENSG00000105849;ENSG00000067082	GAR1;AFF4;RPP40;USO1;SURF6;CRIPT;NUFIP1;RRS1;WDR43;POLR1F;KLF6
GO:0045335	phagocytic vesicle	18	-0.520464294873418	-1.54096732639592	0.0361216730038023	0.259822076659252	2034	ENSG00000171943;ENSG00000179331;ENSG00000166263;ENSG00000170759;ENSG00000135604;ENSG00000126775	SRGAP2C;RAB39A;STXBP4;KIF5B;STX11;ATG14
GO:0005911	cell-cell junction	70	-0.361638120717345	-1.42313623072623	0.0364298724954463	0.259822076659252	2119	ENSG00000111665;ENSG00000135541;ENSG00000102879;ENSG00000158092;ENSG00000046604;ENSG00000081026;ENSG00000128849;ENSG00000164983;ENSG00000107186;ENSG00000166225;ENSG00000111052;ENSG00000064300;ENSG00000100941;ENSG00000177707;ENSG00000148943;ENSG00000198087;ENSG00000114019	CDCA3;AHI1;CORO1A;NCK1;DSG2;MAGI3;CGNL1;TMEM65;MPDZ;FRS2;LIN7A;NGFR;PNN;NECTIN3;LIN7C;CD2AP;AMOTL2
GO:0098978	glutamatergic synapse	60	-0.380991924851291	-1.4585198764956	0.0384615384615385	0.261843419738157	2313	Homo_sapiens_newGene_4124;ENSG00000106089;ENSG00000138592;ENSG00000108946;ENSG00000156299;ENSG00000102879;ENSG00000135766;ENSG00000137845;ENSG00000083937;ENSG00000109971;ENSG00000154146;ENSG00000067715;ENSG00000070961;ENSG00000135604;ENSG00000145375;ENSG00000138814;ENSG00000132002	Homo_sapiens_newGene_4124;STX1A;USP8;PRKAR1A;TIAM1;CORO1A;EGLN1;ADAM10;CHMP2B;HSPA8;NRGN;SYT1;ATP2B1;STX11;SPATA5;PPP3CA;DNAJB1
GO:0005923	bicellular tight junction	33	-0.441559450691434	-1.48153392745911	0.0385321100917431	0.261843419738157	2571	ENSG00000104067;ENSG00000144061;ENSG00000147649;ENSG00000081026;ENSG00000151276;ENSG00000128849;ENSG00000166025;ENSG00000110092;ENSG00000107186;ENSG00000148943;ENSG00000105810;ENSG00000114019	TJP1;NPHP1;MTDH;MAGI3;MAGI1;CGNL1;AMOTL1;CCND1;MPDZ;LIN7C;CDK6;AMOTL2
GO:0012506	vesicle membrane	53	-0.401057848413787	-1.4906904962722	0.038961038961039	0.261843419738157	2686	ENSG00000102531;ENSG00000119844;ENSG00000107560;ENSG00000091317;Homo_sapiens_newGene_4761;ENSG00000137145;ENSG00000158092;ENSG00000198168;ENSG00000138768;ENSG00000150991;ENSG00000001561;ENSG00000168685;ENSG00000136111;ENSG00000056558;ENSG00000146094;ENSG00000180233;ENSG00000181744;ENSG00000075420;ENSG00000139278	FNDC3A;AFTPH;RAB11FIP2;CMTM6;Homo_sapiens_newGene_4761;DENND4C;NCK1;SVIP;USO1;UBC;ENPP4;IL7R;TBC1D4;TRAF1;DOK3;ZNRF2;DIPK2A;FNDC3B;GLIPR1
GO:0035861	site of double-strand break	15	-0.55629271517013	-1.56491419663109	0.0406189555125725	0.26497971704497	2575	ENSG00000122376;ENSG00000163961;ENSG00000166439;ENSG00000163104;ENSG00000080345;ENSG00000171320	SHLD2;RNF168;RNF169;SMARCAD1;RIF1;ESCO2
GO:0005743	mitochondrial inner membrane	129	0.295546832885896	1.31109123521739	0.0411899313501144	0.26497971704497	3119	ENSG00000198763;ENSG00000198899;ENSG00000144120;ENSG00000198712;ENSG00000198888;ENSG00000148290;ENSG00000198786;ENSG00000154079;ENSG00000125375;ENSG00000182199;Homo_sapiens_newGene_4354;ENSG00000151366;ENSG00000198804;ENSG00000005022;Homo_sapiens_newGene_4112;ENSG00000166816;ENSG00000269743;ENSG00000144659;ENSG00000060762;ENSG00000148950;ENSG00000158828;ENSG00000169021;ENSG00000124523;ENSG0000011…	MT-ND2;MT-ATP6;TMEM177;MT-CO2;MT-ND1;SURF1;MT-ND5;SDHAF4;DMAC2L;SHMT2;Homo_sapiens_newGene_4354;NDUFC2;MT-CO1;SLC25A5;Homo_sapiens_newGene_4112;LDHD;SLC25A53;SLC25A38;MPC1;IMMP1L;PINK1;UQCRFS1;SIRT5;NDUFS8;MRS2;Homo_sapiens_newGene_4941;COX5A;MTG2;MRPL21;MRPL2;MTG1;DMAC1
GO:0005681	spliceosomal complex	53	-0.392065361436516	-1.45726635327665	0.0426716141001855	0.26497971704497	4274	ENSG00000115128;ENSG00000122692;ENSG00000136875;ENSG00000130332;ENSG00000146007;ENSG00000109536;ENSG00000117614;ENSG00000150316;ENSG00000100028;ENSG00000170860;ENSG00000116679;ENSG00000168566;ENSG00000128534;ENSG00000143977;ENSG00000100603;ENSG00000139343;Homo_sapiens_newGene_5001;ENSG00000106355;ENSG00000182004;ENSG00000143751;ENSG00000089682;ENSG00000161547;ENSG00000100941;ENSG00000165630	SF3B6;SMU1;PRPF4;LSM7;ZMAT2;FRG1;SYF2;CWC15;SNRPD3;LSM3;IVNS1ABP;SNRNP48;LSM8;SNRPG;SNW1;SNRPF;Homo_sapiens_newGene_5001;LSM5;SNRPE;SDE2;RBM41;SRSF2;PNN;PRPF18
GO:0031902	late endosome membrane	15	0.534669785878119	1.53362093770786	0.0432989690721649	0.26497971704497	3287	ENSG00000007516;ENSG00000163686;ENSG00000139832;ENSG00000105223;ENSG00000165782;ENSG00000167671;Homo_sapiens_newGene_4631	BAIAP3;ABHD6;RAB20;PLD3;PIP4P1;UBXN6;Homo_sapiens_newGene_4631
GO:0120025	plasma membrane bounded cell projection	240	-0.265697792744249	-1.25977023960114	0.0435540069686411	0.26497971704497	3281	ENSG00000166352;ENSG00000152582;ENSG00000198825;ENSG00000124659;Homo_sapiens_newGene_5182;ENSG00000119661;ENSG00000144451;ENSG00000113971;Homo_sapiens_newGene_5322;ENSG00000187672;ENSG00000197603;ENSG00000177508;ENSG00000132740;ENSG00000141519;ENSG00000188343;Homo_sapiens_newGene_5138;ENSG00000115808;ENSG00000046651;ENSG00000117155;ENSG00000078140;ENSG00000105948;Homo_sapiens_newGene_5270;ENSG000…	IFTAP;SPEF2;INPP5F;TBCC;Homo_sapiens_newGene_5182;DNAL1;SPAG16;NPHP3;Homo_sapiens_newGene_5322;ERC2;CPLANE1;IRX3;IGHMBP2;CCDC40;CIBAR1;Homo_sapiens_newGene_5138;STRN;OFD1;SSX2IP;UBE2K;TTC26;Homo_sapiens_newGene_5270;TBC1D10A;FAM126A;NPHP1;SRGAP2B;IQCG;Homo_sapiens_newGene_4959;AHI1;TMEM17;MYCBP2;DZIP1L;ENAH;CC2D2A;SRGAP2C;HYDIN;SETX;BBS7;MKLN1;C2CD3;RP1;CRIPT;IRS1;KLHL2;DLG2;HOMER1;MNS1;CEP128;TC…
GO:0000784	nuclear chromosome, telomeric region	13	-0.570299128004446	-1.52862160117169	0.0439770554493308	0.26497971704497	3744	Homo_sapiens_newGene_4295;ENSG00000152457;ENSG00000094916;ENSG00000020922;ENSG00000147601;ENSG00000085224	Homo_sapiens_newGene_4295;DCLRE1C;CBX5;MRE11;TERF1;ATRX
GO:0044441	ciliary part	98	-0.324118978637601	-1.34642873867663	0.0461811722912966	0.273544142742381	3281	ENSG00000152582;ENSG00000124659;ENSG00000119661;ENSG00000144451;ENSG00000113971;ENSG00000197603;ENSG00000141519;ENSG00000188343;ENSG00000046651;ENSG00000117155;ENSG00000105948;ENSG00000144061;Homo_sapiens_newGene_4959;ENSG00000135541;ENSG00000186889;ENSG00000158163;ENSG00000048342;ENSG00000157423;ENSG00000138686;ENSG00000168014;ENSG00000104237;ENSG00000169047;ENSG00000138587;ENSG00000100629;ENSG0…	SPEF2;TBCC;DNAL1;SPAG16;NPHP3;CPLANE1;CCDC40;CIBAR1;OFD1;SSX2IP;TTC26;NPHP1;Homo_sapiens_newGene_4959;AHI1;TMEM17;DZIP1L;CC2D2A;HYDIN;BBS7;C2CD3;RP1;IRS1;MNS1;CEP128;TCTN1;Homo_sapiens_newGene_4865;TCP11;EFCAB7;TOPORS;Homo_sapiens_newGene_4864;CEP170;MACIR;ATG14;CENPF;CEP162;CCDC68;DISC1
GO:0090734	site of DNA damage	13	-0.564825578002313	-1.51395037626971	0.0478011472275335	0.278420717184932	3224	ENSG00000119906;ENSG00000122376;ENSG00000163961;ENSG00000166439;ENSG00000163104;ENSG00000080345;ENSG00000171320	SLF2;SHLD2;RNF168;RNF169;SMARCAD1;RIF1;ESCO2
GO:0043204	perikaryon	22	0.47042674369132	1.48032254162929	0.0512820512820513	0.280293175905543	2303	ENSG00000130707;ENSG00000167136;ENSG00000101188;Homo_sapiens_newGene_4229;ENSG00000094631;ENSG00000135821;ENSG00000107954	ASS1;ENDOG;NTSR1;Homo_sapiens_newGene_4229;HDAC6;GLUL;NEURL1
GO:0005929	cilium	129	-0.303915239640007	-1.31800697243867	0.0513274336283186	0.280293175905543	3404	ENSG00000114446;ENSG00000203780;ENSG00000166352;ENSG00000152582;ENSG00000124659;ENSG00000119661;ENSG00000081870;ENSG00000144451;ENSG00000113971;ENSG00000197603;ENSG00000141519;ENSG00000188343;ENSG00000046651;ENSG00000117155;ENSG00000105948;ENSG00000144061;ENSG00000114473;Homo_sapiens_newGene_4959;ENSG00000135541;ENSG00000186889;ENSG00000158163;ENSG00000048342;ENSG00000157423;ENSG00000138686;ENSG0…	IFT57;FANK1;IFTAP;SPEF2;TBCC;DNAL1;HSPB11;SPAG16;NPHP3;CPLANE1;CCDC40;CIBAR1;OFD1;SSX2IP;TTC26;NPHP1;IQCG;Homo_sapiens_newGene_4959;AHI1;TMEM17;DZIP1L;CC2D2A;HYDIN;BBS7;C2CD3;RP1;IFT74;IRS1;IFT80;MNS1;CEP128;TCTN1;Homo_sapiens_newGene_4865;FSIP1;TCP11;EFCAB7;TOPORS;Homo_sapiens_newGene_4864;CEP170;MACIR;ATG14;CENPF;CEP162;CCDC68;DISC1
GO:1990904	ribonucleoprotein complex	136	-0.297507291465742	-1.30281097803073	0.0513274336283186	0.280293175905543	1976	ENSG00000132740;ENSG00000109534;ENSG00000116679;ENSG00000168566;ENSG00000153250;ENSG00000037474;ENSG00000134056;ENSG00000126653;Homo_sapiens_newGene_5001;ENSG00000107338;ENSG00000124787;ENSG00000116747;ENSG00000148296;ENSG00000136897;ENSG00000108256;ENSG00000163874;ENSG00000058729;ENSG00000130810;ENSG00000152518;ENSG00000117174;ENSG00000083635;ENSG00000089682;ENSG00000100583;ENSG00000198042;ENSG0…	IGHMBP2;GAR1;IVNS1ABP;SNRNP48;RBMS1;NSUN2;MRPS36;NSRP1;Homo_sapiens_newGene_5001;SHB;RPP40;RO60;SURF6;MRPL50;NUFIP2;ZC3H12A;RIOK2;PPAN;ZFP36L2;ZNHIT6;NUFIP1;RBM41;SAMD15;MAK16;ZFP36;UTP20;SSB;UTP3;RRS1;BARD1;RBMS3;PNN;ZFP36L1;SRFBP1
GO:0043296	apical junction complex	18	-0.502120189620461	-1.48665492282624	0.0513307984790875	0.280293175905543	2571	ENSG00000144061;ENSG00000081026;ENSG00000128849;ENSG00000107186;ENSG00000148943;ENSG00000114019	NPHP1;MAGI3;CGNL1;MPDZ;LIN7C;AMOTL2
GO:0000794	condensed nuclear chromosome	19	-0.485089453261115	-1.44273891064157	0.0551181102362205	0.293897640409155	1713	ENSG00000062650;ENSG00000163781;ENSG00000196074;ENSG00000165181;ENSG00000164754;ENSG00000179041;ENSG00000129534;ENSG00000161860	WAPL;TOPBP1;SYCP2;SHOC1;RAD21;RRS1;MIS18BP1;SYCE2
GO:0031305	integral component of mitochondrial inner membrane	15	0.514154790040028	1.47477671649829	0.0556701030927835	0.293897640409155	125	ENSG00000198727;ENSG00000144120	MT-CYB;TMEM177
GO:0043195	terminal bouton	12	0.566044237274863	1.5012586830792	0.0568421052631579	0.293897640409155	5499	ENSG00000101188;ENSG00000090013;ENSG00000101152;ENSG00000106367;ENSG00000063245;ENSG00000166333;ENSG00000151532;ENSG00000092531;ENSG00000171867;ENSG00000092964	NTSR1;BLVRB;DNAJC5;AP1S1;EPN1;ILK;VTI1A;SNAP23;PRNP;DPYSL2
GO:1902494	catalytic complex	244	-0.259470532660301	-1.23462260124965	0.0574912891986063	0.293897640409155	2682	ENSG00000141425;ENSG00000114796;Homo_sapiens_newGene_4076;ENSG00000076321;Homo_sapiens_newGene_2946;ENSG00000151893;ENSG00000213123;ENSG00000036549;ENSG00000134056;ENSG00000005339;ENSG00000165417;ENSG00000100393;ENSG00000107371;ENSG00000174842;ENSG00000145388;ENSG00000165389;ENSG00000119698;ENSG00000148835;ENSG00000163312;ENSG00000163961;ENSG00000136891;ENSG00000139146;Homo_sapiens_newGene_5001;H…	RPRD1A;KLHL24;Homo_sapiens_newGene_4076;KLHL20;Homo_sapiens_newGene_2946;CACUL1;DYNLT2B;ZZZ3;MRPS36;CREBBP;GTF2A1;EP300;EXOSC3;GLMN;METTL14;SPTSSA;PPP4R4;TAF5;HELQ;RNF168;TEX10;SINHCAF;Homo_sapiens_newGene_5001;Homo_sapiens_newGene_5032;DCUN1D4;KLHL21;RPP40;ZC3H13;BRMS1L;TBL1XR1;FBXW7;RRM1;KBTBD4;SAP30;PGGT1B;SPOPL;KLHL23;IRS1;KLHL2;Homo_sapiens_newGene_4092;ADAT2;SUZ12;PPP1R15A;KDM6A;BARD1;KBTBD…
GO:0070160	occluding junction	15	-0.542329462789217	-1.52563399164881	0.058027079303675	0.293897640409155	2571	ENSG00000144061;ENSG00000081026;ENSG00000128849;ENSG00000107186;ENSG00000148943;ENSG00000114019	NPHP1;MAGI3;CGNL1;MPDZ;LIN7C;AMOTL2
GO:0009897	external side of plasma membrane	33	-0.414159700403472	-1.38960143775255	0.0623853211009174	0.309983646353816	2539	ENSG00000182220;ENSG00000166825;ENSG00000163513;ENSG00000104687;ENSG00000049249;ENSG00000168685;ENSG00000120658;ENSG00000072657;ENSG00000109738;ENSG00000064300;ENSG00000138448	ATP6AP2;ANPEP;TGFBR2;GSR;TNFRSF9;IL7R;ENOX1;TRHDE;GLRB;NGFR;ITGAV
GO:0005657	replication fork	11	-0.590370641963066	-1.50330328603985	0.0629770992366412	0.309983646353816	2889	ENSG00000160949;ENSG00000035928;ENSG00000149554;ENSG00000163104;ENSG00000196584;ENSG00000276043	TONSL;RFC1;CHEK1;SMARCAD1;XRCC2;UHRF1
GO:1990234	transferase complex	153	-0.289334232324992	-1.29182009446363	0.0643382352941176	0.312285001719986	2641	ENSG00000114796;Homo_sapiens_newGene_4076;ENSG00000076321;Homo_sapiens_newGene_2946;ENSG00000151893;ENSG00000036549;ENSG00000134056;ENSG00000005339;ENSG00000165417;ENSG00000100393;ENSG00000174842;ENSG00000145388;ENSG00000165389;ENSG00000148835;ENSG00000163961;ENSG00000136891;Homo_sapiens_newGene_5032;ENSG00000109184;ENSG00000162413;ENSG00000123200;ENSG00000109670;ENSG00000123444;ENSG00000164219;E…	KLHL24;Homo_sapiens_newGene_4076;KLHL20;Homo_sapiens_newGene_2946;CACUL1;ZZZ3;MRPS36;CREBBP;GTF2A1;EP300;GLMN;METTL14;SPTSSA;TAF5;RNF168;TEX10;Homo_sapiens_newGene_5032;DCUN1D4;KLHL21;ZC3H13;FBXW7;KBTBD4;PGGT1B;SPOPL;KLHL23;IRS1;KLHL2;Homo_sapiens_newGene_4092;SUZ12;KDM6A;BARD1;KBTBD8;KLHL28;TOPORS;AEBP2;KLHL11;NAA25;ATG14;KBTBD6;NAA15;EEA1;POLR1F
GO:1904813	ficolin-1-rich granule lumen	13	0.531955319012784	1.46061980824836	0.0688935281837161	0.3253771799151	3483	ENSG00000103811;ENSG00000146425;ENSG00000104763;ENSG00000119801;ENSG00000121410;Homo_sapiens_newGene_5416	CTSH;DYNLT1;ASAH1;YPEL5;A1BG;Homo_sapiens_newGene_5416
GO:0005924	cell-substrate adherens junction	19	-0.47704445192664	-1.41881170219912	0.0688976377952756	0.3253771799151	1791	ENSG00000079387;ENSG00000154380;ENSG00000050820;ENSG00000275342;ENSG00000099812	SENP1;ENAH;BCAR1;PRAG1;MISP
GO:0005887	integral component of plasma membrane	148	0.277047097857898	1.25010928395504	0.072562358276644	0.338115129092573	2843	ENSG00000174327;ENSG00000175344;ENSG00000105767;ENSG00000174669;ENSG00000149256;ENSG00000152315;ENSG00000102996;ENSG00000083454;ENSG00000196338;ENSG00000135124;ENSG00000167700;ENSG00000129951;ENSG00000164050;ENSG00000064309;ENSG00000163347;ENSG00000169758;ENSG00000181754;ENSG00000141524;ENSG00000099822;ENSG00000101188;ENSG00000130821;ENSG00000168890;ENSG00000173930;ENSG00000144857;ENSG00000173530…	SLC16A13;CHRNA7;CADM4;SLC29A2;TENM4;KCNK13;MMP15;P2RX5;NLGN3;P2RX4;MFSD3;PLPPR3;PLXNB1;CDON;CLDN1;TMEM266;AMIGO1;TMC6;HCN2;NTSR1;SLC6A8;TMEM150A;SLCO4C1;BOC;TNFRSF10D;DLG3;REEP2;SCARB1;TMC8;SLC12A7;SLC6A9;ROM1;Homo_sapiens_newGene_5345;SLC26A1;SHANK3;SLC2A8;Homo_sapiens_newGene_657;LRRC8E;Homo_sapiens_newGene_656;CD46
GO:0031224	intrinsic component of membrane	154	0.274288845009871	1.24908090998865	0.0738255033557047	0.339474613768614	3060	ENSG00000174327;ENSG00000184602;ENSG00000186326;ENSG00000144120;ENSG00000111981;ENSG00000196358;ENSG00000105767;ENSG00000152315;ENSG00000125875;ENSG00000167700;ENSG00000178607;ENSG00000129951;ENSG00000164050;ENSG00000124098;ENSG00000174564;ENSG00000106638;ENSG00000181754;ENSG00000198855;ENSG00000101188;ENSG00000168890;ENSG00000173930;ENSG00000155254;ENSG00000173530;ENSG00000269743;ENSG00000082458…	SLC16A13;SNN;RGS9BP;TMEM177;ULBP1;NTNG2;CADM4;KCNK13;TBC1D20;MFSD3;ERN1;PLPPR3;PLXNB1;FAM210B;IL20RB;TBL2;AMIGO1;FICD;NTSR1;TMEM150A;SLCO4C1;MARVELD1;TNFRSF10D;SLC25A53;DLG3;SLC27A5;ULBP3;FITM2;PIGV;ROM1;PINK1;RTN4;Homo_sapiens_newGene_5345;SLC26A1;SHANK3;SMO;IGSF3;CD46;FKBP1B;CD44;VPS51;DMPK
GO:0014069	postsynaptic density of dendrite	61	-0.34462739249087	-1.32162601697341	0.0769230769230769	0.340504302581549	2779	ENSG00000174013;ENSG00000167461;ENSG00000115808;ENSG00000126945;ENSG00000119866;ENSG00000196369;ENSG00000106089;ENSG00000138592;ENSG00000135766;ENSG00000137845;ENSG00000171943;ENSG00000083937;ENSG00000119878;ENSG00000150672;ENSG00000154146;ENSG00000152413;ENSG00000107186;ENSG00000064300;ENSG00000148943;ENSG00000132002	FBXO45;RAB8A;STRN;HNRNPH2;BCL11A;SRGAP2B;STX1A;USP8;EGLN1;ADAM10;SRGAP2C;CHMP2B;CRIPT;DLG2;NRGN;HOMER1;MPDZ;NGFR;LIN7C;DNAJB1
GO:0031965	nuclear membrane	93	-0.315352279931288	-1.29864682572771	0.0770609318996416	0.340504302581549	2110	ENSG00000143337;ENSG00000174106;ENSG00000169905;ENSG00000116030;ENSG00000106723;ENSG00000106089;ENSG00000079387;ENSG00000054654;ENSG00000137575;ENSG00000186767;ENSG00000126804;ENSG00000065183;ENSG00000213024;ENSG00000153207;ENSG00000111581;ENSG00000120802;ENSG00000091039;ENSG00000132466;ENSG00000080345;ENSG00000163002;ENSG00000047410;ENSG00000105821;ENSG00000136492;ENSG00000105810	TOR1AIP1;LEMD3;TOR1AIP2;SUMO1;SPIN1;STX1A;SENP1;SYNE2;SDCBP;SPIN4;ZBTB1;WDR3;NUP62;AHCTF1;NUP107;TMPO;OSBPL8;ANKRD17;RIF1;NUP35;TPR;DNAJC2;BRIP1;CDK6
GO:0031248	protein acetyltransferase complex	18	-0.474694308415965	-1.40545360459936	0.0779467680608365	0.340504302581549	2436	ENSG00000005339;ENSG00000100393;ENSG00000148835;Homo_sapiens_newGene_4092;ENSG00000111300;ENSG00000164134	CREBBP;EP300;TAF5;Homo_sapiens_newGene_4092;NAA25;NAA15
GO:1902493	acetyltransferase complex	18	-0.474694308415965	-1.40545360459936	0.0779467680608365	0.340504302581549	2436	ENSG00000005339;ENSG00000100393;ENSG00000148835;Homo_sapiens_newGene_4092;ENSG00000111300;ENSG00000164134	CREBBP;EP300;TAF5;Homo_sapiens_newGene_4092;NAA25;NAA15
GO:0032587	ruffle membrane	13	0.521977940085023	1.43322435457881	0.0793319415448852	0.341394025604552	2723	ENSG00000143878;ENSG00000078018;ENSG00000067560;ENSG00000023902;ENSG00000035115;ENSG00000177106	RHOB;MAP2;RHOA;PLEKHO1;SH3YL1;EPS8L2
GO:0044463	cell projection part	186	-0.270893308521116	-1.24683162120009	0.0810810810810811	0.341394025604552	2119	ENSG00000152582;ENSG00000198825;ENSG00000124659;ENSG00000119661;ENSG00000144451;ENSG00000113971;ENSG00000187672;ENSG00000197603;ENSG00000132740;ENSG00000141519;ENSG00000188343;ENSG00000115808;ENSG00000046651;ENSG00000117155;ENSG00000078140;ENSG00000105948;ENSG00000144061;ENSG00000196369;Homo_sapiens_newGene_4959;ENSG00000135541;ENSG00000186889;ENSG00000158163;ENSG00000048342;ENSG00000171943;ENSG0…	SPEF2;INPP5F;TBCC;DNAL1;SPAG16;NPHP3;ERC2;CPLANE1;IGHMBP2;CCDC40;CIBAR1;STRN;OFD1;SSX2IP;UBE2K;TTC26;NPHP1;SRGAP2B;Homo_sapiens_newGene_4959;AHI1;TMEM17;DZIP1L;CC2D2A;SRGAP2C;HYDIN;SETX;BBS7;C2CD3;RP1;CRIPT;IRS1;DLG2;HOMER1;MNS1;CEP128;TCTN1;Homo_sapiens_newGene_4865;SACS;UTRN;MPDZ;TCP11;EFCAB7;ELFN1;NGFR;TOPORS;Homo_sapiens_newGene_4864;CEP170;MACIR;ATG14;CENPF;CEP162;EEA1;CCDC68;NEGR1;DISC1
GO:0120038	plasma membrane bounded cell projection part	186	-0.270893308521116	-1.24683162120009	0.0810810810810811	0.341394025604552	2119	ENSG00000152582;ENSG00000198825;ENSG00000124659;ENSG00000119661;ENSG00000144451;ENSG00000113971;ENSG00000187672;ENSG00000197603;ENSG00000132740;ENSG00000141519;ENSG00000188343;ENSG00000115808;ENSG00000046651;ENSG00000117155;ENSG00000078140;ENSG00000105948;ENSG00000144061;ENSG00000196369;Homo_sapiens_newGene_4959;ENSG00000135541;ENSG00000186889;ENSG00000158163;ENSG00000048342;ENSG00000171943;ENSG0…	SPEF2;INPP5F;TBCC;DNAL1;SPAG16;NPHP3;ERC2;CPLANE1;IGHMBP2;CCDC40;CIBAR1;STRN;OFD1;SSX2IP;UBE2K;TTC26;NPHP1;SRGAP2B;Homo_sapiens_newGene_4959;AHI1;TMEM17;DZIP1L;CC2D2A;SRGAP2C;HYDIN;SETX;BBS7;C2CD3;RP1;CRIPT;IRS1;DLG2;HOMER1;MNS1;CEP128;TCTN1;Homo_sapiens_newGene_4865;SACS;UTRN;MPDZ;TCP11;EFCAB7;ELFN1;NGFR;TOPORS;Homo_sapiens_newGene_4864;CEP170;MACIR;ATG14;CENPF;CEP162;EEA1;CCDC68;NEGR1;DISC1
GO:0031012	extracellular matrix	49	0.354036568653755	1.32469040194863	0.08207343412527	0.341458397613905	2605	ENSG00000173269;ENSG00000166670;ENSG00000196611;ENSG00000102996;ENSG00000166106;Homo_sapiens_newGene_4930;ENSG00000172037;ENSG00000213420;ENSG00000099953;ENSG00000130702;ENSG00000143382;ENSG00000129038;ENSG00000179403	MMRN2;MMP10;MMP1;MMP15;ADAMTS15;Homo_sapiens_newGene_4930;LAMB2;GPC2;MMP11;LAMA5;ADAMTSL4;LOXL1;VWA1
GO:0005581	collagen trimer	23	-0.443920625823542	-1.38403740989331	0.0837988826815642	0.344535344275905	3302	ENSG00000083444;ENSG00000106333;ENSG00000196739;ENSG00000111799;ENSG00000204262;ENSG00000065618;ENSG00000122884;ENSG00000084636;ENSG00000156504	PLOD1;PCOLCE;COL27A1;COL12A1;COL5A2;COL17A1;P4HA1;COL16A1;PABIR2
GO:0030139	endocytic vesicle	28	-0.426485009150272	-1.39854441883766	0.0850277264325323	0.345522707167696	2034	ENSG00000171943;ENSG00000150991;ENSG00000110047;ENSG00000179331;ENSG00000166263;ENSG00000135604;ENSG00000064300;ENSG00000126775;ENSG00000198087	SRGAP2C;UBC;EHD1;RAB39A;STXBP4;STX11;NGFR;ATG14;CD2AP
GO:0005811	lipid droplet	21	0.436643592055703	1.36562637714421	0.086864406779661	0.34892901452931	1200	ENSG00000160285;Homo_sapiens_newGene_4914;Homo_sapiens_newGene_5050;ENSG00000139832	LSS;Homo_sapiens_newGene_4914;Homo_sapiens_newGene_5050;RAB20
GO:0035869	ciliary transition zone	20	-0.463060269091228	-1.39752376861091	0.0893203883495146	0.354318446644233	3403	ENSG00000124659;ENSG00000197603;ENSG00000123810;ENSG00000144061;ENSG00000135541;ENSG00000186889;ENSG00000048342;ENSG00000104237;ENSG00000204852;ENSG00000197579;ENSG00000181751	TBCC;CPLANE1;B9D2;NPHP1;AHI1;TMEM17;CC2D2A;RP1;TCTN1;TOPORS;MACIR
GO:0046658	anchored component of plasma membrane	10	0.577933597002823	1.44609861013929	0.0903361344537815	0.354318446644233	2955	ENSG00000111981;ENSG00000196358;ENSG00000063660;ENSG00000131019;ENSG00000213420;ENSG00000124785	ULBP1;NTNG2;GPC1;ULBP3;GPC2;NRN1
GO:0045111	intermediate filament cytoskeleton	25	-0.437387508351577	-1.39699000132828	0.0912476722532588	0.354318446644233	3912	ENSG00000178896;ENSG00000144824;ENSG00000162408;ENSG00000141376;ENSG00000112159;ENSG00000172262;ENSG00000080503;ENSG00000130779;ENSG00000187231;ENSG00000054654;ENSG00000065243;ENSG00000138587;ENSG00000100941;ENSG00000162946	EXOSC4;PHLDB2;NOL9;BCAS3;MDN1;ZNF131;SMARCA2;CLIP1;SESTD1;SYNE2;PKN2;MNS1;PNN;DISC1
GO:0034708	methyltransferase complex	15	-0.506173369838668	-1.42392282123428	0.0928433268858801	0.356552741771107	3336	ENSG00000164944;ENSG00000145388;ENSG00000136891;ENSG00000123200;ENSG00000178691;ENSG00000147050;ENSG00000139154	VIRMA;METTL14;TEX10;ZC3H13;SUZ12;KDM6A;AEBP2
GO:0097546	ciliary base	18	-0.465242418866181	-1.37746887421077	0.0950570342205323	0.36108621694756	3281	ENSG00000113971;ENSG00000188343;ENSG00000167461;ENSG00000144061;Homo_sapiens_newGene_4124;ENSG00000112144;ENSG00000110318;ENSG00000162946	NPHP3;CIBAR1;RAB8A;NPHP1;Homo_sapiens_newGene_4124;CILK1;CEP126;DISC1
GO:0005669	transcription factor TFIID complex	17	-0.478701943794531	-1.38802605880569	0.10019267822736	0.373336082126441	3095	ENSG00000165417;ENSG00000148835;Homo_sapiens_newGene_5032;ENSG00000130699;ENSG00000064313;ENSG00000141384	GTF2A1;TAF5;Homo_sapiens_newGene_5032;TAF4;TAF2;TAF4B
GO:0005913	cell-cell adherens junction	11	0.530190157513989	1.38054850154976	0.100418410041841	0.373336082126441	778	ENSG00000105767;ENSG00000149115;Homo_sapiens_newGene_5427	CADM4;TNKS1BP1;Homo_sapiens_newGene_5427
GO:0035097	histone methyltransferase complex	14	-0.504418438814188	-1.39112694878271	0.101503759398496	0.373398871139067	3336	ENSG00000110851;ENSG00000094916;ENSG00000136891;ENSG00000178691;ENSG00000147050;ENSG00000139154	PRDM4;CBX5;TEX10;SUZ12;KDM6A;AEBP2
GO:0098562	cytoplasmic side of membrane	13	0.502325095588635	1.37926242782691	0.104384133611691	0.379935151630746	4916	ENSG00000157978;ENSG00000101188;Homo_sapiens_newGene_4631;ENSG00000063245;ENSG00000132535;ENSG00000137878;ENSG00000089486;ENSG00000263155	LDLRAP1;NTSR1;Homo_sapiens_newGene_4631;EPN1;DLG4;GCOM1;CDIP1;MYZAP
GO:0043679	axon terminus	13	0.499140388018809	1.37051799611675	0.106471816283925	0.379935151630746	2430	ENSG00000120053;ENSG00000101188;ENSG00000135821;ENSG00000090013;ENSG00000101152	GOT1;NTSR1;GLUL;BLVRB;DNAJC5
GO:0043197	dendritic spine	37	-0.381945447101843	-1.32046499538671	0.106542056074766	0.379935151630746	2582	ENSG00000115808;Homo_sapiens_newGene_4124;ENSG00000126368;ENSG00000196369;ENSG00000138592;ENSG00000156299;ENSG00000137845;ENSG00000198121;ENSG00000171943;ENSG00000115540;ENSG00000119878;ENSG00000132002	STRN;Homo_sapiens_newGene_4124;NR1D1;SRGAP2B;USP8;TIAM1;ADAM10;LPAR1;SRGAP2C;MOB4;CRIPT;DNAJB1
GO:0030055	cell-substrate junction	20	-0.448241686852131	-1.35280103535441	0.112621359223301	0.397557589177415	1791	ENSG00000126746;ENSG00000079387;ENSG00000154380;ENSG00000050820;ENSG00000275342;ENSG00000099812	ZNF384;SENP1;ENAH;BCAR1;PRAG1;MISP
GO:0031966	mitochondrial membrane	120	0.274353957833699	1.20348008915774	0.115740740740741	0.40448343079922	3898	ENSG00000198840;ENSG00000144120;ENSG00000185818;ENSG00000160703;Homo_sapiens_newGene_4436;ENSG00000177427;ENSG00000176720;ENSG00000198886;ENSG00000154079;ENSG00000165943;ENSG00000175567;ENSG00000124098;ENSG00000125375;ENSG00000182199;ENSG00000198695;ENSG00000133027;ENSG00000166816;ENSG00000163516;ENSG00000269743;ENSG00000068120;ENSG00000158828;ENSG00000110497;ENSG00000153094;ENSG00000110717;Homo_…	MT-ND3;TMEM177;NAT8L;NLRX1;Homo_sapiens_newGene_4436;MIEF2;BOK;MT-ND4;SDHAF4;MOAP1;UCP2;FAM210B;DMAC2L;SHMT2;MT-ND6;PEMT;LDHD;ANKZF1;SLC25A53;COASY;PINK1;AMBRA1;BCL2L11;NDUFS8;Homo_sapiens_newGene_4941;MTG2;MRPL21;MRPL2;C19orf12;DMPK;DMAC1;MAVS;NIPSNAP2;TIMMDC1;TIMM17B;MSTO1;MRPL41;MCUB;TIMM29;SMDT1
GO:0060170	ciliary membrane	16	0.46176343822591	1.33815495311922	0.118997912317328	0.411748899315819	3268	ENSG00000186326;ENSG00000205795;ENSG00000125124;ENSG00000149489;ENSG00000251322;ENSG00000128602;Homo_sapiens_newGene_7271;ENSG00000174483	RGS9BP;CYS1;BBS2;ROM1;SHANK3;SMO;Homo_sapiens_newGene_7271;BBS1
GO:0030659	cytoplasmic vesicle membrane	49	-0.348052453757307	-1.2864926062688	0.122448979591837	0.418569334141997	2686	ENSG00000119844;ENSG00000107560;ENSG00000091317;Homo_sapiens_newGene_4761;ENSG00000137145;ENSG00000198168;ENSG00000138768;ENSG00000150991;ENSG00000001561;ENSG00000168685;ENSG00000136111;ENSG00000146094;ENSG00000180233;ENSG00000181744;ENSG00000139278	AFTPH;RAB11FIP2;CMTM6;Homo_sapiens_newGene_4761;DENND4C;SVIP;USO1;UBC;ENPP4;IL7R;TBC1D4;DOK3;ZNRF2;DIPK2A;GLIPR1
GO:0045177	apical part of cell	37	-0.373503353917633	-1.29127892019684	0.123364485981308	0.418569334141997	2323	ENSG00000104290;ENSG00000066279;ENSG00000128641;ENSG00000155097;ENSG00000046604;ENSG00000152413;ENSG00000107186;ENSG00000104267;ENSG00000114019	FZD3;ASPM;MYO1B;ATP6V1C1;DSG2;HOMER1;MPDZ;CA2;AMOTL2
GO:0005775	vacuolar lumen	13	0.482345393942392	1.32440303091074	0.125260960334029	0.420917397073863	4989	ENSG00000188811;ENSG00000104763;ENSG00000051620;ENSG00000213420;ENSG00000030582;ENSG00000113194;ENSG00000092929;ENSG00000185127	NHLRC3;ASAH1;HEBP2;GPC2;GRN;FAF2;UNC13D;C6orf120
GO:0000145	exocyst	10	-0.550392123278991	-1.3639898146266	0.127376425855513	0.423949607859954	3135	ENSG00000182473;ENSG00000144036;ENSG00000116903;ENSG00000138190;ENSG00000070367	EXOC7;EXOC6B;EXOC8;EXOC6;EXOC5
GO:0005746	mitochondrial respiratory chain	19	0.433145402172485	1.33312474297303	0.129554655870445	0.427131536732749	4744	ENSG00000154079;ENSG00000112695;ENSG00000110717;Homo_sapiens_newGene_4941;ENSG00000115944;ENSG00000139180;Homo_sapiens_newGene_4944;ENSG00000184983	SDHAF4;COX7A2;NDUFS8;Homo_sapiens_newGene_4941;COX7A2L;NDUFA9;Homo_sapiens_newGene_4944;NDUFA6
GO:0030135	coated vesicle	24	-0.413517162807999	-1.30041791440352	0.133580705009276	0.434751951649459	3828	ENSG00000180398;ENSG00000103888;ENSG00000198825;ENSG00000171700;ENSG00000119844;Homo_sapiens_newGene_4761;ENSG00000138768;ENSG00000168685;ENSG00000157107;ENSG00000064300;ENSG00000181744	MCFD2;CEMIP;INPP5F;RGS19;AFTPH;Homo_sapiens_newGene_4761;USO1;IL7R;FCHO2;NGFR;DIPK2A
GO:0031410	cytoplasmic vesicle	220	-0.247553283715722	-1.16192533998362	0.135181975736568	0.434751951649459	2471	ENSG00000196865;ENSG00000160949;ENSG00000107560;ENSG00000157625;ENSG00000091317;ENSG00000130779;Homo_sapiens_newGene_4761;ENSG00000165006;ENSG00000196369;ENSG00000116903;ENSG00000137145;ENSG00000104205;ENSG00000198382;ENSG00000198168;ENSG00000138768;ENSG00000171943;ENSG00000178996;ENSG00000153339;ENSG00000092871;ENSG00000155097;ENSG00000133710;ENSG00000150991;ENSG00000001561;ENSG00000177409;ENSG0…	NHLRC2;TONSL;RAB11FIP2;TAB3;CMTM6;CLIP1;Homo_sapiens_newGene_4761;UBAP1;SRGAP2B;EXOC8;DENND4C;SGK3;UVRAG;SVIP;USO1;SRGAP2C;SNX18;TRAPPC8;RFFL;ATP6V1C1;SPINK5;UBC;ENPP4;SAMD9L;IL7R;TBC1D4;SPESP1;DOK3;RAB39A;ZNRF2;STXBP4;AMOTL1;MPDZ;TCP11;LY6K;FCHO2;STX11;NGFR;UHRF1BP1L;RGS17;DIPK2A;ATG14;ANP32E;EEA1;CD2AP;GLIPR1;ARRDC3;PTX3;AMOTL2
GO:0044438	microbody part	12	0.493911423332213	1.30994852366889	0.136842105263158	0.434751951649459	4782	ENSG00000156521;Homo_sapiens_newGene_3942;ENSG00000107537;ENSG00000088888;ENSG00000242612;ENSG00000115425;ENSG00000213965;ENSG00000157326	TYSND1;Homo_sapiens_newGene_3942;PHYH;MAVS;DECR2;PECR;NUDT19;DHRS4
GO:0044439	peroxisomal part	12	0.493911423332213	1.30994852366889	0.136842105263158	0.434751951649459	4782	ENSG00000156521;Homo_sapiens_newGene_3942;ENSG00000107537;ENSG00000088888;ENSG00000242612;ENSG00000115425;ENSG00000213965;ENSG00000157326	TYSND1;Homo_sapiens_newGene_3942;PHYH;MAVS;DECR2;PECR;NUDT19;DHRS4
GO:0000323	lytic vacuole	49	0.329681941380925	1.23356325902655	0.146868250539957	0.462401699186967	4989	ENSG00000166189;ENSG00000103811;ENSG00000188811;ENSG00000205356;ENSG00000168890;ENSG00000173930;ENSG00000103091;ENSG00000104763;ENSG00000051620;ENSG00000213420;ENSG00000101152;ENSG00000112812;ENSG00000114388;ENSG00000167671;ENSG00000100099;ENSG00000105186;Homo_sapiens_newGene_4631;ENSG00000154803;ENSG00000030582;ENSG00000107521;ENSG00000089486;ENSG00000160131;ENSG00000038532;ENSG00000164713;ENSG0…	HPS6;CTSH;NHLRC3;TECPR1;TMEM150A;SLCO4C1;WDR59;ASAH1;HEBP2;GPC2;DNAJC5;PRSS16;NPRL2;UBXN6;HPS4;ANKRD27;Homo_sapiens_newGene_4631;FLCN;GRN;HPS1;CDIP1;VMA21;CLEC16A;BRI3;FAF2;UNC13D;ITM2C;C6orf120
GO:0005791	rough endoplasmic reticulum	15	-0.467256689807501	-1.31444580777402	0.148936170212766	0.462581459321096	1300	ENSG00000094975;ENSG00000145996;ENSG00000064300;ENSG00000180801	SUCO;CDKAL1;NGFR;ARSJ
GO:0005770	late endosome	31	0.371439717973185	1.27190836832318	0.14957264957265	0.462581459321096	3382	ENSG00000007516;ENSG00000103811;ENSG00000136868;ENSG00000110719;ENSG00000137561;ENSG00000100600;ENSG00000135404;ENSG00000167671;ENSG00000151502;ENSG00000105186;Homo_sapiens_newGene_4631;ENSG00000175197	BAIAP3;CTSH;SLC31A1;TCIRG1;TTPA;LGMN;CD63;UBXN6;VPS26B;ANKRD27;Homo_sapiens_newGene_4631;DDIT3
GO:0044437	vacuolar part	30	0.375325936106948	1.27963455144268	0.153347732181425	0.467768356546907	4989	ENSG00000166189;ENSG00000188811;ENSG00000205356;ENSG00000173930;ENSG00000103091;ENSG00000104763;ENSG00000051620;ENSG00000213420;ENSG00000101152;ENSG00000114388;ENSG00000167671;Homo_sapiens_newGene_4631;ENSG00000030582;ENSG00000089486;Homo_sapiens_newGene_4110;ENSG00000038532;ENSG00000164713;ENSG00000113194;ENSG00000092929;ENSG00000185127	HPS6;NHLRC3;TECPR1;SLCO4C1;WDR59;ASAH1;HEBP2;GPC2;DNAJC5;NPRL2;UBXN6;Homo_sapiens_newGene_4631;GRN;CDIP1;Homo_sapiens_newGene_4110;CLEC16A;BRI3;FAF2;UNC13D;C6orf120
GO:0070062	extracellular exosome	12	-0.492154721182379	-1.28675585783942	0.155597722960152	0.467768356546907	1462	ENSG00000109971;ENSG00000117000	HSPA8;RLF
GO:0019898	extrinsic component of membrane	29	-0.378201914621914	-1.24435945167779	0.156133828996283	0.467768356546907	1622	ENSG00000178996;ENSG00000163874;ENSG00000203965;ENSG00000126775;ENSG00000047410;ENSG00000102189	SNX18;ZC3H12A;EFCAB7;ATG14;TPR;EEA1
GO:0070161	anchoring junction	38	-0.357113958328655	-1.24133277673644	0.156603773584906	0.467768356546907	2100	ENSG00000135541;ENSG00000079387;ENSG00000154380;ENSG00000046604;ENSG00000050820;ENSG00000275342;ENSG00000111052;ENSG00000100941;ENSG00000099812;ENSG00000148943	AHI1;SENP1;ENAH;DSG2;BCAR1;PRAG1;LIN7A;PNN;MISP;LIN7C
GO:0098800	inner mitochondrial membrane protein complex	24	0.394397968568003	1.27075437930586	0.159827213822894	0.473350891964325	4744	ENSG00000154079;ENSG00000110717;Homo_sapiens_newGene_4941;ENSG00000126768;ENSG00000005059;ENSG00000142444;ENSG00000183172;ENSG00000139180;Homo_sapiens_newGene_4944;ENSG00000184983	SDHAF4;NDUFS8;Homo_sapiens_newGene_4941;TIMM17B;MCUB;TIMM29;SMDT1;NDUFA9;Homo_sapiens_newGene_4944;NDUFA6
GO:0031970	organelle envelope lumen	12	0.478886190903175	1.2700987042308	0.170526315789474	0.497238009199732	5150	ENSG00000240230;ENSG00000182199;ENSG00000158828;ENSG00000142444;ENSG00000106153;ENSG00000102931;ENSG00000127252	COX19;SHMT2;PINK1;TIMM29;CHCHD2;ARL2BP;PLAAT1
GO:0008023	transcription elongation factor complex	12	-0.483407710661186	-1.26388649066218	0.170777988614801	0.497238009199732	4809	ENSG00000172493;ENSG00000118985;ENSG00000105656;ENSG00000141867;ENSG00000072364;ENSG00000128915;ENSG00000164151;ENSG00000083635	AFF1;ELL2;ELL;BRD4;AFF4;ICE2;ICE1;NUFIP1
GO:0099568	cytoplasmic region	60	-0.319166456761565	-1.22183855019792	0.172161172161172	0.497238009199732	3108	ENSG00000119661;ENSG00000144451;Homo_sapiens_newGene_5322;ENSG00000058085;ENSG00000141519;Homo_sapiens_newGene_5138;Homo_sapiens_newGene_5270;ENSG00000116903;ENSG00000157423;ENSG00000138686;ENSG00000133710;ENSG00000128585;ENSG00000104237;ENSG00000138587;ENSG00000099812;ENSG00000126775;ENSG00000135315;ENSG00000198087	DNAL1;SPAG16;Homo_sapiens_newGene_5322;LAMC2;CCDC40;Homo_sapiens_newGene_5138;Homo_sapiens_newGene_5270;EXOC8;HYDIN;BBS7;SPINK5;MKLN1;RP1;MNS1;MISP;ATG14;CEP162;CD2AP
GO:0090575	RNA polymerase II transcription factor complex	26	-0.378944897790347	-1.22065654884469	0.175700934579439	0.4995603455167	3257	ENSG00000141646;ENSG00000213347;ENSG00000005339;ENSG00000137693;ENSG00000165417;Homo_sapiens_newGene_5123;ENSG00000148835;Homo_sapiens_newGene_5032;ENSG00000101412	SMAD4;MXD3;CREBBP;YAP1;GTF2A1;Homo_sapiens_newGene_5123;TAF5;Homo_sapiens_newGene_5032;E2F1
GO:0005789	endoplasmic reticulum membrane	161	0.247392322476923	1.13498193459093	0.175824175824176	0.4995603455167	2586	ENSG00000165996;ENSG00000185818;ENSG00000163624;ENSG00000125875;ENSG00000113161;ENSG00000125744;ENSG00000176720;ENSG00000174851;ENSG00000223573;ENSG00000178607;ENSG00000186480;ENSG00000072042;ENSG00000115255;ENSG00000143819;ENSG00000167645;ENSG00000174915;ENSG00000106638;ENSG00000133027;ENSG00000198855;ENSG00000100196;ENSG00000180089;ENSG00000044574;ENSG00000105677;ENSG00000143801;ENSG00000171135…	HACD1;NAT8L;CDS1;TBC1D20;HMGCR;RTN2;BOK;YIF1A;TINCR;ERN1;INSIG1;RDH11;REEP6;EPHX1;YIF1B;PTDSS2;TBL2;PEMT;FICD;KDELR3;TMEM86B;HSPA5;TMEM147;PSEN2;JAGN1;NOS1AP;REEP2;SLC27A5;UBE2J2;FITM2;POMT2;PIGV;PIGM;KDELR1;RTN4;VAPB;ALG9;RNF185;ABCD4
GO:0098685	Schaffer collateral - CA1 synapse	15	-0.45128615139014	-1.26951888060848	0.177949709864603	0.501522102504655	946	ENSG00000184009;ENSG00000047579;ENSG00000168036;ENSG00000075624;ENSG00000135604;ENSG00000138814	ACTG1;DTNBP1;CTNNB1;ACTB;STX11;PPP3CA
GO:0101002	ficolin-1-rich granule	19	0.409388054118933	1.26000493526236	0.180161943319838	0.503694864692095	3483	ENSG00000160796;ENSG00000103811;ENSG00000146425;ENSG00000104763;ENSG00000196352;ENSG00000119801;ENSG00000121410;Homo_sapiens_newGene_5416	NBEAL2;CTSH;DYNLT1;ASAH1;CD55;YPEL5;A1BG;Homo_sapiens_newGene_5416
GO:0008305	integrin complex	13	-0.473935126917693	-1.27032891510012	0.18546845124283	0.506533090592418	3327	ENSG00000213949;ENSG00000135424;ENSG00000115232;ENSG00000164171	ITGA1;ITGA7;ITGA4;ITGA2
GO:0071944	cell periphery	410	-0.218764030233332	-1.10002223834643	0.186528497409326	0.506533090592418	2374	ENSG00000107560;ENSG00000076641;Homo_sapiens_newGene_5270;ENSG00000171444;ENSG00000099992;ENSG00000157625;ENSG00000091317;ENSG00000169258;ENSG00000171121;ENSG00000122591;ENSG00000198681;ENSG00000165006;ENSG00000196369;ENSG00000116903;ENSG00000112414;ENSG00000177485;ENSG00000066279;ENSG00000137145;ENSG00000176390;ENSG00000141441;ENSG00000158201;ENSG00000107338;ENSG00000186889;ENSG00000154380;ENSG0…	RAB11FIP2;PAG1;Homo_sapiens_newGene_5270;MCC;TBC1D10A;TAB3;CMTM6;GPRIN1;KCNMB3;FAM126A;MAGEA1;UBAP1;SRGAP2B;EXOC8;ADGRG6;ZBTB33;ASPM;DENND4C;CRLF3;GAREM1;ABHD3;SHB;TMEM17;ENAH;IFNAR1;IGFLR1;SLC35G2;SVIP;SRGAP2C;TNFRSF9;RFFL;SPINK5;UBC;ENPP4;KCTD3;MKLN1;DSG2;IL7R;MAGI3;IRS1;FAM155A;DLG2;TMEM65;DOK3;ZDHHC21;NBEA;HOMER1;ZNRF2;Homo_sapiens_newGene_4865;SLC16A9;LRRC40;UTP20;GLRB;UTRN;MPDZ;BCAR1;LY6K;F…
GO:0045171	intercellular bridge	28	0.372029368963878	1.24584654109328	0.186550976138829	0.506533090592418	4037	ENSG00000196358;ENSG00000134202;ENSG00000101004;ENSG00000104881;ENSG00000116260;ENSG00000170584;ENSG00000072062;ENSG00000173153;ENSG00000024422;ENSG00000064490;ENSG00000084693;ENSG00000103005	NTNG2;GSTM3;NINL;PPP1R13L;QSOX1;NUDCD2;PRKACA;ESRRA;EHD2;RFXANK;AGBL5;USB1
GO:0035267	NuA4 histone acetyltransferase complex	10	0.511786835586417	1.28058696616229	0.186974789915966	0.506533090592418	2414	Homo_sapiens_newGene_988;ENSG00000183207	Homo_sapiens_newGene_988;RUVBL2
GO:0048786	presynaptic active zone	13	-0.467672173880927	-1.25354178562892	0.191204588910134	0.514007477879874	906	ENSG00000176406;ENSG00000186472	RIMS2;PCLO
GO:0043025	neuronal cell body	92	-0.282959865487988	-1.16606725483199	0.193950177935943	0.514659631236119	1994	Homo_sapiens_newGene_4959;ENSG00000156299;ENSG00000137845;ENSG00000198121;ENSG00000167325;ENSG00000115540;ENSG00000109819;ENSG00000119878;ENSG00000154146;ENSG00000152413;ENSG00000064300;ENSG00000112964;ENSG00000132002;ENSG00000172260;ENSG00000171617	Homo_sapiens_newGene_4959;TIAM1;ADAM10;LPAR1;RRM1;MOB4;PPARGC1A;CRIPT;NRGN;HOMER1;NGFR;GHR;DNAJB1;NEGR1;ENC1
GO:0043292	contractile fiber	26	-0.372556852164973	-1.20007938901908	0.194392523364486	0.514659631236119	998	ENSG00000152413;ENSG00000197321;ENSG00000144821;ENSG00000124795	HOMER1;SVIL;MYH15;DEK
GO:0097708	intracellular vesicle	211	-0.239984467241801	-1.11909740777185	0.201058201058201	0.528304889207145	2471	ENSG00000196865;ENSG00000160949;ENSG00000107560;ENSG00000157625;ENSG00000091317;ENSG00000130779;Homo_sapiens_newGene_4761;ENSG00000165006;ENSG00000196369;ENSG00000116903;ENSG00000137145;ENSG00000198382;ENSG00000198168;ENSG00000138768;ENSG00000171943;ENSG00000153339;ENSG00000092871;ENSG00000133710;ENSG00000150991;ENSG00000001561;ENSG00000177409;ENSG00000168685;ENSG00000136111;ENSG00000258484;ENSG0…	NHLRC2;TONSL;RAB11FIP2;TAB3;CMTM6;CLIP1;Homo_sapiens_newGene_4761;UBAP1;SRGAP2B;EXOC8;DENND4C;UVRAG;SVIP;USO1;SRGAP2C;TRAPPC8;RFFL;SPINK5;UBC;ENPP4;SAMD9L;IL7R;TBC1D4;SPESP1;DOK3;RAB39A;ZNRF2;STXBP4;MPDZ;TCP11;LY6K;FCHO2;STX11;NGFR;UHRF1BP1L;RGS17;DIPK2A;ATG14;ANP32E;EEA1;CD2AP;GLIPR1;ARRDC3;PTX3;AMOTL2
GO:0008021	synaptic vesicle	30	0.356782046310805	1.21641109732325	0.203023758099352	0.529488512874979	2919	ENSG00000157152;ENSG00000184702;ENSG00000158109;ENSG00000008056;ENSG00000123159;ENSG00000101152;ENSG00000136856;ENSG00000034053;ENSG00000143553;Homo_sapiens_newGene_4484	SYN2;SEPTIN5;TPRG1L;SYN1;GIPC1;DNAJC5;SLC2A8;APBA2;SNAPIN;Homo_sapiens_newGene_4484
GO:0031253	cell projection membrane	32	0.351393452825367	1.20262755650948	0.206073752711497	0.533461878364265	3268	ENSG00000186326;ENSG00000205795;ENSG00000078018;ENSG00000149489;ENSG00000023902;ENSG00000251322;ENSG00000035115;ENSG00000128602;ENSG00000177106;ENSG00000026508;ENSG00000103034;Homo_sapiens_newGene_7271;ENSG00000174483	RGS9BP;CYS1;MAP2;ROM1;PLEKHO1;SHANK3;SH3YL1;SMO;EPS8L2;CD44;NDRG4;Homo_sapiens_newGene_7271;BBS1
GO:0055037	recycling endosome	31	0.35468867368878	1.21454833822261	0.209401709401709	0.538091079886746	1195	ENSG00000007516;ENSG00000157978;ENSG00000131242;ENSG00000136868;ENSG00000197948;ENSG00000104946	BAIAP3;LDLRAP1;RAB11FIP4;SLC31A1;FCHSD1;TBC1D17
GO:0005741	mitochondrial outer membrane	48	0.306437021834914	1.14319153231947	0.213675213675214	0.544549173605704	2561	ENSG00000130707;ENSG00000160703;Homo_sapiens_newGene_4436;ENSG00000177427;Homo_sapiens_newGene_4724;ENSG00000108828;ENSG00000165943;ENSG00000124098;ENSG00000163516;ENSG00000119927;ENSG00000068120;ENSG00000158828;ENSG00000110497;ENSG00000153094	ASS1;NLRX1;Homo_sapiens_newGene_4436;MIEF2;Homo_sapiens_newGene_4724;VAT1;MOAP1;FAM210B;ANKZF1;GPAM;COASY;PINK1;AMBRA1;BCL2L11
GO:0016328	lateral plasma membrane	16	0.420761312442232	1.21933394399678	0.215031315240084	0.544549173605704	3232	ENSG00000165215;ENSG00000163347;ENSG00000173218;Homo_sapiens_newGene_5031;ENSG00000173801;Homo_sapiens_newGene_7271	CLDN3;CLDN1;VANGL1;Homo_sapiens_newGene_5031;JUP;Homo_sapiens_newGene_7271
GO:0044798	nuclear transcription factor complex	22	-0.38788804961291	-1.19780261747003	0.226591760299625	0.56969681499035	2335	ENSG00000137693;ENSG00000165417;ENSG00000148835;Homo_sapiens_newGene_5032;ENSG00000136826;ENSG00000101412	YAP1;GTF2A1;TAF5;Homo_sapiens_newGene_5032;KLF4;E2F1
GO:0044421	extracellular region part	109	0.256139184942131	1.11163859911244	0.230425055928412	0.57319479846822	3791	ENSG00000173269;ENSG00000111981;ENSG00000196358;ENSG00000221890;ENSG00000103811;ENSG00000166106;ENSG00000130513;ENSG00000197070;ENSG00000178752;ENSG00000101004;ENSG00000172458;ENSG00000104763;ENSG00000185267;ENSG00000172037;ENSG00000131019;ENSG00000213420;ENSG00000130702;ENSG00000158747;ENSG00000120885;Homo_sapiens_newGene_5345;ENSG00000143382;ENSG00000182667;ENSG00000129038;ENSG00000179403;ENSG0…	MMRN2;ULBP1;NTNG2;NPTXR;CTSH;ADAMTS15;GDF15;ARRDC1;ERFE;NINL;IL17D;ASAH1;CDNF;LAMB2;ULBP3;GPC2;LAMA5;NBL1;CLU;Homo_sapiens_newGene_5345;ADAMTSL4;NTM;LOXL1;VWA1;CRELD2;PPFIA3;Homo_sapiens_newGene_7271;LAMC3;APLN;ESRRA;Homo_sapiens_newGene_5416;MYDGF;GRN;ADNP;AGBL5
GO:0031514	motile cilium	37	0.328587594885312	1.15644283508462	0.231263383297645	0.57319479846822	4181	ENSG00000104892;ENSG00000103811;ENSG00000187535;Homo_sapiens_newGene_4615;Homo_sapiens_newGene_4607;Homo_sapiens_newGene_4583;ENSG00000277400;Homo_sapiens_newGene_7276;ENSG00000109083;Homo_sapiens_newGene_7280;ENSG00000118096;Homo_sapiens_newGene_7271;ENSG00000172426;ENSG00000174483;ENSG00000183346;ENSG00000140463;ENSG00000101052;ENSG00000178053;ENSG00000274847;Homo_sapiens_newGene_7268	KLC3;CTSH;IFT140;Homo_sapiens_newGene_4615;Homo_sapiens_newGene_4607;Homo_sapiens_newGene_4583;ENSG00000277400;Homo_sapiens_newGene_7276;IFT20;Homo_sapiens_newGene_7280;IFT46;Homo_sapiens_newGene_7271;RSPH9;BBS1;CABCOCO1;BBS4;IFT52;MLF1;MAFIP;Homo_sapiens_newGene_7268
GO:0099081	supramolecular polymer	71	-0.287087293074	-1.12823328123009	0.237226277372263	0.579750637376454	3179	ENSG00000124659;Homo_sapiens_newGene_5182;Homo_sapiens_newGene_5322;ENSG00000196739;Homo_sapiens_newGene_5138;ENSG00000112578;Homo_sapiens_newGene_5270;ENSG00000075218;ENSG00000130779;Homo_sapiens_newGene_5001;ENSG00000066279;ENSG00000162413;ENSG00000095015;ENSG00000177565;ENSG00000152413;ENSG00000138587;ENSG00000197321;ENSG00000100941;ENSG00000135315;ENSG00000144821;ENSG00000124795;ENSG000001980…	TBCC;Homo_sapiens_newGene_5182;Homo_sapiens_newGene_5322;COL27A1;Homo_sapiens_newGene_5138;BYSL;Homo_sapiens_newGene_5270;GTSE1;CLIP1;Homo_sapiens_newGene_5001;ASPM;KLHL21;MAP3K1;TBL1XR1;HOMER1;MNS1;SVIL;PNN;CEP162;MYH15;DEK;CD2AP
GO:0099512	supramolecular fiber	71	-0.287087293074	-1.12823328123009	0.237226277372263	0.579750637376454	3179	ENSG00000124659;Homo_sapiens_newGene_5182;Homo_sapiens_newGene_5322;ENSG00000196739;Homo_sapiens_newGene_5138;ENSG00000112578;Homo_sapiens_newGene_5270;ENSG00000075218;ENSG00000130779;Homo_sapiens_newGene_5001;ENSG00000066279;ENSG00000162413;ENSG00000095015;ENSG00000177565;ENSG00000152413;ENSG00000138587;ENSG00000197321;ENSG00000100941;ENSG00000135315;ENSG00000144821;ENSG00000124795;ENSG000001980…	TBCC;Homo_sapiens_newGene_5182;Homo_sapiens_newGene_5322;COL27A1;Homo_sapiens_newGene_5138;BYSL;Homo_sapiens_newGene_5270;GTSE1;CLIP1;Homo_sapiens_newGene_5001;ASPM;KLHL21;MAP3K1;TBL1XR1;HOMER1;MNS1;SVIL;PNN;CEP162;MYH15;DEK;CD2AP
GO:0099080	supramolecular complex	72	-0.286924496514489	-1.12674683612843	0.239852398523985	0.581420846820215	3179	ENSG00000124659;Homo_sapiens_newGene_5182;Homo_sapiens_newGene_5322;ENSG00000196739;Homo_sapiens_newGene_5138;ENSG00000112578;Homo_sapiens_newGene_5270;ENSG00000075218;ENSG00000130779;Homo_sapiens_newGene_5001;ENSG00000066279;ENSG00000162413;ENSG00000095015;ENSG00000177565;ENSG00000152413;ENSG00000138587;ENSG00000197321;ENSG00000100941;ENSG00000135315;ENSG00000144821;ENSG00000124795;ENSG000001980…	TBCC;Homo_sapiens_newGene_5182;Homo_sapiens_newGene_5322;COL27A1;Homo_sapiens_newGene_5138;BYSL;Homo_sapiens_newGene_5270;GTSE1;CLIP1;Homo_sapiens_newGene_5001;ASPM;KLHL21;MAP3K1;TBL1XR1;HOMER1;MNS1;SVIL;PNN;CEP162;MYH15;DEK;CD2AP
GO:0098803	respiratory chain complex	15	0.413420347598094	1.1858349169845	0.241237113402062	0.581420846820215	4744	ENSG00000154079;ENSG00000110717;Homo_sapiens_newGene_4941;ENSG00000139180;Homo_sapiens_newGene_4944;ENSG00000184983	SDHAF4;NDUFS8;Homo_sapiens_newGene_4941;NDUFA9;Homo_sapiens_newGene_4944;NDUFA6
GO:0005635	nuclear envelope	54	-0.307653461427504	-1.1499277357711	0.24860853432282	0.595083153534075	2204	ENSG00000070882;ENSG00000113734;ENSG00000086712;ENSG00000132661;ENSG00000091732;ENSG00000120253;ENSG00000166881;ENSG00000153132;ENSG00000130779;ENSG00000079387;ENSG00000167325;ENSG00000126804;ENSG00000138587;ENSG00000153207;ENSG00000064300;ENSG00000080345;ENSG00000117724;ENSG00000047410;ENSG00000105821;ENSG00000136492	OSBPL3;BNIP1;TXLNG;NXT1;ZC3HC1;NUP43;NEMP1;CLGN;CLIP1;SENP1;RRM1;ZBTB1;MNS1;AHCTF1;NGFR;RIF1;CENPF;TPR;DNAJC2;BRIP1
GO:0035578	azurophil granule lumen	10	0.479212258888345	1.19907924566767	0.252100840336134	0.599337479352643	4989	ENSG00000188811;ENSG00000051620;ENSG00000030582;ENSG00000113194;ENSG00000092929;ENSG00000185127	NHLRC3;HEBP2;GRN;FAF2;UNC13D;C6orf120
GO:0031226	intrinsic component of plasma membrane	79	0.268311288018482	1.10567831520416	0.260089686098655	0.614152032608488	2556	ENSG00000174327;ENSG00000111981;ENSG00000196358;ENSG00000105767;ENSG00000152315;ENSG00000167700;ENSG00000129951;ENSG00000164050;ENSG00000181754;ENSG00000101188;ENSG00000168890;ENSG00000173930;ENSG00000173530;ENSG00000082458;ENSG00000131019;ENSG00000149489;Homo_sapiens_newGene_5345;ENSG00000145217;ENSG00000251322	SLC16A13;ULBP1;NTNG2;CADM4;KCNK13;MFSD3;PLPPR3;PLXNB1;AMIGO1;NTSR1;TMEM150A;SLCO4C1;TNFRSF10D;DLG3;ULBP3;ROM1;Homo_sapiens_newGene_5345;SLC26A1;SHANK3
GO:0072686	mitotic spindle	26	-0.351622370628345	-1.13264527885331	0.267289719626168	0.62691760449232	3303	ENSG00000137807;ENSG00000100154;ENSG00000088325;ENSG00000066279;ENSG00000013810;ENSG00000118007;ENSG00000166012;ENSG00000169607;ENSG00000101972;ENSG00000047410	KIF23;TTC28;TPX2;ASPM;TACC3;STAG1;TAF1D;CKAP2L;STAG2;TPR
GO:0031227	intrinsic component of endoplasmic reticulum membrane	14	0.420959125123458	1.17950900427141	0.270212765957447	0.629548338932438	2344	ENSG00000178607;ENSG00000106638;ENSG00000198855;ENSG00000083807;ENSG00000197296;ENSG00000115310	ERN1;TBL2;FICD;SLC27A5;FITM2;RTN4
GO:0005773	vacuole	64	0.279699298880758	1.10886495138499	0.273730684326711	0.633520998232611	5494	ENSG00000166189;ENSG00000103811;ENSG00000188811;ENSG00000173531;ENSG00000205356;ENSG00000168890;ENSG00000173930;ENSG00000103091;ENSG00000104763;ENSG00000051620;ENSG00000213420;ENSG00000101955;ENSG00000101152;ENSG00000112812;ENSG00000114388;ENSG00000167671;ENSG00000100099;ENSG00000105186;Homo_sapiens_newGene_4631;ENSG00000154803;ENSG00000030582;ENSG00000136436;ENSG00000107521;ENSG00000089486;Homo_…	HPS6;CTSH;NHLRC3;MST1;TECPR1;TMEM150A;SLCO4C1;WDR59;ASAH1;HEBP2;GPC2;SRPX;DNAJC5;PRSS16;NPRL2;UBXN6;HPS4;ANKRD27;Homo_sapiens_newGene_4631;FLCN;GRN;CALCOCO2;HPS1;CDIP1;Homo_sapiens_newGene_4110;VMA21;TBC1D14;CLEC16A;BRI3;FAF2;UNC13D;ITM2C;C6orf120;VTI1A;LARS1;SNAP23;SIAE;ATG16L2;OSBPL7
GO:0019867	outer membrane	31	0.333096242275101	1.14061011116019	0.27991452991453	0.643570802850581	3343	ENSG00000160703;Homo_sapiens_newGene_4436;ENSG00000177427;ENSG00000165943;ENSG00000124098;ENSG00000163516;ENSG00000100347;ENSG00000068120;ENSG00000158828;ENSG00000110497;ENSG00000153094;ENSG00000104936;ENSG00000088888;ENSG00000146729	NLRX1;Homo_sapiens_newGene_4436;MIEF2;MOAP1;FAM210B;ANKZF1;SAMM50;COASY;PINK1;AMBRA1;BCL2L11;DMPK;MAVS;NIPSNAP2
GO:0005798	Golgi-associated vesicle	13	-0.431518246458183	-1.15663531723051	0.284894837476099	0.649563859607317	2471	ENSG00000119844;Homo_sapiens_newGene_4761;ENSG00000138768;ENSG00000181744	AFTPH;Homo_sapiens_newGene_4761;USO1;DIPK2A
GO:0031463	Cul3-RING ubiquitin ligase complex	33	-0.333649747960498	-1.1194719549488	0.286238532110092	0.649563859607317	2565	ENSG00000076321;ENSG00000174842;ENSG00000162413;ENSG00000144228;ENSG00000174010;ENSG00000213160;ENSG00000109466;ENSG00000145332;ENSG00000163376;ENSG00000179454;ENSG00000165572	KLHL20;GLMN;KLHL21;SPOPL;KLHL15;KLHL23;KLHL2;KLHL8;KBTBD8;KLHL28;KBTBD6
GO:0000407	pre-autophagosomal structure	10	-0.458905651282859	-1.1372667008665	0.288973384030418	0.651539310683184	3289	ENSG00000188554;ENSG00000153339;ENSG00000126775	NBR1;TRAPPC8;ATG14
GO:0071339	MLL1 complex	17	-0.390250112788807	-1.13155447356032	0.290944123314065	0.651777658166463	3541	Homo_sapiens_newGene_4714;ENSG00000025293;ENSG00000125952;ENSG00000172534;Homo_sapiens_newGene_4678;ENSG00000118058;ENSG00000136891;ENSG00000121481;ENSG00000277957;ENSG00000111727	Homo_sapiens_newGene_4714;PHF20;MAX;HCFC1;Homo_sapiens_newGene_4678;KMT2A;TEX10;RNF2;SENP3-EIF4A1;HCFC2
GO:0005793	endoplasmic reticulum-Golgi intermediate compartment	24	-0.355932913622203	-1.11932847975905	0.294990723562152	0.653061989136709	2666	ENSG00000156232;ENSG00000170348;Homo_sapiens_newGene_4949;Homo_sapiens_newGene_4519;ENSG00000074695;Homo_sapiens_newGene_7006;ENSG00000134970;Homo_sapiens_newGene_6997;Homo_sapiens_newGene_4555	WHAMM;TMED10;Homo_sapiens_newGene_4949;Homo_sapiens_newGene_4519;LMAN1;Homo_sapiens_newGene_7006;TMED7;Homo_sapiens_newGene_6997;Homo_sapiens_newGene_4555
GO:0031982	vesicle	225	-0.226256200520446	-1.06334993596608	0.295254833040422	0.653061989136709	2471	ENSG00000196865;ENSG00000160949;ENSG00000107560;ENSG00000157625;ENSG00000091317;ENSG00000130779;Homo_sapiens_newGene_4761;ENSG00000165006;ENSG00000170027;ENSG00000196369;ENSG00000116903;ENSG00000137145;ENSG00000198382;ENSG00000198168;ENSG00000138768;ENSG00000171943;ENSG00000153339;ENSG00000092871;ENSG00000133710;ENSG00000150991;ENSG00000001561;ENSG00000177409;ENSG00000168685;ENSG00000136111;ENSG0…	NHLRC2;TONSL;RAB11FIP2;TAB3;CMTM6;CLIP1;Homo_sapiens_newGene_4761;UBAP1;YWHAG;SRGAP2B;EXOC8;DENND4C;UVRAG;SVIP;USO1;SRGAP2C;TRAPPC8;RFFL;SPINK5;UBC;ENPP4;SAMD9L;IL7R;TBC1D4;SPESP1;DOK3;RAB39A;ZNRF2;STXBP4;MPDZ;TCP11;LY6K;FCHO2;STX11;NGFR;UHRF1BP1L;RGS17;DIPK2A;ATG14;ANP32E;EEA1;CD2AP;GLIPR1;ARRDC3;PTX3;AMOTL2
GO:0036464	cytoplasmic ribonucleoprotein granule	42	-0.307322467628022	-1.09222664132272	0.303370786516854	0.666793122301195	3735	ENSG00000164167;ENSG00000169564;ENSG00000204842;ENSG00000104064;ENSG00000160223;ENSG00000037474;ENSG00000277117;ENSG00000107338;ENSG00000108256;ENSG00000163874;ENSG00000172795;ENSG00000144802;ENSG00000138376;ENSG00000112964	LSM6;PCBP1;ATXN2;GABPB1;ICOSLG;NSUN2;ENSG00000277117;SHB;NUFIP2;ZC3H12A;DCP2;NFKBIZ;BARD1;GHR
GO:0042470	melanosome	16	-0.39215330203878	-1.12385199998908	0.309751434034417	0.675418252567958	570	ENSG00000041353	RAB27B
GO:0005901	caveola	12	-0.428423618588329	-1.12012864477024	0.313092979127135	0.675418252567958	2446	ENSG00000105974;ENSG00000143153;Homo_sapiens_newGene_3930;ENSG00000169047	CAV1;ATP1B1;Homo_sapiens_newGene_3930;IRS1
GO:0033116	endoplasmic reticulum-Golgi intermediate compartment membrane	12	-0.42914192077924	-1.12200667115518	0.313092979127135	0.675418252567958	3570	ENSG00000156232;Homo_sapiens_newGene_4519;Homo_sapiens_newGene_7006;Homo_sapiens_newGene_6997;Homo_sapiens_newGene_4555	WHAMM;Homo_sapiens_newGene_4519;Homo_sapiens_newGene_7006;Homo_sapiens_newGene_6997;Homo_sapiens_newGene_4555
GO:0030496	midbody	32	-0.328869326220428	-1.09957560375129	0.327171903881701	0.701459942452209	1917	ENSG00000164118;ENSG00000100154;ENSG00000011451;ENSG00000066279;ENSG00000198382;ENSG00000102781;ENSG00000204406;ENSG00000197321;ENSG00000135763;ENSG00000011426;ENSG00000197579;ENSG00000117724	CEP44;TTC28;WIZ;ASPM;UVRAG;KATNAL1;MBD5;SVIL;URB2;ANLN;TOPORS;CENPF
GO:0099513	polymeric cytoskeletal fiber	47	-0.294321864505035	-1.08205143035718	0.331460674157303	0.706321847369864	3179	ENSG00000124659;Homo_sapiens_newGene_5182;Homo_sapiens_newGene_5322;Homo_sapiens_newGene_5138;ENSG00000112578;Homo_sapiens_newGene_5270;ENSG00000075218;ENSG00000130779;ENSG00000066279;ENSG00000162413;ENSG00000095015;ENSG00000177565;ENSG00000138587;ENSG00000197321;ENSG00000100941;ENSG00000135315;ENSG00000198087	TBCC;Homo_sapiens_newGene_5182;Homo_sapiens_newGene_5322;Homo_sapiens_newGene_5138;BYSL;Homo_sapiens_newGene_5270;GTSE1;CLIP1;ASPM;KLHL21;MAP3K1;TBL1XR1;MNS1;SVIL;PNN;CEP162;CD2AP
GO:0030660	Golgi-associated vesicle membrane	11	-0.433688920298642	-1.10433333343972	0.33587786259542	0.711396812642293	2471	ENSG00000119844;Homo_sapiens_newGene_4761;ENSG00000138768;ENSG00000181744	AFTPH;Homo_sapiens_newGene_4761;USO1;DIPK2A
GO:0005758	mitochondrial intermembrane space	27	0.327737710795073	1.0789224279227	0.339869281045752	0.715514275885793	2317	ENSG00000240230;ENSG00000141391;ENSG00000182199;ENSG00000005194;ENSG00000158828	COX19;PRELID3A;SHMT2;CIAPIN1;PINK1
GO:0016234	inclusion body	19	-0.361738049263492	-1.0758707607916	0.346456692913386	0.715662162553167	1330	ENSG00000198879;ENSG00000162688;ENSG00000135763;ENSG00000047410	SFMBT2;AGL;URB2;TPR
GO:0016514	SWI/SNF complex	12	-0.41936541224745	-1.09644564515857	0.347248576850095	0.715662162553167	2385	ENSG00000049618;ENSG00000080503;ENSG00000141380;ENSG00000127616	ARID1B;SMARCA2;SS18;SMARCA4
GO:0031968	organelle outer membrane	30	0.317501687348314	1.08248881888217	0.347732181425486	0.715662162553167	3343	ENSG00000160703;Homo_sapiens_newGene_4436;ENSG00000177427;ENSG00000165943;ENSG00000124098;ENSG00000163516;ENSG00000068120;ENSG00000158828;ENSG00000110497;ENSG00000153094;ENSG00000104936;ENSG00000088888;ENSG00000146729	NLRX1;Homo_sapiens_newGene_4436;MIEF2;MOAP1;FAM210B;ANKZF1;COASY;PINK1;AMBRA1;BCL2L11;DMPK;MAVS;NIPSNAP2
GO:0005576	extracellular region	254	0.210878638241809	1.03168229213835	0.348130841121495	0.715662162553167	3697	ENSG00000173269;ENSG00000128165;ENSG00000006128;ENSG00000132821;ENSG00000050165;ENSG00000111186;ENSG00000111981;Homo_sapiens_newGene_4737;ENSG00000196358;ENSG00000150281;ENSG00000163975;ENSG00000221890;ENSG00000132205;ENSG00000103811;ENSG00000077942;ENSG00000164050;ENSG00000166106;ENSG00000104368;ENSG00000116985;ENSG00000100271;ENSG00000114841;ENSG00000107821;ENSG00000130513;ENSG00000188811;ENSG0…	MMRN2;ADM2;TAC1;VSTM2L;DKK3;WNT5B;ULBP1;Homo_sapiens_newGene_4737;NTNG2;CTF1;MELTF;NPTXR;EMILIN2;CTSH;FBLN1;PLXNB1;ADAMTS15;PLAT;BMP8B;TTLL1;DNAH1;KAZALD1;GDF15;NHLRC3;ARRDC1;DYNLT1;THBS4;FAM24B;ERFE;COMP;NINL;FAM174C;Homo_sapiens_newGene_4458;TEX264;IL17D;ASAH1;CDNF;VEGFB;BMP8A;LAMB2;CD55;ULBP3;HEBP2;WNT9A;GPC2;APOLD1;LAMA5;NBL1;CLU;Homo_sapiens_newGene_5345;ADAMTSL4;NTM;WNT10B;LOXL1;VWA1;Homo_s…
GO:0030176	integral component of endoplasmic reticulum membrane	30	0.31576784524833	1.0765774654572	0.3585313174946	0.725372870795498	2465	ENSG00000178607;ENSG00000106638;ENSG00000174599;ENSG00000198855;ENSG00000134109;ENSG00000083807;ENSG00000197296;ENSG00000115310;ENSG00000167323	ERN1;TBL2;TRAM1L1;FICD;EDEM1;SLC27A5;FITM2;RTN4;STIM1
GO:0014704	intercalated disc	11	-0.426992461874869	-1.08728165905461	0.358778625954198	0.725372870795498	2494	ENSG00000066032;ENSG00000104067;ENSG00000143153;ENSG00000046604;ENSG00000164983	CTNNA2;TJP1;ATP1B1;DSG2;TMEM65
GO:0005778	peroxisomal membrane	16	0.371792311013413	1.077425541584	0.359081419624217	0.725372870795498	4782	ENSG00000157911;ENSG00000101417;ENSG00000121680;Homo_sapiens_newGene_3942;ENSG00000088888;ENSG00000242612;ENSG00000115425;ENSG00000157326	PEX10;PXMP4;PEX16;Homo_sapiens_newGene_3942;MAVS;DECR2;PECR;DHRS4
GO:0005912	adherens junction	45	-0.292173847675161	-1.06222168977811	0.362616822429907	0.727228475813812	2565	ENSG00000104067;ENSG00000111665;ENSG00000135541;ENSG00000079387;ENSG00000154380;ENSG00000145242;ENSG00000050820;ENSG00000275342;ENSG00000111052;ENSG00000099812;ENSG00000148943	TJP1;CDCA3;AHI1;SENP1;ENAH;EPHA5;BCAR1;PRAG1;LIN7A;MISP;LIN7C
GO:0097223	sperm part	17	-0.370865587489622	-1.07534783683859	0.364161849710983	0.727228475813812	2011	ENSG00000258484;ENSG00000138587;ENSG00000124678;ENSG00000160886	SPESP1;MNS1;TCP11;LY6K
GO:0016324	apical plasma membrane	55	-0.280789035345013	-1.05576592018576	0.373848987108656	0.742331720813838	2805	ENSG00000080822;ENSG00000138821;ENSG00000104067;ENSG00000143153;ENSG00000066279;ENSG00000147649;ENSG00000162733;ENSG00000169252;ENSG00000046604;ENSG00000166025;ENSG00000070961;ENSG00000107186;ENSG00000135604;ENSG00000041353;ENSG00000114019	CLDND1;SLC39A8;TJP1;ATP1B1;ASPM;MTDH;DDR2;ADRB2;DSG2;AMOTL1;ATP2B1;MPDZ;STX11;RAB27B;AMOTL2
GO:0044429	mitochondrial part	137	0.231311840299787	1.03467626136101	0.380510440835267	0.751290314346171	3898	ENSG00000240230;ENSG00000144120;ENSG00000185818;ENSG00000160703;Homo_sapiens_newGene_4436;ENSG00000177427;ENSG00000154079;ENSG00000165943;ENSG00000124098;ENSG00000125375;ENSG00000182199;ENSG00000182810;ENSG00000162836;ENSG00000166816;ENSG00000163516;ENSG00000269743;ENSG00000139160;ENSG00000068120;ENSG00000158828;ENSG00000027001;ENSG00000110497;ENSG00000153094;ENSG00000110717;ENSG00000188266;Homo_…	COX19;TMEM177;NAT8L;NLRX1;Homo_sapiens_newGene_4436;MIEF2;SDHAF4;MOAP1;FAM210B;DMAC2L;SHMT2;DDX28;ACP6;LDHD;ANKZF1;SLC25A53;ETFBKMT;COASY;PINK1;MIPEP;AMBRA1;BCL2L11;NDUFS8;HYKK;Homo_sapiens_newGene_4941;MTG2;MRPL21;MRPL2;C19orf12;DMPK;DMAC1;MAVS;NIPSNAP2;TIMMDC1;TIMM17B;MSTO1;LYRM4;MRPL41;MCUB;TIMM29;SMDT1
GO:0098797	plasma membrane protein complex	26	-0.324626800307027	-1.04568720158492	0.388785046728972	0.761380575622062	1157	ENSG00000109738;ENSG00000203965;ENSG00000111052;ENSG00000148943	GLRB;EFCAB7;LIN7A;LIN7C
GO:0031983	vesicle lumen	27	0.316854024916046	1.04309300577637	0.392156862745098	0.761380575622062	3672	ENSG00000103811;ENSG00000188811;ENSG00000146425;Homo_sapiens_newGene_4458;ENSG00000164081;ENSG00000051620;ENSG00000120885;Homo_sapiens_newGene_4166;ENSG00000121410;Homo_sapiens_newGene_5416;ENSG00000030582	CTSH;NHLRC3;DYNLT1;Homo_sapiens_newGene_4458;TEX264;HEBP2;CLU;Homo_sapiens_newGene_4166;A1BG;Homo_sapiens_newGene_5416;GRN
GO:0060205	cytoplasmic vesicle lumen	27	0.316854024916046	1.04309300577637	0.392156862745098	0.761380575622062	3672	ENSG00000103811;ENSG00000188811;ENSG00000146425;Homo_sapiens_newGene_4458;ENSG00000164081;ENSG00000051620;ENSG00000120885;Homo_sapiens_newGene_4166;ENSG00000121410;Homo_sapiens_newGene_5416;ENSG00000030582	CTSH;NHLRC3;DYNLT1;Homo_sapiens_newGene_4458;TEX264;HEBP2;CLU;Homo_sapiens_newGene_4166;A1BG;Homo_sapiens_newGene_5416;GRN
GO:0098852	lytic vacuole membrane	15	0.363789423788444	1.04347597708807	0.395876288659794	0.764355497732199	3287	ENSG00000166189;ENSG00000205356;ENSG00000173930;ENSG00000103091;ENSG00000101152;ENSG00000114388;ENSG00000167671;Homo_sapiens_newGene_4631	HPS6;TECPR1;SLCO4C1;WDR59;DNAJC5;NPRL2;UBXN6;Homo_sapiens_newGene_4631
GO:0005783	endoplasmic reticulum	329	0.201388310506266	1.01197956774662	0.403846153846154	0.771305462082685	3229	ENSG00000172893;ENSG00000007516;ENSG00000079459;ENSG00000049239;ENSG00000130707;ENSG00000185818;ENSG00000141696;ENSG00000125875;ENSG00000160796;ENSG00000223573;ENSG00000178607;ENSG00000132196;ENSG00000162004;ENSG00000072042;ENSG00000115255;ENSG00000099785;ENSG00000187486;Homo_sapiens_newGene_4615;Homo_sapiens_newGene_270;Homo_sapiens_newGene_5050;ENSG00000106638;ENSG00000078018;ENSG00000118960;EN…	DHCR7;BAIAP3;FDFT1;H6PD;ASS1;NAT8L;P3H4;TBC1D20;NBEAL2;TINCR;ERN1;HSD17B7;CCDC78;RDH11;REEP6;MARCHF2;KCNJ11;Homo_sapiens_newGene_4615;Homo_sapiens_newGene_270;Homo_sapiens_newGene_5050;TBL2;MAP2;HS1BP3;FICD;KDELR3;ANO7;Homo_sapiens_newGene_4607;TMED7-TICAM2;ESYT1;TMEM86B;Homo_sapiens_newGene_4583;NTSR1;SLC27A4;AGPAT2;ITPR3;TMEM147;SEC16B;CDNF;CHP1;NOS1AP;SLC27A5;TMEM203;LAMB2;UBE2J2;PDCD6;GPC2;FI…
GO:0000139	Golgi membrane	125	0.230850937788187	1.01931154122824	0.407407407407407	0.771305462082685	3380	ENSG00000007516;ENSG00000214654;ENSG00000161395;ENSG00000125875;ENSG00000139044;ENSG00000176022;ENSG00000179913;ENSG00000139629;ENSG00000213380;ENSG00000115446;ENSG00000169105;ENSG00000167861;ENSG00000257594;ENSG00000176383;ENSG00000120341;ENSG00000143801;ENSG00000187446;ENSG00000196352;ENSG00000054116;ENSG00000109083;ENSG00000115694;Homo_sapiens_newGene_4722;ENSG00000115526;ENSG00000149541;ENSG0…	BAIAP3;B3GALT9;PGAP3;TBC1D20;B4GALNT3;B3GALT6;B3GNT3;GALNT6;COG8;UNC50;CHST14;HID1;GALNT4;B3GNT4;SEC16B;PSEN2;CHP1;CD55;TRAPPC3;IFT20;STK25;Homo_sapiens_newGene_4722;CHST10;B3GAT3;PGAP2;ICA1;SEC16A;DOP1B;VPS51;Homo_sapiens_newGene_4882;MGAT4B;RHBDD2;GBA2;Homo_sapiens_newGene_7271;GALNT14;COPG2;B3GALT4;GALNT18
GO:0032993	protein-DNA complex	17	-0.358998346625196	-1.04093803387147	0.408477842003854	0.771305462082685	3427	Homo_sapiens_newGene_5172;ENSG00000185591;ENSG00000159147;ENSG00000100393;Homo_sapiens_newGene_5123;ENSG00000116809;Homo_sapiens_newGene_4092;ENSG00000277858	Homo_sapiens_newGene_5172;SP1;DONSON;EP300;Homo_sapiens_newGene_5123;ZBTB17;Homo_sapiens_newGene_4092;H2AB2
GO:0030016	myofibril	20	-0.339990942045421	-1.02609844622036	0.409708737864078	0.771305462082685	998	Homo_sapiens_newGene_839;ENSG00000198467;ENSG00000284194;ENSG00000121361;ENSG00000152413;ENSG00000197321;ENSG00000144821	Homo_sapiens_newGene_839;TPM2;SCO2;KCNJ8;HOMER1;SVIL;MYH15
GO:0005868	cytoplasmic dynein complex	10	-0.417133966820259	-1.03374750112334	0.4106463878327	0.771305462082685	2462	ENSG00000158560;ENSG00000213123;ENSG00000047410	DYNC1I1;DYNLT2B;TPR
GO:0016272	prefoldin complex	11	-0.404452549345403	-1.02988665638319	0.41412213740458	0.771305462082685	2320	ENSG00000155959;ENSG00000101132;ENSG00000204220	VBP1;PFDN4;PFDN6
GO:0043005	neuron projection	138	-0.231124758862852	-1.0151761685793	0.416961130742049	0.771305462082685	3140	ENSG00000185345;ENSG00000124659;Homo_sapiens_newGene_5182;Homo_sapiens_newGene_5322;ENSG00000116161;ENSG00000187672;ENSG00000177508;ENSG00000132740;Homo_sapiens_newGene_5138;ENSG00000115808;Homo_sapiens_newGene_5270;ENSG00000122591;ENSG00000144061;ENSG00000196369;Homo_sapiens_newGene_4959;ENSG00000135541;ENSG00000005810;ENSG00000135951;ENSG00000171943;ENSG00000107290;ENSG00000138686;ENSG000001042…	PRKN;TBCC;Homo_sapiens_newGene_5182;Homo_sapiens_newGene_5322;CACYBP;ERC2;IRX3;IGHMBP2;Homo_sapiens_newGene_5138;STRN;Homo_sapiens_newGene_5270;FAM126A;NPHP1;SRGAP2B;Homo_sapiens_newGene_4959;AHI1;MYCBP2;TSGA10;SRGAP2C;SETX;BBS7;RP1;CRIPT;DLG2;HOMER1;SACS;RGS2;MPDZ;ELFN1;ZSWIM6;NGFR;TOPORS;LIN7C;FOSL1;EEA1;NEGR1;FOS
GO:0030018	Z disc	25	-0.323639706487217	-1.03368620585305	0.417132216014898	0.771305462082685	1201	ENSG00000156804;ENSG00000152413;ENSG00000135932;ENSG00000138814	FBXO32;HOMER1;CAB39;PPP3CA
GO:0030686	90S preribosome	12	-0.396431013781725	-1.03648285235858	0.421252371916509	0.772837180184384	805	ENSG00000151304	SRFBP1
GO:0032580	Golgi cisterna membrane	13	-0.380021847506613	-1.01860510824988	0.424474187380497	0.772837180184384	730	ENSG00000169826;ENSG00000172461;ENSG00000196968;ENSG00000033170;ENSG00000147408;ENSG00000198108	CSGALNACT2;FUT9;FUT11;FUT8;CSGALNACT1;CHSY3
GO:0005765	lysosomal membrane	65	0.255347736964183	1.01320278982342	0.429844097995546	0.772837180184384	2941	ENSG00000166189;ENSG00000165102;ENSG00000135124;ENSG00000163686;ENSG00000205356;ENSG00000129226;ENSG00000173930;ENSG00000103091;ENSG00000078081;ENSG00000162341;ENSG00000141564;ENSG00000122674;ENSG00000105223;ENSG00000165782;ENSG00000101152;ENSG00000123384;ENSG00000140950;ENSG00000114388;ENSG00000167671;ENSG00000065000	HPS6;HGSNAT;P2RX4;ABHD6;TECPR1;CD68;SLCO4C1;WDR59;LAMP3;TPCN2;RPTOR;CCZ1;PLD3;PIP4P1;DNAJC5;LRP1;MEAK7;NPRL2;UBXN6;AP3D1
GO:0032391	photoreceptor connecting cilium	11	-0.399414720944622	-1.01705847108553	0.433206106870229	0.772837180184384	3403	ENSG00000124659;ENSG00000144061;ENSG00000104237;ENSG00000197579	TBCC;NPHP1;RP1;TOPORS
GO:0000428	DNA-directed RNA polymerase complex	24	-0.321387128746459	-1.01068980267371	0.435992578849722	0.772837180184384	2641	ENSG00000141425;Homo_sapiens_newGene_2946;ENSG00000165417;ENSG00000148835;Homo_sapiens_newGene_5032;ENSG00000105849	RPRD1A;Homo_sapiens_newGene_2946;GTF2A1;TAF5;Homo_sapiens_newGene_5032;POLR1F
GO:0055029	nuclear DNA-directed RNA polymerase complex	24	-0.321387128746459	-1.01068980267371	0.435992578849722	0.772837180184384	2641	ENSG00000141425;Homo_sapiens_newGene_2946;ENSG00000165417;ENSG00000148835;Homo_sapiens_newGene_5032;ENSG00000105849	RPRD1A;Homo_sapiens_newGene_2946;GTF2A1;TAF5;Homo_sapiens_newGene_5032;POLR1F
GO:0005774	vacuolar membrane	18	0.33629138960974	1.012046328124	0.436974789915966	0.772837180184384	4754	ENSG00000166189;ENSG00000205356;ENSG00000173930;ENSG00000103091;ENSG00000101152;ENSG00000114388;ENSG00000167671;Homo_sapiens_newGene_4631;ENSG00000089486;Homo_sapiens_newGene_4110;ENSG00000038532;ENSG00000164713	HPS6;TECPR1;SLCO4C1;WDR59;DNAJC5;NPRL2;UBXN6;Homo_sapiens_newGene_4631;CDIP1;Homo_sapiens_newGene_4110;CLEC16A;BRI3
GO:0035327	transcriptionally active chromatin	10	-0.40480844893292	-1.00320222231707	0.439163498098859	0.772837180184384	3179	ENSG00000072364;ENSG00000107371;ENSG00000164151;ENSG00000164985;ENSG00000277858	AFF4;EXOSC3;ICE1;PSIP1;H2AB2
GO:0046540	U4/U6 x U5 tri-snRNP complex	10	-0.404534584791186	-1.00252352819316	0.439163498098859	0.772837180184384	3981	ENSG00000164167;ENSG00000170860;ENSG00000128534;ENSG00000182004	LSM6;LSM3;LSM8;SNRPE
GO:0031252	cell leading edge	47	-0.277214283885153	-1.0191567415415	0.440074906367041	0.772837180184384	2034	ENSG00000116903;ENSG00000154380;ENSG00000102879;ENSG00000171943;ENSG00000128585;ENSG00000109466;ENSG00000050820;ENSG00000064300;ENSG00000198087	EXOC8;ENAH;CORO1A;SRGAP2C;MKLN1;KLHL2;BCAR1;NGFR;CD2AP
GO:0030134	COPII-coated ER to Golgi transport vesicle	11	-0.39610068440431	-1.00861970115527	0.442748091603053	0.773644033748493	1622	ENSG00000138768;ENSG00000074695;ENSG00000134970	USO1;LMAN1;TMED7
GO:0061695	transferase complex, transferring phosphorus-containing groups	34	-0.299674337238686	-1.01526321079654	0.451492537313433	0.778717661055636	2641	Homo_sapiens_newGene_2946;ENSG00000165417;ENSG00000148835;Homo_sapiens_newGene_5032;ENSG00000169047;ENSG00000126775;ENSG00000105849	Homo_sapiens_newGene_2946;GTF2A1;TAF5;Homo_sapiens_newGene_5032;IRS1;ATG14;POLR1F
GO:0005777	peroxisome	39	0.284365257349455	1.01050087404488	0.452025586353945	0.778717661055636	5268	ENSG00000156521;ENSG00000153093;ENSG00000166783;ENSG00000198198;ENSG00000132716;Homo_sapiens_newGene_4592;ENSG00000087008;Homo_sapiens_newGene_3942;ENSG00000107537;ENSG00000088888;ENSG00000198721;ENSG00000242612;ENSG00000161533;ENSG00000115425;ENSG00000213965;ENSG00000117528;ENSG00000157326;ENSG00000108395;ENSG00000162735;ENSG00000176485;ENSG00000127252;Homo_sapiens_newGene_3938	TYSND1;ACOXL;MARF1;SZT2;DCAF8;Homo_sapiens_newGene_4592;ACOX3;Homo_sapiens_newGene_3942;PHYH;MAVS;ECI2;DECR2;ACOX1;PECR;NUDT19;ABCD3;DHRS4;TRIM37;PEX19;PLAAT3;PLAAT1;Homo_sapiens_newGene_3938
GO:0030880	RNA polymerase complex	26	-0.314339126343577	-1.01254856673566	0.452336448598131	0.778717661055636	2641	ENSG00000141425;Homo_sapiens_newGene_2946;ENSG00000165417;ENSG00000148835;Homo_sapiens_newGene_5032;ENSG00000105849	RPRD1A;Homo_sapiens_newGene_2946;GTF2A1;TAF5;Homo_sapiens_newGene_5032;POLR1F
GO:0005615	extracellular space	178	0.213056904884201	0.995924292158877	0.455555555555556	0.780415090012613	3714	ENSG00000173269;ENSG00000274290;ENSG00000111981;ENSG00000271503;ENSG00000186897;ENSG00000125726;ENSG00000221890;ENSG00000143369;ENSG00000103811;ENSG00000166106;ENSG00000196839;ENSG00000166165;ENSG00000130513;ENSG00000184678;ENSG00000170542;ENSG00000164733;ENSG00000140092;ENSG00000178752;Homo_sapiens_newGene_4832;Homo_sapiens_newGene_4695;ENSG00000172458;ENSG00000197746;ENSG00000104763;Homo_sapien…	MMRN2;H2BC6;ULBP1;CCL5;C1QL4;CD70;NPTXR;ECM1;CTSH;ADAMTS15;ADA;CKB;GDF15;H2BC21;SERPINB9;CTSB;FBLN5;ERFE;Homo_sapiens_newGene_4832;Homo_sapiens_newGene_4695;IL17D;PSAP;ASAH1;Homo_sapiens_newGene_4930;CDNF;ULBP3;FSTL3;SERPINB6;LAMA5;NBL1;LOXL2;CXCL2;CLU;Homo_sapiens_newGene_5345;NTM;Homo_sapiens_newGene_4019;PGF;ARSA;LOXL3;H2BC8;NRN1;CRELD2;F12;IL18BP;C1QTNF6;Homo_sapiens_newGene_7271;PLTP;IFNB1;S…
GO:0098588	bounding membrane of organelle	166	0.216185754922876	0.997489060769016	0.461368653421634	0.786518063856135	3343	ENSG00000007516;ENSG00000186326;ENSG00000205795;ENSG00000185818;ENSG00000160703;ENSG00000166189;Homo_sapiens_newGene_4436;ENSG00000157978;ENSG00000177427;ENSG00000125875;ENSG00000131242;ENSG00000139044;ENSG00000160796;ENSG00000165943;ENSG00000100711;ENSG00000124098;ENSG00000205356;ENSG00000167861;ENSG00000173930;ENSG00000103091;ENSG00000163516;ENSG00000198929;ENSG00000196352;ENSG00000249915;ENSG0…	BAIAP3;RGS9BP;CYS1;NAT8L;NLRX1;HPS6;Homo_sapiens_newGene_4436;LDLRAP1;MIEF2;TBC1D20;RAB11FIP4;B4GALNT3;NBEAL2;MOAP1;ZFYVE21;FAM210B;TECPR1;HID1;SLCO4C1;WDR59;ANKZF1;NOS1AP;CD55;PDCD6;IFT20;Homo_sapiens_newGene_4722;ROM1;COASY;PINK1;DNAJC5;AMBRA1;SHANK3;BCL2L11;SMO;Homo_sapiens_newGene_3942;NPRL2;CD46;PLEKHM2;FKBP1B;UBXN6;CD44;DOP1B;VPS51;MGAT4B;DMPK;RHBDD2;MAVS;Homo_sapiens_newGene_7271;BBS1;Homo…
GO:0005882	intermediate filament	15	-0.346015531976537	-0.973380746284516	0.471953578336557	0.793719274430006	3912	ENSG00000111057;ENSG00000182253;ENSG00000169991;ENSG00000130779;ENSG00000113368;ENSG00000138587;ENSG00000100941	KRT18;SYNM;IFFO2;CLIP1;LMNB1;MNS1;PNN
GO:0042641	actomyosin	12	-0.375200203181206	-0.980974150051985	0.472485768500949	0.793719274430006	1924	ENSG00000154380;ENSG00000133030;ENSG00000109466	ENAH;MPRIP;KLHL2
GO:0032279	asymmetric synapse	36	-0.283215438509668	-0.979389959713055	0.477859778597786	0.793719274430006	2774	ENSG00000115808;ENSG00000119866;ENSG00000196369;ENSG00000171943;ENSG00000119878;ENSG00000150672;ENSG00000152413;ENSG00000107186;ENSG00000064300;ENSG00000148943	STRN;BCL11A;SRGAP2B;SRGAP2C;CRIPT;DLG2;HOMER1;MPDZ;NGFR;LIN7C
GO:0099572	postsynaptic specialization	36	-0.283215438509668	-0.979389959713055	0.477859778597786	0.793719274430006	2774	ENSG00000115808;ENSG00000119866;ENSG00000196369;ENSG00000171943;ENSG00000119878;ENSG00000150672;ENSG00000152413;ENSG00000107186;ENSG00000064300;ENSG00000148943	STRN;BCL11A;SRGAP2B;SRGAP2C;CRIPT;DLG2;HOMER1;MPDZ;NGFR;LIN7C
GO:0005740	mitochondrial envelope	112	0.226187849065206	0.989507719221116	0.478841870824053	0.793719274430006	4744	ENSG00000240230;ENSG00000144120;ENSG00000185818;ENSG00000160703;Homo_sapiens_newGene_4436;ENSG00000177427;ENSG00000154079;ENSG00000165943;ENSG00000124098;ENSG00000125375;ENSG00000182199;ENSG00000166816;ENSG00000163516;ENSG00000269743;ENSG00000068120;ENSG00000158828;ENSG00000110497;ENSG00000153094;ENSG00000110717;Homo_sapiens_newGene_4941;ENSG00000101181;ENSG00000197345;ENSG00000112651;ENSG0000013…	COX19;TMEM177;NAT8L;NLRX1;Homo_sapiens_newGene_4436;MIEF2;SDHAF4;MOAP1;FAM210B;DMAC2L;SHMT2;LDHD;ANKZF1;SLC25A53;COASY;PINK1;AMBRA1;BCL2L11;NDUFS8;Homo_sapiens_newGene_4941;MTG2;MRPL21;MRPL2;C19orf12;DMPK;DMAC1;MAVS;NIPSNAP2;TIMMDC1;TIMM17B;MSTO1;MRPL41;MCUB;TIMM29;SMDT1;ACAD9;CHCHD2;BPHL;MRPS6;COX5B;MRPS21;NDUFA9;SLC25A35;Homo_sapiens_newGene_4944;NGRN;NDUFA6
GO:0097060	synaptic membrane	25	-0.306794137249669	-0.979882447533046	0.480446927374302	0.793719274430006	3008	ENSG00000187672;ENSG00000115808;ENSG00000196369;ENSG00000171943;ENSG00000150672;ENSG00000109738;ENSG00000152818;ENSG00000157107	ERC2;STRN;SRGAP2B;SRGAP2C;DLG2;GLRB;UTRN;FCHO2
GO:0016282	eukaryotic 43S preinitiation complex	13	0.356061363325887	0.977657825079871	0.484342379958246	0.793719274430006	4639	ENSG00000175390;ENSG00000100353;ENSG00000130811;ENSG00000084623;ENSG00000178982;Homo_sapiens_newGene_4221;ENSG00000100129	EIF3F;EIF3D;EIF3G;EIF3I;EIF3K;Homo_sapiens_newGene_4221;EIF3L
GO:0033290	eukaryotic 48S preinitiation complex	13	0.356061363325887	0.977657825079871	0.484342379958246	0.793719274430006	4639	ENSG00000175390;ENSG00000100353;ENSG00000130811;ENSG00000084623;ENSG00000178982;Homo_sapiens_newGene_4221;ENSG00000100129	EIF3F;EIF3D;EIF3G;EIF3I;EIF3K;Homo_sapiens_newGene_4221;EIF3L
GO:0030136	clathrin-coated vesicle	23	-0.315453662619901	-0.983508412892163	0.486033519553073	0.793719274430006	3442	ENSG00000103888;ENSG00000198825;ENSG00000171700;ENSG00000160695;ENSG00000006715;ENSG00000119844;Homo_sapiens_newGene_4761;ENSG00000168685;ENSG00000113282;ENSG00000157107;ENSG00000064300	CEMIP;INPP5F;RGS19;VPS11;VPS41;AFTPH;Homo_sapiens_newGene_4761;IL7R;CLINT1;FCHO2;NGFR
GO:0019866	organelle inner membrane	71	0.239328686162575	0.975343044298477	0.488986784140969	0.794827967367451	4847	ENSG00000144120;ENSG00000178607;ENSG00000154079;ENSG00000125375;ENSG00000182199;ENSG00000166816;ENSG00000269743;ENSG00000158828;ENSG00000110717;Homo_sapiens_newGene_4941;ENSG00000101181;ENSG00000197345;ENSG00000112651;ENSG00000137038;ENSG00000113845;ENSG00000126768;ENSG00000182154;ENSG00000005059;ENSG00000142444;ENSG00000183172;ENSG00000177646;ENSG00000243927;ENSG00000266472;ENSG00000139180;ENSG0…	TMEM177;ERN1;SDHAF4;DMAC2L;SHMT2;LDHD;SLC25A53;PINK1;NDUFS8;Homo_sapiens_newGene_4941;MTG2;MRPL21;MRPL2;DMAC1;TIMMDC1;TIMM17B;MRPL41;MCUB;TIMM29;SMDT1;ACAD9;MRPS6;MRPS21;NDUFA9;SLC25A35;Homo_sapiens_newGene_4944;NDUFA6;Homo_sapiens_newGene_7681
GO:0044459	plasma membrane part	165	0.213279558927432	0.983616609177993	0.493421052631579	0.798322560787935	3285	ENSG00000174327;ENSG00000186326;ENSG00000205795;ENSG00000125449;ENSG00000111981;ENSG00000196358;ENSG00000105767;ENSG00000157978;ENSG00000152315;ENSG00000131242;ENSG00000167700;ENSG00000129951;ENSG00000164050;Homo_sapiens_newGene_5427;ENSG00000188931;ENSG00000181754;ENSG00000078018;ENSG00000101188;ENSG00000168890;ENSG00000173930;ENSG00000145506;ENSG00000173530;ENSG00000150054;ENSG00000082458;ENSG0…	SLC16A13;RGS9BP;CYS1;ARMC7;ULBP1;NTNG2;CADM4;LDLRAP1;KCNK13;RAB11FIP4;MFSD3;PLPPR3;PLXNB1;Homo_sapiens_newGene_5427;CFAP126;AMIGO1;MAP2;NTSR1;TMEM150A;SLCO4C1;NKD2;TNFRSF10D;MPP7;DLG3;SLC27A5;MYLK;ULBP3;Homo_sapiens_newGene_4722;ROM1;Homo_sapiens_newGene_5031;PLEKHO1;Homo_sapiens_newGene_5345;SLC26A1;SHANK3;SH3YL1;SMO;EPS8L2;OSCP1;CD46;Homo_sapiens_newGene_4435;CD44;NDRG4;Homo_sapiens_newGene_727…
GO:0080008	Cul4-RING E3 ubiquitin ligase complex	14	0.349561381517555	0.979455658372027	0.5	0.800298360834683	72	ENSG00000140543	DET1
GO:0005604	basement membrane	20	0.312096824011524	0.971673455591829	0.501026694045175	0.800298360834683	2605	ENSG00000173269;ENSG00000172037;ENSG00000130702;ENSG00000129038;ENSG00000179403	MMRN2;LAMB2;LAMA5;LOXL1;VWA1
GO:0034774	secretory granule lumen	28	0.288392085643147	0.96576322288168	0.503253796095445	0.800298360834683	3672	ENSG00000103811;ENSG00000188811;ENSG00000146425;Homo_sapiens_newGene_4458;ENSG00000164081;ENSG00000051620;ENSG00000120885;Homo_sapiens_newGene_4166;ENSG00000121410;Homo_sapiens_newGene_5416;ENSG00000030582	CTSH;NHLRC3;DYNLT1;Homo_sapiens_newGene_4458;TEX264;HEBP2;CLU;Homo_sapiens_newGene_4166;A1BG;Homo_sapiens_newGene_5416;GRN
GO:0005881	cytoplasmic microtubule	18	-0.328573806140332	-0.972826579189144	0.503802281368821	0.800298360834683	2323	ENSG00000075218;ENSG00000130779;ENSG00000166250;ENSG00000141380;ENSG00000135315	GTSE1;CLIP1;CLMP;SS18;CEP162
GO:0005794	Golgi apparatus	358	-0.198143795075223	-0.984166472668195	0.506968641114983	0.801684157419263	2856	ENSG00000131374;ENSG00000130695;ENSG00000006715;ENSG00000120370;ENSG00000178385;ENSG00000137642;ENSG00000152457;ENSG00000135968;ENSG00000170348;ENSG00000215252;Homo_sapiens_newGene_4949;ENSG00000167461;ENSG00000064225;ENSG00000076321;ENSG00000119844;Homo_sapiens_newGene_4519;ENSG00000085382;ENSG00000073756;ENSG00000165240;ENSG00000175265;ENSG00000101695;Homo_sapiens_newGene_4761;ENSG00000165006;E…	TBC1D5;CEP85;VPS41;GORAB;PLEKHM3;SORL1;DCLRE1C;GCC2;TMED10;GOLGA8B;Homo_sapiens_newGene_4949;RAB8A;ST3GAL6;KLHL20;AFTPH;Homo_sapiens_newGene_4519;HACE1;PTGS2;ATP7A;GOLGA8A;RNF125;Homo_sapiens_newGene_4761;UBAP1;ARFGEF2;C1GALT1C1;TSNAX;PLEKHA3;Homo_sapiens_newGene_4255;CHST3;SLC35G2;TRIP11;OSBPL11;GOLIM4;USO1;FBXW7;TRAPPC8;FMNL2;RP2;LMAN1;Homo_sapiens_newGene_3930;Homo_sapiens_newGene_7006;ENSG000…
GO:0030662	coated vesicle membrane	14	-0.346075272697101	-0.954435050566439	0.513157894736842	0.807816126375683	2471	Homo_sapiens_newGene_4761;ENSG00000138768;ENSG00000168685;ENSG00000181744	Homo_sapiens_newGene_4761;USO1;IL7R;DIPK2A
GO:0030427	site of polarized growth	23	0.302831097370748	0.964901888959727	0.524731182795699	0.816824337390459	2564	ENSG00000149557;ENSG00000078018;ENSG00000082458;ENSG00000158828;ENSG00000120885;ENSG00000128602	FEZ1;MAP2;DLG3;PINK1;CLU;SMO
GO:0097014	ciliary plasm	29	-0.289536448363639	-0.952632448957033	0.526022304832714	0.816824337390459	1539	ENSG00000119661;ENSG00000144451;ENSG00000141519;ENSG00000157423;ENSG00000138686;ENSG00000104237;ENSG00000138587;ENSG00000126775;ENSG00000135315	DNAL1;SPAG16;CCDC40;HYDIN;BBS7;RP1;MNS1;ATG14;CEP162
GO:0032588	trans-Golgi network membrane	16	0.328606478504066	0.952276318208957	0.528183716075157	0.816824337390459	529	ENSG00000007516;ENSG00000176720	BAIAP3;BOK
GO:0044445	cytosolic part	27	0.285865378199109	0.941077446221857	0.533769063180828	0.816824337390459	4143	ENSG00000166189;ENSG00000189114;ENSG00000196544;ENSG00000143553;ENSG00000064489;ENSG00000103245;ENSG00000100099;ENSG00000186222;Homo_sapiens_newGene_5416;ENSG00000166595;ENSG00000107521;ENSG00000152556	HPS6;BLOC1S3;BORCS6;SNAPIN;BORCS8-MEF2B;CIAO3;HPS4;BLOC1S4;Homo_sapiens_newGene_5416;CIAO2B;HPS1;PFKM
GO:0044456	synapse part	73	-0.242560985031225	-0.959597118474249	0.536231884057971	0.816824337390459	3008	ENSG00000104093;ENSG00000187672;ENSG00000174013;ENSG00000068400;ENSG00000115808;ENSG00000119866;ENSG00000196369;ENSG00000171943;ENSG00000119878;ENSG00000150672;ENSG00000152413;ENSG00000083635;ENSG00000109738;ENSG00000152818;ENSG00000107186;ENSG00000157107;ENSG00000135604;ENSG00000064300;ENSG00000148943	DMXL2;ERC2;FBXO45;GRIPAP1;STRN;BCL11A;SRGAP2B;SRGAP2C;CRIPT;DLG2;HOMER1;NUFIP1;GLRB;UTRN;MPDZ;FCHO2;STX11;NGFR;LIN7C
GO:0030667	secretory granule membrane	25	-0.295744039220426	-0.94458908371768	0.536312849162011	0.816824337390459	2686	ENSG00000091317;ENSG00000198168;ENSG00000001561;ENSG00000146094;ENSG00000041353;ENSG00000139278	CMTM6;SVIP;ENPP4;DOK3;RAB27B;GLIPR1
GO:0030687	preribosome, large subunit precursor	14	-0.340382309212117	-0.938734524350513	0.539473684210526	0.816824337390459	1268	ENSG00000100583;ENSG00000198042;ENSG00000179041	SAMD15;MAK16;RRS1
GO:0005871	kinesin complex	11	0.364203081823601	0.948339028451522	0.539748953974895	0.816824337390459	979	ENSG00000104892;ENSG00000174996	KLC3;KLC2
GO:0001917	photoreceptor inner segment	10	0.371242829392613	0.928919416336014	0.539915966386555	0.816824337390459	3486	ENSG00000072042;Homo_sapiens_newGene_5919;ENSG00000156171;ENSG00000140463	RDH11;Homo_sapiens_newGene_5919;DRAM2;BBS4
GO:0030008	TRAPP complex	11	0.362664575188611	0.944332950633104	0.543933054393305	0.819354691735832	3608	ENSG00000171853;ENSG00000054116;Homo_sapiens_newGene_4104;ENSG00000196655;ENSG00000181029	TRAPPC12;TRAPPC3;Homo_sapiens_newGene_4104;TRAPPC4;TRAPPC5
GO:0031256	leading edge membrane	14	0.335569518130882	0.940251070880841	0.548936170212766	0.820891377379619	2946	ENSG00000078018;ENSG00000023902;ENSG00000035115;ENSG00000177106;ENSG00000026508	MAP2;PLEKHO1;SH3YL1;EPS8L2;CD44
GO:1904115	axon cytoplasm	15	-0.328643437601124	-0.924511084015104	0.551257253384913	0.820891377379619	4368	ENSG00000047579;ENSG00000138834;ENSG00000185009;ENSG00000132842;ENSG00000196072;ENSG00000080371;ENSG00000170759	DTNBP1;MAPK8IP3;AP3M1;AP3B1;BLOC1S2;RAB21;KIF5B
GO:0044306	neuron projection terminus	11	0.360020204855249	0.937447342800657	0.554393305439331	0.820891377379619	4009	ENSG00000101188;ENSG00000090013;ENSG00000070404;ENSG00000101152;ENSG00000063245;ENSG00000132535	NTSR1;BLVRB;FSTL3;DNAJC5;EPN1;DLG4
GO:0098982	GABA-ergic synapse	11	-0.362402424772134	-0.922811395595855	0.562977099236641	0.820891377379619	789	ENSG00000175029;ENSG00000102057;ENSG00000070961;ENSG00000109738	CTBP2;KCND1;ATP2B1;GLRB
GO:0016592	mediator complex	33	0.272238904322436	0.935275133708519	0.568927789934354	0.820891377379619	850	Homo_sapiens_newGene_759;Homo_sapiens_newGene_4897;ENSG00000130772;ENSG00000148297	Homo_sapiens_newGene_759;Homo_sapiens_newGene_4897;MED18;MED22
GO:0070820	tertiary granule	18	-0.314531628550888	-0.931251129979809	0.570342205323194	0.820891377379619	1669	ENSG00000001561;ENSG00000146094;ENSG00000163661	ENPP4;DOK3;PTX3
GO:0030117	membrane coat	15	-0.325256491216283	-0.914983221549305	0.572533849129594	0.820891377379619	2936	ENSG00000119844;ENSG00000081014;Homo_sapiens_newGene_4761;ENSG00000152056;ENSG00000181744	AFTPH;AP4E1;Homo_sapiens_newGene_4761;AP1S3;DIPK2A
GO:0001726	ruffle	23	-0.296542031680184	-0.924546510290528	0.573556797020484	0.820891377379619	1598	ENSG00000128585;ENSG00000050820;ENSG00000198087	MKLN1;BCAR1;CD2AP
GO:0044309	neuron spine	23	-0.296614953040528	-0.924773861498886	0.573556797020484	0.820891377379619	2571	ENSG00000196369;ENSG00000171943;ENSG00000119878;ENSG00000152413;ENSG00000102189	SRGAP2B;SRGAP2C;CRIPT;HOMER1;EEA1
GO:0042581	specific granule	15	-0.324224917401209	-0.912081287973583	0.576402321083172	0.820891377379619	30	ENSG00000091317;ENSG00000163661	CMTM6;PTX3
GO:0098590	plasma membrane region	87	-0.233050698483699	-0.946030932939872	0.580935251798561	0.820891377379619	2034	ENSG00000066279;ENSG00000186889;ENSG00000171943;ENSG00000046604;ENSG00000169047;ENSG00000150672;ENSG00000109738;ENSG00000152818;ENSG00000107186;ENSG00000157107;ENSG00000203965;ENSG00000197321;ENSG00000111052;ENSG00000064300;ENSG00000148943;ENSG00000114019	ASPM;TMEM17;SRGAP2C;DSG2;IRS1;DLG2;GLRB;UTRN;MPDZ;FCHO2;EFCAB7;SVIL;LIN7A;NGFR;LIN7C;AMOTL2
GO:0098984	neuron to neuron synapse	37	-0.264825590061205	-0.915557245705847	0.581308411214953	0.820891377379619	2774	ENSG00000115808;ENSG00000119866;ENSG00000196369;ENSG00000171943;ENSG00000119878;ENSG00000150672;ENSG00000152413;ENSG00000107186;ENSG00000064300;ENSG00000148943	STRN;BCL11A;SRGAP2B;SRGAP2C;CRIPT;DLG2;HOMER1;MPDZ;NGFR;LIN7C
GO:0045202	synapse	126	-0.215836647553121	-0.937886021276594	0.583333333333333	0.820891377379619	1170	ENSG00000156052;ENSG00000126970;ENSG00000104093;ENSG00000187672;ENSG00000155380;ENSG00000174013;ENSG00000068400;ENSG00000133104;ENSG00000115808;ENSG00000119866;ENSG00000116030;ENSG00000196369;ENSG00000137575;ENSG00000171943;ENSG00000119878;ENSG00000150672;ENSG00000100567;ENSG00000152413;ENSG00000080371;ENSG00000083635;ENSG00000109738;ENSG00000152818;ENSG00000107186;ENSG00000148680;ENSG00000157107…	GNAQ;ZC4H2;DMXL2;ERC2;SLC16A1;FBXO45;GRIPAP1;SPART;STRN;BCL11A;SUMO1;SRGAP2B;SDCBP;SRGAP2C;CRIPT;DLG2;PSMA3;HOMER1;RAB21;NUFIP1;GLRB;UTRN;MPDZ;HTR7;FCHO2;ELFN1;STX11;LIN7A;F2R;NGFR;LIN7C
GO:0031300	intrinsic component of organelle membrane	19	0.296067906328694	0.911230846610324	0.58502024291498	0.820891377379619	411	ENSG00000144120;ENSG00000125875	TMEM177;TBC1D20
GO:0030964	NADH dehydrogenase complex	14	0.324409485357892	0.90898114855799	0.585106382978723	0.820891377379619	4744	ENSG00000110717;Homo_sapiens_newGene_4941;ENSG00000139180;Homo_sapiens_newGene_4944;ENSG00000184983	NDUFS8;Homo_sapiens_newGene_4941;NDUFA9;Homo_sapiens_newGene_4944;NDUFA6
GO:0045271	respiratory chain complex I	14	0.324409485357892	0.90898114855799	0.585106382978723	0.820891377379619	4744	ENSG00000110717;Homo_sapiens_newGene_4941;ENSG00000139180;Homo_sapiens_newGene_4944;ENSG00000184983	NDUFS8;Homo_sapiens_newGene_4941;NDUFA9;Homo_sapiens_newGene_4944;NDUFA6
GO:0001725	stress fiber	15	0.317280374411255	0.910071670726146	0.585567010309278	0.820891377379619	3533	ENSG00000172725;ENSG00000101608;ENSG00000118680;ENSG00000065534;ENSG00000107438;ENSG00000101335;ENSG00000095637	CORO1B;MYL12A;MYL12B;MYLK;PDLIM1;MYL9;SORBS1
GO:0070382	exocytic vesicle	14	0.322857520897179	0.90463261221213	0.587234042553191	0.820891377379619	5172	ENSG00000158109;ENSG00000145506;ENSG00000101152;ENSG00000137501;ENSG00000143553;ENSG00000132535;ENSG00000143740;ENSG00000152128;ENSG00000092929;ENSG00000151532	TPRG1L;NKD2;DNAJC5;SYTL2;SNAPIN;DLG4;SNAP47;TMEM163;UNC13D;VTI1A
GO:0017053	transcriptional repressor complex	22	-0.295987880750928	-0.914013872447668	0.601123595505618	0.836959671662257	3172	ENSG00000065526;ENSG00000094916;ENSG00000177565;ENSG00000198160;ENSG00000183814;ENSG00000117036;ENSG00000131263	SPEN;CBX5;TBL1XR1;MIER1;LIN9;ETV3;RLIM
GO:0031301	integral component of organelle membrane	18	0.297596711288137	0.895597295162549	0.615546218487395	0.851455046762229	411	ENSG00000144120;ENSG00000125875	TMEM177;TBC1D20
GO:0044291	cell-cell contact zone	10	-0.358027081466477	-0.88726795283955	0.61787072243346	0.851455046762229	1295	ENSG00000164983	TMEM65
GO:0044455	mitochondrial membrane part	37	0.260612916028183	0.917210339533651	0.618843683083512	0.851455046762229	4744	ENSG00000144120;ENSG00000154079;ENSG00000163516;ENSG00000158828;ENSG00000110717;Homo_sapiens_newGene_4941;ENSG00000104936;ENSG00000126768;ENSG00000005059;ENSG00000142444;ENSG00000183172;ENSG00000139180;Homo_sapiens_newGene_4944;ENSG00000184983	TMEM177;SDHAF4;ANKZF1;PINK1;NDUFS8;Homo_sapiens_newGene_4941;DMPK;TIMM17B;MCUB;TIMM29;SMDT1;NDUFA9;Homo_sapiens_newGene_4944;NDUFA6
GO:0098796	membrane protein complex	87	-0.228166938584072	-0.926206113859052	0.629496402877698	0.857143271550055	2471	ENSG00000154174;ENSG00000160949;ENSG00000171121;ENSG00000165389;ENSG00000101695;Homo_sapiens_newGene_4761;ENSG00000165006;ENSG00000169047;ENSG00000104412;ENSG00000109738;ENSG00000203965;ENSG00000135604;ENSG00000111052;ENSG00000181744;ENSG00000148943;ENSG00000126775	TOMM70;TONSL;KCNMB3;SPTSSA;RNF125;Homo_sapiens_newGene_4761;UBAP1;IRS1;EMC2;GLRB;EFCAB7;STX11;LIN7A;DIPK2A;LIN7C;ATG14
GO:0097542	ciliary tip	13	0.321037267548134	0.881490184245088	0.630480167014614	0.857143271550055	2564	ENSG00000196659;ENSG00000197557;ENSG00000109083;ENSG00000140474;ENSG00000128602	TTC30B;TTC30A;IFT20;ULK3;SMO
GO:0097733	photoreceptor cell cilium	15	-0.309838097833464	-0.871609540686637	0.632495164410058	0.857143271550055	3813	ENSG00000114446;ENSG00000124659;ENSG00000144061;ENSG00000135541;ENSG00000138686;ENSG00000104237;ENSG00000197579	IFT57;TBCC;NPHP1;AHI1;BBS7;RP1;TOPORS
GO:0097730	non-motile cilium	18	-0.29730580038105	-0.880249671010781	0.633079847908745	0.857143271550055	3813	ENSG00000114446;ENSG00000124659;ENSG00000167461;ENSG00000144061;ENSG00000135541;ENSG00000138686;ENSG00000104237;ENSG00000197579	IFT57;TBCC;RAB8A;NPHP1;AHI1;BBS7;RP1;TOPORS
GO:0098857	membrane microdomain	24	-0.284593888019014	-0.894983385445391	0.636363636363636	0.857143271550055	1157	ENSG00000064300;ENSG00000023445	NGFR;BIRC3
GO:0098794	postsynapse	67	-0.230740256675213	-0.902629926510261	0.638686131386861	0.857143271550055	1170	ENSG00000150672;ENSG00000152413;ENSG00000109738;ENSG00000152818;ENSG00000107186;ENSG00000135604;ENSG00000064300;ENSG00000148943;ENSG00000138814	DLG2;HOMER1;GLRB;UTRN;MPDZ;STX11;NGFR;LIN7C;PPP3CA
GO:0016323	basolateral plasma membrane	36	0.257818520658596	0.892477713990831	0.647826086956522	0.857143271550055	3254	ENSG00000157978;Homo_sapiens_newGene_5427;ENSG00000099864;ENSG00000173930;ENSG00000145506;ENSG00000082458;ENSG00000083807;ENSG00000005884;Homo_sapiens_newGene_4722;ENSG00000116885;ENSG00000117335;ENSG00000026508;ENSG00000103034;Homo_sapiens_newGene_7271;ENSG00000180900	LDLRAP1;Homo_sapiens_newGene_5427;PALM;SLCO4C1;NKD2;DLG3;SLC27A5;ITGA3;Homo_sapiens_newGene_4722;OSCP1;CD46;CD44;NDRG4;Homo_sapiens_newGene_7271;SCRIB
GO:0044431	Golgi apparatus part	84	-0.225809557375983	-0.917641307186188	0.648312611012433	0.857143271550055	3422	ENSG00000156232;ENSG00000198589;ENSG00000204842;ENSG00000171700;ENSG00000114209;ENSG00000172318;ENSG00000135968;ENSG00000076321;ENSG00000119844;Homo_sapiens_newGene_4519;ENSG00000085382;ENSG00000101695;Homo_sapiens_newGene_4761;ENSG00000171155;Homo_sapiens_newGene_4255;ENSG00000122863;ENSG00000138768;ENSG00000153339;Homo_sapiens_newGene_7006;ENSG00000179331;ENSG00000175893;ENSG00000172915;ENSG000…	WHAMM;LRBA;ATXN2;RGS19;PDCD10;B3GALT1;GCC2;KLHL20;AFTPH;Homo_sapiens_newGene_4519;HACE1;RNF125;Homo_sapiens_newGene_4761;C1GALT1C1;Homo_sapiens_newGene_4255;CHST3;USO1;TRAPPC8;Homo_sapiens_newGene_7006;RAB39A;ZDHHC21;NBEA;FAM91A1;Homo_sapiens_newGene_6997;DIPK2A;Homo_sapiens_newGene_4555
GO:0097731	9+0 non-motile cilium	14	-0.309329635069572	-0.853094887677011	0.650375939849624	0.857143271550055	3813	ENSG00000114446;ENSG00000124659;ENSG00000144061;ENSG00000135541;ENSG00000138686;ENSG00000104237;ENSG00000197579	IFT57;TBCC;NPHP1;AHI1;BBS7;RP1;TOPORS
GO:0032838	cell projection cytoplasm	34	-0.259377147131131	-0.878740827893633	0.652985074626866	0.857143271550055	1539	ENSG00000138686;ENSG00000104237;ENSG00000138587;ENSG00000126775;ENSG00000135315	BBS7;RP1;MNS1;ATG14;CEP162
GO:0015934	large ribosomal subunit	27	-0.269285948806937	-0.879188858286772	0.659300184162063	0.857143271550055	5133	ENSG00000185608;ENSG00000204822;ENSG00000112306;ENSG00000037241;ENSG00000178694;ENSG00000136522;ENSG00000137547;ENSG00000161970;ENSG00000082515;ENSG00000169288;ENSG00000148296;ENSG00000136897	MRPL40;MRPL53;RPS12;RPL26L1;NSUN3;MRPL47;MRPL15;RPL26;MRPL22;MRPL1;SURF6;MRPL50
GO:0009898	cytoplasmic side of plasma membrane	19	-0.289162908433255	-0.86001989263283	0.661417322834646	0.857143271550055	1147	ENSG00000070961;ENSG00000116741	ATP2B1;RGS2
GO:0005902	microvillus	15	0.301150374866728	0.8638051606669	0.661855670103093	0.857143271550055	3700	ENSG00000167114;ENSG00000214530;ENSG00000147416;ENSG00000109083;ENSG00000026508;ENSG00000169738;ENSG00000080031	SLC27A4;STARD10;ATP6V1B2;IFT20;CD44;DCXR;PTPRH
GO:0031674	I band	13	-0.318741255315016	-0.854349488073066	0.663479923518164	0.857143271550055	998	ENSG00000148677	ANKRD1
GO:0097729	9+2 motile cilium	10	-0.341609126559308	-0.846580736719951	0.663498098859316	0.857143271550055	2011	ENSG00000114473;ENSG00000138587;ENSG00000124678	IQCG;MNS1;TCP11
GO:0042579	microbody	18	0.287358892723179	0.864787268480957	0.665966386554622	0.857143271550055	5150	ENSG00000156521;Homo_sapiens_newGene_3942;ENSG00000107537;ENSG00000088888;ENSG00000242612;ENSG00000115425;ENSG00000213965;ENSG00000157326;ENSG00000108395;ENSG00000127252	TYSND1;Homo_sapiens_newGene_3942;PHYH;MAVS;DECR2;PECR;NUDT19;DHRS4;TRIM37;PLAAT1
GO:0099086	synaptonemal structure	11	-0.332448111247274	-0.846536569660647	0.66793893129771	0.857143271550055	1713	ENSG00000062650;ENSG00000196074;ENSG00000161860	WAPL;SYCP2;SYCE2
GO:0045211	postsynaptic membrane	30	-0.265606721476076	-0.878585625415534	0.675324675324675	0.857143271550055	2034	ENSG00000137845;ENSG00000171943;ENSG00000169684;ENSG00000150672;ENSG00000154146;ENSG00000109738;ENSG00000152818	ADAM10;SRGAP2C;CHRNA5;DLG2;NRGN;GLRB;UTRN
GO:0097458	neuron part	152	-0.201718006041722	-0.901135916390493	0.675824175824176	0.857143271550055	3118	Homo_sapiens_newGene_5182;ENSG00000104093;Homo_sapiens_newGene_5322;ENSG00000187672;ENSG00000177508;ENSG00000132740;ENSG00000174013;Homo_sapiens_newGene_5138;ENSG00000115808;Homo_sapiens_newGene_5270;ENSG00000122591;ENSG00000144061;ENSG00000119866;ENSG00000196369;Homo_sapiens_newGene_4959;ENSG00000135541;ENSG00000005810;ENSG00000167325;ENSG00000171943;ENSG00000107290;ENSG00000138686;ENSG000001042…	Homo_sapiens_newGene_5182;DMXL2;Homo_sapiens_newGene_5322;ERC2;IRX3;IGHMBP2;FBXO45;Homo_sapiens_newGene_5138;STRN;Homo_sapiens_newGene_5270;FAM126A;NPHP1;BCL11A;SRGAP2B;Homo_sapiens_newGene_4959;AHI1;MYCBP2;RRM1;SRGAP2C;SETX;BBS7;RP1;CRIPT;DLG2;HOMER1;NUFIP1;SACS;MPDZ;FCHO2;ELFN1;ZSWIM6;STX11;NGFR;TOPORS;LIN7C;EEA1;NEGR1
GO:0071011	precatalytic spliceosome	11	-0.330129371461495	-0.840632195540956	0.677480916030534	0.857143271550055	197	ENSG00000075702;ENSG00000115128;ENSG00000122692;ENSG00000136875;ENSG00000134186	WDR62;SF3B6;SMU1;PRPF4;PRPF38B
GO:0098589	membrane region	25	-0.26963954824413	-0.861212873406849	0.677839851024209	0.857143271550055	1157	ENSG00000064300;ENSG00000023445	NGFR;BIRC3
GO:0005876	spindle microtubule	10	-0.33665977643469	-0.834315184809831	0.678707224334601	0.857143271550055	1778	Homo_sapiens_newGene_4793;ENSG00000154429;ENSG00000165169;ENSG00000162413;ENSG00000177565;ENSG00000182628	Homo_sapiens_newGene_4793;CCSAP;DYNLT3;KLHL21;TBL1XR1;SKA2
GO:0005684	U2-type spliceosomal complex	11	-0.329644167634122	-0.83939668608936	0.679389312977099	0.857143271550055	4158	ENSG00000122692;ENSG00000136875;ENSG00000130332;ENSG00000117614;Homo_sapiens_newGene_4790	SMU1;PRPF4;LSM7;SYF2;Homo_sapiens_newGene_4790
GO:0030658	transport vesicle membrane	10	-0.334674547556694	-0.829395361551538	0.684410646387833	0.86037233851102	3570	ENSG00000119844;Homo_sapiens_newGene_4761;ENSG00000138768	AFTPH;Homo_sapiens_newGene_4761;USO1
GO:0042175	nuclear outer membrane-endoplasmic reticulum membrane network	71	-0.225074639407897	-0.884527825045172	0.698905109489051	0.869756278943988	2101	ENSG00000101695;ENSG00000198843;ENSG00000198168;ENSG00000133710;ENSG00000150991;ENSG00000163874;ENSG00000163590;ENSG00000084073;ENSG00000165650;ENSG00000104412;ENSG00000087074;ENSG00000145996;ENSG00000126775;ENSG00000179598	RNF125;SELENOT;SVIP;SPINK5;UBC;ZC3H12A;PPM1L;ZMPSTE24;PDZD8;EMC2;PPP1R15A;CDKAL1;ATG14;PLD6
GO:0001750	photoreceptor outer segment	13	-0.307685515780654	-0.82471584243119	0.701720841300191	0.869756278943988	1904	ENSG00000138686;ENSG00000104237;ENSG00000041353	BBS7;RP1;RAB27B
GO:0043198	dendritic shaft	13	-0.308776841152414	-0.827641015301465	0.701720841300191	0.869756278943988	2103	ENSG00000198121;ENSG00000119878;ENSG00000152413	LPAR1;CRIPT;HOMER1
GO:0031984	organelle subcompartment	139	-0.203569785000685	-0.896245007397982	0.704225352112676	0.869756278943988	2101	ENSG00000101695;ENSG00000198843;ENSG00000171155;Homo_sapiens_newGene_4255;ENSG00000122863;ENSG00000198168;ENSG00000138768;ENSG00000133710;ENSG00000150991;Homo_sapiens_newGene_7006;ENSG00000163874;ENSG00000163590;ENSG00000084073;ENSG00000179331;ENSG00000175893;ENSG00000165650;ENSG00000104412;ENSG00000172915;ENSG00000087074;ENSG00000145996;ENSG00000176853;Homo_sapiens_newGene_6997;ENSG00000181744;H…	RNF125;SELENOT;C1GALT1C1;Homo_sapiens_newGene_4255;CHST3;SVIP;USO1;SPINK5;UBC;Homo_sapiens_newGene_7006;ZC3H12A;PPM1L;ZMPSTE24;RAB39A;ZDHHC21;PDZD8;EMC2;NBEA;PPP1R15A;CDKAL1;FAM91A1;Homo_sapiens_newGene_6997;DIPK2A;Homo_sapiens_newGene_4555;ATG14;PLD6
GO:0044425	membrane part	337	0.183521672990365	0.926793684096425	0.708235294117647	0.869756278943988	2946	ENSG00000174327;ENSG00000184602;ENSG00000186326;ENSG00000205795;ENSG00000144120;ENSG00000125449;ENSG00000185818;ENSG00000254470;ENSG00000111981;ENSG00000196358;ENSG00000105767;ENSG00000157978;ENSG00000152315;ENSG00000125875;ENSG00000131242;ENSG00000167700;ENSG00000223573;ENSG00000178607;ENSG00000129951;ENSG00000164050;ENSG00000072042;ENSG00000154079;Homo_sapiens_newGene_5427;ENSG00000124098;ENSG0…	SLC16A13;SNN;RGS9BP;CYS1;TMEM177;ARMC7;NAT8L;AP5B1;ULBP1;NTNG2;CADM4;LDLRAP1;KCNK13;TBC1D20;RAB11FIP4;MFSD3;TINCR;ERN1;PLPPR3;PLXNB1;RDH11;SDHAF4;Homo_sapiens_newGene_5427;FAM210B;CFAP126;IL20RB;TBL2;AMIGO1;MAP2;FICD;TMEM86B;NTSR1;HID1;TMEM150A;TMEM147;SLCO4C1;NKD2;MARVELD1;TNFRSF10D;MPP7;ANKZF1;SLC25A53;DLG3;NOS1AP;SLC27A5;MYLK;UBE2J2;CD55;PDCD6;ULBP3;FITM2;PIGV;PIGM;Homo_sapiens_newGene_4722;RO…
GO:0045121	membrane raft	48	-0.230764652328788	-0.847849641139588	0.711610486891386	0.869756278943988	1598	ENSG00000133703;ENSG00000167193;ENSG00000076641;ENSG00000144566;ENSG00000169047;ENSG00000056558;ENSG00000070961;ENSG00000064300;ENSG00000023445	KRAS;CRK;PAG1;RAB5A;IRS1;TRAF1;ATP2B1;NGFR;BIRC3
GO:0031201	SNARE complex	11	-0.321678108361642	-0.819112135622409	0.711832061068702	0.869756278943988	570	ENSG00000049245;ENSG00000166900;ENSG00000151532;ENSG00000092531;ENSG00000265808;ENSG00000106636;ENSG00000124222;ENSG00000111450;ENSG00000113734;ENSG00000135604	VAMP3;STX3;VTI1A;SNAP23;SEC22B;YKT6;STX16;STX2;BNIP1;STX11
GO:0001669	acrosomal vesicle	28	0.249699260694206	0.836189253326478	0.713665943600868	0.869756278943988	3210	ENSG00000162526;ENSG00000111254;ENSG00000103811;ENSG00000187486;ENSG00000129038;ENSG00000104901;ENSG00000165698;ENSG00000100299;ENSG00000117335;ENSG00000250565;ENSG00000177380	TSSK3;AKAP3;CTSH;KCNJ11;LOXL1;DKKL1;SPACA9;ARSA;CD46;ATP6V1E2;PPFIA3
GO:0016327	apicolateral plasma membrane	11	0.312910841028215	0.814780483149158	0.715481171548117	0.869756278943988	2461	ENSG00000099864;ENSG00000165215;Homo_sapiens_newGene_5031;ENSG00000173801	PALM;CLDN3;Homo_sapiens_newGene_5031;JUP
GO:0030175	filopodium	17	-0.284131418190879	-0.823856718542246	0.716763005780347	0.869756278943988	4580	ENSG00000075618;ENSG00000158528;ENSG00000091409;ENSG00000078140;ENSG00000154380;ENSG00000128641;ENSG00000152818	FSCN1;PPP1R9A;ITGA6;UBE2K;ENAH;MYO1B;UTRN
GO:0098858	actin-based cell projection	21	-0.267914528040824	-0.81914517561144	0.724528301886792	0.876136937630359	2500	ENSG00000091409;ENSG00000078140;ENSG00000099992;ENSG00000154380;ENSG00000152818;ENSG00000130449	ITGA6;UBE2K;TBC1D10A;ENAH;UTRN;ZSWIM6
GO:0098827	endoplasmic reticulum subcompartment	72	-0.222055156870653	-0.872006219369199	0.728782287822878	0.878242176251164	2101	ENSG00000101695;ENSG00000198843;ENSG00000198168;ENSG00000133710;ENSG00000150991;ENSG00000163874;ENSG00000163590;ENSG00000084073;ENSG00000165650;ENSG00000104412;ENSG00000087074;ENSG00000145996;ENSG00000126775;ENSG00000179598	RNF125;SELENOT;SVIP;SPINK5;UBC;ZC3H12A;PPM1L;ZMPSTE24;PDZD8;EMC2;PPP1R15A;CDKAL1;ATG14;PLD6
GO:0030133	transport vesicle	33	0.242784318180922	0.834084078519706	0.735229759299781	0.878940184493892	5215	ENSG00000189114;ENSG00000158109;ENSG00000145506;ENSG00000187446;ENSG00000125841;ENSG00000196352;ENSG00000249915;ENSG00000101152;ENSG00000143553;ENSG00000105186;ENSG00000132535;ENSG00000143740;ENSG00000152128;ENSG00000105514;ENSG00000136933;ENSG00000092929;ENSG00000103769;ENSG00000151532;ENSG00000089248;ENSG00000188428	BLOC1S3;TPRG1L;NKD2;CHP1;NRSN2;CD55;PDCD6;DNAJC5;SNAPIN;ANKRD27;DLG4;SNAP47;TMEM163;RAB3D;RABEPK;UNC13D;RAB11A;VTI1A;ERP29;BLOC1S5
GO:0000795	synaptonemal complex	15	-0.279191086201381	-0.785396037831946	0.738878143133462	0.878940184493892	1713	ENSG00000062650;ENSG00000196074;ENSG00000161860	WAPL;SYCP2;SYCE2
GO:0031461	cullin-RING ubiquitin ligase complex	69	-0.214386861105041	-0.845249446586932	0.743682310469314	0.878940184493892	2937	ENSG00000183580;ENSG00000139990;ENSG00000114796;Homo_sapiens_newGene_4076;ENSG00000076321;ENSG00000151893;ENSG00000174842;ENSG00000162413;ENSG00000109670;ENSG00000123444;ENSG00000144228;ENSG00000213160;ENSG00000166266;ENSG00000109466;ENSG00000163376;ENSG00000179454;ENSG00000178502;ENSG00000158290;ENSG00000165572	FBXL7;DCAF5;KLHL24;Homo_sapiens_newGene_4076;KLHL20;CACUL1;GLMN;KLHL21;FBXW7;KBTBD4;SPOPL;KLHL23;CUL5;KLHL2;KBTBD8;KLHL28;KLHL11;CUL4B;KBTBD6
GO:0044440	endosomal part	40	0.233783909633659	0.839163204941981	0.745263157894737	0.878940184493892	3423	ENSG00000007516;ENSG00000131242;ENSG00000103811;ENSG00000100711;Homo_sapiens_newGene_4722;ENSG00000116786;ENSG00000167671;ENSG00000156931;ENSG00000149823;ENSG00000105186;Homo_sapiens_newGene_4631;ENSG00000129968;ENSG00000123154	BAIAP3;RAB11FIP4;CTSH;ZFYVE21;Homo_sapiens_newGene_4722;PLEKHM2;UBXN6;VPS8;VPS51;ANKRD27;Homo_sapiens_newGene_4631;ABHD17A;WDR83
GO:0031901	early endosome membrane	14	-0.28393191658232	-0.783050956078729	0.74812030075188	0.878940184493892	2246	ENSG00000091317;ENSG00000039319;ENSG00000102189	CMTM6;ZFYVE16;EEA1
GO:0098805	whole membrane	131	0.196280252708285	0.875716202566552	0.754022988505747	0.878940184493892	3423	ENSG00000007516;ENSG00000205795;ENSG00000160703;ENSG00000166189;Homo_sapiens_newGene_4436;ENSG00000157978;ENSG00000177427;ENSG00000131242;ENSG00000160796;ENSG00000165943;ENSG00000100711;ENSG00000124098;ENSG00000205356;ENSG00000101188;ENSG00000173930;ENSG00000103091;ENSG00000155254;ENSG00000163516;ENSG00000196352;ENSG00000249915;Homo_sapiens_newGene_4722;ENSG00000068120;ENSG00000158828;ENSG0000010…	BAIAP3;CYS1;NLRX1;HPS6;Homo_sapiens_newGene_4436;LDLRAP1;MIEF2;RAB11FIP4;NBEAL2;MOAP1;ZFYVE21;FAM210B;TECPR1;NTSR1;SLCO4C1;WDR59;MARVELD1;ANKZF1;CD55;PDCD6;Homo_sapiens_newGene_4722;COASY;PINK1;DNAJC5;AMBRA1;BCL2L11;SMO;Homo_sapiens_newGene_3942;NPRL2;CD46;PLEKHM2;UBXN6;CD44;DMPK;MAVS;Homo_sapiens_newGene_7271;Homo_sapiens_newGene_4631;ABHD17A;NIPSNAP2;WDR83
GO:0071013	catalytic step 2 spliceosome	22	-0.260788138080941	-0.805316675030892	0.754681647940075	0.878940184493892	4719	ENSG00000119720;ENSG00000021776;Homo_sapiens_newGene_1074;ENSG00000115128;ENSG00000130332;ENSG00000109536;ENSG00000117614;ENSG00000168438;Homo_sapiens_newGene_5001;ENSG00000100941	NRDE2;AQR;Homo_sapiens_newGene_1074;SF3B6;LSM7;FRG1;SYF2;CDC40;Homo_sapiens_newGene_5001;PNN
GO:0098552	side of membrane	26	-0.251910735800972	-0.811454359651692	0.755140186915888	0.878940184493892	1557	ENSG00000168685;ENSG00000109738;ENSG00000064300	IL7R;GLRB;NGFR
GO:0010494	cytoplasmic stress granule	11	-0.311306052392764	-0.792701022479727	0.755725190839695	0.878940184493892	3250	ENSG00000134001;ENSG00000204842;ENSG00000108256;ENSG00000145907	EIF2S1;ATXN2;NUFIP2;G3BP1
GO:0098798	mitochondrial protein complex	48	0.230089709766062	0.858370853180108	0.756410256410256	0.878940184493892	4847	ENSG00000154079;ENSG00000163516;ENSG00000110717;Homo_sapiens_newGene_4941;ENSG00000101181;ENSG00000197345;ENSG00000112651;ENSG00000126768;ENSG00000182154;ENSG00000005059;ENSG00000142444;ENSG00000183172;ENSG00000243927;ENSG00000266472;ENSG00000139180;Homo_sapiens_newGene_4944;ENSG00000184983;ENSG00000163541;Homo_sapiens_newGene_7681	SDHAF4;ANKZF1;NDUFS8;Homo_sapiens_newGene_4941;MTG2;MRPL21;MRPL2;TIMM17B;MRPL41;MCUB;TIMM29;SMDT1;MRPS6;MRPS21;NDUFA9;Homo_sapiens_newGene_4944;NDUFA6;SUCLG1;Homo_sapiens_newGene_7681
GO:0005802	trans-Golgi network	52	0.217987253522796	0.826850718283805	0.759139784946237	0.878940184493892	3019	ENSG00000007516;ENSG00000128965;ENSG00000118508;ENSG00000125447;ENSG00000100211;ENSG00000136935;ENSG00000054793;Homo_sapiens_newGene_4722;ENSG00000104886;ENSG00000117280;ENSG00000155252;ENSG00000142197;ENSG00000149823	BAIAP3;CHAC1;RAB32;GGA3;CBY1;GOLGA1;ATP9A;Homo_sapiens_newGene_4722;PLEKHJ1;RAB29;PI4K2A;DOP1B;VPS51
GO:0030131	clathrin adaptor complex	11	-0.310676755470517	-0.791098598402602	0.759541984732824	0.878940184493892	3201	ENSG00000132842;ENSG00000161203;ENSG00000119844;Homo_sapiens_newGene_4761	AP3B1;AP2M1;AFTPH;Homo_sapiens_newGene_4761
GO:0098791	Golgi subcompartment	76	-0.213915586409777	-0.854872641082459	0.763765541740675	0.880910751634199	3422	ENSG00000156232;ENSG00000198589;ENSG00000204842;ENSG00000171700;ENSG00000114209;ENSG00000172318;ENSG00000135968;ENSG00000076321;Homo_sapiens_newGene_4519;ENSG00000085382;ENSG00000101695;ENSG00000171155;Homo_sapiens_newGene_4255;ENSG00000122863;ENSG00000138768;Homo_sapiens_newGene_7006;ENSG00000179331;ENSG00000175893;ENSG00000172915;ENSG00000176853;Homo_sapiens_newGene_6997;ENSG00000181744;Homo_sa…	WHAMM;LRBA;ATXN2;RGS19;PDCD10;B3GALT1;GCC2;KLHL20;Homo_sapiens_newGene_4519;HACE1;RNF125;C1GALT1C1;Homo_sapiens_newGene_4255;CHST3;USO1;Homo_sapiens_newGene_7006;RAB39A;ZDHHC21;NBEA;FAM91A1;Homo_sapiens_newGene_6997;DIPK2A;Homo_sapiens_newGene_4555
GO:0000151	ubiquitin ligase complex	88	0.207797527749176	0.868790598647754	0.766590389016018	0.881260419505949	2706	ENSG00000140543;ENSG00000182359;ENSG00000130487;Homo_sapiens_newGene_4897;ENSG00000161243;ENSG00000150401;ENSG00000185909;ENSG00000135686;ENSG00000044090;ENSG00000174989;ENSG00000130939;ENSG00000114626;ENSG00000160087;ENSG00000119771;ENSG00000107872;ENSG00000197429;ENSG00000269190;ENSG00000176595;ENSG00000153558;ENSG00000196510;ENSG00000132879;ENSG00000147912	DET1;KBTBD3;KLHDC7B;Homo_sapiens_newGene_4897;FBXO27;DCUN1D2;KLHDC8B;KLHL36;CUL7;FBXW8;UBE4B;ABTB1;UBE2J2;KLHL29;FBXL15;IPP;FBXO17;KBTBD11;FBXL2;ANAPC7;FBXO44;FBXO10
GO:0097447	dendritic tree	63	-0.214687896663531	-0.829244724700255	0.773139745916515	0.883735369426784	2034	Homo_sapiens_newGene_4959;ENSG00000171943;ENSG00000119878;ENSG00000152413;ENSG00000151835;ENSG00000107186;ENSG00000225968;ENSG00000064300;ENSG00000172260	Homo_sapiens_newGene_4959;SRGAP2C;CRIPT;HOMER1;SACS;MPDZ;ELFN1;NGFR;NEGR1
GO:0031090	organelle membrane	275	-0.187194264184105	-0.902730731653819	0.776429809358752	0.883735369426784	2471	ENSG00000154174;Homo_sapiens_newGene_4519;ENSG00000134056;ENSG00000160949;ENSG00000107560;ENSG00000085382;ENSG00000157625;ENSG00000091317;ENSG00000101695;ENSG00000186687;Homo_sapiens_newGene_4761;ENSG00000165006;ENSG00000171155;ENSG00000137145;Homo_sapiens_newGene_4255;ENSG00000186889;ENSG00000175606;ENSG00000079387;ENSG00000122863;ENSG00000198168;ENSG00000138768;ENSG00000126804;ENSG00000092871;E…	TOMM70;Homo_sapiens_newGene_4519;MRPS36;TONSL;RAB11FIP2;HACE1;TAB3;CMTM6;RNF125;LYRM7;Homo_sapiens_newGene_4761;UBAP1;C1GALT1C1;DENND4C;Homo_sapiens_newGene_4255;TMEM17;TMEM70;SENP1;CHST3;SVIP;USO1;ZBTB1;RFFL;UBC;ENPP4;MRPL50;Homo_sapiens_newGene_7006;ZC3H12A;IL7R;TBC1D4;TMEM65;DOK3;RAB39A;ZDHHC21;ZNRF2;AHCTF1;FOXO3;EFCAB7;Homo_sapiens_newGene_6997;MTHFD2L;NDUFAF4;DIPK2A;Homo_sapiens_newGene_4555…
GO:0005930	axoneme	33	-0.242621100277692	-0.81404982050774	0.779816513761468	0.883735369426784	3554	ENSG00000114446;ENSG00000085978;ENSG00000119661;ENSG00000144451;ENSG00000141519;ENSG00000157423;ENSG00000138686;ENSG00000104237;ENSG00000138587;ENSG00000126775;ENSG00000135315	IFT57;ATG16L1;DNAL1;SPAG16;CCDC40;HYDIN;BBS7;RP1;MNS1;ATG14;CEP162
GO:0005852	eukaryotic translation initiation factor 3 complex	12	0.290763838522138	0.771161878457273	0.781052631578947	0.883735369426784	5245	ENSG00000175390;ENSG00000100353;ENSG00000130811;ENSG00000178982;Homo_sapiens_newGene_4221;ENSG00000100129;ENSG00000149100	EIF3F;EIF3D;EIF3G;EIF3K;Homo_sapiens_newGene_4221;EIF3L;EIF3M
GO:0030424	axon	77	-0.211568345661534	-0.843300191529623	0.783928571428571	0.883735369426784	1987	ENSG00000177508;ENSG00000132740;ENSG00000127870;ENSG00000105887;Homo_sapiens_newGene_4959;ENSG00000106089;ENSG00000005810;ENSG00000102879;ENSG00000107290;ENSG00000150672;ENSG00000154146;ENSG00000067715;ENSG00000152413;ENSG00000151835;ENSG00000146072;ENSG00000104267;ENSG00000102189	IRX3;IGHMBP2;RNF6;MTPN;Homo_sapiens_newGene_4959;STX1A;MYCBP2;CORO1A;SETX;DLG2;NRGN;SYT1;HOMER1;SACS;TNFRSF21;CA2;EEA1
GO:0015935	small ribosomal subunit	20	-0.256777271741488	-0.774958173807598	0.786407766990291	0.883735369426784	10302	ENSG00000149273;ENSG00000140988;Homo_sapiens_newGene_7577;ENSG00000122140;ENSG00000243927;Homo_sapiens_newGene_5674;ENSG00000128626;ENSG00000266472;ENSG00000083845;ENSG00000115268;ENSG00000149806;ENSG00000213741;ENSG00000170889;ENSG00000102738;ENSG00000125901;ENSG00000112306;ENSG00000186468;ENSG00000008988;ENSG00000134056	RPS3;RPS2;Homo_sapiens_newGene_7577;MRPS2;MRPS6;Homo_sapiens_newGene_5674;MRPS12;MRPS21;RPS5;RPS15;FAU;RPS29;RPS9;MRPS31;MRPS26;RPS12;RPS23;RPS20;MRPS36
GO:0005790	smooth endoplasmic reticulum	10	0.292323209078563	0.731447675913368	0.78781512605042	0.883735369426784	1384	ENSG00000078018;ENSG00000044574	MAP2;HSPA5
GO:0019897	extrinsic component of plasma membrane	10	-0.297249495405276	-0.736648049612757	0.788973384030418	0.883735369426784	110
GO:0033267	axon part	35	0.231960692664539	0.80454172322098	0.79317697228145	0.885605363367888	2564	ENSG00000149557;ENSG00000078018;ENSG00000101188;ENSG00000082458;ENSG00000090013;ENSG00000158828;ENSG00000120885;ENSG00000101152;ENSG00000128602	FEZ1;MAP2;NTSR1;DLG3;BLVRB;PINK1;CLU;DNAJC5;SMO
GO:0032592	integral component of mitochondrial membrane	13	0.27700869186773	0.760598433623802	0.797494780793319	0.887590570644928	3898	ENSG00000144120;ENSG00000158828;ENSG00000104936;ENSG00000126768;ENSG00000005059;ENSG00000183172	TMEM177;PINK1;DMPK;TIMM17B;MCUB;SMDT1
GO:0036477	somatodendritic compartment	73	-0.206636625956106	-0.81747652374183	0.809782608695652	0.888857638907669	2034	Homo_sapiens_newGene_4959;ENSG00000167325;ENSG00000171943;ENSG00000119878;ENSG00000152413;ENSG00000151835;ENSG00000107186;ENSG00000225968;ENSG00000064300;ENSG00000172260	Homo_sapiens_newGene_4959;RRM1;SRGAP2C;CRIPT;HOMER1;SACS;MPDZ;ELFN1;NGFR;NEGR1
GO:0030992	intraciliary transport particle B	12	-0.285031129648693	-0.745223930517021	0.81404174573055	0.888857638907669	3403	ENSG00000081870;ENSG00000105948;ENSG00000122970;ENSG00000096872;ENSG00000068885	HSPB11;TTC26;IFT81;IFT74;IFT80
GO:0030532	small nuclear ribonucleoprotein complex	14	0.265313980372315	0.743398135665677	0.814893617021277	0.888857638907669	4336	ENSG00000131876;ENSG00000142039;ENSG00000119599;ENSG00000125743;ENSG00000181817;ENSG00000169976	SNRPA1;CCDC97;DCAF4;SNRPD2;LSM10;SF3B5
GO:0030286	dynein complex	15	0.259180102659284	0.7434196630781	0.816494845360825	0.888857638907669	1140	ENSG00000179532;ENSG00000146425;ENSG00000100246	DNHD1;DYNLT1;DNAL4
GO:0098573	intrinsic component of mitochondrial membrane	12	0.278118206152791	0.73762321814177	0.818947368421053	0.888857638907669	3898	ENSG00000144120;ENSG00000158828;ENSG00000104936;ENSG00000126768;ENSG00000005059;ENSG00000183172	TMEM177;PINK1;DMPK;TIMM17B;MCUB;SMDT1
GO:0016459	myosin complex	25	-0.238031908672001	-0.760259929839109	0.82122905027933	0.888857638907669	2491	ENSG00000167306;ENSG00000128641;ENSG00000128849;ENSG00000128833;ENSG00000144821	MYO5B;MYO1B;CGNL1;MYO5C;MYH15
GO:0016591	DNA-directed RNA polymerase II, holoenzyme	25	-0.237723790205628	-0.75927581756217	0.82122905027933	0.888857638907669	2641	Homo_sapiens_newGene_1899;ENSG00000141867;ENSG00000141425;Homo_sapiens_newGene_2946;ENSG00000165417;ENSG00000148835;ENSG00000255529;Homo_sapiens_newGene_5032	Homo_sapiens_newGene_1899;BRD4;RPRD1A;Homo_sapiens_newGene_2946;GTF2A1;TAF5;POLR2M;Homo_sapiens_newGene_5032
GO:0036064	ciliary basal body	56	-0.210670638202482	-0.793688077811741	0.825602968460111	0.888857638907669	2827	ENSG00000188343;ENSG00000167461;ENSG00000046651;ENSG00000117155;ENSG00000105948;ENSG00000123810;ENSG00000135541;ENSG00000158163;ENSG00000102218;ENSG00000138686;ENSG00000168014;ENSG00000169047;ENSG00000198718;ENSG00000112144;ENSG00000197579	CIBAR1;RAB8A;OFD1;SSX2IP;TTC26;B9D2;AHI1;DZIP1L;RP2;BBS7;C2CD3;IRS1;TOGARAM1;CILK1;TOPORS
GO:0000118	histone deacetylase complex	16	-0.256190728054076	-0.734203844785579	0.826003824091778	0.888857638907669	2135	ENSG00000139146;ENSG00000100916;ENSG00000177565;ENSG00000164105	SINHCAF;BRMS1L;TBL1XR1;SAP30
GO:0008076	voltage-gated potassium channel complex	10	-0.286697583436558	-0.710498146949865	0.828897338403042	0.888857638907669	2239	ENSG00000171121;ENSG00000106089;ENSG00000171126	KCNMB3;STX1A;KCNG3
GO:0031083	BLOC-1 complex	12	-0.273511182332076	-0.715104622393662	0.836812144212524	0.888857638907669	2585	ENSG00000258311;ENSG00000196072;ENSG00000259040	ENSG00000258311;BLOC1S2;BLOC1S5-TXNDC5
GO:0000932	P-body	20	-0.243196116959688	-0.733970017665421	0.842718446601942	0.888857638907669	3568	Homo_sapiens_newGene_4815;ENSG00000100902;ENSG00000064726;ENSG00000152520;ENSG00000163874;ENSG00000256646	Homo_sapiens_newGene_4815;PSMA6;BTBD1;PAN3;ZC3H12A;ENSG00000256646
GO:0005840	ribosome	130	-0.193065565849601	-0.838341893853729	0.846830985915493	0.888857638907669	10970	ENSG00000090263;ENSG00000197345;ENSG00000112651;ENSG00000149792;ENSG00000063177;ENSG00000204316;ENSG00000162244;Homo_sapiens_newGene_6927;ENSG00000105364;ENSG00000197958;ENSG00000182154;ENSG00000159111;Homo_sapiens_newGene_4233;ENSG00000167526;Homo_sapiens_newGene_5317;ENSG00000166902;ENSG00000243927;ENSG00000214026;ENSG00000137876;ENSG00000266472;ENSG00000171863;ENSG00000173545;ENSG00000182774;E…	MRPS33;MRPL21;MRPL2;MRPL49;RPL18;MRPL38;RPL29;Homo_sapiens_newGene_6927;MRPL4;RPL12;MRPL41;MRPL10;Homo_sapiens_newGene_4233;RPL13;Homo_sapiens_newGene_5317;MRPL16;MRPS6;MRPL23;RSL24D1;MRPS21;RPS7;ZNF622;RPS17;MRPS15;RPL8;MRPL24;Homo_sapiens_newGene_7681;MRPL12;MRPS5;RPL15;RPL36A-HNRNPH2;RPL36;MRPL37;RPL9;MRPS18A;MRPL17;ENSG00000276345;MRPS27;RPL3;Homo_sapiens_newGene_5133;RPS16;RPS26;MRPL34;RPL39…
GO:0005884	actin filament	15	-0.251574105263631	-0.707706353320513	0.847195357833656	0.888857638907669	108	ENSG00000198087	CD2AP
GO:1990204	oxidoreductase complex	18	0.236084421488903	0.710480194489653	0.848739495798319	0.888857638907669	4758	ENSG00000154079;ENSG00000110717;Homo_sapiens_newGene_4941;ENSG00000139180;Homo_sapiens_newGene_4944;ENSG00000184983;ENSG00000188747	SDHAF4;NDUFS8;Homo_sapiens_newGene_4941;NDUFA9;Homo_sapiens_newGene_4944;NDUFA6;NOXA1
GO:0005769	early endosome	59	-0.203913026739227	-0.780333114121636	0.853747714808044	0.888857638907669	2374	ENSG00000091317;ENSG00000138592;ENSG00000198382;ENSG00000102879;ENSG00000144566;Homo_sapiens_newGene_3930;ENSG00000163293;ENSG00000177409;ENSG00000110047;ENSG00000111647;ENSG00000102189	CMTM6;USP8;UVRAG;CORO1A;RAB5A;Homo_sapiens_newGene_3930;NIPAL1;SAMD9L;EHD1;UHRF1BP1L;EEA1
GO:0005903	brush border	16	-0.247200550611341	-0.708439357156008	0.854684512428298	0.888857638907669	4483	ENSG00000130402;ENSG00000023839;ENSG00000171700;ENSG00000035403;ENSG00000128641;ENSG00000198898	ACTN4;ABCC2;RGS19;VCL;MYO1B;CAPZA2
GO:0044448	cell cortex part	15	0.245976811484335	0.705547981663936	0.855670103092783	0.888857638907669	5105	Homo_sapiens_newGene_4722;ENSG00000130830;ENSG00000131899;ENSG00000132535;ENSG00000137878;ENSG00000263155;ENSG00000100106	Homo_sapiens_newGene_4722;MPP1;LLGL1;DLG4;GCOM1;MYZAP;TRIOBP
GO:0012505	endomembrane system	487	-0.174702151911978	-0.887861613784135	0.860383944153578	0.888857638907669	3475	ENSG00000086712;ENSG00000103888;ENSG00000162695;ENSG00000114446;ENSG00000156232;ENSG00000286088;ENSG00000198589;ENSG00000140350;ENSG00000068354;ENSG00000135535;ENSG00000132661;ENSG00000091732;ENSG00000164136;ENSG00000204842;ENSG00000152582;ENSG00000198825;ENSG00000148158;ENSG00000120253;ENSG00000171700;ENSG00000118454;ENSG00000135324;ENSG00000183291;ENSG00000114209;ENSG00000104093;ENSG00000172318…	TXLNG;CEMIP;SLC30A7;IFT57;WHAMM;ENSG00000286088;LRBA;ANP32A;TBC1D25;CD164;NXT1;ZC3HC1;IL15;ATXN2;SPEF2;INPP5F;SNX30;NUP43;RGS19;ANKRD13C;MRAP2;SELENOF;PDCD10;DMXL2;B3GALT1;TPD52;BCL6;LPGAT1;STXBP5;COL27A1;LAMB1;GORAB;PLEKHM3;DCLRE1C;GCC2;TMEM30A;GRIPAP1;BLOC1S6;NEMP1;KLHL20;AFTPH;Homo_sapiens_newGene_4519;NHLRC2;TONSL;RAB11FIP2;HACE1;TBC1D10A;TAB3;CMTM6;COL12A1;CLIP1;SPTSSA;RNF125;SELENOT;Homo_sa…
GO:0005759	mitochondrial matrix	84	0.195139822537129	0.811548650317504	0.861047835990888	0.888857638907669	2976	ENSG00000103150;ENSG00000185818;ENSG00000196365;ENSG00000182199;Homo_sapiens_newGene_270;ENSG00000182810;ENSG00000162836;ENSG00000125652;ENSG00000139160;ENSG00000068120;ENSG00000027001;ENSG00000110717;ENSG00000188266;ENSG00000067992;ENSG00000101181;ENSG00000197345;ENSG00000112651	MLYCD;NAT8L;LONP1;SHMT2;Homo_sapiens_newGene_270;DDX28;ACP6;ALKBH7;ETFBKMT;COASY;MIPEP;NDUFS8;HYKK;PDK3;MTG2;MRPL21;MRPL2
GO:0005874	microtubule	111	-0.194689569602754	-0.822251012640006	0.863883847549909	0.888857638907669	3230	ENSG00000141376;ENSG00000124659;Homo_sapiens_newGene_5182;ENSG00000137807;Homo_sapiens_newGene_5322;ENSG00000186638;Homo_sapiens_newGene_5138;ENSG00000112578;Homo_sapiens_newGene_5270;ENSG00000075218;ENSG00000130779;ENSG00000101350;ENSG00000088325;ENSG00000131462;ENSG00000066279;ENSG00000156299;ENSG00000102781;ENSG00000162413;ENSG00000177565;ENSG00000186185;Homo_sapiens_newGene_4052;ENSG000001987…	BCAS3;TBCC;Homo_sapiens_newGene_5182;KIF23;Homo_sapiens_newGene_5322;KIF24;Homo_sapiens_newGene_5138;BYSL;Homo_sapiens_newGene_5270;GTSE1;CLIP1;KIF3B;TPX2;TUBG1;ASPM;TIAM1;KATNAL1;KLHL21;TBL1XR1;KIF18B;Homo_sapiens_newGene_4052;TOGARAM1;KIF5B;CSPP1;SVIL;Homo_sapiens_newGene_5323;NUSAP1;CEP162;KIF18A
GO:0030141	secretory granule	83	-0.195898385462744	-0.792961915467014	0.867256637168142	0.888857638907669	1924	ENSG00000164506;ENSG00000112697;ENSG00000196865;ENSG00000091317;ENSG00000106089;ENSG00000137145;ENSG00000198168;ENSG00000133710;ENSG00000001561;ENSG00000258484;ENSG00000146094;ENSG00000124678;ENSG00000160886;ENSG00000086300;ENSG00000139278;ENSG00000163661	STXBP5;TMEM30A;NHLRC2;CMTM6;STX1A;DENND4C;SVIP;SPINK5;ENPP4;SPESP1;DOK3;TCP11;LY6K;SNX10;GLIPR1;PTX3
GO:0044297	cell body	62	-0.200190099517081	-0.771425486854377	0.869801084990958	0.888857638907669	3710	ENSG00000113657;Homo_sapiens_newGene_5034;ENSG00000198825;Homo_sapiens_newGene_5182;Homo_sapiens_newGene_5322;ENSG00000116161;ENSG00000132740;Homo_sapiens_newGene_5138;ENSG00000115808;Homo_sapiens_newGene_5270;Homo_sapiens_newGene_4959;ENSG00000167325;ENSG00000119878;ENSG00000152413;ENSG00000064300;ENSG00000172260	DPYSL3;Homo_sapiens_newGene_5034;INPP5F;Homo_sapiens_newGene_5182;Homo_sapiens_newGene_5322;CACYBP;IGHMBP2;Homo_sapiens_newGene_5138;STRN;Homo_sapiens_newGene_5270;Homo_sapiens_newGene_4959;RRM1;CRIPT;HOMER1;NGFR;NEGR1
GO:0031594	neuromuscular junction	13	0.249792149120661	0.685868432761733	0.878914405010438	0.888857638907669	2951	ENSG00000197948;Homo_sapiens_newGene_4028;Homo_sapiens_newGene_4628	FCHSD1;Homo_sapiens_newGene_4028;Homo_sapiens_newGene_4628
GO:0097525	spliceosomal snRNP complex	11	0.257621730963734	0.670814592855305	0.880753138075314	0.888857638907669	10287	ENSG00000131876;ENSG00000142039;ENSG00000119599;ENSG00000169976;ENSG00000101161;Homo_sapiens_newGene_7233;ENSG00000075702;ENSG00000115128;ENSG00000136875;ENSG00000130332;ENSG00000164167	SNRPA1;CCDC97;DCAF4;SF3B5;PRPF6;Homo_sapiens_newGene_7233;WDR62;SF3B6;PRPF4;LSM7;LSM6
GO:0044433	cytoplasmic vesicle part	109	-0.190456827121312	-0.804303793868527	0.881081081081081	0.888857638907669	2471	ENSG00000196865;ENSG00000160949;ENSG00000107560;ENSG00000157625;ENSG00000091317;Homo_sapiens_newGene_4761;ENSG00000165006;ENSG00000137145;ENSG00000198168;ENSG00000138768;ENSG00000092871;ENSG00000150991;ENSG00000001561;ENSG00000168685;ENSG00000136111;ENSG00000146094;ENSG00000180233;ENSG00000181744;ENSG00000102189;ENSG00000139278;ENSG00000163661	NHLRC2;TONSL;RAB11FIP2;TAB3;CMTM6;Homo_sapiens_newGene_4761;UBAP1;DENND4C;SVIP;USO1;RFFL;UBC;ENPP4;IL7R;TBC1D4;DOK3;ZNRF2;DIPK2A;EEA1;GLIPR1;PTX3
GO:0043209	myelin sheath	20	-0.228406036184166	-0.689333302310783	0.883495145631068	0.888857638907669	740	ENSG00000107186;ENSG00000104267	MPDZ;CA2
GO:1902911	protein kinase complex	10	-0.269382103380966	-0.667586670872609	0.893536121673004	0.888857638907669	4447	ENSG00000176994;ENSG00000141867;Homo_sapiens_newGene_5032;ENSG00000169047	SMCR8;BRD4;Homo_sapiens_newGene_5032;IRS1
GO:0005680	anaphase-promoting complex	17	0.226497196352872	0.671250060133833	0.89648033126294	0.888857638907669	2683	ENSG00000044090;ENSG00000166295;Homo_sapiens_newGene_629;ENSG00000196510	CUL7;ANAPC16;Homo_sapiens_newGene_629;ANAPC7
GO:0016235	aggresome	17	0.22642467428313	0.671035132777295	0.89648033126294	0.888857638907669	2671	ENSG00000128709;ENSG00000134109;ENSG00000120885;ENSG00000004975	HOXD9;EDEM1;CLU;DVL2
GO:0030863	cortical cytoskeleton	17	-0.232550259801809	-0.674293941713113	0.897880539499037	0.888857638907669	1045	Homo_sapiens_newGene_4222;ENSG00000100345;ENSG00000184009;ENSG00000130402;ENSG00000198898;ENSG00000075624	Homo_sapiens_newGene_4222;MYH9;ACTG1;ACTN4;CAPZA2;ACTB
GO:0010008	endosome membrane	40	-0.207373218223886	-0.728274579996702	0.899430740037951	0.888857638907669	2374	ENSG00000107560;ENSG00000157625;ENSG00000091317;ENSG00000165006;ENSG00000092871;ENSG00000150991;ENSG00000110047;ENSG00000102189	RAB11FIP2;TAB3;CMTM6;UBAP1;RFFL;UBC;EHD1;EEA1
GO:0044432	endoplasmic reticulum part	107	0.186571135002415	0.807826034294847	0.89977728285078	0.888857638907669	3229	ENSG00000049239;ENSG00000185818;ENSG00000125875;ENSG00000223573;ENSG00000178607;ENSG00000072042;ENSG00000106638;ENSG00000198855;ENSG00000180089;ENSG00000105677;ENSG00000198929;ENSG00000083807;ENSG00000172037;ENSG00000160087;ENSG00000249915;ENSG00000197296;ENSG00000060642;ENSG00000143315;ENSG00000144455;ENSG00000115310;ENSG00000120885;ENSG00000143382;ENSG00000138942;ENSG00000179403;Homo_sapiens_ne…	H6PD;NAT8L;TBC1D20;TINCR;ERN1;RDH11;TBL2;FICD;TMEM86B;TMEM147;NOS1AP;SLC27A5;LAMB2;UBE2J2;PDCD6;FITM2;PIGV;PIGM;SUMF1;RTN4;CLU;ADAMTSL4;RNF185;VWA1;Homo_sapiens_newGene_4748;FKBP1B;TXNDC12;DMPK;NDRG4;OSBPL6
GO:0019005	SCF ubiquitin ligase complex	33	-0.218316297091267	-0.732501593050443	0.900917431192661	0.888857638907669	3373	Homo_sapiens_newGene_4180;ENSG00000116161;ENSG00000151136;ENSG00000183580;Homo_sapiens_newGene_4076;ENSG00000165355;ENSG00000109670;ENSG00000123444;ENSG00000144228;ENSG00000178502	Homo_sapiens_newGene_4180;CACYBP;BTBD11;FBXL7;Homo_sapiens_newGene_4076;FBXO33;FBXW7;KBTBD4;SPOPL;KLHL11
GO:0034702	ion channel complex	11	0.249746433405242	0.650308308290136	0.901673640167364	0.888857638907669	4611	ENSG00000082458;ENSG00000251322;ENSG00000119782;ENSG00000005059;ENSG00000183172;ENSG00000132535;ENSG00000175294	DLG3;SHANK3;FKBP1B;MCUB;SMDT1;DLG4;CATSPER1
GO:1902495	transmembrane transporter complex	11	0.249746433405242	0.650308308290136	0.901673640167364	0.888857638907669	4611	ENSG00000082458;ENSG00000251322;ENSG00000119782;ENSG00000005059;ENSG00000183172;ENSG00000132535;ENSG00000175294	DLG3;SHANK3;FKBP1B;MCUB;SMDT1;DLG4;CATSPER1
GO:0005875	microtubule associated complex	22	-0.216269736610454	-0.667843355447716	0.904494382022472	0.888857638907669	3051	ENSG00000165169;ENSG00000010017;ENSG00000119661;ENSG00000186638;ENSG00000213123;Homo_sapiens_newGene_4959;ENSG00000104237;ENSG00000047410	DYNLT3;RANBP9;DNAL1;KIF24;DYNLT2B;Homo_sapiens_newGene_4959;RP1;TPR
GO:0044391	ribosomal subunit	22	-0.215974912941413	-0.666932936673997	0.904494382022472	0.888857638907669	5133	ENSG00000185608;ENSG00000102738;ENSG00000204822;ENSG00000125901;ENSG00000112306;ENSG00000178694;ENSG00000136522;ENSG00000134056;ENSG00000148296;ENSG00000136897	MRPL40;MRPS31;MRPL53;MRPS26;RPS12;NSUN3;MRPL47;MRPS36;SURF6;MRPL50
GO:0099503	secretory vesicle	80	0.186551108044772	0.773038474520551	0.907865168539326	0.888857638907669	3210	ENSG00000160796;ENSG00000103811;ENSG00000188811;ENSG00000158109;ENSG00000146425;Homo_sapiens_newGene_4458;ENSG00000173930;ENSG00000164081;ENSG00000145506;ENSG00000104763;ENSG00000196352;ENSG00000051620;ENSG00000106665;ENSG00000120885;ENSG00000101152;ENSG00000129038;Homo_sapiens_newGene_4166;ENSG00000117335;ENSG00000143553;ENSG00000026508;ENSG00000119801;ENSG00000100099;ENSG00000121410;ENSG0000017…	NBEAL2;CTSH;NHLRC3;TPRG1L;DYNLT1;Homo_sapiens_newGene_4458;SLCO4C1;TEX264;NKD2;ASAH1;CD55;HEBP2;CLIP2;CLU;DNAJC5;LOXL1;Homo_sapiens_newGene_4166;CD46;SNAPIN;CD44;YPEL5;HPS4;A1BG;PPFIA3
GO:1990351	transporter complex	12	0.248759808657466	0.659759075626447	0.909473684210526	0.888857638907669	4611	ENSG00000082458;ENSG00000251322;ENSG00000119782;ENSG00000005059;ENSG00000183172;ENSG00000132535;ENSG00000175294	DLG3;SHANK3;FKBP1B;MCUB;SMDT1;DLG4;CATSPER1
GO:0030027	lamellipodium	42	0.199089312282608	0.726134058777759	0.91025641025641	0.888857638907669	3254	ENSG00000143878;Homo_sapiens_newGene_5427;ENSG00000133627;ENSG00000172725;ENSG00000067560;Homo_sapiens_newGene_4458;ENSG00000065534;ENSG00000143575;Homo_sapiens_newGene_4166;ENSG00000026508;ENSG00000180900	RHOB;Homo_sapiens_newGene_5427;ACTR3B;CORO1B;RHOA;Homo_sapiens_newGene_4458;MYLK;HAX1;Homo_sapiens_newGene_4166;CD44;SCRIB
GO:0044449	contractile fiber part	20	-0.219742756141639	-0.663187375783067	0.910679611650485	0.888857638907669	1944	ENSG00000106211;Homo_sapiens_newGene_1074;ENSG00000198467;ENSG00000109536;Homo_sapiens_newGene_5001;ENSG00000152413;ENSG00000197321	HSPB1;Homo_sapiens_newGene_1074;TPM2;FRG1;Homo_sapiens_newGene_5001;HOMER1;SVIL
GO:0031967	organelle envelope	155	0.177526214237585	0.809396321968201	0.915555555555556	0.888857638907669	914	ENSG00000240230;ENSG00000144120;ENSG00000185818;ENSG00000160703;Homo_sapiens_newGene_4436;ENSG00000177427;ENSG00000125875;ENSG00000178607;ENSG00000115998;ENSG00000154079;ENSG00000165943;ENSG00000184436;ENSG00000124098;ENSG00000125375;ENSG00000182199	COX19;TMEM177;NAT8L;NLRX1;Homo_sapiens_newGene_4436;MIEF2;TBC1D20;ERN1;C2orf42;SDHAF4;MOAP1;THAP7;FAM210B;DMAC2L;SHMT2
GO:0031975	envelope	155	0.177526214237585	0.809396321968201	0.915555555555556	0.888857638907669	914	ENSG00000240230;ENSG00000144120;ENSG00000185818;ENSG00000160703;Homo_sapiens_newGene_4436;ENSG00000177427;ENSG00000125875;ENSG00000178607;ENSG00000115998;ENSG00000154079;ENSG00000165943;ENSG00000184436;ENSG00000124098;ENSG00000125375;ENSG00000182199	COX19;TMEM177;NAT8L;NLRX1;Homo_sapiens_newGene_4436;MIEF2;TBC1D20;ERN1;C2orf42;SDHAF4;MOAP1;THAP7;FAM210B;DMAC2L;SHMT2
GO:0005766	primary lysosome	17	-0.225679183575652	-0.654370828850134	0.919075144508671	0.888857638907669	88	ENSG00000091317;ENSG00000139278	CMTM6;GLIPR1
GO:0042582	azurophil granule	17	-0.225679183575652	-0.654370828850134	0.919075144508671	0.888857638907669	88	ENSG00000091317;ENSG00000139278	CMTM6;GLIPR1
GO:0005761	mitochondrial ribosome	22	-0.208517099269756	-0.643903124991401	0.919475655430712	0.888857638907669	10970	ENSG00000197345;ENSG00000112651;ENSG00000173141;ENSG00000132676;ENSG00000182154;ENSG00000243927;ENSG00000175581;ENSG00000266472;Homo_sapiens_newGene_7681;ENSG00000143436;ENSG00000183617;ENSG00000171421;ENSG00000185608;ENSG00000102738;ENSG00000204822;ENSG00000125901;ENSG00000178694;ENSG00000136522;ENSG00000172586;ENSG00000134056;ENSG00000136897	MRPL21;MRPL2;MRPL57;DAP3;MRPL41;MRPS6;MRPL48;MRPS21;Homo_sapiens_newGene_7681;MRPL9;MRPL54;MRPL36;MRPL40;MRPS31;MRPL53;MRPS26;NSUN3;MRPL47;CHCHD1;MRPS36;MRPL50
GO:0005795	Golgi stack	20	0.209414295786706	0.65198456627	0.924024640657084	0.888857638907669	4028	ENSG00000139044;ENSG00000167861;Homo_sapiens_newGene_4722;Homo_sapiens_newGene_4245;ENSG00000131899;ENSG00000139266	B4GALNT3;HID1;Homo_sapiens_newGene_4722;Homo_sapiens_newGene_4245;LLGL1;MARCHF9
GO:0000123	histone acetyltransferase complex	23	-0.208683064751384	-0.650623448485386	0.927374301675978	0.888857638907669	3488	ENSG00000120071;Homo_sapiens_newGene_4678;ENSG00000036549;ENSG00000005339;ENSG00000100393;ENSG00000148835;Homo_sapiens_newGene_4092	KANSL1;Homo_sapiens_newGene_4678;ZZZ3;CREBBP;EP300;TAF5;Homo_sapiens_newGene_4092
GO:0036126	sperm flagellum	12	-0.239726079013455	-0.626772279470072	0.927893738140417	0.888857638907669	2011	ENSG00000114473;ENSG00000138587;ENSG00000124678	IQCG;MNS1;TCP11
GO:0009986	cell surface	89	-0.182277412809912	-0.746728875880435	0.928825622775801	0.888857638907669	1695	ENSG00000112763;ENSG00000049249;Homo_sapiens_newGene_3930;ENSG00000168685;ENSG00000109738;ENSG00000160886;ENSG00000142627;ENSG00000064300;ENSG00000180801;ENSG00000168811	BTN2A1;TNFRSF9;Homo_sapiens_newGene_3930;IL7R;GLRB;LY6K;EPHA2;NGFR;ARSJ;IL12A
GO:0005768	endosome	112	0.178674865288143	0.781651884325769	0.933184855233853	0.888857638907669	3423	ENSG00000007516;ENSG00000157978;ENSG00000131242;ENSG00000103811;ENSG00000070371;ENSG00000100711;ENSG00000187486;ENSG00000197948;ENSG00000111907;ENSG00000104946;ENSG00000139832;ENSG00000132589;ENSG00000137561;ENSG00000054793;Homo_sapiens_newGene_4722;ENSG00000104886;ENSG00000167291;ENSG00000112812;ENSG00000100299;ENSG00000116786;ENSG00000167671;ENSG00000155252;ENSG00000156931;ENSG00000142197;ENSG0…	BAIAP3;LDLRAP1;RAB11FIP4;CTSH;CLTCL1;ZFYVE21;KCNJ11;FCHSD1;TPD52L1;TBC1D17;RAB20;FLOT2;TTPA;ATP9A;Homo_sapiens_newGene_4722;PLEKHJ1;TBC1D16;PRSS16;ARSA;PLEKHM2;UBXN6;PI4K2A;VPS8;DOP1B;VPS51;ENTR1;ANKRD27;Homo_sapiens_newGene_4631;ABHD17A;DDIT3;WDR83
GO:0048471	perinuclear region of cytoplasm	120	-0.179742579603485	-0.772114485939896	0.935087719298246	0.888857638907669	1627	Homo_sapiens_newGene_4817;ENSG00000138768;ENSG00000109670;ENSG00000133710;ENSG00000110047;ENSG00000115540;ENSG00000101888;ENSG00000109971;ENSG00000170759;ENSG00000151247;ENSG00000146232;ENSG00000117724;ENSG00000198087;ENSG00000105810	Homo_sapiens_newGene_4817;USO1;FBXW7;SPINK5;EHD1;MOB4;NXT2;HSPA8;KIF5B;EIF4E;NFKBIE;CENPF;CD2AP;CDK6
GO:0035770	ribonucleoprotein granule	25	-0.202181706734026	-0.645756491362549	0.93854748603352	0.888857638907669	2406	ENSG00000204842;ENSG00000037474;ENSG00000107338;ENSG00000108256;ENSG00000163874;ENSG00000138376	ATXN2;NSUN2;SHB;NUFIP2;ZC3H12A;BARD1
GO:0008180	COP9 signalosome	11	-0.237826903626644	-0.605595773769832	0.938931297709924	0.888857638907669	10562	ENSG00000138663;ENSG00000121022;ENSG00000198612;ENSG00000166200	COPS4;COPS5;COPS8;COPS2
GO:0000313	organellar ribosome	18	-0.208456812432237	-0.617189574936825	0.94106463878327	0.888857638907669	10970	ENSG00000197345;ENSG00000112651;ENSG00000182154;ENSG00000243927;ENSG00000266472;Homo_sapiens_newGene_7681;ENSG00000143436;ENSG00000183617;ENSG00000171421;ENSG00000185608;ENSG00000102738;ENSG00000204822;ENSG00000125901;ENSG00000178694;ENSG00000136522;ENSG00000134056;ENSG00000136897	MRPL21;MRPL2;MRPL41;MRPS6;MRPS21;Homo_sapiens_newGene_7681;MRPL9;MRPL54;MRPL36;MRPL40;MRPS31;MRPL53;MRPS26;NSUN3;MRPL47;MRPS36;MRPL50
GO:0030425	dendrite	92	-0.17931609024503	-0.738955048408106	0.944839857651246	0.889474888318944	2058	ENSG00000196369;Homo_sapiens_newGene_4959;ENSG00000171943;ENSG00000119878;ENSG00000152413;ENSG00000151835;ENSG00000107186;ENSG00000225968;ENSG00000135604;ENSG00000064300;ENSG00000172260	SRGAP2B;Homo_sapiens_newGene_4959;SRGAP2C;CRIPT;HOMER1;SACS;MPDZ;ELFN1;STX11;NGFR;NEGR1
GO:0005885	Arp2/3 protein complex	14	0.215634060285689	0.604197178669023	0.946808510638298	0.889474888318944	4914	ENSG00000133627;ENSG00000163466;ENSG00000250151;ENSG00000214021;ENSG00000130429	ACTR3B;ARPC2;ARPC4-TTLL3;TTLL3;ARPC1B
GO:0000159	protein phosphatase type 2A complex	13	0.219423270890947	0.602482886060326	0.949895615866388	0.889808446385986	2595	Homo_sapiens_newGene_7387;ENSG00000068971;Homo_sapiens_newGene_7379	Homo_sapiens_newGene_7387;PPP2R5B;Homo_sapiens_newGene_7379
GO:0000502	proteasome complex	14	-0.21446636317653	-0.591473099444317	0.954887218045113	0.889808446385986	10886	ENSG00000106211;ENSG00000068878;ENSG00000108671;ENSG00000114062	HSPB1;PSME4;PSMD11;UBE3A
GO:0005762	mitochondrial large ribosomal subunit	14	-0.21309343160633	-0.587686715047604	0.954887218045113	0.889808446385986	10905	ENSG00000112651;ENSG00000182154;ENSG00000162910;ENSG00000172590;Homo_sapiens_newGene_7681;ENSG00000143436;ENSG00000183617;ENSG00000171421;ENSG00000185608;ENSG00000204822;ENSG00000178694;ENSG00000136522;ENSG00000136897	MRPL2;MRPL41;MRPL55;MRPL52;Homo_sapiens_newGene_7681;MRPL9;MRPL54;MRPL36;MRPL40;MRPL53;NSUN3;MRPL47;MRPL50
GO:0000178	exosome (RNase complex)	11	-0.216953095772709	-0.552443293431986	0.963740458015267	0.889808446385986	2251	ENSG00000107371;ENSG00000123737	EXOSC3;EXOSC9
GO:0022625	cytosolic large ribosomal subunit	19	-0.198279600983085	-0.589717409029705	0.964566929133858	0.889808446385986	11111	ENSG00000148303;ENSG00000121766;Homo_sapiens_newGene_4011;ENSG00000173545;ENSG00000163923;ENSG00000144713;ENSG00000147403;ENSG00000125691;ENSG00000146223;ENSG00000108298;ENSG00000165502;ENSG00000215472;ENSG00000221983;ENSG00000156482;ENSG00000112306;ENSG00000241343;ENSG00000147604;ENSG00000148296	RPL7A;ZCCHC17;Homo_sapiens_newGene_4011;ZNF622;RPL39L;RPL32;RPL10;RPL23;RPL7L1;RPL19;RPL36AL;RPL17-C18orf32;UBA52;RPL30;RPS12;RPL36A;RPL7;SURF6
GO:0005747	mitochondrial respiratory chain complex I	23	0.192385569786858	0.612992527212839	0.965591397849462	0.889808446385986	4744	ENSG00000167792;ENSG00000110717;Homo_sapiens_newGene_4941;Homo_sapiens_newGene_4968;ENSG00000090266;ENSG00000139180;ENSG00000166136;Homo_sapiens_newGene_4944;ENSG00000184983	NDUFV1;NDUFS8;Homo_sapiens_newGene_4941;Homo_sapiens_newGene_4968;NDUFB2;NDUFA9;NDUFB8;Homo_sapiens_newGene_4944;NDUFA6
GO:0005788	endoplasmic reticulum lumen	42	0.178801151964021	0.652137499000821	0.965811965811966	0.889808446385986	4203	ENSG00000049239;ENSG00000160404;ENSG00000044574;ENSG00000172037;ENSG00000144455;ENSG00000120885;ENSG00000143382;ENSG00000179403;ENSG00000117862;ENSG00000074842;ENSG00000163389;ENSG00000137161;ENSG00000179218;ENSG00000109501	H6PD;TOR2A;HSPA5;LAMB2;SUMF1;CLU;ADAMTSL4;VWA1;TXNDC12;MYDGF;POGLUT1;CNPY3;CALR;WFS1
GO:0005776	autophagosome	22	-0.176726540189935	-0.545733524472267	0.971910112359551	0.889808446385986	3554	ENSG00000068354;ENSG00000196821;ENSG00000160695;ENSG00000188554;ENSG00000126775	TBC1D25;ILRUN;VPS11;NBR1;ATG14
GO:0005801	cis-Golgi network	13	0.195165847992882	0.535877907943508	0.974947807933194	0.889808446385986	4530	ENSG00000109083;ENSG00000105438;ENSG00000013523;ENSG00000108587;ENSG00000136240	IFT20;KDELR1;ANGEL1;GOSR1;KDELR2
GO:0030017	sarcomere	15	-0.191795301493815	-0.539541831071829	0.978723404255319	0.889808446385986	2504	ENSG00000074695;ENSG00000152413	LMAN1;HOMER1
GO:0030426	growth cone	41	0.171122344474384	0.622824261769612	0.978947368421053	0.889808446385986	2564	ENSG00000149557;ENSG00000078018;ENSG00000082458;ENSG00000158828;ENSG00000120885;ENSG00000167323;ENSG00000128602	FEZ1;MAP2;DLG3;PINK1;CLU;STIM1;SMO
GO:0000315	organellar large ribosomal subunit	12	-0.21306263998266	-0.557059778733327	0.98292220113852	0.889808446385986	10905	ENSG00000185608;ENSG00000204822;ENSG00000178694;ENSG00000136522;ENSG00000136897	MRPL40;MRPL53;NSUN3;MRPL47;MRPL50
GO:0043235	receptor complex	21	-0.171983801623582	-0.525838230623332	0.983018867924528	0.889808446385986	4674	ENSG00000078902;ENSG00000069702;ENSG00000145216;ENSG00000091409;ENSG00000164506;ENSG00000163513;ENSG00000169047;ENSG00000111696	TOLLIP;TGFBR3;FIP1L1;ITGA6;STXBP5;TGFBR2;IRS1;NT5DC3
GO:0000813	ESCRT I complex	11	-0.189979867672635	-0.483759420021354	0.984732824427481	0.889808446385986	3408	ENSG00000160949;ENSG00000165006	TONSL;UBAP1
GO:0000439	core TFIIH complex	11	0.201503288655963	0.524689225684085	0.985355648535565	0.889808446385986	4012	Homo_sapiens_newGene_4074;ENSG00000145736;ENSG00000110768	Homo_sapiens_newGene_4074;GTF2H2;GTF2H1
GO:0042383	sarcolemma	18	0.167215550559802	0.503223957490167	0.991596638655462	0.890447043497419	686	ENSG00000162004	CCDC78
GO:0031011	Ino80 complex	13	-0.174349710982659	-0.467324464090809	0.996175908221797	0.890447043497419	11441	ENSG00000187778;ENSG00000153391;ENSG00000170322;ENSG00000169592;ENSG00000136518;ENSG00000175792;ENSG00000101442;ENSG00000100811;ENSG00000115274;ENSG00000128908;ENSG00000113812;ENSG00000116750	MCRS1;INO80C;NFRKB;INO80E;ACTL6A;RUVBL1;ACTR5;YY1;INO80B;INO80;ACTR8;UCHL5
GO:0098802	plasma membrane receptor complex	12	-0.168562272115503	-0.44071199913364	0.996204933586338	0.890447043497419	4674	ENSG00000078902;ENSG00000091409;ENSG00000164506;ENSG00000169047	TOLLIP;ITGA6;STXBP5;IRS1
GO:0098793	presynapse	43	-0.154501235896131	-0.552533478723038	0.99625468164794	0.890447043497419	1091	ENSG00000083635;ENSG00000157107;ENSG00000135604	NUFIP1;FCHO2;STX11
GO:0032039	integrator complex	10	0.179513111319801	0.449175583713428	1	0.891514500537057	11368	ENSG00000185085;ENSG00000164880;ENSG00000104299;Homo_sapiens_newGene_4840;ENSG00000104613;ENSG00000143493;ENSG00000143624;ENSG00000180357;ENSG00000108506;Homo_sapiens_newGene_2946	INTS5;INTS1;INTS9;Homo_sapiens_newGene_4840;INTS10;INTS7;INTS3;ZNF609;INTS2;Homo_sapiens_newGene_2946
