# Supplementary material for: USP45 acts as an oncogene to regulate the proliferation of esophageal cancer cells
Source: Genes Dis. 2023 Sep 30;11(5):101135. doi: 10.1016/j.gendis.2023.101135 (PMC11167240; doi:10.1016/j.gendis.2023.101135)
Supplement: Table S4 — The full list of GO enrichment analysis (molecular function) based on 960 differentially expressed genes. [file mmc5.xls]

ID	Description	setSize	enrichmentScore	NES	pvalue	qvalue	rank	core_enrichment	Symbol
GO:0003723	RNA binding	457	-0.339158260611467	-1.74354195512789	0.00166944908180301	0.0213196127477028	3719	ENSG00000138035;ENSG00000143368;ENSG00000151657;Homo_sapiens_newGene_1588;ENSG00000139675;ENSG00000185946;ENSG00000164167;ENSG00000011304;ENSG00000169564;ENSG00000090060;ENSG00000121057;ENSG00000039123;ENSG00000275895;ENSG00000179950;ENSG00000104313;ENSG00000183684;ENSG00000113360;ENSG00000271793;ENSG00000139910;ENSG00000076053;ENSG00000135900;ENSG00000134046;ENSG00000100836;Homo_sapiens_newGene_…	PNPT1;SF3B4;KIN;Homo_sapiens_newGene_1588;HNRNPA1L2;RNPC3;LSM6;PTBP1;PCBP1;PAPOLA;AKAP1;MTREX;U2AF1L5;PUF60;EYA1;ALYREF;DROSHA;ENSG00000271793;NOVA1;RBM7;MRPL44;MBD2;PABPN1;Homo_sapiens_newGene_252;MEX3B;DZIP3;HNRNPA1;ZNF638;HNRNPK;SFSWAP;HNRNPA3;SYNCRIP;CELF1;CSTF2;RBM22;LSM3;RAMAC;TRNT1;LARP1B;TIA1;ZC3H3;IGHMBP2;GAR1;SYNJ1;NOM1;MCTS1;HBP1;DDX55;NIFK;UHMK1;TAF15;SART3;RBM17;Homo_sapiens_newGene_…
GO:0008270	zinc ion binding	436	-0.288560853221604	-1.47523533822436	0.00170357751277683	0.0213196127477028	3120	ENSG00000134744;ENSG00000188554;ENSG00000102974;ENSG00000151623;Homo_sapiens_newGene_6996;ENSG00000146463;ENSG00000171206;ENSG00000178381;ENSG00000196470;ENSG00000242265;ENSG00000143614;ENSG00000132740;ENSG00000162722;ENSG00000130816;ENSG00000172594;ENSG00000122779;Homo_sapiens_newGene_5085;ENSG00000108175;ENSG00000118058;ENSG00000198963;ENSG00000131759;ENSG00000107201;ENSG00000185015;ENSG0000016…	TUT4;NBR1;CTCF;NR3C2;Homo_sapiens_newGene_6996;ZMYM4;TRIM8;ZFAND2A;SIAH1;PEG10;GATAD2B;IGHMBP2;TRIM58;DNMT1;SMPDL3A;TRIM24;Homo_sapiens_newGene_5085;ZMIZ1;KMT2A;RORB;RARA;DDX58;CA13;ANPEP;Homo_sapiens_newGene_4481;SPG7;ZZZ3;PTER;DBF4;CREBBP;RBM20;EP300;ZADH2;ERAP1;KAT7;TRIM47;SEC24A;ENSG00000284461;UBR5;CLIP1;ZFHX3;POLR2K;RNF125;LNPEP;SETDB2;NR1D1;WBP4;SRSF7;ENPEP;HLTF;LACTB2;NR2F2;UBR7;NR5A2;THR…
GO:1901363	heterocyclic compound binding	354	-0.339576593638749	-1.70209358327036	0.00173913043478261	0.0213196127477028	2866	ENSG00000113916;ENSG00000014164;ENSG00000139800;ENSG00000164039;ENSG00000132740;ENSG00000109534;ENSG00000146909;ENSG00000169764;ENSG00000102804;ENSG00000152457;ENSG00000065526;ENSG00000168826;ENSG00000168152;Homo_sapiens_newGene_4797;ENSG00000037474;ENSG00000185745;ENSG00000005339;ENSG00000137693;ENSG00000165417;ENSG00000188786;ENSG00000100393;ENSG00000035928;ENSG00000107371;ENSG00000119866;ENSG0…	BCL6;ZC3H3;ZIC5;BDH2;IGHMBP2;GAR1;NOM1;UGP2;TSC22D1;DCLRE1C;SPEN;ZBTB49;THAP9;Homo_sapiens_newGene_4797;NSUN2;IFIT1;CREBBP;YAP1;GTF2A1;MTF1;EP300;RFC1;EXOSC3;BCL11A;METTL14;ZBTB17;TAF5;RAD54L;TARBP1;NUCKS1;NSRP1;LACTB2;ZBTB33;NOL12;Homo_sapiens_newGene_5032;ZBTB6;ZNF146;PSIP1;MYBL2;Homo_sapiens_newGene_4817;TBL1XR1;RRM1;ZNF704;SETX;JMJD1C;E2F8;SURF6;Homo_sapiens_newGene_4802;NEIL3;GEMIN5;ZBTB20;N…
GO:0097159	organic cyclic compound binding	360	-0.335069492269769	-1.68093757661844	0.00175746924428822	0.0213196127477028	2866	ENSG00000113916;ENSG00000014164;ENSG00000139800;ENSG00000164039;ENSG00000132740;ENSG00000109534;ENSG00000155380;ENSG00000146909;ENSG00000169764;ENSG00000102804;ENSG00000152457;ENSG00000065526;ENSG00000168826;ENSG00000168152;Homo_sapiens_newGene_4797;ENSG00000037474;ENSG00000185745;ENSG00000005339;ENSG00000137693;ENSG00000165417;ENSG00000188786;ENSG00000100393;ENSG00000035928;ENSG00000107371;ENSG0…	BCL6;ZC3H3;ZIC5;BDH2;IGHMBP2;GAR1;SLC16A1;NOM1;UGP2;TSC22D1;DCLRE1C;SPEN;ZBTB49;THAP9;Homo_sapiens_newGene_4797;NSUN2;IFIT1;CREBBP;YAP1;GTF2A1;MTF1;EP300;RFC1;EXOSC3;BCL11A;METTL14;ZBTB17;TAF5;RAD54L;TARBP1;NUCKS1;NSRP1;LACTB2;ZBTB33;NOL12;Homo_sapiens_newGene_5032;ZBTB6;ZNF146;PSIP1;MYBL2;Homo_sapiens_newGene_4817;TBL1XR1;RRM1;ZNF704;SETX;JMJD1C;E2F8;SURF6;Homo_sapiens_newGene_4802;NEIL3;GEMIN5;…
GO:0000981	RNA polymerase II transcription factor activity, sequence-specific DNA binding	323	-0.303005378653566	-1.50038495793225	0.00177619893428064	0.0213196127477028	2957	ENSG00000007545;ENSG00000126746;ENSG00000161914;ENSG00000030419;ENSG00000113916;ENSG00000014164;ENSG00000177508;ENSG00000275004;ENSG00000139800;ENSG00000178150;ENSG00000132740;ENSG00000155545;ENSG00000198146;ENSG00000112365;ENSG00000102804;ENSG00000168826;ENSG00000172262;ENSG00000168152;ENSG00000182463;ENSG00000115568;Homo_sapiens_newGene_4797;ENSG00000036549;ENSG00000254004;ENSG00000011451;ENSG0…	CRAMP1;ZNF384;ZNF653;IKZF2;BCL6;ZC3H3;IRX3;ZNF280B;ZIC5;ZNF114;IGHMBP2;MIER3;ZNF770;ZBTB24;TSC22D1;ZBTB49;ZNF131;THAP9;TSHZ2;ZNF142;Homo_sapiens_newGene_4797;ZZZ3;ZNF260;WIZ;CREBBP;MTF1;ZNF296;EP300;BOLA3;ZXDB;BCL11A;ZBTB17;ZNF133;NUCKS1;ZBTB33;ZBTB6;ZFP37;MYNN;ZNF146;ZBTB44;MYBL2;Homo_sapiens_newGene_4817;ZNF507;ZNF407;MIER1;ZBTB1;E2F8;Homo_sapiens_newGene_4802;STAG1;POU6F2;ZBTB20;RFX7;KLF4;ZBTB…
GO:0000976	transcription regulatory region sequence-specific DNA binding	105	-0.412397996851981	-1.74437224680727	0.0017921146953405	0.0213196127477028	3172	ENSG00000257315;ENSG00000162702;ENSG00000102974;ENSG00000126746;ENSG00000113916;ENSG00000139800;ENSG00000132740;ENSG00000102804;ENSG00000005339;ENSG00000137693;ENSG00000188786;ENSG00000100393;ENSG00000119866;ENSG00000116809;ENSG00000101057;Homo_sapiens_newGene_4817;ENSG00000164684;ENSG00000107290;ENSG00000171988;ENSG00000129173;ENSG00000181827;ENSG00000136826;ENSG00000167394;ENSG00000159208;ENSG0…	ZBED6;ZNF281;CTCF;ZNF384;BCL6;ZIC5;IGHMBP2;TSC22D1;CREBBP;YAP1;MTF1;EP300;BCL11A;ZBTB17;MYBL2;Homo_sapiens_newGene_4817;ZNF704;SETX;JMJD1C;E2F8;RFX7;KLF4;ZNF668;CIART;MECOM;KLF12;ETV3;KDM3A;FOXO3;ZNF148;CEBPD;ZBTB10;AEBP2;ZNF143;IKZF5;E2F1;ZBTB2;HIVEP2;KLF6;KLF10
GO:0003690	double-stranded DNA binding	142	-0.411878582739971	-1.83348835390632	0.00179533213644524	0.0213196127477028	2335	ENSG00000257315;ENSG00000162702;ENSG00000102974;ENSG00000126746;ENSG00000113916;ENSG00000139800;ENSG00000132740;ENSG00000102804;ENSG00000113387;ENSG00000005339;ENSG00000137693;ENSG00000188786;ENSG00000100393;ENSG00000035928;ENSG00000121211;ENSG00000119866;ENSG00000116809;ENSG00000069275;ENSG00000164985;ENSG00000101057;Homo_sapiens_newGene_4817;ENSG00000164684;ENSG00000164104;ENSG00000107290;ENSG0…	ZBED6;ZNF281;CTCF;ZNF384;BCL6;ZIC5;IGHMBP2;TSC22D1;SUB1;CREBBP;YAP1;MTF1;EP300;RFC1;MND1;BCL11A;ZBTB17;NUCKS1;PSIP1;MYBL2;Homo_sapiens_newGene_4817;ZNF704;HMGB2;SETX;JMJD1C;E2F8;NEIL3;MTERF3;RFX7;KLF4;ZNF668;MECOM;KLF12;ETV3;KDM3A;FOXO3;ZNF148;CEBPD;ZBTB10;AEBP2;ZNF143;IKZF5;CGAS;RAD51AP1;E2F1;ZBTB2;HIVEP2;MCM10;KLF6;MYC;KLF10
GO:0031072	heat shock protein binding	38	-0.502754855467149	-1.76301931830581	0.00180831826401447	0.0213196127477028	1502	ENSG00000096060;ENSG00000151835;ENSG00000108064;ENSG00000047410;ENSG00000105821;ENSG00000086061;ENSG00000164031;ENSG00000110172;Homo_sapiens_newGene_4404	FKBP5;SACS;TFAM;TPR;DNAJC2;DNAJA1;DNAJB14;CHORDC1;Homo_sapiens_newGene_4404
GO:0001078	transcriptional repressor activity, RNA polymerase II core promoter proximal region sequence-specific binding	32	-0.569278567657745	-1.90710612175121	0.00181818181818182	0.0213196127477028	3161	ENSG00000102974;ENSG00000132740;ENSG00000182463;ENSG00000005339;ENSG00000119866;ENSG00000129173;ENSG00000181722;ENSG00000167394;ENSG00000276644;ENSG00000163848;ENSG00000139154;ENSG00000181472;ENSG00000019549	CTCF;IGHMBP2;TSHZ2;CREBBP;BCL11A;E2F8;ZBTB20;ZNF668;DACH1;ZNF148;AEBP2;ZBTB2;SNAI2
GO:0003678	DNA helicase activity	32	-0.524244112137949	-1.75623888259814	0.00181818181818182	0.0213196127477028	2815	ENSG00000113387;Homo_sapiens_newGene_6353;ENSG00000163312;ENSG00000107290;ENSG00000076003;Homo_sapiens_newGene_6357;ENSG00000100297;ENSG00000073111;ENSG00000004700;ENSG00000136492;ENSG00000112118;ENSG00000104738	SUB1;Homo_sapiens_newGene_6353;HELQ;SETX;MCM6;Homo_sapiens_newGene_6357;MCM5;MCM2;RECQL;BRIP1;MCM3;MCM4
GO:0000977	RNA polymerase II regulatory region sequence-specific DNA binding	106	-0.44736922167797	-1.89140648107493	0.00183150183150183	0.0213196127477028	3172	ENSG00000257315;ENSG00000162702;ENSG00000102974;ENSG00000126746;ENSG00000113916;ENSG00000139800;ENSG00000132740;ENSG00000102804;ENSG00000213347;ENSG00000005339;ENSG00000137693;ENSG00000198807;ENSG00000188786;ENSG00000100393;ENSG00000119866;ENSG00000116809;ENSG00000081189;ENSG00000068305;ENSG00000101057;Homo_sapiens_newGene_4817;ENSG00000166949;ENSG00000129173;ENSG00000181827;ENSG00000136826;ENSG0…	ZBED6;ZNF281;CTCF;ZNF384;BCL6;ZIC5;IGHMBP2;TSC22D1;MXD3;CREBBP;YAP1;PAX9;MTF1;EP300;BCL11A;ZBTB17;MEF2C;MEF2A;MYBL2;Homo_sapiens_newGene_4817;SMAD3;E2F8;RFX7;KLF4;ZNF668;MECOM;KLF12;ETV3;PLAGL1;KDM3A;FOXO3;ZNF148;CEBPD;DLX2;ZBTB10;AEBP2;ZNF143;IKZF5;ZBTB2;HIVEP2;GLIS3;KLF6;EGR1;KLF10
GO:1990837	sequence-specific double-stranded DNA binding	108	-0.403435068478723	-1.70930320853881	0.0018348623853211	0.0213196127477028	3356	ENSG00000120733;ENSG00000134046;ENSG00000185591;ENSG00000257315;ENSG00000162702;ENSG00000102974;ENSG00000126746;ENSG00000113916;ENSG00000139800;ENSG00000132740;ENSG00000102804;ENSG00000005339;ENSG00000137693;ENSG00000188786;ENSG00000100393;ENSG00000119866;ENSG00000116809;ENSG00000101057;Homo_sapiens_newGene_4817;ENSG00000164684;ENSG00000107290;ENSG00000171988;ENSG00000129173;ENSG00000181827;ENSG0…	KDM3B;MBD2;SP1;ZBED6;ZNF281;CTCF;ZNF384;BCL6;ZIC5;IGHMBP2;TSC22D1;CREBBP;YAP1;MTF1;EP300;BCL11A;ZBTB17;MYBL2;Homo_sapiens_newGene_4817;ZNF704;SETX;JMJD1C;E2F8;RFX7;KLF4;ZNF668;MECOM;KLF12;ETV3;KDM3A;FOXO3;ZNF148;CEBPD;ZBTB10;AEBP2;ZNF143;IKZF5;E2F1;ZBTB2;HIVEP2;KLF6;KLF10
GO:0003682	chromatin binding	133	-0.433535269214348	-1.90654343263432	0.00184162062615101	0.0213196127477028	2499	ENSG00000125686;ENSG00000182463;ENSG00000005339;ENSG00000137693;ENSG00000100393;ENSG00000154727;ENSG00000094916;ENSG00000069275;ENSG00000163961;ENSG00000163635;ENSG00000100105;ENSG00000168556;ENSG00000151503;ENSG00000164985;Homo_sapiens_newGene_4817;ENSG00000171988;ENSG00000118007;ENSG00000163874;ENSG00000136826;ENSG00000121297;ENSG00000072501;ENSG00000166439;ENSG00000167670;ENSG00000159259;ENSG0…	MED1;TSHZ2;CREBBP;YAP1;EP300;GABPA;CBX5;NUCKS1;RNF168;ATXN7;PATZ1;ING2;NCAPD3;PSIP1;Homo_sapiens_newGene_4817;JMJD1C;STAG1;ZC3H12A;KLF4;TSHZ3;SMC1A;RNF169;CHAF1A;CHAF1B;KDM3A;SUZ12;SMC1B;FOXO3;PCGF2;DLX2;TCF4;NIPBL;PWWP2A;PBRM1;ATRX;ZNF143;CENPF;CGAS;HELLS;TPR;DNAJC2;BRIP1;DEK;FOS;SNAI2
GO:0000987	core promoter proximal region sequence-specific DNA binding	67	-0.525338787561222	-2.05933899432299	0.0018450184501845	0.0213196127477028	3172	ENSG00000162702;ENSG00000102974;ENSG00000126746;ENSG00000102804;ENSG00000198176;ENSG00000005339;ENSG00000137693;ENSG00000188786;ENSG00000100393;ENSG00000119866;ENSG00000116809;ENSG00000101057;Homo_sapiens_newGene_4817;ENSG00000164104;ENSG00000129173;ENSG00000181827;ENSG00000136826;ENSG00000167394;ENSG00000118689;ENSG00000163848;ENSG00000221869;ENSG00000139154;ENSG00000166478;ENSG00000172845;ENSG0…	ZNF281;CTCF;ZNF384;TSC22D1;TFDP1;CREBBP;YAP1;MTF1;EP300;BCL11A;ZBTB17;MYBL2;Homo_sapiens_newGene_4817;HMGB2;E2F8;RFX7;KLF4;ZNF668;FOXO3;ZNF148;CEBPD;AEBP2;ZNF143;SP3;E2F1;ZBTB2;HIVEP2;KLF6;KLF10
GO:0003713	transcription coactivator activity	86	-0.462280161404154	-1.8907709922496	0.0018450184501845	0.0213196127477028	3108	ENSG00000125968;ENSG00000214114;Homo_sapiens_newGene_5322;ENSG00000083168;ENSG00000198646;Homo_sapiens_newGene_5138;ENSG00000184402;ENSG00000125686;ENSG00000005339;ENSG00000137693;ENSG00000165417;ENSG00000188786;ENSG00000150347;Homo_sapiens_newGene_5270;ENSG00000100393;ENSG00000122882;ENSG00000105866;ENSG00000164985;ENSG00000184384;ENSG00000141380;ENSG00000149308;ENSG00000109819;ENSG00000067955;H…	ID1;MYCBP;Homo_sapiens_newGene_5322;KAT6A;NCOA6;Homo_sapiens_newGene_5138;SS18L1;MED1;CREBBP;YAP1;GTF2A1;MTF1;ARID5B;Homo_sapiens_newGene_5270;EP300;ECD;SP4;PSIP1;MAML2;SS18;NPAT;PPARGC1A;CBFB;Homo_sapiens_newGene_4244;SFR1;ENY2;SIRT1;WWTR1;TCERG1;FOXG1;SERTAD2;ID2;Homo_sapiens_newGene_4876
GO:0004386	helicase activity	44	-0.461039023979883	-1.66695134027027	0.0018450184501845	0.0213196127477028	3058	ENSG00000005100;ENSG00000132740;ENSG00000160957;ENSG00000107201;ENSG00000213782;ENSG00000163312;ENSG00000047188;ENSG00000174953;ENSG00000109606;ENSG00000107290;ENSG00000108654;ENSG00000165732;ENSG00000115267;ENSG00000198265;ENSG00000137628;ENSG00000136492	DHX33;IGHMBP2;RECQL4;DDX58;DDX47;HELQ;YTHDC2;DHX36;DHX15;SETX;DDX5;DDX21;IFIH1;HELZ;DDX60;BRIP1
GO:0008083	growth factor activity	44	-0.483381476471506	-1.74773361506413	0.0018450184501845	0.0213196127477028	2099	ENSG00000119699;ENSG00000150630;ENSG00000145431;ENSG00000125845;ENSG00000138685;ENSG00000113578;ENSG00000105894;ENSG00000029725;ENSG00000104432;ENSG00000104899;ENSG00000164400;ENSG00000175505;ENSG00000128342;ENSG00000174808;ENSG00000092969;ENSG00000176697;ENSG00000138675;ENSG00000168811	TGFB3;VEGFC;PDGFC;BMP2;FGF2;FGF1;PTN;RABEP1;IL7;AMH;CSF2;CLCF1;LIF;BTC;TGFB2;BDNF;FGF5;IL12A
GO:0016887	ATPase activity	86	-0.403236458106745	-1.64927648136547	0.0018450184501845	0.0213196127477028	3279	ENSG00000124172;ENSG00000087191;ENSG00000112159;ENSG00000173208;ENSG00000135776;ENSG00000186638;ENSG00000132740;ENSG00000124177;ENSG00000136888;ENSG00000204267;ENSG00000080503;ENSG00000164163;Homo_sapiens_newGene_4720;ENSG00000064933;ENSG00000163312;Homo_sapiens_newGene_4959;ENSG00000105726;ENSG00000113522;ENSG00000073969;ENSG00000118777;ENSG00000166855;ENSG00000085563;Homo_sapiens_newGene_4052;E…	ATP5F1E;PSMC5;MDN1;ABCD2;ABCB10;KIF24;IGHMBP2;CHD6;ATP6V1G1;TAP2;SMARCA2;ABCE1;Homo_sapiens_newGene_4720;PMS1;HELQ;Homo_sapiens_newGene_4959;ATP13A1;RAD50;NSF;ABCG2;CLPX;ABCB1;Homo_sapiens_newGene_4052;SMARCA4;SMARCA5;SHOC1;RHOBTB3;ABCA1;SPATA5;ATAD2;ABCC9;BRIP1;Homo_sapiens_newGene_5080
GO:0036459	thiol-dependent ubiquitinyl hydrolase activity	44	-0.515141227582805	-1.86256545559818	0.0018450184501845	0.0213196127477028	3812	ENSG00000184979;ENSG00000103404;ENSG00000162402;ENSG00000264522;ENSG00000019995;ENSG00000118369;ENSG00000103194;ENSG00000154124;ENSG00000135913;ENSG00000106346;ENSG00000170242;ENSG00000163635;ENSG00000138592;ENSG00000036672;ENSG00000083799;ENSG00000145390;ENSG00000170185;ENSG00000164663;ENSG00000156256;ENSG00000152484;ENSG00000162607;ENSG00000123552;ENSG00000180667	USP18;USP31;USP24;OTUD7B;ZRANB1;USP35;USP10;OTULIN;USP37;USP42;USP47;ATXN7;USP8;USP2;CYLD;USP53;USP38;USP49;USP16;USP12;USP1;USP45;YOD1
GO:0000978	RNA polymerase II core promoter proximal region sequence-specific DNA binding	113	-0.503376814128176	-2.14859969319179	0.00184842883548983	0.0213196127477028	2733	ENSG00000113387;ENSG00000110851;ENSG00000198963;ENSG00000137693;ENSG00000188786;ENSG00000165030;ENSG00000100393;ENSG00000154727;ENSG00000119866;ENSG00000139083;ENSG00000116809;ENSG00000168214;ENSG00000128573;ENSG00000187079;ENSG00000100105;ENSG00000101057;Homo_sapiens_newGene_4817;ENSG00000170365;Homo_sapiens_newGene_698;ENSG00000113658;ENSG00000129173;ENSG00000181827;ENSG00000136826;ENSG00000167…	SUB1;PRDM4;RORB;YAP1;MTF1;NFIL3;EP300;GABPA;BCL11A;ETV6;ZBTB17;RBPJ;FOXP2;TEAD1;PATZ1;MYBL2;Homo_sapiens_newGene_4817;SMAD1;Homo_sapiens_newGene_698;SMAD5;E2F8;RFX7;KLF4;ZNF668;NR1D2;NR4A2;FOSB;NFAT5;FOXO3;ZNF148;SIRT1;CEBPD;JUNB;AEBP2;ZNF143;TARDBP;FOSL1;ZBTB2;KLF5;HIVEP2;KLF6;Homo_sapiens_newGene_5250;KLF10;FOS
GO:0001012	RNA polymerase II regulatory region DNA binding	89	-0.420128102927258	-1.72583333872004	0.00184842883548983	0.0213196127477028	3172	ENSG00000257315;ENSG00000162702;ENSG00000102974;ENSG00000126746;ENSG00000113916;ENSG00000139800;ENSG00000132740;ENSG00000102804;ENSG00000005339;ENSG00000137693;ENSG00000188786;ENSG00000100393;ENSG00000119866;ENSG00000116809;ENSG00000101057;Homo_sapiens_newGene_4817;ENSG00000129173;ENSG00000181827;ENSG00000136826;ENSG00000167394;ENSG00000085276;ENSG00000118922;ENSG00000117036;ENSG00000115548;ENSG0…	ZBED6;ZNF281;CTCF;ZNF384;BCL6;ZIC5;IGHMBP2;TSC22D1;CREBBP;YAP1;MTF1;EP300;BCL11A;ZBTB17;MYBL2;Homo_sapiens_newGene_4817;E2F8;RFX7;KLF4;ZNF668;MECOM;KLF12;ETV3;KDM3A;FOXO3;ZNF148;CEBPD;ZBTB10;AEBP2;ZNF143;IKZF5;ZBTB2;HIVEP2;KLF6;KLF10
GO:0001067	regulatory region nucleic acid binding	118	-0.389588075309493	-1.67734230907152	0.00184842883548983	0.0213196127477028	3172	ENSG00000257315;ENSG00000162702;ENSG00000102974;ENSG00000126746;ENSG00000030419;ENSG00000113916;ENSG00000139800;ENSG00000132740;ENSG00000102804;Homo_sapiens_newGene_4797;ENSG00000005339;ENSG00000137693;ENSG00000188786;ENSG00000100393;ENSG00000119866;ENSG00000116809;ENSG00000148835;ENSG00000101057;Homo_sapiens_newGene_4817;ENSG00000177565;ENSG00000164684;ENSG00000107290;ENSG00000171988;ENSG0000012…	ZBED6;ZNF281;CTCF;ZNF384;IKZF2;BCL6;ZIC5;IGHMBP2;TSC22D1;Homo_sapiens_newGene_4797;CREBBP;YAP1;MTF1;EP300;BCL11A;ZBTB17;TAF5;MYBL2;Homo_sapiens_newGene_4817;TBL1XR1;ZNF704;SETX;JMJD1C;E2F8;Homo_sapiens_newGene_4802;RFX7;KLF4;ZNF668;HIVEP3;MECOM;KLF12;ETV3;KDM3A;FOXO3;ZNF148;CEBPD;ZBTB10;AEBP2;ZNF143;IKZF5;E2F1;ZBTB2;HIVEP2;KLF6;KLF10
GO:0044212	transcription regulatory region DNA binding	118	-0.389588075309493	-1.67734230907152	0.00184842883548983	0.0213196127477028	3172	ENSG00000257315;ENSG00000162702;ENSG00000102974;ENSG00000126746;ENSG00000030419;ENSG00000113916;ENSG00000139800;ENSG00000132740;ENSG00000102804;Homo_sapiens_newGene_4797;ENSG00000005339;ENSG00000137693;ENSG00000188786;ENSG00000100393;ENSG00000119866;ENSG00000116809;ENSG00000148835;ENSG00000101057;Homo_sapiens_newGene_4817;ENSG00000177565;ENSG00000164684;ENSG00000107290;ENSG00000171988;ENSG0000012…	ZBED6;ZNF281;CTCF;ZNF384;IKZF2;BCL6;ZIC5;IGHMBP2;TSC22D1;Homo_sapiens_newGene_4797;CREBBP;YAP1;MTF1;EP300;BCL11A;ZBTB17;TAF5;MYBL2;Homo_sapiens_newGene_4817;TBL1XR1;ZNF704;SETX;JMJD1C;E2F8;Homo_sapiens_newGene_4802;RFX7;KLF4;ZNF668;HIVEP3;MECOM;KLF12;ETV3;KDM3A;FOXO3;ZNF148;CEBPD;ZBTB10;AEBP2;ZNF143;IKZF5;E2F1;ZBTB2;HIVEP2;KLF6;KLF10
GO:0001228	transcriptional activator activity, RNA polymerase II transcription regulatory region sequence-specific binding	83	-0.481887174163035	-1.95161656527013	0.00185185185185185	0.0213196127477028	3257	ENSG00000141646;ENSG00000185591;ENSG00000112658;ENSG00000102974;ENSG00000126746;ENSG00000102804;ENSG00000110851;ENSG00000198963;ENSG00000005339;ENSG00000198807;ENSG00000188786;ENSG00000100393;Homo_sapiens_newGene_5123;ENSG00000139083;ENSG00000116809;ENSG00000069275;ENSG00000168214;ENSG00000187079;ENSG00000100105;ENSG00000101057;ENSG00000166949;ENSG00000118007;ENSG00000136826;ENSG00000085276;ENSG0…	SMAD4;SP1;SRF;CTCF;ZNF384;TSC22D1;PRDM4;RORB;CREBBP;PAX9;MTF1;EP300;Homo_sapiens_newGene_5123;ETV6;ZBTB17;NUCKS1;RBPJ;TEAD1;PATZ1;MYBL2;SMAD3;STAG1;KLF4;MECOM;NR4A2;FOSB;FOXO3;CEBPD;DLX2;JUNB;TCF4;ZNF143;FOSL1;ZNF292;HIVEP2;CSRNP1;KLF6;EGR1;KLF10;FOS
GO:0003729	mRNA binding	42	-0.510501698029448	-1.82137603285152	0.00185185185185185	0.0213196127477028	2102	ENSG00000126653;ENSG00000074356;ENSG00000114416;ENSG00000082516;ENSG00000163874;ENSG00000152518;ENSG00000145907;ENSG00000056586;ENSG00000146963;ENSG00000091009;ENSG00000275740;ENSG00000102081;ENSG00000176890;ENSG00000047410	NSRP1;NCBP3;FXR1;GEMIN5;ZC3H12A;ZFP36L2;G3BP1;RC3H2;LUC7L2;RBM27;ENSG00000275740;FMR1;TYMS;TPR
GO:0000982	transcription factor activity, RNA polymerase II core promoter proximal region sequence-specific binding	60	-0.556974407032349	-2.13322470017078	0.00185528756957328	0.0213196127477028	3172	ENSG00000162702;ENSG00000102974;ENSG00000126746;ENSG00000132740;ENSG00000102804;ENSG00000182463;ENSG00000005339;ENSG00000188786;ENSG00000119866;ENSG00000116809;ENSG00000069275;ENSG00000101057;ENSG00000129173;ENSG00000181722;ENSG00000136826;ENSG00000167394;ENSG00000276644;ENSG00000163848;ENSG00000221869;ENSG00000139154;ENSG00000166478;ENSG00000188994;ENSG00000181472;ENSG00000010818;ENSG00000067082…	ZNF281;CTCF;ZNF384;IGHMBP2;TSC22D1;TSHZ2;CREBBP;MTF1;BCL11A;ZBTB17;NUCKS1;MYBL2;E2F8;ZBTB20;KLF4;ZNF668;DACH1;ZNF148;CEBPD;AEBP2;ZNF143;ZNF292;ZBTB2;HIVEP2;KLF6;KLF10;SNAI2
GO:0046914	transition metal ion binding	59	-0.496118562715052	-1.89459270140199	0.00185528756957328	0.0213196127477028	3602	ENSG00000105290;ENSG00000162695;ENSG00000196754;ENSG00000129932;ENSG00000102974;ENSG00000171206;ENSG00000172594;ENSG00000005339;ENSG00000130779;ENSG00000101695;ENSG00000147592;ENSG00000005810;ENSG00000009954;ENSG00000179630;ENSG00000136866;ENSG00000085274;ENSG00000167635;Homo_sapiens_newGene_4817;ENSG00000164219;ENSG00000136826;ENSG00000115548;ENSG00000095574;ENSG00000102189;ENSG00000110172;Homo_…	APLP1;SLC30A7;S100A2;DOHH;CTCF;TRIM8;SMPDL3A;CREBBP;CLIP1;RNF125;LACTB2;MYCBP2;BAZ1B;LACC1;ZFP37;MYNN;ZNF146;Homo_sapiens_newGene_4817;PGGT1B;KLF4;KDM3A;IKZF5;EEA1;CHORDC1;Homo_sapiens_newGene_4404
GO:0001077	transcriptional activator activity, RNA polymerase II core promoter proximal region sequence-specific binding	28	-0.526743890630852	-1.69198361026394	0.00186219739292365	0.0213196127477028	3172	ENSG00000126746;ENSG00000102804;ENSG00000188786;ENSG00000116809;ENSG00000069275;ENSG00000101057;ENSG00000136826;ENSG00000221869;ENSG00000166478;ENSG00000188994;ENSG00000010818;ENSG00000067082;ENSG00000155090	ZNF384;TSC22D1;MTF1;ZBTB17;NUCKS1;MYBL2;KLF4;CEBPD;ZNF143;ZNF292;HIVEP2;KLF6;KLF10
GO:0001227	transcriptional repressor activity, RNA polymerase II transcription regulatory region sequence-specific binding	71	-0.437513658122032	-1.72312989165879	0.00186219739292365	0.0213196127477028	1541	ENSG00000213347;ENSG00000005339;ENSG00000119866;ENSG00000128573;ENSG00000170365;Homo_sapiens_newGene_698;ENSG00000113658;ENSG00000129173;ENSG00000181722;ENSG00000134107;ENSG00000167394;ENSG00000276644;ENSG00000174738;ENSG00000118922;ENSG00000117036;ENSG00000118689;ENSG00000163848;ENSG00000205189;ENSG00000139154;ENSG00000095574;ENSG00000101412;ENSG00000181472;Homo_sapiens_newGene_5250;ENSG00000019…	MXD3;CREBBP;BCL11A;FOXP2;SMAD1;Homo_sapiens_newGene_698;SMAD5;E2F8;ZBTB20;BHLHE40;ZNF668;DACH1;NR1D2;KLF12;ETV3;FOXO3;ZNF148;ZBTB10;AEBP2;IKZF5;E2F1;ZBTB2;Homo_sapiens_newGene_5250;SNAI2
GO:0008134	transcription factor binding	129	-0.396357951974981	-1.71926940990716	0.0018796992481203	0.0213196127477028	3179	ENSG00000185591;Homo_sapiens_newGene_5182;ENSG00000145675;Homo_sapiens_newGene_5322;ENSG00000167604;ENSG00000161914;ENSG00000132740;ENSG00000065526;Homo_sapiens_newGene_5138;ENSG00000198963;ENSG00000124177;ENSG00000131759;ENSG00000168826;ENSG00000115808;ENSG00000080839;ENSG00000005339;ENSG00000137693;ENSG00000165417;Homo_sapiens_newGene_5270;ENSG00000100393;ENSG00000143514;ENSG00000116809;ENSG000…	SP1;Homo_sapiens_newGene_5182;PIK3R1;Homo_sapiens_newGene_5322;NFKBID;ZNF653;IGHMBP2;SPEN;Homo_sapiens_newGene_5138;RORB;CHD6;RARA;ZBTB49;STRN;RBL1;CREBBP;YAP1;GTF2A1;Homo_sapiens_newGene_5270;EP300;TP53BP2;ZBTB17;SUMO1;NUCKS1;PSIP1;SMAD3;HMGB2;JMJD1C;BBS7;KLF4;Homo_sapiens_newGene_4092;ZNHIT6;NAB2;KDM3A;FOXO3;PPRC1;TCERG1;ANKRD1;CENPF;E2F1;MYC;Homo_sapiens_newGene_4876;FOS
GO:0003714	transcription corepressor activity	74	-0.440468962757192	-1.73944105270045	0.00190839694656489	0.0213196127477028	3161	Homo_sapiens_newGene_5182;ENSG00000102974;Homo_sapiens_newGene_5322;ENSG00000161914;ENSG00000065526;Homo_sapiens_newGene_5138;ENSG00000125686;ENSG00000160949;ENSG00000137693;Homo_sapiens_newGene_5270;ENSG00000169375;ENSG00000119866;Homo_sapiens_newGene_4817;ENSG00000177565;ENSG00000164105;ENSG00000129173;ENSG00000134107;ENSG00000149308;ENSG00000118922;ENSG00000117036;ENSG00000166886;Homo_sapiens_…	Homo_sapiens_newGene_5182;CTCF;Homo_sapiens_newGene_5322;ZNF653;SPEN;Homo_sapiens_newGene_5138;MED1;TONSL;YAP1;Homo_sapiens_newGene_5270;SIN3A;BCL11A;Homo_sapiens_newGene_4817;TBL1XR1;SAP30;E2F8;BHLHE40;NPAT;KLF12;ETV3;NAB2;Homo_sapiens_newGene_4089;SIRT1;RLIM;BEND6;WWTR1;TCF4;TCERG1;AEBP2;ANKRD1;CIR1;GMNN
GO:0015078	hydrogen ion transmembrane transporter activity	23	0.638067602963152	2.03625986062239	0.00209205020920502	0.022640938119357	1445	ENSG00000147614;ENSG00000228253;ENSG00000198899;ENSG00000167700;ENSG00000125375;ENSG00000110719	ATP6V0D2;MT-ATP8;MT-ATP6;MFSD3;DMAC2L;TCIRG1
GO:0030170	pyridoxal phosphate binding	32	0.554941094651833	1.92039916295514	0.00221238938053097	0.0232177386345994	2253	ENSG00000171097;ENSG00000116761;ENSG00000110455;ENSG00000166123;ENSG00000167720;ENSG00000075643;ENSG00000120053;ENSG00000182199;ENSG00000100994;ENSG00000175309;ENSG00000137944;ENSG00000125166;ENSG00000100596;ENSG00000100116	KYAT1;CTH;ACCS;GPT2;SRR;MOCOS;GOT1;SHMT2;PYGB;PHYKPL;KYAT3;GOT2;SPTLC2;GCAT
GO:0043565	sequence-specific DNA binding	285	-0.304385831445263	-1.47744820492133	0.00351493848857645	0.0358023146359645	2868	ENSG00000113916;ENSG00000143614;ENSG00000139800;ENSG00000132740;ENSG00000102804;ENSG00000182141;ENSG00000136630;ENSG00000131759;ENSG00000168826;ENSG00000168152;ENSG00000105887;Homo_sapiens_newGene_4797;ENSG00000065970;ENSG00000025156;ENSG00000005339;ENSG00000137693;ENSG00000188786;ENSG00000100393;ENSG00000035928;ENSG00000016082;ENSG00000140836;ENSG00000105717;ENSG00000119866;ENSG00000116809;ENSG0…	BCL6;GATAD2B;ZIC5;IGHMBP2;TSC22D1;ZNF708;HLX;RARA;ZBTB49;THAP9;MTPN;Homo_sapiens_newGene_4797;FOXJ2;HSF2;CREBBP;YAP1;MTF1;EP300;RFC1;ISL1;ZFHX3;PBX4;BCL11A;ZBTB17;ELK4;NR2F2;TSNAX;NR5A2;THRB;ZBTB33;ETS2;ZNF724;MYBL2;Homo_sapiens_newGene_4817;ELF2;ZNF704;SETX;JMJD1C;E2F8;RORA;Homo_sapiens_newGene_4802;FOXM1;POU2F1;RFX7;KLF4;ZBTB21;ZNF668;HIVEP3;MECOM;KLF12;HSF4;ETV3;BARX2;POU3F2;KDM3A;ETV1;DMRTA1;…
GO:0016538	cyclin-dependent protein serine/threonine kinase regulator activity	13	-0.694607068799879	-1.86277867452128	0.00379506641366224	0.0375511834615001	818	ENSG00000082258;ENSG00000163660;ENSG00000175305	CCNT2;CCNL1;CCNE2
GO:0005516	calmodulin binding	32	-0.499339525083238	-1.67280751326495	0.00545454545454545	0.0522898670502317	2571	ENSG00000277443;ENSG00000145349;ENSG00000114473;ENSG00000066279;ENSG00000154146;ENSG00000067715;ENSG00000118200;ENSG00000064300;ENSG00000122786;ENSG00000138814;ENSG00000102189	MARCKS;CAMK2D;IQCG;ASPM;NRGN;SYT1;CAMSAP2;NGFR;CALD1;PPP3CA;EEA1
GO:0003712	transcription cofactor activity	120	-0.363933148562459	-1.56556396891024	0.00558659217877095	0.0522898670502317	3161	ENSG00000136146;Homo_sapiens_newGene_5182;ENSG00000102974;ENSG00000144893;Homo_sapiens_newGene_5322;ENSG00000167604;ENSG00000161914;ENSG00000065526;Homo_sapiens_newGene_5138;ENSG00000125686;ENSG00000123609;ENSG00000160949;ENSG00000005339;ENSG00000137693;ENSG00000165417;ENSG00000188786;Homo_sapiens_newGene_5270;ENSG00000100393;ENSG00000122882;ENSG00000119866;ENSG00000123066;ENSG00000108510;ENSG000…	MED4;Homo_sapiens_newGene_5182;CTCF;MED12L;Homo_sapiens_newGene_5322;NFKBID;ZNF653;SPEN;Homo_sapiens_newGene_5138;MED1;NMI;TONSL;CREBBP;YAP1;GTF2A1;MTF1;Homo_sapiens_newGene_5270;EP300;ECD;BCL11A;MED13L;MED13;PSIP1;Homo_sapiens_newGene_4817;TBL1XR1;SAP30;E2F8;NAB1;DR1;NPAT;KLF12;PPARGC1B;NAB2;SFR1;Homo_sapiens_newGene_4089;NRIP1;RLIM;WWTR1;PPRC1;TCERG1;AEBP2;SERTAD2
GO:0008137	NADH dehydrogenase (ubiquinone) activity	35	0.484212822331073	1.70730021664224	0.0066815144766147	0.0608924726539124	2788	ENSG00000198763;ENSG00000198840;ENSG00000198888;ENSG00000198786;ENSG00000198886;ENSG00000151366;ENSG00000198695;ENSG00000167792;ENSG00000115286;ENSG00000110717;Homo_sapiens_newGene_4941	MT-ND2;MT-ND3;MT-ND1;MT-ND5;MT-ND4;NDUFC2;MT-ND6;NDUFV1;NDUFS7;NDUFS8;Homo_sapiens_newGene_4941
GO:0051879	Hsp90 protein binding	14	-0.669415253536311	-1.82958590296588	0.00743494423791822	0.0660215021396786	1273	ENSG00000100591;ENSG00000110172;Homo_sapiens_newGene_4404	AHSA1;CHORDC1;Homo_sapiens_newGene_4404
GO:0050661	NADP binding	14	0.645320544893009	1.75206155655476	0.00862068965517241	0.0746370235934664	612	ENSG00000049239;ENSG00000105679;ENSG00000113161;ENSG00000142657	H6PD;GAPDHS;HMGCR;PGD
GO:0031490	chromatin DNA binding	19	-0.592607125719111	-1.74581411594305	0.00924214417744917	0.078065864810803	3356	ENSG00000112658;ENSG00000102974;ENSG00000113916;ENSG00000100393;ENSG00000166949;ENSG00000171988;ENSG00000109819;ENSG00000115548;ENSG00000178691;ENSG00000118689	SRF;CTCF;BCL6;EP300;SMAD3;JMJD1C;PPARGC1A;KDM3A;SUZ12;FOXO3
GO:0017056	structural constituent of nuclear pore	17	-0.622489017112542	-1.80263904130173	0.0109289617486339	0.0901160003834723	1273	ENSG00000146707;ENSG00000272391;ENSG00000125450;ENSG00000196313;ENSG00000113569;ENSG00000213024;ENSG00000111581;ENSG00000163002;ENSG00000198088;ENSG00000047410	POMZP3;POM121C;NUP85;POM121;NUP155;NUP62;NUP107;NUP35;NUP62CL;TPR
GO:0042393	histone binding	53	-0.397215676316	-1.49309461266923	0.012962962962963	0.0992471352786289	3335	ENSG00000141867;ENSG00000080603;ENSG00000141376;Homo_sapiens_newGene_5213;ENSG00000111875;Homo_sapiens_newGene_5182;ENSG00000198879;Homo_sapiens_newGene_5322;Homo_sapiens_newGene_5138;ENSG00000056050;ENSG00000160949;Homo_sapiens_newGene_5270;ENSG00000096968;ENSG00000163961;ENSG00000123485;ENSG00000177565;ENSG00000179119;ENSG00000127616;ENSG00000159259;ENSG00000178691;ENSG00000170234;ENSG000000852…	BRD4;SRCAP;BCAS3;Homo_sapiens_newGene_5213;ASF1A;Homo_sapiens_newGene_5182;SFMBT2;Homo_sapiens_newGene_5322;Homo_sapiens_newGene_5138;HPF1;TONSL;Homo_sapiens_newGene_5270;JAK2;RNF168;HJURP;TBL1XR1;SPTY2D1;SMARCA4;CHAF1B;SUZ12;PWWP2A;ATRX;ANP32E;DNAJC2;DEK
GO:0005520	insulin-like growth factor binding	14	-0.621910107509856	-1.69974908638724	0.0130111524163569	0.0992471352786289	18	ENSG00000136999;ENSG00000146674;ENSG00000141753;ENSG00000091409;ENSG00000164283;ENSG00000142871;ENSG00000118523	CCN3;IGFBP3;IGFBP4;ITGA6;ESM1;CCN1;CCN2
GO:0022857	transmembrane transporter activity	88	0.379253744894744	1.61260574933199	0.0131004366812227	0.0992471352786289	3397	ENSG00000174327;ENSG00000160326;Homo_sapiens_newGene_4021;ENSG00000103257;ENSG00000110628;ENSG00000152315;ENSG00000092096;ENSG00000167700;ENSG00000158296;ENSG00000154143;ENSG00000149150;ENSG00000104888;ENSG00000139508;ENSG00000125375;ENSG00000213699;Homo_sapiens_newGene_4380;ENSG00000146205;ENSG00000163393;ENSG00000173930;ENSG00000259803;Homo_sapiens_newGene_4105;ENSG00000269743;ENSG00000082458;E…	SLC16A13;SLC2A6;Homo_sapiens_newGene_4021;SLC7A5;SLC22A18;KCNK13;SLC22A17;MFSD3;SLC13A3;PANX3;SLC43A1;SLC17A7;SLC46A3;DMAC2L;SLC35F6;Homo_sapiens_newGene_4380;ANO7;SLC22A15;SLCO4C1;SLC22A31;Homo_sapiens_newGene_4105;SLC25A53;DLG3;SLC27A5;SLC45A1;SLC37A4;SLC26A1;MFSD10;FLVCR2;SLC18B1;SLC7A6;AQP11;Homo_sapiens_newGene_7271;SLC2A11;SLC22A23
GO:0031593	polyubiquitin modification-dependent protein binding	12	-0.673914948578187	-1.76971122595025	0.0131826741996234	0.0992471352786289	3120	ENSG00000019995;ENSG00000119318;ENSG00000163961;ENSG00000126804;ENSG00000165660;ENSG00000162688;ENSG00000166439	ZRANB1;RAD23B;RNF168;ZBTB1;ABRAXAS2;AGL;RNF169
GO:0016817	hydrolase activity, acting on acid anhydrides	32	-0.482633496011689	-1.61684164326287	0.0145454545454545	0.107177033492823	3884	ENSG00000023839;ENSG00000124172;ENSG00000112159;ENSG00000124659;ENSG00000136159;ENSG00000186638;ENSG00000132740;ENSG00000124177;ENSG00000163312;ENSG00000085999;Homo_sapiens_newGene_4959;ENSG00000171316;ENSG00000107290;ENSG00000001561;ENSG00000177200;ENSG00000136492	ABCC2;ATP5F1E;MDN1;TBCC;NUDT15;KIF24;IGHMBP2;CHD6;HELQ;RAD54L;Homo_sapiens_newGene_4959;CHD7;SETX;ENPP4;CHD9;BRIP1
GO:0004896	cytokine receptor activity	13	-0.638156063841384	-1.71138987801268	0.015180265654649	0.109524285096042	1758	ENSG00000123496;ENSG00000077238;ENSG00000168685;ENSG00000113594;ENSG00000134352	IL13RA2;IL4R;IL7R;LIFR;IL6ST
GO:0017048	Rho GTPase binding	34	-0.466993612244305	-1.59085974603709	0.0162162162162162	0.114610851452957	2954	ENSG00000100592;Homo_sapiens_newGene_4519;ENSG00000085382;ENSG00000196369;ENSG00000171943;ENSG00000157827;ENSG00000147202;Homo_sapiens_newGene_7006;Homo_sapiens_newGene_6997;ENSG00000163171;ENSG00000134318;Homo_sapiens_newGene_4555	DAAM1;Homo_sapiens_newGene_4519;HACE1;SRGAP2B;SRGAP2C;FMNL2;DIAPH2;Homo_sapiens_newGene_7006;Homo_sapiens_newGene_6997;CDC42EP3;ROCK2;Homo_sapiens_newGene_4555
GO:0000166	nucleotide binding	82	-0.357666170900434	-1.44360793944792	0.0186915887850467	0.129463846532218	1232	ENSG00000133789;ENSG00000179331;ENSG00000099256;ENSG00000101868;ENSG00000061918;ENSG00000156136;ENSG00000176890;ENSG00000078177;ENSG00000164070;ENSG00000152402;ENSG00000142871;ENSG00000110172;Homo_sapiens_newGene_4404	SWAP70;RAB39A;PRTFDC1;POLA1;GUCY1B1;DCK;TYMS;N4BP2;HSPA4L;GUCY1A2;CCN1;CHORDC1;Homo_sapiens_newGene_4404
GO:0016829	lyase activity	21	0.547969519501446	1.69530512880632	0.0213675213675214	0.145096275127235	3117	ENSG00000128965;ENSG00000116761;ENSG00000125246;ENSG00000182199;ENSG00000134864;ENSG00000131473;ENSG00000114026;ENSG00000188690;ENSG00000154743;ENSG00000170892;ENSG00000126790	CHAC1;CTH;CLYBL;SHMT2;GGACT;ACLY;OGG1;UROS;TSEN2;TSEN34;L3HYPDH
GO:0004129	cytochrome-c oxidase activity	16	0.588644626192614	1.65655574621646	0.022075055187638	0.147018080095808	3318	ENSG00000198938;ENSG00000198712;ENSG00000148290;ENSG00000198804;ENSG00000112695;ENSG00000178741;ENSG00000115944;ENSG00000131143	MT-CO3;MT-CO2;SURF1;MT-CO1;COX7A2;COX5A;COX7A2L;COX4I1
GO:0017017	MAP kinase tyrosine/serine/threonine phosphatase activity	13	-0.618769427602679	-1.65939931503359	0.0246679316888046	0.16118668372625	382	ENSG00000158050;ENSG00000138166;ENSG00000143507;ENSG00000120129	DUSP2;DUSP5;DUSP10;DUSP1
GO:0043531	ADP binding	10	-0.652976950362311	-1.61282257016338	0.0253411306042885	0.162519141692221	370	ENSG00000110172;Homo_sapiens_newGene_4404	CHORDC1;Homo_sapiens_newGene_4404
GO:0005262	calcium channel activity	19	0.523090801488382	1.56181688421891	0.0281995661605206	0.177562818503565	3232	Homo_sapiens_newGene_7460;ENSG00000130433;Homo_sapiens_newGene_4615;ENSG00000142408;Homo_sapiens_newGene_4607;Homo_sapiens_newGene_4583;ENSG00000171227;Homo_sapiens_newGene_7276;Homo_sapiens_newGene_7280;Homo_sapiens_newGene_7271	Homo_sapiens_newGene_7460;CACNG6;Homo_sapiens_newGene_4615;CACNG8;Homo_sapiens_newGene_4607;Homo_sapiens_newGene_4583;TMEM37;Homo_sapiens_newGene_7276;Homo_sapiens_newGene_7280;Homo_sapiens_newGene_7271
GO:0019901	protein kinase binding	133	-0.311241388136685	-1.36873575612738	0.0294659300184162	0.182223514587574	3313	ENSG00000091732;ENSG00000101333;Homo_sapiens_newGene_5182;ENSG00000114209;ENSG00000144451;Homo_sapiens_newGene_5322;ENSG00000072133;Homo_sapiens_newGene_5138;ENSG00000167461;Homo_sapiens_newGene_4566;ENSG00000151893;ENSG00000147082;ENSG00000107560;ENSG00000076641;Homo_sapiens_newGene_5270;ENSG00000100393;ENSG00000143153;ENSG00000088325;ENSG00000119866;ENSG00000170027;ENSG00000066279;ENSG000000739…	ZC3HC1;PLCB4;Homo_sapiens_newGene_5182;PDCD10;SPAG16;Homo_sapiens_newGene_5322;RPS6KA6;Homo_sapiens_newGene_5138;RAB8A;Homo_sapiens_newGene_4566;CACUL1;CCNB3;RAB11FIP2;PAG1;Homo_sapiens_newGene_5270;EP300;ATP1B1;TPX2;BCL11A;YWHAG;ASPM;NSF;FBXO5;MAP3K1;STRN3;ADAM10;RFFL;MAPRE2;IRS1;Homo_sapiens_newGene_4244;CCND1;PPP1R15A;UTRN;FOXO3;BCAR1;DNAJC3;CAV2;CNTLN;PPP1R12A;GHR;TPR;E2F1;CCNE2
GO:0032451	demethylase activity	10	-0.643622003327242	-1.58971628790874	0.0311890838206628	0.186228830798513	1468	ENSG00000171988;ENSG00000115548;ENSG00000147050	JMJD1C;KDM3A;KDM6A
GO:0035258	steroid hormone receptor binding	10	-0.6411729872748	-1.58366733264029	0.0311890838206628	0.186228830798513	3108	Homo_sapiens_newGene_5322;Homo_sapiens_newGene_5138;ENSG00000115808;Homo_sapiens_newGene_5270;ENSG00000100393;ENSG00000115548	Homo_sapiens_newGene_5322;Homo_sapiens_newGene_5138;STRN;Homo_sapiens_newGene_5270;EP300;KDM3A
GO:0004175	endopeptidase activity	17	0.537341598747776	1.53636586088103	0.033112582781457	0.190300827625433	2542	ENSG00000171853;ENSG00000103811;ENSG00000166106;ENSG00000156521;ENSG00000256206;ENSG00000249915;Homo_sapiens_newGene_4019;ENSG00000027001	TRAPPC12;CTSH;ADAMTS15;TYSND1;ENSG00000256206;PDCD6;Homo_sapiens_newGene_4019;MIPEP
GO:0016818	hydrolase activity, acting on acid anhydrides, in phosphorus-containing anhydrides	30	-0.467629214776209	-1.54350540413872	0.033271719038817	0.190300827625433	3884	ENSG00000023839;ENSG00000124172;ENSG00000112159;ENSG00000124659;ENSG00000136159;ENSG00000186638;ENSG00000132740;ENSG00000124177;ENSG00000163312;ENSG00000085999;Homo_sapiens_newGene_4959;ENSG00000071794;ENSG00000107290;ENSG00000001561;ENSG00000136492	ABCC2;ATP5F1E;MDN1;TBCC;NUDT15;KIF24;IGHMBP2;CHD6;HELQ;RAD54L;Homo_sapiens_newGene_4959;HLTF;SETX;ENPP4;BRIP1
GO:0015631	tubulin binding	57	-0.375028569046702	-1.42382526862415	0.0335195530726257	0.190300827625433	3451	ENSG00000156232;ENSG00000214595;ENSG00000141376;ENSG00000124659;ENSG00000119661;ENSG00000116161;ENSG00000151849;ENSG00000046651;Homo_sapiens_newGene_4519;ENSG00000130779;ENSG00000122970;Homo_sapiens_newGene_4959;ENSG00000143924;ENSG00000204899;Homo_sapiens_newGene_7006;ENSG00000165660;ENSG00000197457;ENSG00000104237;ENSG00000119878;ENSG00000134709;Homo_sapiens_newGene_6997;Homo_sapiens_newGene_45…	WHAMM;EML6;BCAS3;TBCC;DNAL1;CACYBP;CENPJ;OFD1;Homo_sapiens_newGene_4519;CLIP1;IFT81;Homo_sapiens_newGene_4959;EML4;MZT1;Homo_sapiens_newGene_7006;ABRAXAS2;STMN3;RP1;CRIPT;HOOK1;Homo_sapiens_newGene_6997;Homo_sapiens_newGene_4555;TPR
GO:0101005	ubiquitinyl hydrolase activity	14	-0.573801152130455	-1.56826199208578	0.0353159851301115	0.197265859215733	3536	ENSG00000103404;ENSG00000162402;ENSG00000264522;ENSG00000019995;ENSG00000154124;ENSG00000163635;ENSG00000170185;ENSG00000180667	USP31;USP24;OTUD7B;ZRANB1;OTULIN;ATXN7;USP38;YOD1
GO:0001047	core promoter binding	15	-0.562031653916773	-1.57841127240365	0.0361663652802893	0.198809259435509	2298	ENSG00000100393;ENSG00000116809;ENSG00000115548;ENSG00000101412;ENSG00000155090	EP300;ZBTB17;KDM3A;E2F1;KLF10
GO:0046983	protein dimerization activity	231	-0.267408208377631	-1.27345151031834	0.0382608695652174	0.207036613272311	3172	ENSG00000257315;ENSG00000173208;Homo_sapiens_newGene_5182;ENSG00000084676;ENSG00000179111;ENSG00000125968;ENSG00000112658;ENSG00000140396;ENSG00000114209;ENSG00000171206;Homo_sapiens_newGene_5322;ENSG00000076554;ENSG00000029153;ENSG00000030419;ENSG00000171714;Homo_sapiens_newGene_5138;ENSG00000104164;ENSG00000187098;ENSG00000213347;ENSG00000107560;ENSG00000169016;ENSG00000005339;ENSG00000137693;E…	ZBED6;ABCD2;Homo_sapiens_newGene_5182;NCOA1;HES7;ID1;SRF;NCOA2;PDCD10;TRIM8;Homo_sapiens_newGene_5322;TPD52;ARNTL2;IKZF2;ANO5;Homo_sapiens_newGene_5138;BLOC1S6;MITF;MXD3;RAB11FIP2;E2F6;CREBBP;YAP1;GTF2A1;ATOH8;Homo_sapiens_newGene_5270;E2F2;TFAP4;CLIP1;BCL11A;TAF5;ICE1;SRGAP2B;TFEB;MYCBP2;MEF2C;ANO6;BHLHB9;MEF2A;SRGAP2C;ZBTB1;CLOCK;BHLHE40;E2F3;SYCP2;MECOM;KLHL2;HOMER1;TWIST1;DMRTA1;CLCF1;FGFR1OP…
GO:0004252	serine-type endopeptidase activity	30	0.435323396724576	1.48319940101671	0.0412147505422994	0.219589521107959	3065	ENSG00000164062;ENSG00000103811;ENSG00000156521;ENSG00000104368;ENSG00000196365;ENSG00000173531;ENSG00000166033;Homo_sapiens_newGene_4832;ENSG00000125656;ENSG00000140943;ENSG00000131187;ENSG00000129667	APEH;CTSH;TYSND1;PLAT;LONP1;MST1;HTRA1;Homo_sapiens_newGene_4832;CLPP;MBTPS1;F12;RHBDF2
GO:0042802	identical protein binding	313	-0.250088331887133	-1.23104250040181	0.042031523642732	0.220548186259312	3022	ENSG00000114209;ENSG00000171206;Homo_sapiens_newGene_5322;ENSG00000121058;ENSG00000076554;ENSG00000108468;ENSG00000172530;ENSG00000030419;ENSG00000113916;ENSG00000186638;ENSG00000178150;ENSG00000155380;ENSG00000169764;ENSG00000157500;ENSG00000138669;ENSG00000135968;ENSG00000113387;Homo_sapiens_newGene_5138;ENSG00000168175;ENSG00000141425;ENSG00000104164;ENSG00000046651;ENSG00000137218;ENSG0000010…	PDCD10;TRIM8;Homo_sapiens_newGene_5322;COIL;TPD52;CBX1;BANP;IKZF2;BCL6;KIF24;ZNF114;SLC16A1;UGP2;APPL1;PRKG2;GCC2;SUB1;Homo_sapiens_newGene_5138;MAPK1IP1L;RPRD1A;BLOC1S6;OFD1;FRS3;RAB11FIP2;Homo_sapiens_newGene_5270;CLIP1;CBX5;BNIP3L;BCL11A;TP53BP2;MSANTD3;TAF5;ICE1;YWHAG;SRGAP2B;OXCT1;AHI1;CRLF3;FOXP2;MYCBP2;CORO1A;BHLHB9;USO1;FBXW7;RRM1;SDCBP;SRGAP2C;ZBTB1;TOPBP1;SETX;CASP8AP2;MECOM;TRAF1;HOOK1…
GO:0019783	ubiquitin-like protein-specific protease activity	18	-0.523512289461148	-1.52570744104151	0.0440366972477064	0.227620948853031	4434	ENSG00000109775;ENSG00000140153;ENSG00000103404;ENSG00000162402;ENSG00000264522;ENSG00000019995;ENSG00000154124;ENSG00000163635;ENSG00000079387;ENSG00000170185;ENSG00000180667	UFSP2;WDR20;USP31;USP24;OTUD7B;ZRANB1;OTULIN;ATXN7;SENP1;USP38;YOD1
GO:0017049	GTP-Rho binding	17	-0.531593462069899	-1.53941853186897	0.0455373406193078	0.231916177457466	1594	ENSG00000065243;Homo_sapiens_newGene_7006;ENSG00000067900;Homo_sapiens_newGene_6997;ENSG00000163171;Homo_sapiens_newGene_4555	PKN2;Homo_sapiens_newGene_7006;ROCK1;Homo_sapiens_newGene_6997;CDC42EP3;Homo_sapiens_newGene_4555
GO:0044877	macromolecular complex binding	190	-0.278564014741017	-1.29769426063686	0.0472854640980736	0.236124401913876	1360	ENSG00000112414;Homo_sapiens_newGene_5001;ENSG00000116918;ENSG00000106089;ENSG00000136940;ENSG00000137575;Homo_sapiens_newGene_7006;ENSG00000082516;ENSG00000163874;ENSG00000213024;ENSG00000119878;ENSG00000169047;ENSG00000056558;Homo_sapiens_newGene_4092;ENSG00000166439;ENSG00000110092;ENSG00000151835;ENSG00000152818;ENSG00000145996;ENSG00000197321;Homo_sapiens_newGene_6997;ENSG00000135932;Homo_sa…	ADGRG6;Homo_sapiens_newGene_5001;TSNAX;STX1A;PDCL;SDCBP;Homo_sapiens_newGene_7006;GEMIN5;ZC3H12A;NUP62;CRIPT;IRS1;TRAF1;Homo_sapiens_newGene_4092;RNF169;CCND1;SACS;UTRN;CDKAL1;SVIL;Homo_sapiens_newGene_6997;CAB39;Homo_sapiens_newGene_4555;COL16A1;SPATA5;CENPF;TPR;PPP3CA;NAA15;CD2AP;CDK6;SPDL1;MB21D2;MYC;FOS
GO:0016279	protein-lysine N-methyltransferase activity	24	0.463125631441442	1.4880606905795	0.048728813559322	0.236124401913876	2007	ENSG00000145002;ENSG00000214756;ENSG00000186523;ENSG00000118894;ENSG00000185420;ENSG00000103254;ENSG00000139160;Homo_sapiens_newGene_1793;Homo_sapiens_newGene_6196	FAM86B2;CSKMT;FAM86B1;EEF2KMT;SMYD3;ANTKMT;ETFBKMT;Homo_sapiens_newGene_1793;Homo_sapiens_newGene_6196
GO:0008094	DNA-dependent ATPase activity	15	-0.543286481251423	-1.52576727694192	0.0488245931283906	0.236124401913876	2815	ENSG00000124177;ENSG00000163312;ENSG00000126215;ENSG00000196584;ENSG00000182185;ENSG00000136492	CHD6;HELQ;XRCC3;XRCC2;RAD51B;BRIP1
GO:0004857	enzyme inhibitor activity	29	-0.450058425621965	-1.4788484617336	0.0490909090909091	0.236124401913876	2425	ENSG00000174842;ENSG00000170027;ENSG00000112029;ENSG00000052795;ENSG00000133710;ENSG00000143401;ENSG00000023445	GLMN;YWHAG;FBXO5;FNIP2;SPINK5;ANP32E;BIRC3
GO:0001085	RNA polymerase II transcription factor binding	22	-0.492100212205499	-1.49388786426147	0.0515267175572519	0.241142106349017	3242	ENSG00000185591;ENSG00000065526;ENSG00000005339;ENSG00000165417;ENSG00000100393;ENSG00000138686;ENSG00000136826;ENSG00000117174;ENSG00000113649;ENSG00000169946	SP1;SPEN;CREBBP;GTF2A1;EP300;BBS7;KLF4;ZNHIT6;TCERG1;ZFPM2
GO:0140030	modification-dependent protein binding	22	-0.490947312806362	-1.49038796245617	0.0515267175572519	0.241142106349017	3314	ENSG00000141867;Homo_sapiens_newGene_5213;ENSG00000264522;ENSG00000019995;ENSG00000163961;ENSG00000126804;ENSG00000165660;ENSG00000166439;ENSG00000178691;ENSG00000105821	BRD4;Homo_sapiens_newGene_5213;OTUD7B;ZRANB1;RNF168;ZBTB1;ABRAXAS2;RNF169;SUZ12;DNAJC2
GO:0002039	p53 binding	25	-0.466813231646639	-1.47099473615304	0.0531135531135531	0.242320997510026	3314	Homo_sapiens_newGene_5182;Homo_sapiens_newGene_5322;ENSG00000172530;Homo_sapiens_newGene_5138;ENSG00000005339;Homo_sapiens_newGene_5270;ENSG00000100393;ENSG00000143514;ENSG00000101695;ENSG00000092871;ENSG00000096717	Homo_sapiens_newGene_5182;Homo_sapiens_newGene_5322;BANP;Homo_sapiens_newGene_5138;CREBBP;Homo_sapiens_newGene_5270;EP300;TP53BP2;RNF125;RFFL;SIRT1
GO:0003730	mRNA 3'-UTR binding	18	-0.511638242706405	-1.49110209966999	0.0532110091743119	0.242320997510026	1340	ENSG00000163874;ENSG00000152518;ENSG00000113742;ENSG00000135870;ENSG00000137449;ENSG00000107864	ZC3H12A;ZFP36L2;CPEB4;RC3H1;CPEB2;CPEB3
GO:0051082	unfolded protein binding	56	-0.362974560680542	-1.37722590086408	0.0540037243947858	0.242320997510026	2204	ENSG00000101132;ENSG00000166855;Homo_sapiens_newGene_2956;ENSG00000204220;ENSG00000109971;ENSG00000167670;ENSG00000159259;ENSG00000080824;ENSG00000086061;ENSG00000162616;ENSG00000132002	PFDN4;CLPX;Homo_sapiens_newGene_2956;PFDN6;HSPA8;CHAF1A;CHAF1B;HSP90AA1;DNAJA1;DNAJB4;DNAJB1
GO:0019900	kinase binding	103	-0.311977799193949	-1.31825200202162	0.0545774647887324	0.242320997510026	3151	Homo_sapiens_newGene_5182;ENSG00000114209;ENSG00000144451;Homo_sapiens_newGene_5322;ENSG00000100154;ENSG00000047644;Homo_sapiens_newGene_5138;ENSG00000151893;ENSG00000107560;ENSG00000076641;Homo_sapiens_newGene_5270;ENSG00000100393;ENSG00000173542;ENSG00000119866;ENSG00000170027;ENSG00000066279;ENSG00000112029;ENSG00000095015;ENSG00000151718;ENSG00000092871;ENSG00000106052;ENSG00000115540;ENSG000…	Homo_sapiens_newGene_5182;PDCD10;SPAG16;Homo_sapiens_newGene_5322;TTC28;WWC3;Homo_sapiens_newGene_5138;CACUL1;RAB11FIP2;PAG1;Homo_sapiens_newGene_5270;EP300;MOB1B;BCL11A;YWHAG;ASPM;FBXO5;MAP3K1;WWC2;RFFL;TAX1BP1;MOB4;IRS1;DLG2;PPP1R15A;UTRN;FOXO3;BCAR1;BARD1;CNTLN;ERRFI1;TPR;E2F1
GO:0005215	transporter activity	51	0.365235277923856	1.39851910418415	0.0600858369098712	0.263157894736842	1942	ENSG00000174327;ENSG00000152315;ENSG00000167700;ENSG00000154143;ENSG00000125375;ENSG00000178773;ENSG00000146205;ENSG00000075399;ENSG00000173930;ENSG00000137561;ENSG00000269743;ENSG00000082458;ENSG00000083807	SLC16A13;KCNK13;MFSD3;PANX3;DMAC2L;CPNE7;ANO7;VPS9D1;SLCO4C1;TTPA;SLC25A53;DLG3;SLC27A5
GO:0005244	voltage-gated ion channel activity	11	0.575220256320636	1.49609027604056	0.0613496932515337	0.263157894736842	2157	ENSG00000183873;ENSG00000130433;ENSG00000142408;ENSG00000171227;ENSG00000169432	SCN5A;CACNG6;CACNG8;TMEM37;SCN9A
GO:0005126	cytokine receptor binding	26	-0.45568552306341	-1.44621203996762	0.0622710622710623	0.263157894736842	1147	ENSG00000056558;ENSG00000115539;Homo_sapiens_newGene_4089;ENSG00000175505;ENSG00000128342;ENSG00000064300;ENSG00000198087	TRAF1;PDCL3;Homo_sapiens_newGene_4089;CLCF1;LIF;NGFR;CD2AP
GO:0004672	protein kinase activity	157	-0.28589835878763	-1.2941384114032	0.0628366247755835	0.263157894736842	2477	ENSG00000182541;ENSG00000155111;ENSG00000169679;ENSG00000096063;ENSG00000071054;ENSG00000163349;ENSG00000137601;ENSG00000059758;ENSG00000185483;ENSG00000136021;ENSG00000110422;ENSG00000177602;ENSG00000009954;ENSG00000152256;ENSG00000095015;ENSG00000198586;ENSG00000058091;ENSG00000183735;ENSG00000115687;ENSG00000152520;ENSG00000060140;ENSG00000134070;ENSG00000097046;ENSG00000171435;ENSG00000130413…	LIMK2;CDK19;BUB1;SRPK1;MAP4K4;HIPK1;NEK1;CDK17;ROR1;SCYL2;HIPK3;HASPIN;BAZ1B;PDK1;MAP3K1;TLK1;CDK14;TBK1;PASK;PAN3;STYK1;IRAK2;CDC7;KSR2;STK33;PXK;CDK12;CCND1;EIF2AK2;IKBKE;FGFR1OP2;PRAG1;TRIB1;ROR2;TNIK;Homo_sapiens_newGene_4309;DYRK2;CLK1;MAP3K14;PRPF4B
GO:0004402	histone acetyltransferase activity	14	-0.539075603363152	-1.47335322781459	0.0631970260223048	0.263157894736842	3709	ENSG00000108773;ENSG00000083168;ENSG00000005339;ENSG00000100393;ENSG00000136504;Homo_sapiens_newGene_4092;ENSG00000114166;ENSG00000156650	KAT2A;KAT6A;CREBBP;EP300;KAT7;Homo_sapiens_newGene_4092;KAT2B;KAT6B
GO:0017137	Rab GTPase binding	78	0.320688817370371	1.33482907246768	0.0638297872340425	0.263157894736842	2466	ENSG00000117016;ENSG00000166189;Homo_sapiens_newGene_3979;ENSG00000125875;ENSG00000131242;ENSG00000178038;ENSG00000101098;ENSG00000171853;ENSG00000135127;ENSG00000164674;Homo_sapiens_newGene_4641;ENSG00000139835;ENSG00000198837;ENSG00000104946;ENSG00000107021;ENSG00000100139;ENSG00000204634;Homo_sapiens_newGene_4649;ENSG00000109083;Homo_sapiens_newGene_4722;ENSG00000156675;ENSG00000167291;ENSG000…	RIMS3;HPS6;Homo_sapiens_newGene_3979;TBC1D20;RAB11FIP4;ALS2CL;RIMS4;TRAPPC12;BICDL1;SYTL3;Homo_sapiens_newGene_4641;GRTP1;DENND4B;TBC1D17;TBC1D13;MICALL1;TBC1D8;Homo_sapiens_newGene_4649;IFT20;Homo_sapiens_newGene_4722;RAB11FIP1;TBC1D16;SYTL2
GO:0070888	E-box binding	10	-0.604105972658882	-1.49211353775066	0.0662768031189084	0.268297655453619	2050	ENSG00000134107;ENSG00000140262;ENSG00000196628	BHLHE40;TCF12;TCF4
GO:0016491	oxidoreductase activity	138	0.272916381569605	1.23779553772664	0.0669642857142857	0.268297655453619	3004	ENSG00000169710;ENSG00000052802;ENSG00000049239;ENSG00000167733;Homo_sapiens_newGene_7065;ENSG00000221968;ENSG00000278535;ENSG00000129521;ENSG00000132837;ENSG00000145439;ENSG00000108828;ENSG00000072042;ENSG00000116353;ENSG00000154079;ENSG00000139531;ENSG00000171724;ENSG00000147576;ENSG00000169084;ENSG00000087076;ENSG00000166816;ENSG00000167693;ENSG00000134824;ENSG00000140263;ENSG00000090013;ENSG0…	FASN;MSMO1;H6PD;HSD11B1L;Homo_sapiens_newGene_7065;FADS3;DHRS11;EGLN3;DMGDH;CBR4;VAT1;RDH11;MECR;SDHAF4;SUOX;VAT1L;ADHFE1;DHRSX;HSD17B14;LDHD;NXN;FADS2;SORD;BLVRB;SUMF1;D2HGDH;NQO2;SMOX;LOXL1;NDUFS8;Homo_sapiens_newGene_4941;CDO1;PHYH;SELENOW;TXNDC12;CIAO3
GO:0032555	purine ribonucleotide binding	36	-0.398550371030275	-1.37845581637018	0.0689655172413793	0.268297655453619	1123	ENSG00000179331;ENSG00000156136;ENSG00000078177;ENSG00000164070;ENSG00000110172;Homo_sapiens_newGene_4404	RAB39A;DCK;N4BP2;HSPA4L;CHORDC1;Homo_sapiens_newGene_4404
GO:0004536	deoxyribonuclease activity	13	0.54611439395627	1.46532344277611	0.0694736842105263	0.268297655453619	3342	ENSG00000167136;ENSG00000167968;ENSG00000013563;ENSG00000188827;ENSG00000162039;ENSG00000213918;ENSG00000137074;ENSG00000170364	ENDOG;DNASE1L2;DNASE1L1;SLX4;MEIOB;DNASE1;APTX;SETMAR
GO:0016614	oxidoreductase activity, acting on CH-OH group of donors	11	0.565315028265719	1.47032776991862	0.0695296523517382	0.268297655453619	1712	ENSG00000049239;ENSG00000072042;ENSG00000166816	H6PD;RDH11;LDHD
GO:0003697	single-stranded DNA binding	40	-0.385120782910526	-1.3587098616146	0.0697247706422018	0.268297655453619	2815	ENSG00000113387;ENSG00000065526;ENSG00000145687;ENSG00000147231;ENSG00000069275;ENSG00000116918;ENSG00000273899;ENSG00000070950;ENSG00000109674;ENSG00000111247;ENSG00000065328;ENSG00000136824	SUB1;SPEN;SSBP2;RADX;NUCKS1;TSNAX;NOL12;RAD18;NEIL3;RAD51AP1;MCM10;SMC2
GO:0035639	purine ribonucleoside triphosphate binding	33	-0.410979747475895	-1.38480094461076	0.0715596330275229	0.272282246618197	1123	ENSG00000179331;ENSG00000156136;ENSG00000078177;ENSG00000164070;ENSG00000110172;Homo_sapiens_newGene_4404	RAB39A;DCK;N4BP2;HSPA4L;CHORDC1;Homo_sapiens_newGene_4404
GO:0003724	RNA helicase activity	15	-0.521770406903791	-1.465341473428	0.0723327305605787	0.272282246618197	3448	ENSG00000181381;ENSG00000132740;ENSG00000111364;ENSG00000163312;ENSG00000088205;ENSG00000178105;Homo_sapiens_newGene_4763;ENSG00000067248	DDX60L;IGHMBP2;DDX55;HELQ;DDX18;DDX10;Homo_sapiens_newGene_4763;DHX29
GO:0003755	peptidyl-prolyl cis-trans isomerase activity	33	-0.406722507484641	-1.37045612592436	0.0752293577981651	0.276045876031069	3464	ENSG00000171960;ENSG00000100442;ENSG00000102309;ENSG00000137168;ENSG00000079150;ENSG00000153015;ENSG00000106080;ENSG00000108179;ENSG00000096060;ENSG00000114857;ENSG00000131013;ENSG00000138398	PPIH;FKBP3;PIN4;PPIL1;FKBP7;CWC27;FKBP14;PPIF;FKBP5;NKTR;PPIL4;PPIG
GO:0008170	N-methyltransferase activity	23	0.430832298243969	1.37491154777302	0.0753138075313808	0.276045876031069	1939	ENSG00000145002;ENSG00000214756;ENSG00000186523;ENSG00000118894;ENSG00000114735;ENSG00000185420;ENSG00000139160;Homo_sapiens_newGene_1793	FAM86B2;CSKMT;FAM86B1;EEF2KMT;HEMK1;SMYD3;ETFBKMT;Homo_sapiens_newGene_1793
GO:0015075	ion transmembrane transporter activity	35	0.381765680636371	1.34607882979893	0.0757238307349666	0.276045876031069	1942	ENSG00000174327;ENSG00000152315;ENSG00000167700;ENSG00000125375;ENSG00000183605;ENSG00000146205;ENSG00000173930;ENSG00000082458;ENSG00000083807	SLC16A13;KCNK13;MFSD3;DMAC2L;SFXN4;ANO7;SLCO4C1;DLG3;SLC27A5
GO:0043169	cation binding	84	-0.319185052589704	-1.29595630061365	0.0772058823529412	0.278516834365325	2335	ENSG00000130779;ENSG00000101695;ENSG00000147592;ENSG00000005810;ENSG00000009954;ENSG00000179630;ENSG00000136866;ENSG00000085274;ENSG00000167635;Homo_sapiens_newGene_4817;ENSG00000164219;ENSG00000136826;ENSG00000115548;ENSG00000109738;ENSG00000156136;ENSG00000095574;ENSG00000102189;ENSG00000010818;ENSG00000110172;Homo_sapiens_newGene_4404	CLIP1;RNF125;LACTB2;MYCBP2;BAZ1B;LACC1;ZFP37;MYNN;ZNF146;Homo_sapiens_newGene_4817;PGGT1B;KLF4;KDM3A;GLRB;DCK;IKZF5;EEA1;HIVEP2;CHORDC1;Homo_sapiens_newGene_4404
GO:0032553	ribonucleotide binding	39	-0.382996903009846	-1.34517653664107	0.0798548094373866	0.285102900758548	1123	ENSG00000179331;ENSG00000156136;ENSG00000078177;ENSG00000164070;ENSG00000110172;Homo_sapiens_newGene_4404	RAB39A;DCK;N4BP2;HSPA4L;CHORDC1;Homo_sapiens_newGene_4404
GO:1990841	promoter-specific chromatin binding	13	-0.525779080109646	-1.41002028618836	0.0834914611005693	0.295045012911786	2499	ENSG00000100393;ENSG00000168283;ENSG00000136826;ENSG00000109819;ENSG00000176165	EP300;BMI1;KLF4;PPARGC1A;FOXG1
GO:0032559	adenyl ribonucleotide binding	30	-0.41221786713023	-1.36060897286441	0.0850277264325323	0.297177491289041	487	ENSG00000156136;ENSG00000078177;ENSG00000164070;ENSG00000110172;Homo_sapiens_newGene_4404	DCK;N4BP2;HSPA4L;CHORDC1;Homo_sapiens_newGene_4404
GO:0030554	adenyl nucleotide binding	30	-0.411548210080568	-1.35839863347069	0.0868761552680222	0.297177491289041	487	ENSG00000156136;ENSG00000078177;ENSG00000164070;ENSG00000110172;Homo_sapiens_newGene_4404	DCK;N4BP2;HSPA4L;CHORDC1;Homo_sapiens_newGene_4404
GO:0008017	microtubule binding	127	-0.288185917525772	-1.25394612061538	0.0871985157699443	0.297177491289041	2295	ENSG00000130779;ENSG00000111554;ENSG00000089177;ENSG00000101350;Homo_sapiens_newGene_4959;ENSG00000156299;ENSG00000102781;ENSG00000182628;ENSG00000186185;ENSG00000134982;ENSG00000143924;Homo_sapiens_newGene_7006;ENSG00000165660;Homo_sapiens_newGene_4052;ENSG00000104237;ENSG00000119878;ENSG00000166974;ENSG00000134709;ENSG00000090889;ENSG00000139116;ENSG00000151914;ENSG00000118200;ENSG00000135837;H…	CLIP1;MDM1;KIF16B;KIF3B;Homo_sapiens_newGene_4959;TIAM1;KATNAL1;SKA2;KIF18B;APC;EML4;Homo_sapiens_newGene_7006;ABRAXAS2;Homo_sapiens_newGene_4052;RP1;CRIPT;MAPRE2;HOOK1;KIF4A;KIF21A;DST;CAMSAP2;CEP350;Homo_sapiens_newGene_5323;Homo_sapiens_newGene_6997;Homo_sapiens_newGene_4555;KIF11;CENPE;KIF18A;KIF20B;KIF14
GO:0005089	Rho guanyl-nucleotide exchange factor activity	18	0.482679455979291	1.41535049680223	0.087527352297593	0.297177491289041	3912	ENSG00000110237;Homo_sapiens_newGene_5401;ENSG00000132694;Homo_sapiens_newGene_5404;ENSG00000074964;Homo_sapiens_newGene_5440;ENSG00000104728	ARHGEF17;Homo_sapiens_newGene_5401;ARHGEF11;Homo_sapiens_newGene_5404;ARHGEF10L;Homo_sapiens_newGene_5440;ARHGEF10
GO:0015095	magnesium ion transmembrane transporter activity	11	-0.557903332474724	-1.41560534038033	0.0896686159844055	0.301491820734485	3875	ENSG00000001461;ENSG00000170113;Homo_sapiens_newGene_4164;ENSG00000186908;ENSG00000163293	NIPAL3;NIPA1;Homo_sapiens_newGene_4164;ZDHHC17;NIPAL1
GO:0017076	purine nucleotide binding	39	-0.380340979617755	-1.33584829977523	0.0925589836660617	0.308217668280712	1123	ENSG00000179331;ENSG00000156136;ENSG00000078177;ENSG00000164070;ENSG00000110172;Homo_sapiens_newGene_4404	RAB39A;DCK;N4BP2;HSPA4L;CHORDC1;Homo_sapiens_newGene_4404
GO:0017111	nucleoside-triphosphatase activity	24	-0.438605737834822	-1.36192611733651	0.10377358490566	0.336997800295513	3884	ENSG00000023839;ENSG00000124172;ENSG00000112159;ENSG00000124659;ENSG00000186638;ENSG00000132740;ENSG00000124177;ENSG00000163312;ENSG00000085999;Homo_sapiens_newGene_4959;ENSG00000107290;ENSG00000136492	ABCC2;ATP5F1E;MDN1;TBCC;KIF24;IGHMBP2;CHD6;HELQ;RAD54L;Homo_sapiens_newGene_4959;SETX;BRIP1
GO:0051287	NAD binding	27	0.405680136044954	1.3409830395837	0.107296137339056	0.336997800295513	1777	ENSG00000105679;ENSG00000138413;ENSG00000182054;ENSG00000101444;ENSG00000092621;ENSG00000167792;ENSG00000082212	GAPDHS;IDH1;IDH2;AHCY;PHGDH;NDUFV1;ME2
GO:0004842	ubiquitin-protein transferase activity	164	-0.26620519240464	-1.21112345545633	0.108108108108108	0.336997800295513	3028	ENSG00000112234;ENSG00000171206;ENSG00000183580;ENSG00000185019;ENSG00000168411;ENSG00000115760;ENSG00000138641;Homo_sapiens_newGene_4481;ENSG00000076321;ENSG00000078140;ENSG00000092148;ENSG00000114423;ENSG00000085382;ENSG00000104517;ENSG00000182325;ENSG00000101695;ENSG00000163961;ENSG00000152242;ENSG00000169018;ENSG00000005810;ENSG00000108854;ENSG00000095015;ENSG00000109670;ENSG00000092871;ENSG0…	FBXL4;TRIM8;FBXL7;UBOX5;RFWD3;BIRC6;HERC3;Homo_sapiens_newGene_4481;KLHL20;UBE2K;HECTD1;CBLB;HACE1;UBR5;FBXL6;RNF125;RNF168;C18orf25;FEM1B;MYCBP2;SMURF2;MAP3K1;FBXW7;RFFL;HECW2;TRAF1;LONRF3;RC3H2;ZNRF2;BRCA1;CNOT4;UBE2W;RLIM;HECTD2;BARD1;TOPORS;RNF217;HERC6;G2E3;BIRC3
GO:0070491	repressing transcription factor binding	22	-0.447047255858241	-1.35711884228803	0.108778625954198	0.336997800295513	2307	ENSG00000197172;ENSG00000168036;ENSG00000138738;ENSG00000185591;ENSG00000165417;ENSG00000094916;ENSG00000138686;ENSG00000113649;ENSG00000151247;ENSG00000112312	MAGEA6;CTNNB1;PRDM5;SP1;GTF2A1;CBX5;BBS7;TCERG1;EIF4E;GMNN
GO:0004197	cysteine-type endopeptidase activity	22	0.419506767274141	1.31706649470665	0.108786610878661	0.336997800295513	2011	ENSG00000103811;Homo_sapiens_newGene_4282;ENSG00000164733;ENSG00000168397;ENSG00000064012;ENSG00000132906;ENSG00000100600;ENSG00000249915	CTSH;Homo_sapiens_newGene_4282;CTSB;ATG4B;CASP8;CASP9;LGMN;PDCD6
GO:0035497	cAMP response element binding	10	-0.563375413222105	-1.39151095825905	0.10916179337232	0.336997800295513	3257	ENSG00000182158;Homo_sapiens_newGene_5123;ENSG00000140262	CREB3L2;Homo_sapiens_newGene_5123;TCF12
GO:0071933	Arp2/3 complex binding	10	-0.561913433694671	-1.38789993710791	0.10916179337232	0.336997800295513	3702	ENSG00000156232;ENSG00000197045;Homo_sapiens_newGene_4519;Homo_sapiens_newGene_7006;Homo_sapiens_newGene_6997;Homo_sapiens_newGene_4555	WHAMM;GMFB;Homo_sapiens_newGene_4519;Homo_sapiens_newGene_7006;Homo_sapiens_newGene_6997;Homo_sapiens_newGene_4555
GO:0008144	drug binding	48	-0.35066673756631	-1.29252290814101	0.109259259259259	0.336997800295513	1668	ENSG00000164104;ENSG00000133789;ENSG00000105835;ENSG00000109738;ENSG00000179546;ENSG00000156136;ENSG00000078177;ENSG00000164070;ENSG00000110172;Homo_sapiens_newGene_4404	HMGB2;SWAP70;NAMPT;GLRB;HTR1D;DCK;N4BP2;HSPA4L;CHORDC1;Homo_sapiens_newGene_4404
GO:0016278	lysine N-methyltransferase activity	19	0.455105445236584	1.35882979866594	0.110629067245119	0.336997800295513	1939	ENSG00000145002;ENSG00000214756;ENSG00000186523;ENSG00000118894;ENSG00000185420;ENSG00000139160;Homo_sapiens_newGene_1793	FAM86B2;CSKMT;FAM86B1;EEF2KMT;SMYD3;ETFBKMT;Homo_sapiens_newGene_1793
GO:0005544	calcium-dependent phospholipid binding	16	0.482303242926887	1.35729126358818	0.112582781456954	0.336997800295513	766	ENSG00000011347;ENSG00000138772;ENSG00000197043;ENSG00000164674	SYT7;ANXA3;ANXA6;SYTL3
GO:0071949	FAD binding	17	0.475556078031739	1.35970884242928	0.112582781456954	0.336997800295513	3795	ENSG00000133816;ENSG00000135596;ENSG00000166816;ENSG00000180902;ENSG00000124588;ENSG00000087008;ENSG00000121671;ENSG00000138356;ENSG00000119723	MICAL2;MICAL1;LDHD;D2HGDH;NQO2;ACOX3;CRY2;AOX1;COQ6
GO:0008236	serine-type peptidase activity	13	0.503319952802027	1.3504982366695	0.113684210526316	0.336997800295513	2594	ENSG00000103811;ENSG00000156521;ENSG00000176978;ENSG00000148950;ENSG00000112812;ENSG00000137509	CTSH;TYSND1;DPP7;IMMP1L;PRSS16;PRCP
GO:0005518	collagen binding	13	-0.511402697158692	-1.37146608658303	0.113851992409867	0.336997800295513	3533	ENSG00000141646;ENSG00000120708;ENSG00000163710;ENSG00000106333;ENSG00000112414;ENSG00000149257;ENSG00000166949;ENSG00000162733	SMAD4;TGFBI;PCOLCE2;PCOLCE;ADGRG6;SERPINH1;SMAD3;DDR2
GO:0004674	protein serine/threonine kinase activity	166	-0.26249625265177	-1.1956869038044	0.118491921005386	0.346841471078287	2914	ENSG00000172315;ENSG00000166896;ENSG00000151292;ENSG00000072133;ENSG00000152332;ENSG00000172939;ENSG00000169032;ENSG00000143776;ENSG00000164543;ENSG00000157764;ENSG00000118515;ENSG00000078061;ENSG00000173846;ENSG00000180370;ENSG00000146872;ENSG00000100749;ENSG00000104205;ENSG00000095015;Homo_sapiens_newGene_4345;ENSG00000077264;ENSG00000104375;ENSG00000175087;ENSG00000065243;ENSG00000165304;ENSG0…	TP53RK;ATP23;CSNK1G3;RPS6KA6;UHMK1;OXSR1;MAP2K1;CDC42BPA;STK17A;BRAF;SGK1;ARAF;PLK3;PAK2;TLK2;VRK1;SGK3;MAP3K1;Homo_sapiens_newGene_4345;PAK3;STK3;PDIK1L;PKN2;MELK;RIOK2;CDK2;PIM3;CAMK4;WNK3;PBK;ROCK1;RIOK1;RPS6KA5;CILK1;LATS1;ROCK2;CAB39;PLK2;PIM1;CDK1;CLK4;PLK4;SLK;STK17B;NEK7;NUAK2
GO:0008022	protein C-terminus binding	57	-0.335411735113276	-1.2734168627774	0.119180633147114	0.346841471078287	3335	ENSG00000141867;ENSG00000204842;ENSG00000185591;ENSG00000213463;ENSG00000121058;ENSG00000115289;ENSG00000104067;ENSG00000137693;ENSG00000100393;ENSG00000143153;ENSG00000137575;ENSG00000163781;ENSG00000149308;ENSG00000169635;ENSG00000067715;ENSG00000107186;ENSG00000148773;ENSG00000182263;ENSG00000174799;ENSG00000117724;ENSG00000198087	BRD4;ATXN2;SP1;SYNJ2BP;COIL;PCGF1;TJP1;YAP1;EP300;ATP1B1;SDCBP;TOPBP1;NPAT;HIC2;SYT1;MPDZ;MKI67;FIGN;CEP135;CENPF;CD2AP
GO:0016798	hydrolase activity, acting on glycosyl bonds	10	-0.549898420675845	-1.35822341611155	0.126705653021442	0.363911397305567	5105	ENSG00000198408;ENSG00000173083;ENSG00000103888;ENSG00000109674;ENSG00000172469	OGA;HPSE;CEMIP;NEIL3;MANEA
GO:0019899	enzyme binding	344	-0.229549168952728	-1.14855614045287	0.127147766323024	0.363911397305567	3423	ENSG00000023516;ENSG00000156232;ENSG00000132640;ENSG00000068354;ENSG00000141867;ENSG00000132661;ENSG00000091732;ENSG00000113597;ENSG00000141376;ENSG00000185591;ENSG00000101333;Homo_sapiens_newGene_5182;ENSG00000104643;ENSG00000114209;ENSG00000144451;ENSG00000104093;Homo_sapiens_newGene_5322;ENSG00000151136;ENSG00000150773;ENSG00000164506;ENSG00000091136;ENSG00000100154;ENSG00000047644;Homo_sapien…	AKAP11;WHAMM;BTBD3;TBC1D25;BRD4;NXT1;ZC3HC1;TRAPPC13;BCAS3;SP1;PLCB4;Homo_sapiens_newGene_5182;MTMR9;PDCD10;SPAG16;DMXL2;Homo_sapiens_newGene_5322;BTBD11;PIH1D2;STXBP5;LAMB1;TTC28;WWC3;Homo_sapiens_newGene_5138;SLF2;STRN;Homo_sapiens_newGene_4076;FRS3;UBE2K;CACUL1;Homo_sapiens_newGene_4519;FNIP1;RAB11FIP2;PAG1;MTF1;HACE1;Homo_sapiens_newGene_5270;EP300;MOB1B;TBC1D10A;MAGEA1;GLMN;ECD;BCL11A;RNF125…
GO:0005070	SH3/SH2 adaptor activity	11	-0.525681754367615	-1.33384738091166	0.132553606237817	0.376273826162569	4071	ENSG00000160753;ENSG00000005020;ENSG00000109458;ENSG00000185437;ENSG00000076641;ENSG00000143514;ENSG00000107338	RUSC1;SKAP2;GAB1;SH3BGR;PAG1;TP53BP2;SHB
GO:0005080	protein kinase C binding	10	-0.536134017890975	-1.32422598409815	0.140350877192982	0.394412835832502	2044	ENSG00000169047;ENSG00000161547;ENSG00000138448	IRS1;SRSF2;ITGAV
GO:0003899	DNA-directed 5'-3' RNA polymerase activity	22	-0.42556493789475	-1.29190412929688	0.141221374045802	0.394412835832502	2729	ENSG00000147669;ENSG00000132664;ENSG00000125630;ENSG00000113356;ENSG00000105849	POLR2K;POLR3F;POLR1B;POLR3G;POLR1F
GO:0030145	manganese ion binding	13	-0.485404367291925	-1.30174446032222	0.146110056925996	0.402958526878831	1717	ENSG00000020922;ENSG00000100614;ENSG00000198355;ENSG00000137193	MRE11;PPM1A;PIM3;PIM1
GO:0050662	coenzyme binding	18	0.454481786512905	1.33266708238812	0.146608315098468	0.402958526878831	2554	ENSG00000116761;ENSG00000049239;ENSG00000182199;ENSG00000124588;ENSG00000159267	CTH;H6PD;SHMT2;NQO2;HLCS
GO:0031406	carboxylic acid binding	11	0.513474492240559	1.33549572775781	0.151329243353783	0.412659105374179	2946	ENSG00000090861;ENSG00000120053;ENSG00000182199;ENSG00000159267;ENSG00000107537;ENSG00000026508	AARS1;GOT1;SHMT2;HLCS;PHYH;CD44
GO:0061630	ubiquitin protein ligase activity	84	-0.294608398686754	-1.19617008188219	0.152573529411765	0.412801736648607	2590	ENSG00000078140;ENSG00000085382;ENSG00000123124;ENSG00000152944;ENSG00000101695;ENSG00000012963;ENSG00000152242;ENSG00000005810;ENSG00000114062;ENSG00000092871;ENSG00000070950;ENSG00000175556;ENSG00000174579;ENSG00000180233;ENSG00000198862;ENSG00000197329;ENSG00000104343;ENSG00000131263;ENSG00000118496;ENSG00000144357;Homo_sapiens_newGene_4439;ENSG00000197579;ENSG00000276043	UBE2K;HACE1;WWP1;MED21;RNF125;UBR7;C18orf25;MYCBP2;UBE3A;RFFL;RAD18;LONRF3;MSL2;ZNRF2;LTN1;PELI1;UBE2W;RLIM;FBXO30;UBR3;Homo_sapiens_newGene_4439;TOPORS;UHRF1
GO:0042162	telomeric DNA binding	12	0.493347920251066	1.28802239826993	0.154989384288747	0.415260775731804	4120	ENSG00000204859;ENSG00000107960;ENSG00000070366;ENSG00000198952;ENSG00000132383	ZBTB48;STN1;SMG6;SMG5;RPA1
GO:0019205	nucleobase-containing compound kinase activity	14	-0.47265621198445	-1.29182168740213	0.156133828996283	0.415260775731804	1775	ENSG00000081026;ENSG00000150672;ENSG00000155085;ENSG00000156136;ENSG00000078177	MAGI3;DLG2;AK9;DCK;N4BP2
GO:0048037	cofactor binding	32	0.361414659080222	1.25069203824746	0.157079646017699	0.415260775731804	3617	ENSG00000116761;ENSG00000049239;ENSG00000182199;ENSG00000131473;ENSG00000135469;ENSG00000188690;ENSG00000124588;ENSG00000159267;ENSG00000107537;ENSG00000176946;ENSG00000103245;ENSG00000188566;ENSG00000013583	CTH;H6PD;SHMT2;ACLY;COQ10A;UROS;NQO2;HLCS;PHYH;THAP4;CIAO3;NDOR1;HEBP1
GO:0051117	ATPase binding	16	-0.446514604352703	-1.26926285062115	0.158469945355191	0.415762456314657	1669	ENSG00000100483;ENSG00000117174;ENSG00000083635;ENSG00000065989	VCPKMT;ZNHIT6;NUFIP1;PDE4A
GO:0050660	flavin adenine dinucleotide binding	38	0.33504024599804	1.19768003387134	0.160356347438753	0.417548383912542	3566	ENSG00000167264;ENSG00000128928;ENSG00000122971;ENSG00000240303;ENSG00000197763;ENSG00000105607;ENSG00000166816;ENSG00000151498;ENSG00000124588;ENSG00000104549;ENSG00000188566;ENSG00000169718;ENSG00000183773;ENSG00000135297	DUS2;IVD;ACADS;ACAD11;TXNRD3;GCDH;LDHD;ACAD8;NQO2;SQLE;NDOR1;DUS1L;AIFM3;MTO1
GO:0032182	ubiquitin-like protein binding	30	-0.376813872376766	-1.24375088208789	0.166358595194085	0.428334853443497	3289	Homo_sapiens_newGene_5182;Homo_sapiens_newGene_5322;Homo_sapiens_newGene_5138;ENSG00000158062;ENSG00000160949;Homo_sapiens_newGene_5270;ENSG00000165006;ENSG00000163961;ENSG00000109184;ENSG00000106052;Homo_sapiens_newGene_4089	Homo_sapiens_newGene_5182;Homo_sapiens_newGene_5322;Homo_sapiens_newGene_5138;UBXN11;TONSL;Homo_sapiens_newGene_5270;UBAP1;RNF168;DCUN1D4;TAX1BP1;Homo_sapiens_newGene_4089
GO:0019208	phosphatase regulator activity	18	-0.432776401437366	-1.26126967651475	0.16697247706422	0.428334853443497	2682	ENSG00000077157;ENSG00000119698;ENSG00000087074;ENSG00000058272;ENSG00000143401	PPP1R12B;PPP4R4;PPP1R15A;PPP1R12A;ANP32E
GO:0004930	G-protein coupled receptor activity	45	0.326923975814031	1.21532004056957	0.171428571428571	0.433079432482429	4238	ENSG00000008300;ENSG00000181773;ENSG00000205213;Homo_sapiens_newGene_5400;ENSG00000180758;ENSG00000101188;ENSG00000164849;ENSG00000151025;ENSG00000143126;ENSG00000263715;ENSG00000128602;ENSG00000205336;ENSG00000164850;ENSG00000020181;ENSG00000133067;Homo_sapiens_newGene_5402;ENSG00000075275;ENSG00000183484;ENSG00000135898;Homo_sapiens_newGene_3916	CELSR3;GPR3;LGR4;Homo_sapiens_newGene_5400;GPR157;NTSR1;GPR146;GPR158;CELSR2;LINC02210-CRHR1;SMO;ADGRG1;GPER1;ADGRA2;LGR6;Homo_sapiens_newGene_5402;CELSR1;GPR132;GPR55;Homo_sapiens_newGene_3916
GO:0016874	ligase activity	32	0.353808112812732	1.22436923529441	0.172566371681416	0.433079432482429	3194	ENSG00000090861;ENSG00000124217;ENSG00000110619;ENSG00000127125;ENSG00000114054;ENSG00000083807;ENSG00000100116;ENSG00000182179;ENSG00000159267;ENSG00000175198;ENSG00000151148;ENSG00000181191	AARS1;MOCS3;CARS1;PPCS;PCCB;SLC27A5;GCAT;UBA7;HLCS;PCCA;UBE3B;PJA1
GO:0016462	pyrophosphatase activity	32	-0.36963401379175	-1.23828882827981	0.172727272727273	0.433079432482429	3884	ENSG00000023839;ENSG00000124172;ENSG00000112159;ENSG00000124659;ENSG00000136159;ENSG00000186638;ENSG00000132740;ENSG00000124177;ENSG00000163312;ENSG00000085999;Homo_sapiens_newGene_4959;ENSG00000107290;ENSG00000001561;ENSG00000136492	ABCC2;ATP5F1E;MDN1;TBCC;NUDT15;KIF24;IGHMBP2;CHD6;HELQ;RAD54L;Homo_sapiens_newGene_4959;SETX;ENPP4;BRIP1
GO:0043177	organic acid binding	11	0.496169768993782	1.2904878757314	0.173824130879346	0.433079432482429	2946	ENSG00000090861;ENSG00000182199;ENSG00000112972;ENSG00000159267;ENSG00000107537;ENSG00000026508	AARS1;SHMT2;HMGCS1;HLCS;PHYH;CD44
GO:0016410	N-acyltransferase activity	11	-0.505364946154106	-1.28229618820063	0.177387914230019	0.438097140384167	2335	ENSG00000100393;Homo_sapiens_newGene_4092;ENSG00000133321;ENSG00000164134;ENSG00000171320	EP300;Homo_sapiens_newGene_4092;PLAAT4;NAA15;ESCO2
GO:0042623	ATPase activity, coupled	13	-0.473621462492217	-1.27014538111513	0.178368121442125	0.438097140384167	3733	ENSG00000124172;ENSG00000132740;ENSG00000124177;ENSG00000163312;Homo_sapiens_newGene_4959;ENSG00000136492	ATP5F1E;IGHMBP2;CHD6;HELQ;Homo_sapiens_newGene_4959;BRIP1
GO:0001221	transcription cofactor binding	10	-0.508788210299246	-1.25668311653014	0.191033138401559	0.465899944656138	2602	ENSG00000168826;ENSG00000116809;ENSG00000136826;ENSG00000118689	ZBTB49;ZBTB17;KLF4;FOXO3
GO:0015318	inorganic solute uptake transmembrane transporter activity	28	0.35872087883888	1.19706172016584	0.193548387096774	0.4687283631057	2443	ENSG00000174327;ENSG00000152315;ENSG00000167700;ENSG00000125375;ENSG00000146205;ENSG00000082458;ENSG00000083807;ENSG00000145217	SLC16A13;KCNK13;MFSD3;DMAC2L;ANO7;DLG3;SLC27A5;SLC26A1
GO:0008146	sulfotransferase activity	16	-0.431129072929078	-1.22552792396319	0.194899817850638	0.4687283631057	2699	ENSG00000153936;ENSG00000122863;ENSG00000125430;ENSG00000185352;ENSG00000153976	HS2ST1;CHST3;HS3ST3B1;HS6ST3;HS3ST3A1
GO:0019838	growth factor binding	11	-0.487368753171261	-1.23663324731081	0.204678362573099	0.488850680846096	3970	ENSG00000145216;ENSG00000102359;ENSG00000091409;ENSG00000128791;ENSG00000137575;ENSG00000099250;ENSG00000064300	FIP1L1;SRPX2;ITGA6;TWSG1;SDCBP;NRP1;NGFR
GO:0005198	structural molecule activity	93	0.261353822461839	1.12694251123145	0.210643015521064	0.497212758699604	2556	ENSG00000135406;Homo_sapiens_newGene_7045;ENSG00000157978;ENSG00000132205;Homo_sapiens_newGene_7235;ENSG00000154143;ENSG00000070371;ENSG00000165215;ENSG00000163347;ENSG00000078018;ENSG00000101605;Homo_sapiens_newGene_6640;ENSG00000171346;ENSG00000155254;ENSG00000150054;Homo_sapiens_newGene_5919;ENSG00000101400;ENSG00000172037;ENSG00000100726;ENSG00000197622;ENSG00000173801;ENSG00000251322	PRPH;Homo_sapiens_newGene_7045;LDLRAP1;EMILIN2;Homo_sapiens_newGene_7235;PANX3;CLTCL1;CLDN3;CLDN1;MAP2;MYOM1;Homo_sapiens_newGene_6640;KRT15;MARVELD1;MPP7;Homo_sapiens_newGene_5919;SNTA1;LAMB2;TELO2;CDC42SE1;JUP;SHANK3
GO:0048018	receptor agonist activity	26	0.364460353690124	1.18590283399115	0.212719298245614	0.497212758699604	2243	ENSG00000128165;ENSG00000150281;ENSG00000130513;ENSG00000178752;ENSG00000172458;ENSG00000158747	ADM2;CTF1;GDF15;ERFE;IL17D;NBL1
GO:1990782	protein tyrosine kinase binding	10	-0.497011971184752	-1.22759635592556	0.214424951267057	0.497212758699604	2394	ENSG00000179943;ENSG00000167193;ENSG00000076641;ENSG00000170027;ENSG00000169047	FIZ1;CRK;PAG1;YWHAG;IRS1
GO:0004527	exonuclease activity	20	-0.401828274387412	-1.20873187839722	0.215722120658135	0.497212758699604	3035	ENSG00000152457;ENSG00000107371;ENSG00000196678;ENSG00000163874;ENSG00000174840;ENSG00000181026	DCLRE1C;EXOSC3;ERI2;ZC3H12A;PDE12;AEN
GO:0008173	RNA methyltransferase activity	13	0.461888866086177	1.23933115648211	0.216842105263158	0.497212758699604	359	ENSG00000186666;Homo_sapiens_newGene_4751;ENSG00000278619	BCDIN3D;Homo_sapiens_newGene_4751;MRM1
GO:0035254	glutamate receptor binding	13	0.461542317967473	1.23840130535933	0.216842105263158	0.497212758699604	4009	ENSG00000103154;Homo_sapiens_newGene_5427;ENSG00000101608;ENSG00000118680;ENSG00000082458;ENSG00000251322;ENSG00000180900;ENSG00000051128;ENSG00000132535	NECAB2;Homo_sapiens_newGene_5427;MYL12A;MYL12B;DLG3;SHANK3;SCRIB;HOMER3;DLG4
GO:0005178	integrin binding	24	-0.387473959213861	-1.20315549779668	0.218867924528302	0.497212758699604	744	ENSG00000084636;ENSG00000138448;ENSG00000142871	COL16A1;ITGAV;CCN1
GO:0008080	N-acetyltransferase activity	22	0.373954442172811	1.17405225554006	0.219665271966527	0.497212758699604	863	ENSG00000090971;ENSG00000185818;ENSG00000149474;ENSG00000109065;ENSG00000243477;ENSG00000141504	NAT14;NAT8L;KAT14;NAT9;NAA80;SAT2
GO:0003924	GTPase activity	191	0.232112631330499	1.10437759049877	0.224018475750577	0.503773605754887	3294	Homo_sapiens_newGene_1346;ENSG00000172432;Homo_sapiens_newGene_7157;Homo_sapiens_newGene_7156;Homo_sapiens_newGene_7164;ENSG00000176490;ENSG00000118508;ENSG00000087258;Homo_sapiens_newGene_4536;ENSG00000104833;ENSG00000155961;Homo_sapiens_newGene_7146;ENSG00000172780;ENSG00000126458;ENSG00000176533;Homo_sapiens_newGene_4531;ENSG00000233087;ENSG00000143878;ENSG00000172602;ENSG00000116574;ENSG00000…	Homo_sapiens_newGene_1346;GTPBP2;Homo_sapiens_newGene_7157;Homo_sapiens_newGene_7156;Homo_sapiens_newGene_7164;DIRAS1;RAB32;GNAO1;Homo_sapiens_newGene_4536;TUBB4A;RAB39B;Homo_sapiens_newGene_7146;RAB43;RRAS;GNG7;Homo_sapiens_newGene_4531;RAB6D;RHOB;RND1;RHOU;EFTUD2;RAB26;EEFSEC;RAB20;RAB6B;TUBE1;RHOA;GSPT2;RAB4A;CPLANE2;RHOQ;NKIRAS1;RABL2A;DNM1;SRPRA;MRAS;EEF2;RAB34;DNM2;RAB27A;RABL2B;GPN1;RAB29;…
GO:0019904	protein domain specific binding	133	-0.253684979332635	-1.11562187819482	0.233885819521179	0.520684578579315	2661	ENSG00000126746;ENSG00000161914;ENSG00000163596;ENSG00000115808;ENSG00000104067;ENSG00000139517;ENSG00000167193;ENSG00000011451;ENSG00000076641;ENSG00000005339;ENSG00000099992;ENSG00000035928;ENSG00000070047;ENSG00000198455;ENSG00000170027;ENSG00000106089;ENSG00000154380;ENSG00000158092;ENSG00000167325;ENSG00000119878;ENSG00000169047;ENSG00000171241;ENSG00000167670;ENSG00000164144;ENSG00000050820…	ZNF384;ZNF653;ICA1L;STRN;TJP1;LNX2;CRK;WIZ;PAG1;CREBBP;TBC1D10A;RFC1;PHRF1;ZXDB;YWHAG;STX1A;ENAH;NCK1;RRM1;CRIPT;IRS1;SHCBP1;CHAF1A;ARFIP1;BCAR1;SIRT1;LIN7A;CNTLN;TCEAL9;IKZF5;LIN7C;RAB27B;CD2AP;Homo_sapiens_newGene_4876
GO:0030674	protein binding, bridging	31	-0.34708846693669	-1.15889976724717	0.234545454545455	0.520684578579315	2711	ENSG00000109458;ENSG00000167193;ENSG00000185437;ENSG00000076641;ENSG00000094916;ENSG00000143514;ENSG00000107338;ENSG00000109670;ENSG00000169047;ENSG00000083635;ENSG00000105971;ENSG00000044459	GAB1;CRK;SH3BGR;PAG1;CBX5;TP53BP2;SHB;FBXW7;IRS1;NUFIP1;CAV2;CNTLN
GO:0005086	ARF guanyl-nucleotide exchange factor activity	12	-0.462383607686267	-1.21422660670188	0.23728813559322	0.523418012807036	1991	ENSG00000164117;ENSG00000156011;ENSG00000066777	FBXO8;PSD3;ARFGEF1
GO:0044325	ion channel binding	30	-0.349830196267977	-1.15468576686113	0.240295748613678	0.526697543596937	1924	Homo_sapiens_newGene_4264;ENSG00000110218;ENSG00000170379;Homo_sapiens_newGene_3192;ENSG00000152413;ENSG00000065989	Homo_sapiens_newGene_4264;PANX1;TCAF2;Homo_sapiens_newGene_3192;HOMER1;PDE4A
GO:0001671	ATPase activator activity	10	-0.481875691538557	-1.19021045213808	0.243664717348928	0.528691302130276	1175	ENSG00000100591;ENSG00000105821	AHSA1;DNAJC2
GO:0033613	activating transcription factor binding	11	-0.472268388552167	-1.1983180848943	0.245614035087719	0.528691302130276	2692	ENSG00000113387;ENSG00000005339;ENSG00000137693;ENSG00000100393;ENSG00000164985	SUB1;CREBBP;YAP1;EP300;PSIP1
GO:0008013	beta-catenin binding	25	-0.371706924038231	-1.17130126479742	0.247252747252747	0.528691302130276	2274	ENSG00000177565;ENSG00000166949;ENSG00000134982;ENSG00000136826;ENSG00000118689;ENSG00000198087	TBL1XR1;SMAD3;APC;KLF4;FOXO3;CD2AP
GO:0008289	lipid binding	70	0.273715103828634	1.11709263998832	0.247311827956989	0.528691302130276	3090	ENSG00000007516;ENSG00000157978;ENSG00000160781;ENSG00000162444;ENSG00000141179;ENSG00000186951;ENSG00000205356;ENSG00000139641;ENSG00000214530;ENSG00000137561;ENSG00000130052;ENSG00000196352;ENSG00000178878;ENSG00000130203;ENSG00000035115;ENSG00000089220;ENSG00000088682;ENSG00000143412;ENSG00000184675;ENSG00000164576;ENSG00000128335	BAIAP3;LDLRAP1;PAQR6;RBP7;PCTP;PPARA;TECPR1;ESYT1;STARD10;TTPA;STARD8;CD55;APOLD1;APOE;SH3YL1;PEBP1;COQ9;ANXA9;AMER1;SAP30L;APOL2
GO:0061659	ubiquitin-like protein ligase activity	42	-0.322711284287527	-1.15137442441598	0.25	0.531159186309332	2500	ENSG00000085382;ENSG00000101695;ENSG00000152242;ENSG00000005810;ENSG00000092871;ENSG00000175556;ENSG00000180233;ENSG00000104343;ENSG00000131263;ENSG00000197579;ENSG00000168116	HACE1;RNF125;C18orf25;MYCBP2;RFFL;LONRF3;ZNRF2;UBE2W;RLIM;TOPORS;KIAA1586
GO:0061134	peptidase regulator activity	12	-0.450304773225011	-1.18250739793885	0.259887005649718	0.548798619119108	1401	Homo_sapiens_newGene_5034;ENSG00000163710;ENSG00000133710;Homo_sapiens_newGene_4089;ENSG00000023445	Homo_sapiens_newGene_5034;PCOLCE2;SPINK5;Homo_sapiens_newGene_4089;BIRC3
GO:0030246	carbohydrate binding	45	0.301382692757561	1.12037187079066	0.265934065934066	0.552235876257769	4247	ENSG00000049239;Homo_sapiens_newGene_7460;ENSG00000140400;ENSG00000139629;ENSG00000131981;ENSG00000257594;ENSG00000104774;ENSG00000119862;ENSG00000158089;ENSG00000110328;ENSG00000105472;ENSG00000018236;ENSG00000103226;ENSG00000179218;ENSG00000143891;Homo_sapiens_newGene_4606;ENSG00000152556;ENSG00000011028;Homo_sapiens_newGene_3916;ENSG00000171298	H6PD;Homo_sapiens_newGene_7460;MAN2C1;GALNT6;LGALS3;GALNT4;MAN2B1;LGALSL;GALNT14;GALNT18;CLEC11A;CNTN1;NOMO3;CALR;GALM;Homo_sapiens_newGene_4606;PFKM;MRC2;Homo_sapiens_newGene_3916;GAA
GO:0005216	ion channel activity	17	0.411835828290176	1.17752005120617	0.267108167770419	0.552235876257769	3602	ENSG00000152315;ENSG00000196689;ENSG00000146205;ENSG00000187688;ENSG00000082458;ENSG00000145217;Homo_sapiens_newGene_7271;ENSG00000170745	KCNK13;TRPV1;ANO7;TRPV2;DLG3;SLC26A1;Homo_sapiens_newGene_7271;KCNS3
GO:0004843	thiol-dependent ubiquitin-specific protease activity	37	-0.321764733985262	-1.12309966909784	0.268248175182482	0.552235876257769	4329	ENSG00000058056;Homo_sapiens_newGene_7729;ENSG00000135093;ENSG00000103404;ENSG00000264522;ENSG00000019995;ENSG00000154124;ENSG00000116750;ENSG00000128923;ENSG00000185515;ENSG00000162601;ENSG00000170185;ENSG00000175073;ENSG00000135655;ENSG00000180667	USP13;Homo_sapiens_newGene_7729;USP30;USP31;OTUD7B;ZRANB1;OTULIN;UCHL5;MINDY2;BRCC3;MYSM1;USP38;VCPIP1;USP15;YOD1
GO:0016616	oxidoreductase activity, acting on the CH-OH group of donors, NAD or NADP as acceptor	16	0.415956670744476	1.17057963742178	0.269315673289183	0.552235876257769	2753	ENSG00000049239;ENSG00000072042;ENSG00000166816;ENSG00000137106	H6PD;RDH11;LDHD;GRHPR
GO:0022803	passive transmembrane transporter activity	15	0.42393782492394	1.16409397613414	0.269487750556793	0.552235876257769	3602	ENSG00000152315;ENSG00000154143;ENSG00000146205;ENSG00000082458;ENSG00000145217;ENSG00000178301;Homo_sapiens_newGene_7271;ENSG00000170745	KCNK13;PANX3;ANO7;DLG3;SLC26A1;AQP11;Homo_sapiens_newGene_7271;KCNS3
GO:0001540	amyloid-beta binding	16	0.415089974420634	1.1681405923484	0.275938189845475	0.557020869537876	2919	ENSG00000157978;ENSG00000113108;ENSG00000073060;ENSG00000120885;ENSG00000034053;Homo_sapiens_newGene_4484	LDLRAP1;APBB3;SCARB1;CLU;APBA2;Homo_sapiens_newGene_4484
GO:0004725	protein tyrosine phosphatase activity	69	-0.286407808221903	-1.1233620795195	0.276437847866419	0.557020869537876	3434	ENSG00000104313;ENSG00000152894;ENSG00000152104;ENSG00000139318;Homo_sapiens_newGene_4759;ENSG00000179295;ENSG00000100526;ENSG00000132334;ENSG00000112319;ENSG00000163629;ENSG00000127947;ENSG00000111880;ENSG00000079335;ENSG00000164086;ENSG00000158161;ENSG00000164045;ENSG00000158050;ENSG00000138166;ENSG00000143507;ENSG00000120129	EYA1;PTPRK;PTPN14;DUSP6;Homo_sapiens_newGene_4759;PTPN11;CDKN3;PTPRE;EYA4;PTPN13;PTPN12;RNGTT;CDC14A;DUSP7;EYA3;CDC25A;DUSP2;DUSP5;DUSP10;DUSP1
GO:0051536	iron-sulfur cluster binding	15	-0.410725311901195	-1.15348211732991	0.278481012658228	0.557020869537876	1342	ENSG00000188641;ENSG00000128059;ENSG00000145996	DPYD;PPAT;CDKAL1
GO:0004177	aminopeptidase activity	17	0.408161539211061	1.16701453233826	0.280353200883002	0.557020869537876	3955	ENSG00000103811;Homo_sapiens_newGene_7629;Homo_sapiens_newGene_4741;ENSG00000112812;Homo_sapiens_newGene_4769;ENSG00000215440;ENSG00000172901;ENSG00000176393;ENSG00000172878;ENSG00000123992	CTSH;Homo_sapiens_newGene_7629;Homo_sapiens_newGene_4741;PRSS16;Homo_sapiens_newGene_4769;NPEPL1;LVRN;RNPEP;METAP1D;DNPEP
GO:0016791	phosphatase activity	34	0.320769814304826	1.12238186760204	0.281879194630872	0.557020869537876	3763	ENSG00000107902;ENSG00000112679;ENSG00000129951;ENSG00000155893;ENSG00000162836;ENSG00000144677;ENSG00000158402;ENSG00000168268;ENSG00000137074;ENSG00000130021;ENSG00000184207;Homo_sapiens_newGene_4435;ENSG00000164879;ENSG00000080031;ENSG00000076685	LHPP;DUSP22;PLPPR3;PXYLP1;ACP6;CTDSPL;CDC25C;NT5DC2;APTX;PUDP;PGP;Homo_sapiens_newGene_4435;CA3;PTPRH;NT5C2
GO:0019902	phosphatase binding	27	0.340444641936613	1.12534593190818	0.283261802575107	0.557020869537876	2683	ENSG00000125449;ENSG00000221890;ENSG00000176058;ENSG00000186951;ENSG00000082458;ENSG00000086015;ENSG00000153558;ENSG00000035115;ENSG00000196510	ARMC7;NPTXR;TPRN;PPARA;DLG3;MAST2;FBXL2;SH3YL1;ANAPC7
GO:0060089	molecular transducer activity	39	0.305718297471995	1.10181653553853	0.283813747228381	0.557020869537876	4762	ENSG00000108641;ENSG00000160781;ENSG00000221890;ENSG00000103811;ENSG00000164050;ENSG00000174564;ENSG00000101188;ENSG00000173530;ENSG00000128602;ENSG00000117335;ENSG00000143412;ENSG00000108947;ENSG00000104870;ENSG00000080031;ENSG00000075275;ENSG00000167034;ENSG00000011028;ENSG00000154133;ENSG00000118402;ENSG00000169962;ENSG00000153029	B9D1;PAQR6;NPTXR;CTSH;PLXNB1;IL20RB;NTSR1;TNFRSF10D;SMO;CD46;ANXA9;EFNB3;FCGRT;PTPRH;CELSR1;NKX3-1;MRC2;ROBO4;ELOVL4;TAS1R3;MR1
GO:0016651	oxidoreductase activity, acting on NAD(P)H	24	0.34561134217637	1.1104776276588	0.286016949152542	0.557020869537876	5054	ENSG00000212907;ENSG00000167693;ENSG00000110717;Homo_sapiens_newGene_4941;ENSG00000103245;ENSG00000181019;ENSG00000139180;ENSG00000158864;Homo_sapiens_newGene_4944;ENSG00000184983;ENSG00000157326;ENSG00000159228	MT-ND4L;NXN;NDUFS8;Homo_sapiens_newGene_4941;CIAO3;NQO1;NDUFA9;NDUFS2;Homo_sapiens_newGene_4944;NDUFA6;DHRS4;CBR1
GO:0008009	chemokine activity	10	0.461539858797749	1.15882733549073	0.286298568507157	0.557020869537876	295	Homo_sapiens_newGene_4737;ENSG00000271503	Homo_sapiens_newGene_4737;CCL5
GO:0038023	signaling receptor activity	51	0.282892684399308	1.08322182297202	0.291845493562232	0.562224663493015	4762	ENSG00000108641;ENSG00000160781;ENSG00000221890;ENSG00000103811;ENSG00000164050;ENSG00000174564;ENSG00000177721;ENSG00000101188;ENSG00000173530;ENSG00000128602;ENSG00000117335;ENSG00000143412;ENSG00000101000;ENSG00000108947;ENSG00000104870;ENSG00000080031;ENSG00000075275;ENSG00000167034;ENSG00000011028;Homo_sapiens_newGene_3945;ENSG00000154133;ENSG00000118402;ENSG00000169962;ENSG00000153029	B9D1;PAQR6;NPTXR;CTSH;PLXNB1;IL20RB;ANXA2R;NTSR1;TNFRSF10D;SMO;CD46;ANXA9;PROCR;EFNB3;FCGRT;PTPRH;CELSR1;NKX3-1;MRC2;Homo_sapiens_newGene_3945;ROBO4;ELOVL4;TAS1R3;MR1
GO:0003887	DNA-directed DNA polymerase activity	13	-0.425045371002628	-1.13987531709931	0.292220113851992	0.562224663493015	709	ENSG00000101868;ENSG00000122008	POLA1;POLK
GO:0030234	enzyme regulator activity	117	-0.252416529357639	-1.08275199506998	0.299813780260708	0.573647767989374	3179	ENSG00000163710;ENSG00000171700;Homo_sapiens_newGene_5182;Homo_sapiens_newGene_5322;ENSG00000164506;ENSG00000158615;Homo_sapiens_newGene_5138;ENSG00000217128;Homo_sapiens_newGene_5270;ENSG00000173542;ENSG00000099992;ENSG00000035928;ENSG00000173692;ENSG00000174842;ENSG00000119698;ENSG00000170027;ENSG00000196369;ENSG00000112029;ENSG00000052795;ENSG00000109670;ENSG00000171943;ENSG00000133710;ENSG000…	PCOLCE2;RGS19;Homo_sapiens_newGene_5182;Homo_sapiens_newGene_5322;STXBP5;PPP1R15B;Homo_sapiens_newGene_5138;FNIP1;Homo_sapiens_newGene_5270;MOB1B;TBC1D10A;RFC1;PSMD1;GLMN;PPP4R4;YWHAG;SRGAP2B;FBXO5;FNIP2;FBXW7;SRGAP2C;SPINK5;KLF4;TBC1D4;Homo_sapiens_newGene_4089;PPP1R15A;TBC1D15;CDC42EP3;RGS17;ANP32E;DNAJC2;BIRC3
GO:0005506	iron ion binding	44	0.292377262687364	1.08497540825531	0.302173913043478	0.574986798098926	3769	ENSG00000052802;Homo_sapiens_newGene_4951;ENSG00000117385;ENSG00000106258;ENSG00000111325;ENSG00000169599;ENSG00000072682;ENSG00000129596;ENSG00000107537;ENSG00000110811;ENSG00000134716;ENSG00000181396;ENSG00000269858;ENSG00000136003;ENSG00000086506;ENSG00000138356;ENSG00000119004	MSMO1;Homo_sapiens_newGene_4951;P3H1;CYP3A5;OGFOD2;NFU1;P4HA2;CDO1;PHYH;P3H3;CYP2J2;OGFOD3;EGLN2;ISCU;HBQ1;AOX1;CYP20A1
GO:0004518	nuclease activity	33	-0.326488160080958	-1.10010557761331	0.306422018348624	0.579884061183188	2855	ENSG00000152457;ENSG00000107371;ENSG00000147592;ENSG00000178295;ENSG00000124787;ENSG00000187790;ENSG00000163874;ENSG00000174840;ENSG00000078177;ENSG00000179598	DCLRE1C;EXOSC3;LACTB2;GEN1;RPP40;FANCM;ZC3H12A;PDE12;N4BP2;PLD6
GO:0016407	acetyltransferase activity	12	-0.427194558801594	-1.12181961235771	0.308851224105461	0.581304649489112	2335	ENSG00000125484;ENSG00000005339;ENSG00000100393;Homo_sapiens_newGene_4092;ENSG00000164134;ENSG00000171320	GTF3C4;CREBBP;EP300;Homo_sapiens_newGene_4092;NAA15;ESCO2
GO:0005179	hormone activity	10	0.449493306719269	1.12858103372317	0.310838445807771	0.581882495992926	1602	ENSG00000128165;ENSG00000178752;Homo_sapiens_newGene_4695	ADM2;ERFE;Homo_sapiens_newGene_4695
GO:0004540	ribonuclease activity	22	-0.364955353651013	-1.10790924347098	0.316793893129771	0.584891707644106	2251	ENSG00000107371;ENSG00000147592;ENSG00000083520;ENSG00000124787;ENSG00000163874;ENSG00000174840;ENSG00000179598	EXOSC3;LACTB2;DIS3;RPP40;ZC3H12A;PDE12;PLD6
GO:0046332	SMAD binding	11	-0.436417094713739	-1.10735020558069	0.317738791423002	0.584891707644106	2855	ENSG00000014164;ENSG00000163513;ENSG00000005339;ENSG00000100393;ENSG00000166949;ENSG00000136603	ZC3H3;TGFBR2;CREBBP;EP300;SMAD3;SKIL
GO:0003777	microtubule motor activity	56	-0.292373227836125	-1.10934491205166	0.318435754189944	0.584891707644106	3325	ENSG00000079616;ENSG00000066735;ENSG00000137807;ENSG00000124721;ENSG00000186638;ENSG00000039139;ENSG00000089177;ENSG00000101350;Homo_sapiens_newGene_4959;ENSG00000186185;ENSG00000187240;Homo_sapiens_newGene_4052;ENSG00000090889;ENSG00000139116;ENSG00000170759;Homo_sapiens_newGene_5323;ENSG00000138160;ENSG00000138778;ENSG00000121621;ENSG00000138182;ENSG00000118193	KIF22;KIF26A;KIF23;DNAH8;KIF24;DNAH5;KIF16B;KIF3B;Homo_sapiens_newGene_4959;KIF18B;DYNC2H1;Homo_sapiens_newGene_4052;KIF4A;KIF21A;KIF5B;Homo_sapiens_newGene_5323;KIF11;CENPE;KIF18A;KIF20B;KIF14
GO:0004864	protein phosphatase inhibitor activity	11	-0.432770955700982	-1.09809861384824	0.321637426900585	0.584891707644106	758	ENSG00000164715;ENSG00000204138;ENSG00000231989;ENSG00000108819;ENSG00000184203;ENSG00000117751;ENSG00000128989;ENSG00000143420;ENSG00000112419	LMTK2;PHACTR4;PPP1R2B;PPP1R9B;PPP1R2;PPP1R8;ARPP19;ENSA;PHACTR2
GO:0043236	laminin binding	10	0.445218164298731	1.1178470704357	0.325153374233129	0.584891707644106	2160	ENSG00000124466;Homo_sapiens_newGene_3744;ENSG00000063660;ENSG00000005884	LYPD3;Homo_sapiens_newGene_3744;GPC1;ITGA3
GO:0030544	Hsp70 protein binding	19	-0.373630776909679	-1.10071218547727	0.325323475046211	0.584891707644106	2643	ENSG00000114473;ENSG00000213024;ENSG00000151835;ENSG00000105821;ENSG00000164031	IQCG;NUP62;SACS;DNAJC2;DNAJB14
GO:0097367	carbohydrate derivative binding	61	-0.282546431993152	-1.08820070143138	0.326605504587156	0.584891707644106	1123	ENSG00000179331;ENSG00000156136;ENSG00000078177;ENSG00000164070;ENSG00000110172;Homo_sapiens_newGene_4404	RAB39A;DCK;N4BP2;HSPA4L;CHORDC1;Homo_sapiens_newGene_4404
GO:1901265	nucleoside phosphate binding	62	-0.278297448571625	-1.08048300182015	0.327868852459016	0.584891707644106	1232	ENSG00000133789;ENSG00000179331;ENSG00000156136;ENSG00000078177;ENSG00000164070;ENSG00000110172;Homo_sapiens_newGene_4404	SWAP70;RAB39A;DCK;N4BP2;HSPA4L;CHORDC1;Homo_sapiens_newGene_4404
GO:0030165	PDZ domain binding	23	-0.359739583875067	-1.10263555985154	0.330152671755725	0.584891707644106	2457	ENSG00000099992;ENSG00000198121;ENSG00000119878;ENSG00000070961;ENSG00000111052;ENSG00000148943	TBC1D10A;LPAR1;CRIPT;ATP2B1;LIN7A;LIN7C
GO:0017112	Rab guanyl-nucleotide exchange factor activity	20	0.366187219455278	1.10345042216945	0.331868131868132	0.584891707644106	1131	ENSG00000178038;ENSG00000171853;ENSG00000205593;ENSG00000198837	ALS2CL;TRAPPC12;DENND6B;DENND4B
GO:0030545	receptor regulator activity	30	0.322248306989605	1.09793891047861	0.334056399132321	0.584891707644106	1638	ENSG00000128165;ENSG00000150281;ENSG00000130513;ENSG00000178752;ENSG00000172458	ADM2;CTF1;GDF15;ERFE;IL17D
GO:0030276	clathrin binding	15	0.401672042927622	1.10295420239378	0.334075723830735	0.584891707644106	540	ENSG00000157978;ENSG00000065609;ENSG00000130787	LDLRAP1;SNAP91;HIP1R
GO:0008234	cysteine-type peptidase activity	35	-0.314701687227509	-1.0790277093818	0.334538878842676	0.584891707644106	2326	ENSG00000162402;ENSG00000264522;ENSG00000019995;ENSG00000154124;ENSG00000163635;ENSG00000079387;ENSG00000277957;ENSG00000142892;ENSG00000170185;ENSG00000112701;ENSG00000101160;ENSG00000138468;ENSG00000180667	USP24;OTUD7B;ZRANB1;OTULIN;ATXN7;SENP1;SENP3-EIF4A1;PIGK;USP38;SENP6;CTSZ;SENP7;YOD1
GO:0005319	lipid transporter activity	14	0.406568250665185	1.10384305558455	0.336206896551724	0.584891707644106	3229	ENSG00000141458;ENSG00000146205;ENSG00000137561;ENSG00000083807;ENSG00000163933;ENSG00000079156	NPC1;ANO7;TTPA;SLC27A5;RFT1;OSBPL6
GO:0005342	organic acid transmembrane transporter activity	10	0.43688455011838	1.0969231572968	0.339468302658487	0.584891707644106	2443	ENSG00000174327;ENSG00000083807;ENSG00000145217	SLC16A13;SLC27A5;SLC26A1
GO:0046943	carboxylic acid transmembrane transporter activity	10	0.43688455011838	1.0969231572968	0.339468302658487	0.584891707644106	2443	ENSG00000174327;ENSG00000083807;ENSG00000145217	SLC16A13;SLC27A5;SLC26A1
GO:0016655	oxidoreductase activity, acting on NAD(P)H, quinone or similar compound as acceptor	17	0.385675811112053	1.10272339037405	0.344370860927152	0.588487986812967	5054	ENSG00000110717;Homo_sapiens_newGene_4941;ENSG00000181019;ENSG00000139180;Homo_sapiens_newGene_4944;ENSG00000184983;ENSG00000157326;ENSG00000159228	NDUFS8;Homo_sapiens_newGene_4941;NQO1;NDUFA9;Homo_sapiens_newGene_4944;NDUFA6;DHRS4;CBR1
GO:0004714	transmembrane receptor protein tyrosine kinase activity	18	-0.372565487029478	-1.08579291695561	0.344954128440367	0.588487986812967	2484	ENSG00000198799;ENSG00000105976;ENSG00000124145;ENSG00000122870	LRIG2;MET;SDC4;BICC1
GO:0051087	chaperone binding	40	-0.30689818881991	-1.08273979012488	0.346788990825688	0.5887181526401	3423	ENSG00000109519;ENSG00000124659;ENSG00000164284;ENSG00000128590;ENSG00000217128;ENSG00000112208;ENSG00000052795;ENSG00000156735;ENSG00000151835;ENSG00000102580;ENSG00000151929	GRPEL1;TBCC;GRPEL2;DNAJB9;FNIP1;BAG2;FNIP2;BAG4;SACS;DNAJC3;BAG3
GO:0030332	cyclin binding	12	-0.412186438478026	-1.08240805297167	0.354048964218456	0.598110958808072	1613	ENSG00000105810	CDK6
GO:0016788	hydrolase activity, acting on ester bonds	81	0.247577009471339	1.03501157694259	0.357142857142857	0.599398685036509	3342	ENSG00000169710;ENSG00000090861;ENSG00000049239;ENSG00000112679;ENSG00000178607;ENSG00000129951;ENSG00000188827;ENSG00000168792;ENSG00000155893;ENSG00000198855;ENSG00000162836;ENSG00000144677;ENSG00000162039;ENSG00000166349;ENSG00000158402;ENSG00000168268;ENSG00000075914;ENSG00000137074;ENSG00000130021;ENSG00000184207;Homo_sapiens_newGene_4435;ENSG00000070366;ENSG00000198952;ENSG00000129968;ENSG0…	FASN;AARS1;H6PD;DUSP22;ERN1;PLPPR3;SLX4;ABHD15;PXYLP1;FICD;ACP6;CTDSPL;MEIOB;RAG1;CDC25C;NT5DC2;EXOSC7;APTX;PUDP;PGP;Homo_sapiens_newGene_4435;SMG6;SMG5;ABHD17A;SETMAR
GO:0051539	4 iron, 4 sulfur cluster binding	26	-0.336085602685135	-1.06663701272638	0.360805860805861	0.599398685036509	1467	ENSG00000138346;ENSG00000101868;ENSG00000145996;ENSG00000136492	DNA2;POLA1;CDKAL1;BRIP1
GO:0015293	symporter activity	11	0.416311018415721	1.0827832636567	0.361963190184049	0.599398685036509	1668	ENSG00000115902;ENSG00000167700;ENSG00000106688	SLC1A4;MFSD3;SLC1A1
GO:0032266	phosphatidylinositol-3-phosphate binding	10	0.426956696471555	1.07199645168429	0.361963190184049	0.599398685036509	971	ENSG00000070540;ENSG00000205356	WIPI1;TECPR1
GO:0004713	protein tyrosine kinase activity	12	-0.40615468793103	-1.06656858142163	0.36346516007533	0.599398685036509	2587	ENSG00000198961;ENSG00000169398;ENSG00000009954;ENSG00000111790	PJA2;PTK2;BAZ1B;FGFR1OP2
GO:0043167	ion binding	155	-0.227814105433902	-1.03186226030592	0.374113475177305	0.614035087719298	2335	ENSG00000035928;ENSG00000130779;ENSG00000091986;ENSG00000101695;ENSG00000116903;ENSG00000147592;ENSG00000005810;ENSG00000009954;ENSG00000179630;ENSG00000136866;ENSG00000085274;ENSG00000167635;ENSG00000187231;Homo_sapiens_newGene_4817;ENSG00000164219;ENSG00000136826;ENSG00000133789;ENSG00000179331;ENSG00000115548;ENSG00000109738;ENSG00000157107;ENSG00000156136;ENSG00000078177;ENSG00000095574;ENSG0…	RFC1;CLIP1;CCDC80;RNF125;EXOC8;LACTB2;MYCBP2;BAZ1B;LACC1;ZFP37;MYNN;ZNF146;SESTD1;Homo_sapiens_newGene_4817;PGGT1B;KLF4;SWAP70;RAB39A;KDM3A;GLRB;FCHO2;DCK;N4BP2;IKZF5;HSPA4L;EEA1;HIVEP2;CHORDC1;Homo_sapiens_newGene_4404
GO:0008509	anion transmembrane transporter activity	15	0.391618308236339	1.07534757872468	0.378619153674833	0.617337891256762	2443	ENSG00000174327;ENSG00000146205;ENSG00000173930;ENSG00000083807;ENSG00000145217	SLC16A13;ANO7;SLCO4C1;SLC27A5;SLC26A1
GO:0015267	channel activity	16	0.382525958272376	1.07649937849889	0.379690949227373	0.617337891256762	3602	ENSG00000152315;ENSG00000154143;ENSG00000146205;ENSG00000082458;ENSG00000145217;ENSG00000178301;Homo_sapiens_newGene_7271;ENSG00000170745	KCNK13;PANX3;ANO7;DLG3;SLC26A1;AQP11;Homo_sapiens_newGene_7271;KCNS3
GO:0022890	inorganic cation transmembrane transporter activity	15	0.38791936266493	1.06519061700866	0.385300668151448	0.623531332129003	887	ENSG00000152315;ENSG00000167700;ENSG00000125375	KCNK13;MFSD3;DMAC2L
GO:0070851	growth factor receptor binding	10	-0.426380446475613	-1.05313978873319	0.403508771929825	0.646212015811571	3233	ENSG00000137218;ENSG00000174842;ENSG00000115539;ENSG00000198087	FRS3;GLMN;PDCL3;CD2AP
GO:0060090	binding, bridging	44	-0.288601170561246	-1.04347806378236	0.404059040590406	0.646212015811571	2711	ENSG00000109458;Homo_sapiens_newGene_632;ENSG00000185437;ENSG00000076641;ENSG00000143514;ENSG00000107338;ENSG00000109670;ENSG00000160299;ENSG00000081026;ENSG00000151276;ENSG00000169047;ENSG00000127914;ENSG00000083635;ENSG00000044459	GAB1;Homo_sapiens_newGene_632;SH3BGR;PAG1;TP53BP2;SHB;FBXW7;PCNT;MAGI3;MAGI1;IRS1;AKAP9;NUFIP1;CNTLN
GO:0097110	scaffold protein binding	17	-0.355458614248106	-1.0293572384343	0.406193078324226	0.646212015811571	2394	ENSG00000110218;ENSG00000119878;ENSG00000152413;ENSG00000105971	PANX1;CRIPT;HOMER1;CAV2
GO:0032183	SUMO binding	12	-0.392960470441454	-1.0319203593304	0.406779661016949	0.646212015811571	3108	Homo_sapiens_newGene_5322;Homo_sapiens_newGene_5138;Homo_sapiens_newGene_5270;Homo_sapiens_newGene_4089	Homo_sapiens_newGene_5322;Homo_sapiens_newGene_5138;Homo_sapiens_newGene_5270;Homo_sapiens_newGene_4089
GO:0031369	translation initiation factor binding	13	0.383362697909954	1.02863128046087	0.418947368421053	0.653426017874876	2473	ENSG00000106638;ENSG00000145191;ENSG00000175390	TBL2;EIF2B5;EIF3F
GO:0017124	SH3 domain binding	19	-0.348058957021727	-1.02537788355411	0.419593345656192	0.653426017874876	297	ENSG00000126746;ENSG00000154380;ENSG00000116285;ENSG00000198087	ZNF384;ENAH;ERRFI1;CD2AP
GO:0008514	organic anion transmembrane transporter activity	14	0.387398140422533	1.05179572274063	0.420258620689655	0.653426017874876	2443	ENSG00000174327;ENSG00000173930;ENSG00000083807;ENSG00000145217	SLC16A13;SLCO4C1;SLC27A5;SLC26A1
GO:0035591	signaling adaptor activity	24	-0.327857030391029	-1.01803741703463	0.420754716981132	0.653426017874876	2711	ENSG00000109458;ENSG00000185437;ENSG00000076641;ENSG00000151491;ENSG00000143514;ENSG00000107338;ENSG00000169047;ENSG00000111252	GAB1;SH3BGR;PAG1;EPS8;TP53BP2;SHB;IRS1;SH2B3
GO:0001882	nucleoside binding	10	-0.422171775491626	-1.04274456796835	0.421052631578947	0.653426017874876	1065	Homo_sapiens_newGene_4222;ENSG00000147324;Homo_sapiens_newGene_4307;ENSG00000198513;ENSG00000179331;ENSG00000156136	Homo_sapiens_newGene_4222;MFHAS1;Homo_sapiens_newGene_4307;ATL1;RAB39A;DCK
GO:0042578	phosphoric ester hydrolase activity	38	0.285013287154142	1.0188469220935	0.423162583518931	0.653426017874876	2902	ENSG00000112679;ENSG00000129951;ENSG00000155893;ENSG00000198855;ENSG00000162836;ENSG00000144677;ENSG00000158402;ENSG00000168268;ENSG00000112367;ENSG00000137074;ENSG00000130021;ENSG00000184207;Homo_sapiens_newGene_4435	DUSP22;PLPPR3;PXYLP1;FICD;ACP6;CTDSPL;CDC25C;NT5DC2;FIG4;APTX;PUDP;PGP;Homo_sapiens_newGene_4435
GO:0016747	transferase activity, transferring acyl groups other than amino-acyl groups	24	-0.327050209694179	-1.01553213704337	0.424528301886792	0.653426017874876	2335	ENSG00000005339;ENSG00000100393;ENSG00000165389;Homo_sapiens_newGene_4092;ENSG00000116171;ENSG00000175893;ENSG00000164134;ENSG00000171320	CREBBP;EP300;SPTSSA;Homo_sapiens_newGene_4092;SCP2;ZDHHC21;NAA15;ESCO2
GO:0004709	MAP kinase kinase kinase activity	12	-0.384389481573651	-1.00941280811961	0.433145009416196	0.657665158297577	2067	ENSG00000156265;ENSG00000139625;ENSG00000132155;ENSG00000091436;ENSG00000095015;ENSG00000169967	MAP3K7CL;MAP3K12;RAF1;MAP3K20;MAP3K1;MAP3K2
GO:0098772	molecular function regulator	174	-0.218720532772097	-1.0010486216395	0.433212996389892	0.657665158297577	3253	ENSG00000141646;ENSG00000164136;ENSG00000141376;ENSG00000163710;ENSG00000171700;Homo_sapiens_newGene_5182;ENSG00000164823;ENSG00000135324;Homo_sapiens_newGene_5322;ENSG00000161914;ENSG00000164506;ENSG00000158615;Homo_sapiens_newGene_5138;ENSG00000137218;ENSG00000217128;Homo_sapiens_newGene_5270;ENSG00000173542;ENSG00000099992;ENSG00000035928;ENSG00000171121;ENSG00000174842;ENSG00000119698;ENSG000…	SMAD4;IL15;BCAS3;PCOLCE2;RGS19;Homo_sapiens_newGene_5182;OSGIN2;MRAP2;Homo_sapiens_newGene_5322;ZNF653;STXBP5;PPP1R15B;Homo_sapiens_newGene_5138;FRS3;FNIP1;Homo_sapiens_newGene_5270;MOB1B;TBC1D10A;RFC1;KCNMB3;GLMN;PPP4R4;YWHAG;SRGAP2B;DENND4C;MYCBP2;FBXO5;FNIP2;ANKRD36;FBXW7;SRGAP2C;TRAPPC8;SPINK5;KLF4;TBC1D4;IRS1;Homo_sapiens_newGene_4089;PPP1R15A;CLCF1;TBC1D15;LIF;CDC42EP3;RGS17;ANP32E;ANKRD36B…
GO:0070530	K63-linked polyubiquitin modification-dependent protein binding	10	-0.418796058819875	-1.03440670545168	0.434697855750487	0.657665158297577	3120	ENSG00000019995;ENSG00000163961;ENSG00000126804;ENSG00000166439	ZRANB1;RNF168;ZBTB1;RNF169
GO:0003954	NADH dehydrogenase activity	16	0.365336618191436	1.0281253701113	0.434878587196468	0.657665158297577	4744	ENSG00000110717;Homo_sapiens_newGene_4941;ENSG00000103245;ENSG00000139180;Homo_sapiens_newGene_4944;ENSG00000184983	NDUFS8;Homo_sapiens_newGene_4941;CIAO3;NDUFA9;Homo_sapiens_newGene_4944;NDUFA6
GO:1901981	phosphatidylinositol phosphate binding	20	0.329378165994691	0.992531844396141	0.43956043956044	0.657843439006874	3483	ENSG00000157978;ENSG00000205356;Homo_sapiens_newGene_4382;ENSG00000137561;ENSG00000181649;ENSG00000184675;ENSG00000164576;Homo_sapiens_newGene_5416	LDLRAP1;TECPR1;Homo_sapiens_newGene_4382;TTPA;PHLDA2;AMER1;SAP30L;Homo_sapiens_newGene_5416
GO:0003707	steroid hormone receptor activity	28	0.304171215193809	1.01502794948374	0.440860215053763	0.657843439006874	1385	ENSG00000132170;ENSG00000160781;ENSG00000012504;ENSG00000186951;ENSG00000025434;ENSG00000123358	PPARG;PAQR6;NR1H4;PPARA;NR1H3;NR4A1
GO:0016757	transferase activity, transferring glycosyl groups	64	0.248770031872789	1.00117029802598	0.442764578833693	0.657843439006874	4054	ENSG00000214654;ENSG00000139044;ENSG00000176022;ENSG00000179913;ENSG00000165905;ENSG00000139629;ENSG00000163754;ENSG00000182272;ENSG00000257594;ENSG00000176383;ENSG00000117411;ENSG00000060642;ENSG00000143315;Homo_sapiens_newGene_4882;ENSG00000161013;ENSG00000158089;ENSG00000235863;ENSG00000110328;ENSG00000106003;ENSG00000147162;ENSG00000163389;ENSG00000027847	B3GALT9;B4GALNT3;B3GALT6;B3GNT3;LARGE2;GALNT6;GYG1;B4GALNT4;GALNT4;B3GNT4;B4GALT2;PIGV;PIGM;Homo_sapiens_newGene_4882;MGAT4B;GALNT14;B3GALT4;GALNT18;LFNG;OGT;POGLUT1;B4GALT7
GO:0043130	ubiquitin binding	29	-0.307861236228191	-1.01160224918417	0.443636363636364	0.657843439006874	3289	ENSG00000188554;ENSG00000158062;ENSG00000160949;ENSG00000104517;ENSG00000119318;ENSG00000165006;ENSG00000163961;ENSG00000106052;ENSG00000273398	NBR1;UBXN11;TONSL;UBR5;RAD23B;UBAP1;RNF168;TAX1BP1;ENSG00000273398
GO:0051427	hormone receptor binding	21	-0.335824913536537	-1.0103404322173	0.445692883895131	0.657843439006874	3179	Homo_sapiens_newGene_5182;Homo_sapiens_newGene_5322;Homo_sapiens_newGene_5138;ENSG00000115808;Homo_sapiens_newGene_5270;ENSG00000100393;ENSG00000171988;ENSG00000115548	Homo_sapiens_newGene_5182;Homo_sapiens_newGene_5322;Homo_sapiens_newGene_5138;STRN;Homo_sapiens_newGene_5270;EP300;JMJD1C;KDM3A
GO:0017147	Wnt-protein binding	10	-0.415269010399928	-1.0256950605849	0.446393762183236	0.657843439006874	2037	ENSG00000070018;ENSG00000104290;Homo_sapiens_newGene_3930	LRP6;FZD3;Homo_sapiens_newGene_3930
GO:0022838	substrate-specific channel activity	14	0.377891880824984	1.02598598815322	0.452586206896552	0.664143006552032	3602	ENSG00000152315;ENSG00000146205;ENSG00000082458;ENSG00000145217;ENSG00000178301;Homo_sapiens_newGene_7271;ENSG00000170745	KCNK13;ANO7;DLG3;SLC26A1;AQP11;Homo_sapiens_newGene_7271;KCNS3
GO:0005525	GTP binding	263	0.201403500925292	1.00057643091359	0.456818181818182	0.66752468051602	3616	Homo_sapiens_newGene_1346;ENSG00000172432;Homo_sapiens_newGene_7157;Homo_sapiens_newGene_7156;Homo_sapiens_newGene_7164;ENSG00000176490;ENSG00000118508;ENSG00000087258;Homo_sapiens_newGene_3959;Homo_sapiens_newGene_4536;ENSG00000167378;ENSG00000104833;ENSG00000155961;Homo_sapiens_newGene_7146;ENSG00000172780;ENSG00000126458;ENSG00000100889;Homo_sapiens_newGene_4531;ENSG00000178605;ENSG00000233087…	Homo_sapiens_newGene_1346;GTPBP2;Homo_sapiens_newGene_7157;Homo_sapiens_newGene_7156;Homo_sapiens_newGene_7164;DIRAS1;RAB32;GNAO1;Homo_sapiens_newGene_3959;Homo_sapiens_newGene_4536;IRGQ;TUBB4A;RAB39B;Homo_sapiens_newGene_7146;RAB43;RRAS;PCK2;Homo_sapiens_newGene_4531;GTPBP6;RAB6D;RHOB;SEPTIN5;RND1;RHOU;EFTUD2;RAB26;EEFSEC;RAB20;RAB6B;TUBE1;TMEM250;SEPTIN4;RHOA;DRG2;GSPT2;RAB4A;RHOQ;NKIRAS1;H1-10…
GO:0004879	RNA polymerase II transcription factor activity, ligand-activated sequence-specific DNA binding	16	0.358178578608533	1.00798131192224	0.463576158940397	0.673981675062089	1385	ENSG00000132170;ENSG00000012504;ENSG00000186951;ENSG00000123358	PPARG;NR1H4;PPARA;NR4A1
GO:0016853	isomerase activity	14	0.371991598857563	1.00996657378657	0.467672413793103	0.673981675062089	4416	ENSG00000167969;ENSG00000148803;ENSG00000112972;ENSG00000119782;ENSG00000153066;ENSG00000100577;ENSG00000037757;ENSG00000186625	ECI1;FUOM;HMGCS1;FKBP1B;TXNDC11;GSTZ1;MRI1;KATNA1
GO:0008092	cytoskeletal protein binding	123	-0.228846245944779	-0.989435738975779	0.470479704797048	0.673981675062089	2650	ENSG00000175216;ENSG00000156232;ENSG00000214595;ENSG00000141376;Homo_sapiens_newGene_5182;ENSG00000119661;Homo_sapiens_newGene_5322;Homo_sapiens_newGene_5138;ENSG00000104164;ENSG00000046651;Homo_sapiens_newGene_4519;ENSG00000167193;Homo_sapiens_newGene_5270;ENSG00000130779;ENSG00000170027;Homo_sapiens_newGene_4959;Homo_sapiens_newGene_5001;ENSG00000095015;ENSG00000143924;ENSG00000204899;Homo_sapi…	CKAP5;WHAMM;EML6;BCAS3;Homo_sapiens_newGene_5182;DNAL1;Homo_sapiens_newGene_5322;Homo_sapiens_newGene_5138;BLOC1S6;OFD1;Homo_sapiens_newGene_4519;CRK;Homo_sapiens_newGene_5270;CLIP1;YWHAG;Homo_sapiens_newGene_4959;Homo_sapiens_newGene_5001;MAP3K1;EML4;MZT1;Homo_sapiens_newGene_7006;ABRAXAS2;RP1;CRIPT;HOOK1;KLHL2;UTRN;SVIL;Homo_sapiens_newGene_6997;MYLIP;CDC42EP3;Homo_sapiens_newGene_4555;LIN7C;TPR
GO:0004521	endoribonuclease activity	13	-0.365347167716084	-0.979778270892239	0.470588235294118	0.673981675062089	1943	ENSG00000147592;ENSG00000124787;ENSG00000163874;ENSG00000179598	LACTB2;RPP40;ZC3H12A;PLD6
GO:0008276	protein methyltransferase activity	28	0.296955301670353	0.990948241932523	0.470967741935484	0.673981675062089	1939	ENSG00000145002;ENSG00000214756;ENSG00000186523;ENSG00000118894;ENSG00000114735;ENSG00000185420;ENSG00000139160;Homo_sapiens_newGene_1793	FAM86B2;CSKMT;FAM86B1;EEF2KMT;HEMK1;SMYD3;ETFBKMT;Homo_sapiens_newGene_1793
GO:0050839	cell adhesion molecule binding	25	-0.312685315893544	-0.9853158020592	0.47985347985348	0.682196288266679	1587	ENSG00000046604;ENSG00000152818;ENSG00000084636;ENSG00000177707;ENSG00000198087	DSG2;UTRN;COL16A1;NECTIN3;CD2AP
GO:0003684	damaged DNA binding	28	-0.305514846074171	-0.981361381582828	0.482309124767225	0.682196288266679	3224	ENSG00000135945;ENSG00000152457;ENSG00000005339;ENSG00000100393;ENSG00000119318;ENSG00000109674;ENSG00000122008	REV1;DCLRE1C;CREBBP;EP300;RAD23B;NEIL3;POLK
GO:0005254	chloride channel activity	10	0.387036779538377	0.971766124680276	0.482617586912065	0.682196288266679	2443	ENSG00000146205;ENSG00000167995;ENSG00000145217	ANO7;BEST1;SLC26A1
GO:0016247	channel regulator activity	10	-0.400554681727187	-0.989351355994668	0.49317738791423	0.694289091244252	2239	ENSG00000135976;ENSG00000196912	ANKRD36;ANKRD36B
GO:0004888	transmembrane signaling receptor activity	43	0.263608808536534	0.971630153206487	0.511930585683297	0.716871978641507	1686	ENSG00000175344;ENSG00000188763;ENSG00000108641;ENSG00000221890;ENSG00000103811;ENSG00000164050;ENSG00000174564;ENSG00000101188;ENSG00000173530	CHRNA7;FZD9;B9D1;NPTXR;CTSH;PLXNB1;IL20RB;NTSR1;TNFRSF10D
GO:0005125	cytokine activity	22	-0.317640592455133	-0.964273972040861	0.513358778625954	0.716871978641507	1194	ENSG00000105835;ENSG00000175505;ENSG00000128342;ENSG00000168811	NAMPT;CLCF1;LIF;IL12A
GO:0001103	RNA polymerase II repressing transcription factor binding	11	-0.374564290334287	-0.950406959142883	0.524366471734893	0.721897238082088	3172	ENSG00000165417;ENSG00000138686;ENSG00000113649	GTF2A1;BBS7;TCERG1
GO:0035257	nuclear hormone receptor binding	26	-0.302214844750453	-0.959141173054625	0.525641025641026	0.721897238082088	3854	Homo_sapiens_newGene_4222;ENSG00000008405;ENSG00000115415;ENSG00000168036;ENSG00000124151;Homo_sapiens_newGene_4746;ENSG00000141376;Homo_sapiens_newGene_5182;ENSG00000084676;Homo_sapiens_newGene_5322;Homo_sapiens_newGene_5138;ENSG00000115808;Homo_sapiens_newGene_5270;ENSG00000100393;ENSG00000171988;ENSG00000115548	Homo_sapiens_newGene_4222;CRY1;STAT1;CTNNB1;NCOA3;Homo_sapiens_newGene_4746;BCAS3;Homo_sapiens_newGene_5182;NCOA1;Homo_sapiens_newGene_5322;Homo_sapiens_newGene_5138;STRN;Homo_sapiens_newGene_5270;EP300;JMJD1C;KDM3A
GO:0008201	heparin binding	21	-0.318835828747485	-0.959228205051102	0.526217228464419	0.721897238082088	3530	ENSG00000105290;ENSG00000163710;ENSG00000058085;ENSG00000106333;ENSG00000091986;ENSG00000167635;ENSG00000113578;ENSG00000137801	APLP1;PCOLCE2;LAMC2;PCOLCE;CCDC80;ZNF146;FGF1;THBS1
GO:0004721	phosphoprotein phosphatase activity	17	0.331364138191925	0.947435580317509	0.529801324503311	0.721897238082088	4046	ENSG00000112679;ENSG00000144677;ENSG00000110536;ENSG00000158402;ENSG00000184207;ENSG00000160075;ENSG00000080031;ENSG00000107719	DUSP22;CTDSPL;PTPMT1;CDC25C;PGP;SSU72;PTPRH;PALD1
GO:0008194	UDP-glycosyltransferase activity	14	0.345704677718813	0.938596919849663	0.53448275862069	0.721897238082088	3896	ENSG00000139044;ENSG00000182272;ENSG00000161013;ENSG00000174607;ENSG00000163389	B4GALNT3;B4GALNT4;MGAT4B;UGT8;POGLUT1
GO:0046982	protein heterodimerization activity	118	-0.222614446564825	-0.958449843561273	0.541589648798521	0.721897238082088	3108	ENSG00000137413;ENSG00000145675;ENSG00000164032;Homo_sapiens_newGene_5322;ENSG00000076554;ENSG00000030419;ENSG00000203812;ENSG00000132475;Homo_sapiens_newGene_5138;ENSG00000005339;ENSG00000137693;ENSG00000165417;Homo_sapiens_newGene_5270;ENSG00000143153;ENSG00000119866;ENSG00000196369;ENSG00000171943;ENSG00000126804;ENSG00000130699;ENSG00000117505;ENSG00000197780;ENSG00000196074;ENSG00000153234;E…	TAF8;PIK3R1;H2AZ1;Homo_sapiens_newGene_5322;TPD52;IKZF2;H2AC18;H3-3B;Homo_sapiens_newGene_5138;CREBBP;YAP1;GTF2A1;Homo_sapiens_newGene_5270;ATP1B1;BCL11A;SRGAP2B;SRGAP2C;ZBTB1;TAF4;DR1;TAF13;SYCP2;NR4A2;TAF3;SYT1;HOMER1;TCF12;CLCF1;TAF9B;TAF4B;ATF1;CAV2;BARD1;TCF4;H2AB2;IL12A
GO:0005507	copper ion binding	17	0.327763405768338	0.937140374469574	0.545253863134658	0.721897238082088	2853	ENSG00000198712;ENSG00000144455;ENSG00000134013;Homo_sapiens_newGene_5361;ENSG00000145730;ENSG00000115318	MT-CO2;SUMF1;LOXL2;Homo_sapiens_newGene_5361;PAM;LOXL3
GO:0042813	Wnt-activated receptor activity	10	-0.379260722503967	-0.936756271245825	0.545808966861598	0.721897238082088	2037	ENSG00000070018;ENSG00000104290;ENSG00000163251;Homo_sapiens_newGene_3930	LRP6;FZD3;FZD5;Homo_sapiens_newGene_3930
GO:0043168	anion binding	95	-0.229557995593408	-0.955518993018884	0.546428571428571	0.721897238082088	1123	ENSG00000179331;ENSG00000109738;ENSG00000157107;ENSG00000156136;ENSG00000078177;ENSG00000164070;ENSG00000102189;ENSG00000110172;Homo_sapiens_newGene_4404	RAB39A;GLRB;FCHO2;DCK;N4BP2;HSPA4L;EEA1;CHORDC1;Homo_sapiens_newGene_4404
GO:0019905	syntaxin binding	16	0.333163950392311	0.937585483493338	0.547461368653422	0.721897238082088	1719	ENSG00000007516;ENSG00000168993;ENSG00000168118	BAIAP3;CPLX1;RAB4A
GO:0005347	ATP transmembrane transporter activity	23	0.294423875348659	0.939592476717527	0.548117154811716	0.721897238082088	1907	ENSG00000100075;ENSG00000005022;ENSG00000013306;Homo_sapiens_newGene_4112;ENSG00000160785	SLC25A1;SLC25A5;SLC25A39;Homo_sapiens_newGene_4112;SLC25A44
GO:0036094	small molecule binding	81	-0.237018460797042	-0.957426185212625	0.55	0.721897238082088	1232	ENSG00000133789;ENSG00000179331;ENSG00000109738;ENSG00000156136;ENSG00000078177;ENSG00000164070;ENSG00000110172;Homo_sapiens_newGene_4404	SWAP70;RAB39A;GLRB;DCK;N4BP2;HSPA4L;CHORDC1;Homo_sapiens_newGene_4404
GO:0001664	G-protein coupled receptor binding	24	-0.300531213110076	-0.933187309016868	0.550943396226415	0.721897238082088	1222	ENSG00000156052;ENSG00000135324;ENSG00000081026;ENSG00000152413;ENSG00000113369	GNAQ;MRAP2;MAGI3;HOMER1;ARRDC3
GO:0005543	phospholipid binding	43	0.258003997766862	0.950971499282656	0.550976138828633	0.721897238082088	3013	ENSG00000007516;ENSG00000173898;ENSG00000157978;ENSG00000205356;ENSG00000070182;ENSG00000137561;ENSG00000035115;ENSG00000089220;ENSG00000143412;ENSG00000184675;ENSG00000164576	BAIAP3;SPTBN2;LDLRAP1;TECPR1;SPTB;TTPA;SH3YL1;PEBP1;ANXA9;AMER1;SAP30L
GO:0004867	serine-type endopeptidase inhibitor activity	16	-0.324141565974491	-0.921405132156894	0.551912568306011	0.721897238082088	2109	ENSG00000003436;ENSG00000105825;ENSG00000163536;ENSG00000149257;ENSG00000133710;ENSG00000150938	TFPI;TFPI2;SERPINI1;SERPINH1;SPINK5;CRIM1
GO:0035255	ionotropic glutamate receptor binding	12	0.355569907536478	0.928314453671322	0.554140127388535	0.721897238082088	4009	Homo_sapiens_newGene_5427;ENSG00000168118;ENSG00000082458;ENSG00000251322;ENSG00000180900;ENSG00000132535	Homo_sapiens_newGene_5427;RAB4A;DLG3;SHANK3;SCRIB;DLG4
GO:0043621	protein self-association	11	0.357850672903407	0.930733760020667	0.554192229038855	0.721897238082088	4180	ENSG00000088899;ENSG00000103811;ENSG00000251322;ENSG00000104969;ENSG00000146701;ENSG00000198728;ENSG00000167034	LZTS3;CTSH;SHANK3;SGTA;MDH2;LDB1;NKX3-1
GO:0005546	phosphatidylinositol-4,5-bisphosphate binding	11	-0.365263741863636	-0.926808057116041	0.559454191033138	0.721897238082088	1759	ENSG00000128641;ENSG00000067715;ENSG00000157107	MYO1B;SYT1;FCHO2
GO:0005085	guanyl-nucleotide exchange factor activity	105	-0.224684493976904	-0.950376574505821	0.560931899641577	0.721897238082088	2533	ENSG00000217128;ENSG00000138193;ENSG00000170776;ENSG00000003393;ENSG00000146426;ENSG00000137145;ENSG00000005810;ENSG00000156299;ENSG00000165801;ENSG00000153339;ENSG00000180263;ENSG00000158987;ENSG00000136237;ENSG00000107554;ENSG00000169047;ENSG00000126822;Homo_sapiens_newGene_4979;ENSG00000139132;ENSG00000198399;ENSG00000155792;ENSG00000114346;ENSG00000137936;ENSG00000173848;ENSG00000135905	FNIP1;PLCE1;AKAP13;ALS2;TIAM2;DENND4C;MYCBP2;TIAM1;ARHGEF40;TRAPPC8;FGD6;RAPGEF6;RAPGEF5;DNMBP;IRS1;PLEKHG3;Homo_sapiens_newGene_4979;FGD4;ITSN2;DEPTOR;ECT2;BCAR3;NET1;DOCK10
GO:0008081	phosphoric diester hydrolase activity	14	-0.337086332725841	-0.921294217871017	0.563197026022305	0.721897238082088	92	ENSG00000101333;ENSG00000172594;ENSG00000179598	PLCB4;SMPDL3A;PLD6
GO:0004435	phosphatidylinositol phospholipase C activity	11	-0.362060322329214	-0.918679807047539	0.563352826510721	0.721897238082088	3727	ENSG00000101333;ENSG00000138193;ENSG00000154822;ENSG00000182621;Homo_sapiens_newGene_4115	PLCB4;PLCE1;PLCL2;PLCB1;Homo_sapiens_newGene_4115
GO:0002020	protease binding	26	-0.291638649474064	-0.92557543490491	0.565934065934066	0.721897238082088	1653	ENSG00000092871;ENSG00000150991;ENSG00000118412;ENSG00000177683;Homo_sapiens_newGene_4089	RFFL;UBC;CASP8AP2;THAP5;Homo_sapiens_newGene_4089
GO:0016787	hydrolase activity	238	0.195553098410256	0.960735311394969	0.566893424036281	0.721897238082088	3342	ENSG00000090861;ENSG00000049239;ENSG00000166507;ENSG00000119431;ENSG00000172831;ENSG00000275074;ENSG00000112679;ENSG00000171853;ENSG00000178607;ENSG00000103811;ENSG00000129951;ENSG00000120915;ENSG00000123130;ENSG00000166106;ENSG00000156521;ENSG00000144199;ENSG00000067064;ENSG00000188827;ENSG00000197217;ENSG00000272916;ENSG00000168792;ENSG00000163517;ENSG00000155893;ENSG00000182810;ENSG00000198855…	AARS1;H6PD;NDST2;HDHD3;CES2;NUDT18;DUSP22;TRAPPC12;ERN1;CTSH;PLPPR3;EPHX2;ACOT9;ADAMTS15;TYSND1;FAHD2B;IDI1;SLX4;ENTPD4;ENSG00000272916;ABHD15;HDAC11;PXYLP1;DDX28;FICD;TMEM86B;APOBEC3F;ACP6;ASAH1;CTDSPL;MEIOB;NUDT8;RAG1;CDC25C;PDCD6;NT5DC2;MTHFD2;NUDT16L1;FAHD2A;SWSAP1;PAFAH1B3;EXOSC7;ADPRM;PRSS16;NUDT3;MIPEP;DDX19A;ABHD8;ENTPD6;APTX;ADPRS;GPN2;PUDP;MTG2;PGP;Homo_sapiens_newGene_4435;SAP30L;DCPS;…
GO:0016779	nucleotidyltransferase activity	22	-0.306629878799938	-0.930848317878605	0.568702290076336	0.721897238082088	3139	ENSG00000135945;ENSG00000072756;ENSG00000169764;ENSG00000254685;ENSG00000196449;ENSG00000083223;ENSG00000164430	REV1;TRNT1;UGP2;FPGT;YRDC;TUT7;CGAS
GO:0005200	structural constituent of cytoskeleton	21	0.302941180503822	0.937237781951876	0.572649572649573	0.721897238082088	1062	ENSG00000173898;ENSG00000104833;ENSG00000070182	SPTBN2;TUBB4A;SPTB
GO:0000988	transcription factor activity, protein binding	16	-0.318300096450218	-0.904800165179513	0.577413479052823	0.721897238082088	2672	ENSG00000005339;ENSG00000137693;ENSG00000170684;ENSG00000101057;ENSG00000136826;ENSG00000118689	CREBBP;YAP1;ZNF296;MYBL2;KLF4;FOXO3
GO:0019843	rRNA binding	16	-0.31777221132052	-0.903299598394039	0.577413479052823	0.721897238082088	1871	ENSG00000242485;ENSG00000197498;ENSG00000170889;ENSG00000145592;ENSG00000273899;ENSG00000130810;ENSG00000179041	MRPL20;RPF2;RPS9;RPL37;NOL12;PPAN;RRS1
GO:0008138	protein tyrosine/serine/threonine phosphatase activity	21	0.301482312684479	0.932724344601139	0.581196581196581	0.721897238082088	2490	ENSG00000184489;ENSG00000112679;ENSG00000158079;ENSG00000188542;ENSG00000172830	PTP4A3;DUSP22;PTPDC1;DUSP28;SSH3
GO:0005249	voltage-gated potassium channel activity	12	-0.344893583282413	-0.905695959676847	0.581920903954802	0.721897238082088	2168	ENSG00000140015;ENSG00000185760;ENSG00000171126	KCNH5;KCNQ5;KCNG3
GO:0000149	SNARE binding	17	-0.311828878955109	-0.903011773632954	0.58287795992714	0.721897238082088	2834	ENSG00000104164;ENSG00000106089;ENSG00000198382;ENSG00000166263;ENSG00000135604	BLOC1S6;STX1A;UVRAG;STXBP4;STX11
GO:0017022	myosin binding	10	0.364719526037749	0.915732300262662	0.584867075664622	0.721897238082088	2427	ENSG00000155961;ENSG00000145506;ENSG00000166173;ENSG00000123159	RAB39B;NKD2;LARP6;GIPC1
GO:0016627	oxidoreductase activity, acting on the CH-CH group of donors	13	0.338905526294337	0.909344668555344	0.585263157894737	0.721897238082088	4471	ENSG00000240303;ENSG00000154079;ENSG00000105607;ENSG00000090013;ENSG00000145545;ENSG00000042445;ENSG00000177646;ENSG00000242612;ENSG00000115425	ACAD11;SDHAF4;GCDH;BLVRB;SRD5A1;RETSAT;ACAD9;DECR2;PECR
GO:0004715	non-membrane spanning protein tyrosine kinase activity	15	0.332700423472033	0.913564527747807	0.585746102449889	0.721897238082088	1591	ENSG00000105639;ENSG00000010810;ENSG00000120899;ENSG00000197122	JAK3;FYN;PTK2B;SRC
GO:0016504	peptidase activator activity	11	0.347929635241464	0.904930134694248	0.595092024539877	0.722862731019655	603	ENSG00000103811;ENSG00000077942	CTSH;FBLN1
GO:0042803	protein homodimerization activity	148	-0.209134199656622	-0.937998154659338	0.595667870036101	0.722862731019655	3258	ENSG00000198825;ENSG00000185591;ENSG00000173208;Homo_sapiens_newGene_5182;ENSG00000114209;ENSG00000164284;ENSG00000171206;Homo_sapiens_newGene_5322;ENSG00000076554;ENSG00000030419;Homo_sapiens_newGene_5138;ENSG00000104164;ENSG00000107560;Homo_sapiens_newGene_5270;ENSG00000130779;ENSG00000119866;ENSG00000164151;ENSG00000196369;ENSG00000005810;ENSG00000137845;ENSG00000198908;ENSG00000171943;ENSG000…	INPP5F;SP1;ABCD2;Homo_sapiens_newGene_5182;PDCD10;GRPEL2;TRIM8;Homo_sapiens_newGene_5322;TPD52;IKZF2;Homo_sapiens_newGene_5138;BLOC1S6;RAB11FIP2;Homo_sapiens_newGene_5270;CLIP1;BCL11A;ICE1;SRGAP2B;MYCBP2;ADAM10;BHLHB9;SRGAP2C;ZBTB1;Homo_sapiens_newGene_3930;MECOM;KLHL2;DMRTA1;FGFR1OP2;BARD1;NGFR;WWTR1;UHRF1BP1L;DCK;TERF1;NECTIN3;CENPF;IQCJ-SCHIP1;TPR;EEA1;PLD6
GO:0008324	cation transmembrane transporter activity	22	0.294694271663389	0.925210227028807	0.596234309623431	0.722862731019655	1592	ENSG00000152315;ENSG00000167700;ENSG00000125375;ENSG00000114544	KCNK13;MFSD3;DMAC2L;SLC41A3
GO:0061631	ubiquitin conjugating enzyme activity	15	-0.31597850107127	-0.887394908191339	0.596745027124774	0.722862731019655	3631	ENSG00000072401;ENSG00000078140;ENSG00000169139;ENSG00000104343	UBE2D1;UBE2K;UBE2V2;UBE2W
GO:0051219	phosphoprotein binding	17	0.311225325024583	0.889854732117647	0.598233995584989	0.722862731019655	3728	ENSG00000157978;ENSG00000106638;ENSG00000141582;ENSG00000104872;ENSG00000137074;ENSG00000026508;ENSG00000174483;ENSG00000173894	LDLRAP1;TBL2;CBX4;PIH1D1;APTX;CD44;BBS1;CBX2
GO:0005261	cation channel activity	16	0.318982632116696	0.897676609389886	0.602649006622517	0.722862731019655	399	ENSG00000072954;ENSG00000152315	TMEM38A;KCNK13
GO:0019787	ubiquitin-like protein transferase activity	103	-0.219490728211113	-0.927450903997193	0.60387323943662	0.722862731019655	2508	ENSG00000078140;ENSG00000085382;ENSG00000182325;ENSG00000101695;ENSG00000163961;ENSG00000152242;ENSG00000169018;ENSG00000005810;ENSG00000095015;ENSG00000109670;ENSG00000092871;ENSG00000175556;ENSG00000180233;ENSG00000104343;ENSG00000131263;ENSG00000138376;ENSG00000197579;ENSG00000168116;ENSG00000023445	UBE2K;HACE1;FBXL6;RNF125;RNF168;C18orf25;FEM1B;MYCBP2;MAP3K1;FBXW7;RFFL;LONRF3;ZNRF2;UBE2W;RLIM;BARD1;TOPORS;KIAA1586;BIRC3
GO:0030971	receptor tyrosine kinase binding	12	-0.339069462740419	-0.890401727776813	0.604519774011299	0.722862731019655	2337	ENSG00000154188;ENSG00000076641;ENSG00000170027;ENSG00000156299;ENSG00000169047	ANGPT1;PAG1;YWHAG;TIAM1;IRS1
GO:0005088	Ras guanyl-nucleotide exchange factor activity	21	0.293196152856101	0.907088668244654	0.606837606837607	0.722862731019655	1680	ENSG00000178038;ENSG00000171853;ENSG00000198837;ENSG00000171798	ALS2CL;TRAPPC12;DENND4B;KNDC1
GO:0004407	histone deacetylase activity	12	-0.338655104532306	-0.889313616622714	0.608286252354049	0.722862731019655	1567	ENSG00000164105;ENSG00000147099	SAP30;HDAC8
GO:0032549	ribonucleoside binding	10	-0.359051569857622	-0.886840608076064	0.612085769980507	0.722862731019655	4356	Homo_sapiens_newGene_4307;ENSG00000198513;ENSG00000013503;ENSG00000125630;ENSG00000179331	Homo_sapiens_newGene_4307;ATL1;POLR3B;POLR1B;RAB39A
GO:0016741	transferase activity, transferring one-carbon groups	36	0.256343214427433	0.908967523102474	0.614190687361419	0.722862731019655	1939	ENSG00000145002;ENSG00000186666;ENSG00000214756;ENSG00000186523;ENSG00000182199;ENSG00000118894;ENSG00000185420;ENSG00000139160;Homo_sapiens_newGene_1793	FAM86B2;BCDIN3D;CSKMT;FAM86B1;SHMT2;EEF2KMT;SMYD3;ETFBKMT;Homo_sapiens_newGene_1793
GO:0000989	transcription factor activity, transcription factor binding	13	0.329223086004437	0.883364934461012	0.614736842105263	0.722862731019655	1219	ENSG00000205795;ENSG00000266265;ENSG00000132326	CYS1;KLF14;PER2
GO:0050136	NADH dehydrogenase (quinone) activity	14	0.324409485357892	0.880779935452872	0.616379310344828	0.722862731019655	4744	ENSG00000110717;Homo_sapiens_newGene_4941;ENSG00000139180;Homo_sapiens_newGene_4944;ENSG00000184983	NDUFS8;Homo_sapiens_newGene_4941;NDUFA9;Homo_sapiens_newGene_4944;NDUFA6
GO:0001076	transcription factor activity, RNA polymerase II transcription factor binding	11	-0.350197789181641	-0.888580210402983	0.619883040935672	0.722862731019655	2672	ENSG00000005339;ENSG00000137693;ENSG00000170684;ENSG00000101057;ENSG00000136826	CREBBP;YAP1;ZNF296;MYBL2;KLF4
GO:0003743	translation initiation factor activity	44	-0.248690061498994	-0.899173843786664	0.619926199261993	0.722862731019655	893	Homo_sapiens_newGene_2853;ENSG00000173674;ENSG00000158417;ENSG00000151247	Homo_sapiens_newGene_2853;EIF1AX;EIF5B;EIF4E
GO:0000049	tRNA binding	26	0.273544239787678	0.890074560652964	0.629385964912281	0.731430527927024	1437	ENSG00000090861;ENSG00000134684;ENSG00000110619;ENSG00000196305	AARS1;YARS1;CARS1;IARS1
GO:0016810	hydrolase activity, acting on carbon-nitrogen (but not peptide) bonds	16	-0.308333046105189	-0.876467818129957	0.632058287795993	0.732079481376101	1567	ENSG00000164105;ENSG00000189007;ENSG00000163738	SAP30;ADAT2;MTHFD2L
GO:0005245	voltage-gated calcium channel activity	10	0.345472079836511	0.867406101839664	0.644171779141104	0.743622860833064	2385	ENSG00000148408;ENSG00000186815;ENSG00000162341;ENSG00000167535	CACNA1B;TPCN1;TPCN2;CACNB3
GO:0046875	ephrin receptor binding	14	-0.316266982161132	-0.864392630850293	0.648698884758364	0.744375752906141	2394	ENSG00000243364;ENSG00000143590;ENSG00000167193;ENSG00000184349;ENSG00000158092;ENSG00000137575	EFNA4;EFNA3;CRK;EFNA5;NCK1;SDCBP
GO:0016620	oxidoreductase activity, acting on the aldehyde or oxo group of donors, NAD or NADP as acceptor	10	-0.349454584710315	-0.863136502988571	0.649122807017544	0.744375752906141	1868	ENSG00000111275;ENSG00000072210;ENSG00000136010;ENSG00000128918	ALDH2;ALDH3A2;ALDH1L2;ALDH1A2
GO:0070063	RNA polymerase binding	10	-0.346035773694352	-0.854692199454412	0.662768031189084	0.757514963561607	3314	ENSG00000070047;ENSG00000179119;ENSG00000128016	PHRF1;SPTY2D1;ZFP36
GO:0017154	semaphorin receptor activity	11	-0.334203142663365	-0.847995926870686	0.668615984405458	0.761685106888489	1241	ENSG00000105976;ENSG00000136040	MET;PLXNC1
GO:0048487	beta-tubulin binding	11	-0.33224733076392	-0.843033314875966	0.674463937621832	0.765827905013228	1161	ENSG00000141376;ENSG00000096872;ENSG00000116741	BCAS3;IFT74;RGS2
GO:0019209	kinase activator activity	11	-0.326584535437892	-0.828664726558974	0.682261208576998	0.770144664721698	3108	Homo_sapiens_newGene_5322;Homo_sapiens_newGene_5138;Homo_sapiens_newGene_5270;ENSG00000173542	Homo_sapiens_newGene_5322;Homo_sapiens_newGene_5138;Homo_sapiens_newGene_5270;MOB1B
GO:0016705	oxidoreductase activity, acting on paired donors, with incorporation or reduction of molecular oxygen	18	0.289181911250661	0.847961844417929	0.682713347921225	0.770144664721698	3769	ENSG00000129521;ENSG00000111325;ENSG00000107537;ENSG00000110811;ENSG00000134716;ENSG00000181396;ENSG00000119004	EGLN3;OGFOD2;PHYH;P3H3;CYP2J2;OGFOD3;CYP20A1
GO:0044389	ubiquitin-like protein ligase binding	72	-0.224328301913218	-0.88466738523471	0.68609022556391	0.770954681990336	3108	Homo_sapiens_newGene_5322;ENSG00000151136;Homo_sapiens_newGene_5138;ENSG00000119906;Homo_sapiens_newGene_4076;ENSG00000078140;ENSG00000151893;Homo_sapiens_newGene_5270;ENSG00000174842;Homo_sapiens_newGene_4817;ENSG00000109670;ENSG00000123444;ENSG00000092871;ENSG00000144228;ENSG00000056558;ENSG00000104343;ENSG00000064300;ENSG00000178502;ENSG00000180667	Homo_sapiens_newGene_5322;BTBD11;Homo_sapiens_newGene_5138;SLF2;Homo_sapiens_newGene_4076;UBE2K;CACUL1;Homo_sapiens_newGene_5270;GLMN;Homo_sapiens_newGene_4817;FBXW7;KBTBD4;RFFL;SPOPL;TRAF1;UBE2W;NGFR;KLHL11;YOD1
GO:0042054	histone methyltransferase activity	10	-0.338452314597862	-0.835961409670878	0.690058479532164	0.770954681990336	1150	ENSG00000272333;ENSG00000112238;ENSG00000110066;ENSG00000116539;ENSG00000085276;ENSG00000178691	KMT2B;PRDM13;KMT5B;ASH1L;MECOM;SUZ12
GO:0019706	protein-cysteine S-palmitoyltransferase activity	20	0.283719611081293	0.854946617446435	0.69010989010989	0.770954681990336	3925	ENSG00000159714;ENSG00000174165;ENSG00000160446;ENSG00000204160;ENSG00000136247;ENSG00000188706;ENSG00000163812;ENSG00000171307	ZDHHC1;ZDHHC24;ZDHHC12;ZDHHC18;ZDHHC4;ZDHHC9;ZDHHC3;ZDHHC16
GO:0008757	S-adenosylmethionine-dependent methyltransferase activity	30	0.249181975906815	0.848993093846921	0.700650759219089	0.780213571782299	1939	ENSG00000145002;ENSG00000214756;ENSG00000186523;ENSG00000118894;ENSG00000185420;ENSG00000139160;Homo_sapiens_newGene_1793	FAM86B2;CSKMT;FAM86B1;EEF2KMT;SMYD3;ETFBKMT;Homo_sapiens_newGene_1793
GO:0042800	histone methyltransferase activity (H3-K4 specific)	10	-0.332979405847263	-0.822443580668624	0.703703703703704	0.781101614434948	3910	ENSG00000116539;ENSG00000099381;ENSG00000118058;ENSG00000055609	ASH1L;SETD1A;KMT2A;KMT2C
GO:0008233	peptidase activity	43	-0.237205068469158	-0.852589327466774	0.706099815157117	0.781257236208816	2326	ENSG00000162402;ENSG00000264522;ENSG00000019995;ENSG00000154124;ENSG00000146281;ENSG00000156218;ENSG00000163635;ENSG00000079387;ENSG00000170185;ENSG00000084073;ENSG00000138134;ENSG00000103642;ENSG00000180667	USP24;OTUD7B;ZRANB1;OTULIN;PM20D2;ADAMTSL3;ATXN7;SENP1;USP38;ZMPSTE24;STAMBPL1;LACTB;YOD1
GO:0004222	metalloendopeptidase activity	52	0.222232614161713	0.857074278937359	0.713062098501071	0.786447973204332	978	ENSG00000166670;ENSG00000073670;ENSG00000196611;ENSG00000102996;ENSG00000166106;ENSG00000140740;Homo_sapiens_newGene_4354	MMP10;ADAM11;MMP1;MMP15;ADAMTS15;UQCRC2;Homo_sapiens_newGene_4354
GO:0016772	transferase activity, transferring phosphorus-containing groups	72	-0.218361726724138	-0.86113743191936	0.721804511278195	0.793562854504683	1222	ENSG00000095015;ENSG00000081026;ENSG00000169047;ENSG00000150672;ENSG00000196449;ENSG00000111790;ENSG00000275342;ENSG00000139163;ENSG00000156136;ENSG00000078177;ENSG00000164430	MAP3K1;MAGI3;IRS1;DLG2;YRDC;FGFR1OP2;PRAG1;ETNK1;DCK;N4BP2;CGAS
GO:0031624	ubiquitin conjugating enzyme binding	11	-0.313083744801582	-0.794408269908426	0.732943469785575	0.803259165754344	2092	ENSG00000109184;ENSG00000175556	DCUN1D4;LONRF3
GO:0016301	kinase activity	138	0.197005597320915	0.893506823843069	0.743303571428571	0.811366845583029	3508	ENSG00000137825;ENSG00000171450;ENSG00000162526;ENSG00000166548;ENSG00000167363;ENSG00000178607;ENSG00000100889;ENSG00000141503;ENSG00000147883;Homo_sapiens_newGene_5427;ENSG00000100711;ENSG00000106733;ENSG00000181929;ENSG00000082458;ENSG00000086015;ENSG00000188191;ENSG00000065534;ENSG00000133597;ENSG00000119487;ENSG00000171219;ENSG00000068745;ENSG00000137802;ENSG00000136425;ENSG00000068120;ENSG0…	ITPKA;CDK5R2;TSSK3;TK2;FN3K;ERN1;PCK2;MINK1;CDKN2B;Homo_sapiens_newGene_5427;ZFYVE21;NMRK1;PRKAG1;DLG3;MAST2;PRKAR1B;MYLK;ADCK2;MAPKAP1;CDC42BPG;IP6K2;MAPKBP1;CIB2;COASY;PINK1;ULK3;Homo_sapiens_newGene_4182;HYKK;ITPKB;DTYMK;PKIG;NPRL2;Homo_sapiens_newGene_4435;DMPK;MAP3K6;PACSIN3;PRKAB2;TAB1;SCRIB;STK11IP;EFNB3;MPP1;CINP
GO:0030215	semaphorin receptor binding	15	-0.282576956590094	-0.793589917035828	0.74502712477396	0.811366845583029	1600	ENSG00000075213;ENSG00000075223	SEMA3A;SEMA3C
GO:0000287	magnesium ion binding	75	0.205914451625188	0.855450735852592	0.748953974895398	0.813086479922738	2317	ENSG00000178093;ENSG00000162526;ENSG00000138413;ENSG00000178607;ENSG00000182054;ENSG00000161542;Homo_sapiens_newGene_3659;ENSG00000086015;ENSG00000286905;ENSG00000135821;ENSG00000249915;ENSG00000105135;ENSG00000054793;ENSG00000171219;ENSG00000162302;ENSG00000158828	TSSK6;TSSK3;IDH1;ERN1;IDH2;PRPSAP1;Homo_sapiens_newGene_3659;MAST2;ENSG00000286905;GLUL;PDCD6;ILVBL;ATP9A;CDC42BPG;RPS6KA4;PINK1
GO:0004620	phospholipase activity	12	0.301862062147173	0.788095137880879	0.75796178343949	0.820294166946028	1459	ENSG00000163686;ENSG00000243708;ENSG00000105499	ABHD6;PLA2G4B;PLA2G4C
GO:0045296	cadherin binding	11	0.29335501548492	0.762987014577724	0.76278118609407	0.82268135942498	2843	ENSG00000125449;ENSG00000119326;ENSG00000173801;ENSG00000117335	ARMC7;CTNNAL1;JUP;CD46
GO:1902936	phosphatidylinositol bisphosphate binding	15	-0.279160477052181	-0.783995066324133	0.764918625678119	0.82268135942498	1759	ENSG00000157107;ENSG00000105963	FCHO2;ADAP1
GO:0004298	threonine-type endopeptidase activity	18	-0.270707543670421	-0.788941390753505	0.774311926605505	0.827643352349614	2622	ENSG00000089123;ENSG00000100902;ENSG00000100567;ENSG00000256646	TASP1;PSMA6;PSMA3;ENSG00000256646
GO:0019894	kinesin binding	18	-0.271067202828161	-0.78998956987795	0.774311926605505	0.827643352349614	3108	Homo_sapiens_newGene_5322;Homo_sapiens_newGene_5138;ENSG00000075945;Homo_sapiens_newGene_5270;ENSG00000213024;ENSG00000126777	Homo_sapiens_newGene_5322;Homo_sapiens_newGene_5138;KIFAP3;Homo_sapiens_newGene_5270;NUP62;KTN1
GO:0004860	protein kinase inhibitor activity	11	0.290075409529164	0.754457087952685	0.777096114519427	0.828063551989932	1109	ENSG00000162545;ENSG00000160233	CAMK2N1;LRRC3
GO:0048365	Rac GTPase binding	17	-0.269613142003689	-0.780761045517383	0.781420765027322	0.830117635434256	2291	ENSG00000196369;ENSG00000156299;ENSG00000171943	SRGAP2B;TIAM1;SRGAP2C
GO:0047485	protein N-terminus binding	29	-0.241914724197673	-0.794908388296545	0.785454545454545	0.831734564034573	3108	ENSG00000114209;Homo_sapiens_newGene_5322;Homo_sapiens_newGene_5138;Homo_sapiens_newGene_5270;ENSG00000106089;Homo_sapiens_newGene_5032;ENSG00000177565;ENSG00000149308	PDCD10;Homo_sapiens_newGene_5322;Homo_sapiens_newGene_5138;Homo_sapiens_newGene_5270;STX1A;Homo_sapiens_newGene_5032;TBL1XR1;NPAT
GO:0032947	protein complex scaffold activity	18	0.259872865821466	0.762019566379913	0.787746170678337	0.831734564034573	2556	ENSG00000157978;ENSG00000150054;ENSG00000100726;ENSG00000251322	LDLRAP1;MPP7;TELO2;SHANK3
GO:0008168	methyltransferase activity	71	0.203922647005118	0.834973758142136	0.8	0.841523990699641	2009	ENSG00000145002;ENSG00000186666;ENSG00000214756;ENSG00000186523;ENSG00000168806;ENSG00000118894;ENSG00000286192;ENSG00000146834;ENSG00000185420;ENSG00000139160;Homo_sapiens_newGene_1793;Homo_sapiens_newGene_6196;ENSG00000005194	FAM86B2;BCDIN3D;CSKMT;FAM86B1;LCMT2;EEF2KMT;ENSG00000286192;MEPCE;SMYD3;ETFBKMT;Homo_sapiens_newGene_1793;Homo_sapiens_newGene_6196;CIAPIN1
GO:0003951	NAD+ kinase activity	13	0.280252481259302	0.751967967206355	0.802105263157895	0.841523990699641	1612	ENSG00000100422;ENSG00000145214;ENSG00000077044	CERK;DGKQ;DGKD
GO:0009982	pseudouridine synthase activity	11	0.279782202051346	0.727685486209497	0.805725971370143	0.841523990699641	2447	ENSG00000166133;ENSG00000165526;ENSG00000156990	RPUSD2;RPUSD4;RPUSD3
GO:0016740	transferase activity	306	-0.181927090322715	-0.890181963867048	0.806737588652482	0.841523990699641	2589	ENSG00000136932;ENSG00000076321;ENSG00000078140;ENSG00000151233;ENSG00000037474;ENSG00000005339;ENSG00000085382;ENSG00000100393;ENSG00000198964;ENSG00000182325;ENSG00000145388;ENSG00000165389;ENSG00000101695;ENSG00000059588;ENSG00000163961;ENSG00000171155;ENSG00000164494;Homo_sapiens_newGene_4255;ENSG00000152242;ENSG00000169018;ENSG00000005810;ENSG00000009954;ENSG00000122863;ENSG00000095015;ENSG0…	TRMO;KLHL20;UBE2K;GXYLT1;NSUN2;CREBBP;HACE1;EP300;SGMS1;FBXL6;METTL14;SPTSSA;RNF125;TARBP1;RNF168;C1GALT1C1;PDSS2;Homo_sapiens_newGene_4255;C18orf25;FEM1B;MYCBP2;BAZ1B;CHST3;MAP3K1;BMT2;FBXW7;VCPKMT;EEF1AKMT3;RFFL;PGGT1B;MAGI3;IRS1;MECOM;Homo_sapiens_newGene_4092;DLG2;ZDHHC21;LONRF3;ZNRF2;SUZ12;YRDC;FGFR1OP2;CDKAL1;PRAG1;FAM98B;UBE2W;RLIM;ETNK1;POGLUT3;BARD1;CARNMT1;DCK;TOPORS;FAM98A;N4BP2;GDAP1;…
GO:0019888	protein phosphatase regulator activity	27	-0.243104493296855	-0.774744201700629	0.811567164179104	0.844019589109927	3141	ENSG00000158615;ENSG00000154001;ENSG00000119698;ENSG00000156475;ENSG00000087074;ENSG00000163605	PPP1R15B;PPP2R5E;PPP4R4;PPP2R2B;PPP1R15A;PPP4R2
GO:0035091	phosphatidylinositol binding	64	-0.208719570966619	-0.811997544472178	0.814471243042672	0.844503747119568	2164	ENSG00000116903;ENSG00000104205;ENSG00000187231;ENSG00000178996;Homo_sapiens_newGene_4147;ENSG00000004777;ENSG00000104497;ENSG00000168297;ENSG00000157107;ENSG00000086300;ENSG00000102189	EXOC8;SGK3;SESTD1;SNX18;Homo_sapiens_newGene_4147;ARHGAP33;SNX16;PXK;FCHO2;SNX10;EEA1
GO:0001158	enhancer sequence-specific DNA binding	10	0.290577886791518	0.729578587600815	0.81799591002045	0.845625914586404	1726	ENSG00000132326;ENSG00000137203	PER2;TFAP2A
GO:0005102	receptor binding	164	-0.186153183398191	-0.846919944291371	0.827027027027027	0.845625914586404	3335	ENSG00000091409;ENSG00000087191;ENSG00000164136;ENSG00000204842;ENSG00000141376;ENSG00000158458;Homo_sapiens_newGene_5182;ENSG00000164823;ENSG00000118454;ENSG00000135324;Homo_sapiens_newGene_5322;ENSG00000161914;ENSG00000091136;Homo_sapiens_newGene_5138;ENSG00000115808;ENSG00000137218;ENSG00000196569;ENSG00000076641;ENSG00000005339;Homo_sapiens_newGene_5270;ENSG00000100393;ENSG00000174842;ENSG000…	ITGA6;PSMC5;IL15;ATXN2;BCAS3;NRG2;Homo_sapiens_newGene_5182;OSGIN2;ANKRD13C;MRAP2;Homo_sapiens_newGene_5322;ZNF653;LAMB1;Homo_sapiens_newGene_5138;STRN;FRS3;LAMA2;PAG1;CREBBP;Homo_sapiens_newGene_5270;EP300;GLMN;YWHAG;Homo_sapiens_newGene_4959;FEM1B;GBA;JMJD1C;MAGI3;IRS1;TRAF1;DLG2;PDCL3;HOMER1;WNT7B;KDM3A;Homo_sapiens_newGene_4089;NRIP1;SACS;UTRN;CLCF1;LIF;NGFR;COL16A1;CD2AP;ARRDC3
GO:0004519	endonuclease activity	31	-0.232441906946912	-0.776104358167569	0.827272727272727	0.845625914586404	2855	ENSG00000152457;ENSG00000101773;ENSG00000157036;ENSG00000147592;ENSG00000124787;ENSG00000020922;ENSG00000163874;ENSG00000078177;ENSG00000179598	DCLRE1C;RBBP8;EXOG;LACTB2;RPP40;MRE11;ZC3H12A;N4BP2;PLD6
GO:0019207	kinase regulator activity	22	-0.248251740326224	-0.753627519266883	0.82824427480916	0.845625914586404	3411	ENSG00000106211;ENSG00000176994;ENSG00000023516;Homo_sapiens_newGene_5182;Homo_sapiens_newGene_5322;Homo_sapiens_newGene_5138;Homo_sapiens_newGene_5270;ENSG00000173542;ENSG00000170027;ENSG00000136826	HSPB1;SMCR8;AKAP11;Homo_sapiens_newGene_5182;Homo_sapiens_newGene_5322;Homo_sapiens_newGene_5138;Homo_sapiens_newGene_5270;MOB1B;YWHAG;KLF4
GO:0008237	metallopeptidase activity	23	0.239765797030813	0.765162603737732	0.830543933054393	0.845625914586404	3955	ENSG00000133313;ENSG00000111144;Homo_sapiens_newGene_4019;ENSG00000027001;Homo_sapiens_newGene_4769;ENSG00000172901;ENSG00000176393;ENSG00000172878;ENSG00000084693;ENSG00000123992	CNDP2;LTA4H;Homo_sapiens_newGene_4019;MIPEP;Homo_sapiens_newGene_4769;LVRN;RNPEP;METAP1D;AGBL5;DNPEP
GO:0016746	transferase activity, transferring acyl groups	33	-0.229784379944898	-0.774261087946083	0.83302752293578	0.845625914586404	2498	ENSG00000137992;ENSG00000005339;ENSG00000100393;ENSG00000110435;ENSG00000165389;ENSG00000167306;Homo_sapiens_newGene_4092;ENSG00000175893;ENSG00000164134;ENSG00000171320	DBT;CREBBP;EP300;PDHX;SPTSSA;MYO5B;Homo_sapiens_newGene_4092;ZDHHC21;NAA15;ESCO2
GO:0005096	GTPase activator activity	151	-0.186095681414342	-0.836846093029159	0.837251356238698	0.845625914586404	2926	ENSG00000150760;ENSG00000017797;ENSG00000089639;ENSG00000067208;ENSG00000164506;ENSG00000109756;ENSG00000204172;ENSG00000173744;ENSG00000114331;ENSG00000084070;ENSG00000145715;ENSG00000099992;ENSG00000174373;Homo_sapiens_newGene_4777;ENSG00000196369;ENSG00000153317;ENSG00000171943;ENSG00000102218;ENSG00000029725;ENSG00000100092;ENSG00000106069;ENSG00000136111;ENSG00000164741;ENSG00000188419;Homo_…	DOCK1;RALBP1;GMIP;EVI5;STXBP5;RAPGEF2;AGAP9;AGFG1;ACAP2;SMAP2;RASA1;TBC1D10A;RALGAPA1;Homo_sapiens_newGene_4777;SRGAP2B;ASAP1;SRGAP2C;RP2;RABEP1;SH3BP1;CHN2;TBC1D4;DLC1;CHM;Homo_sapiens_newGene_4324;AGAP6;RGS2;TBC1D15;CDC42EP3;RGS17;CHML;ECT2;ARAP2;ADAP1
GO:0043022	ribosome binding	27	0.229687007057712	0.759234563170731	0.84549356223176	0.845625914586404	3012	ENSG00000261582;ENSG00000044574;ENSG00000170473;ENSG00000138430;ENSG00000050426;ENSG00000167658;ENSG00000154059;ENSG00000167962;ENSG00000089154;ENSG00000065665	ENSG00000261582;HSPA5;PYM1;OLA1;LETMD1;EEF2;IMPACT;ZNF598;GCN1;SEC61A2
GO:0042626	ATPase activity, coupled to transmembrane movement of substances	26	-0.234700649249127	-0.744870941807543	0.84981684981685	0.845625914586404	3272	ENSG00000100554;ENSG00000115657;ENSG00000023839;ENSG00000124172;ENSG00000173208;ENSG00000135776;ENSG00000114770;ENSG00000118777;ENSG00000085563;ENSG00000165029;ENSG00000069431	ATP6V1D;ABCB6;ABCC2;ATP5F1E;ABCD2;ABCB10;ABCC5;ABCG2;ABCB1;ABCA1;ABCC9
GO:0009055	electron carrier activity	26	0.236768592419951	0.770411766075514	0.850877192982456	0.845625914586404	4461	ENSG00000197763;ENSG00000148334;ENSG00000124588;ENSG00000167807;Homo_sapiens_newGene_4968;ENSG00000138356;ENSG00000108010;ENSG00000117118;ENSG00000179091	TXNRD3;PTGES2;NQO2;ENSG00000167807;Homo_sapiens_newGene_4968;AOX1;GLRX3;SDHB;CYC1
GO:0004722	protein serine/threonine phosphatase activity	26	-0.233910490915718	-0.742363211284144	0.853479853479853	0.845625914586404	3187	ENSG00000138032;ENSG00000213639;ENSG00000170836;ENSG00000100614;ENSG00000164951;ENSG00000163590	PPM1B;PPP1CB;PPM1D;PPM1A;PDP1;PPM1L
GO:0016796	exonuclease activity, active with either ribo- or deoxyribonucleic acids and producing 5'-phosphomonoesters	10	-0.276868753687208	-0.683852890476404	0.859649122807018	0.845625914586404	2708	ENSG00000107371;ENSG00000174840	EXOSC3;PDE12
GO:0048306	calcium-dependent protein binding	11	-0.274356213170981	-0.696142320585546	0.859649122807018	0.845625914586404	2571	ENSG00000106089;ENSG00000067715	STX1A;SYT1
GO:0044390	ubiquitin-like protein conjugating enzyme binding	12	-0.266622745888749	-0.700155512930068	0.860640301318267	0.845625914586404	2092	ENSG00000109184;ENSG00000175556	DCUN1D4;LONRF3
GO:0008373	sialyltransferase activity	10	0.281050608601313	0.705657640819764	0.860940695296524	0.845625914586404	2543	ENSG00000073849;ENSG00000136840;ENSG00000160408;ENSG00000101638	ST6GAL1;ST6GALNAC4;ST6GALNAC6;ST8SIA5
GO:0018024	histone-lysine N-methyltransferase activity	20	-0.239635636725918	-0.720843334760878	0.864716636197441	0.845625914586404	4126	ENSG00000116539;ENSG00000147548;ENSG00000183955;ENSG00000106462;ENSG00000136169;ENSG00000152455;ENSG00000085276	ASH1L;NSD3;KMT5A;EZH2;SETDB2;SUV39H2;MECOM
GO:0035064	methylated histone binding	18	-0.244262127606476	-0.711869717590437	0.86605504587156	0.845625914586404	803	ENSG00000178691;ENSG00000276043	SUZ12;UHRF1
GO:0008408	3'-5' exonuclease activity	14	-0.260316789947176	-0.711474569300129	0.866171003717472	0.845625914586404	4240	ENSG00000169621;ENSG00000081177;ENSG00000107371;ENSG00000020922;ENSG00000174840	APLF;EXD2;EXOSC3;MRE11;PDE12
GO:0051537	2 iron, 2 sulfur cluster binding	14	0.261371271295726	0.709629594236782	0.866379310344828	0.845625914586404	4212	ENSG00000277972;ENSG00000169021;ENSG00000167807;ENSG00000183773;ENSG00000138356;ENSG00000117118	CISD3;UQCRFS1;ENSG00000167807;AIFM3;AOX1;SDHB
GO:0004364	glutathione transferase activity	11	-0.268957759795674	-0.682444464733029	0.873294346978557	0.845625914586404	317	ENSG00000104381	GDAP1
GO:0031267	small GTPase binding	91	-0.19073532887451	-0.788634944980963	0.88021778584392	0.845625914586404	3468	ENSG00000156232;ENSG00000068354;ENSG00000132661;ENSG00000113597;ENSG00000104093;ENSG00000150773;ENSG00000164506;ENSG00000137218;Homo_sapiens_newGene_4519;ENSG00000107560;ENSG00000085382;ENSG00000099992;ENSG00000196369;ENSG00000116903;ENSG00000137145;ENSG00000005810;ENSG00000171943;ENSG00000153339;Homo_sapiens_newGene_7006;ENSG00000136111;ENSG00000169047;ENSG00000121749;Homo_sapiens_newGene_6997;E…	WHAMM;TBC1D25;NXT1;TRAPPC13;DMXL2;PIH1D2;STXBP5;FRS3;Homo_sapiens_newGene_4519;RAB11FIP2;HACE1;TBC1D10A;SRGAP2B;EXOC8;DENND4C;MYCBP2;SRGAP2C;TRAPPC8;Homo_sapiens_newGene_7006;TBC1D4;IRS1;TBC1D15;Homo_sapiens_newGene_6997;NGFR;CDC42EP3;Homo_sapiens_newGene_4555;ERRFI1
GO:0031625	ubiquitin protein ligase binding	89	-0.192659181747645	-0.791419656418887	0.881700554528651	0.845625914586404	2965	ENSG00000116161;ENSG00000151136;Homo_sapiens_newGene_5138;ENSG00000119906;Homo_sapiens_newGene_4076;ENSG00000078140;ENSG00000151893;Homo_sapiens_newGene_5270;ENSG00000174842;Homo_sapiens_newGene_4124;Homo_sapiens_newGene_4817;ENSG00000109670;ENSG00000123444;ENSG00000092871;ENSG00000144228;ENSG00000166266;ENSG00000056558;ENSG00000104343;ENSG00000064300;ENSG00000178502;ENSG00000158290;ENSG000001806…	CACYBP;BTBD11;Homo_sapiens_newGene_5138;SLF2;Homo_sapiens_newGene_4076;UBE2K;CACUL1;Homo_sapiens_newGene_5270;GLMN;Homo_sapiens_newGene_4124;Homo_sapiens_newGene_4817;FBXW7;KBTBD4;RFFL;SPOPL;CUL5;TRAF1;UBE2W;NGFR;KLHL11;CUL4B;YOD1
GO:0070006	metalloaminopeptidase activity	11	-0.262712823357674	-0.66659877094096	0.883040935672515	0.845625914586404	2260	ENSG00000111142;ENSG00000164307;ENSG00000138792;ENSG00000164308	METAP2;ERAP1;ENPEP;ERAP2
GO:0051015	actin filament binding	71	0.192991997297599	0.790217543963568	0.888172043010753	0.845625914586404	2723	ENSG00000149591;ENSG00000106789;ENSG00000154143;ENSG00000103647;ENSG00000172725;ENSG00000101605;ENSG00000126878;Homo_sapiens_newGene_4458;ENSG00000119326;ENSG00000167658;ENSG00000177731;ENSG00000072110;ENSG00000131018;Homo_sapiens_newGene_4166;ENSG00000177106	TAGLN;CORO2A;PANX3;CORO2B;CORO1B;MYOM1;AIF1L;Homo_sapiens_newGene_4458;CTNNAL1;EEF2;FLII;ACTN1;SYNE1;Homo_sapiens_newGene_4166;EPS8L2
GO:0003727	single-stranded RNA binding	12	-0.254513355621646	-0.668356064141585	0.888888888888889	0.845625914586404	4310	ENSG00000152778;Homo_sapiens_newGene_4815;ENSG00000147592;ENSG00000115844	IFIT5;Homo_sapiens_newGene_4815;LACTB2;DLX2
GO:0017069	snRNA binding	10	-0.265443334788669	-0.655632639420207	0.888888888888889	0.845625914586404	1340	ENSG00000114503;ENSG00000082516;ENSG00000089682	NCBP2;GEMIN5;RBM41
GO:0031418	L-ascorbic acid binding	13	0.251108575904386	0.673769611324846	0.890526315789474	0.845625914586404	3436	ENSG00000117385;ENSG00000111325;ENSG00000072682;ENSG00000110811;ENSG00000181396;ENSG00000269858	P3H1;OGFOD2;P4HA2;P3H3;OGFOD3;EGLN2
GO:0003950	NAD+ ADP-ribosyltransferase activity	17	-0.235866255105524	-0.683034894255782	0.892531876138434	0.845625914586404	1030	ENSG00000107854;ENSG00000102699;ENSG00000105939;ENSG00000163659	TNKS2;PARP4;ZC3HAV1;TIPARP
GO:0046873	metal ion transmembrane transporter activity	19	0.229453365061018	0.685089737142135	0.898047722342733	0.845625914586404	936	ENSG00000152315;ENSG00000165915	KCNK13;SLC39A13
GO:0003779	actin binding	137	0.180132080355692	0.818614709693368	0.898454746136865	0.845625914586404	1603	ENSG00000136068;ENSG00000163995;ENSG00000165959;ENSG00000188677;ENSG00000176658;ENSG00000173898;ENSG00000133816;ENSG00000130787;ENSG00000133454;ENSG00000172725;ENSG00000070182;ENSG00000135596;ENSG00000078018;ENSG00000101605;ENSG00000173210;ENSG00000104142;Homo_sapiens_newGene_4458;ENSG00000197879	FLNB;ABLIM2;CLMN;PARVB;MYO1D;SPTBN2;MICAL2;HIP1R;MYO18B;CORO1B;SPTB;MICAL1;MAP2;MYOM1;ABLIM3;VPS18;Homo_sapiens_newGene_4458;MYO1C
GO:0005044	scavenger receptor activity	14	0.245393453284197	0.666249415320784	0.898706896551724	0.845625914586404	10457	ENSG00000134013;ENSG00000115318;ENSG00000197594;ENSG00000179954;ENSG00000164099;ENSG00000146700;ENSG00000244486;ENSG00000161921;ENSG00000137338;ENSG00000108679;ENSG00000168077;ENSG00000187908;ENSG00000138760;ENSG00000177675	LOXL2;LOXL3;ENPP1;SSC5D;PRSS12;SSC4D;SCARF2;CXCL16;PGBD1;LGALS3BP;SCARA3;DMBT1;SCARB2;CD163L1
GO:0005484	SNAP receptor activity	19	-0.227723491969914	-0.670870918621657	0.900184842883549	0.845625914586404	2624	ENSG00000135823;ENSG00000106089;ENSG00000135604	STX6;STX1A;STX11
GO:0070011	peptidase activity, acting on L-amino acid peptides	34	0.206623958228097	0.722982568138394	0.901565995525727	0.845625914586404	666	ENSG00000171853;ENSG00000103811;ENSG00000166106;ENSG00000156521	TRAPPC12;CTSH;ADAMTS15;TYSND1
GO:0035326	enhancer binding	11	0.24724855844262	0.643068737559998	0.901840490797546	0.845625914586404	1726	ENSG00000132326;ENSG00000137203	PER2;TFAP2A
GO:0060589	nucleoside-triphosphatase regulator activity	52	-0.200392432059488	-0.747824551893826	0.904672897196262	0.845625914586404	2425	ENSG00000099992;ENSG00000196369;ENSG00000052795;ENSG00000171943;ENSG00000136111;ENSG00000121749;ENSG00000163171;ENSG00000091844;ENSG00000105821	TBC1D10A;SRGAP2B;FNIP2;SRGAP2C;TBC1D4;TBC1D15;CDC42EP3;RGS17;DNAJC2
GO:0003774	motor activity	27	-0.219168594497842	-0.698463428130624	0.908582089552239	0.845625914586404	2828	ENSG00000143375;ENSG00000167306;Homo_sapiens_newGene_4959;ENSG00000128849;ENSG00000128833;ENSG00000144821	CGN;MYO5B;Homo_sapiens_newGene_4959;CGNL1;MYO5C;MYH15
GO:0005164	tumor necrosis factor receptor binding	12	0.247933269818779	0.64729897845799	0.908704883227176	0.845625914586404	417	ENSG00000125726	CD70
GO:0030695	GTPase regulator activity	52	0.190144153309447	0.733320191127579	0.918629550321199	0.845625914586404	5280	ENSG00000125875;ENSG00000164050;ENSG00000139835;ENSG00000104946;ENSG00000204634;ENSG00000148908;Homo_sapiens_newGene_4722;ENSG00000197622;ENSG00000167291;Homo_sapiens_newGene_4628;ENSG00000145979;ENSG00000198863;ENSG00000188277;ENSG00000054611;ENSG00000131899;ENSG00000177963;ENSG00000143248;ENSG00000114993;ENSG00000159788;ENSG00000132405;ENSG00000138835;ENSG00000103423;ENSG00000128283;ENSG0000016…	TBC1D20;PLXNB1;GRTP1;TBC1D17;TBC1D8;RGS10;Homo_sapiens_newGene_4722;CDC42SE1;TBC1D16;Homo_sapiens_newGene_4628;TBC1D7;RUNDC1;C15orf62;TBC1D22A;LLGL1;RIC8A;RGS5;RTKN;RGS12;TBC1D14;RGS3;DNAJA3;CDC42EP1;GPSM1;TBC1D2B;ARL2BP;Homo_sapiens_newGene_4063;TBC1D10B;LARS1
GO:0017016	Ras GTPase binding	89	-0.186022347531275	-0.764156377256261	0.918669131238447	0.845625914586404	3667	ENSG00000010017;ENSG00000198853;ENSG00000156232;ENSG00000068354;ENSG00000132661;ENSG00000113597;ENSG00000104093;ENSG00000150773;ENSG00000164506;ENSG00000137218;Homo_sapiens_newGene_4519;ENSG00000107560;ENSG00000085382;ENSG00000099992;ENSG00000196369;ENSG00000116903;ENSG00000137145;ENSG00000005810;ENSG00000171943;ENSG00000153339;Homo_sapiens_newGene_7006;ENSG00000136111;ENSG00000169047;ENSG0000012…	RANBP9;RUSC2;WHAMM;TBC1D25;NXT1;TRAPPC13;DMXL2;PIH1D2;STXBP5;FRS3;Homo_sapiens_newGene_4519;RAB11FIP2;HACE1;TBC1D10A;SRGAP2B;EXOC8;DENND4C;MYCBP2;SRGAP2C;TRAPPC8;Homo_sapiens_newGene_7006;TBC1D4;IRS1;TBC1D15;Homo_sapiens_newGene_6997;NGFR;CDC42EP3;Homo_sapiens_newGene_4555
GO:0031683	G-protein beta/gamma-subunit complex binding	12	0.237758641079208	0.620735271238997	0.91932059447983	0.845625914586404	4147	ENSG00000087258;ENSG00000146535;ENSG00000128266;ENSG00000141404;ENSG00000114353	GNAO1;GNA12;GNAZ;GNAL;GNAI2
GO:0008047	enzyme activator activity	70	-0.18591707515537	-0.730028560494208	0.919925512104283	0.845625914586404	3331	ENSG00000141376;ENSG00000163710;ENSG00000171700;Homo_sapiens_newGene_5182;Homo_sapiens_newGene_5322;ENSG00000164506;Homo_sapiens_newGene_5138;Homo_sapiens_newGene_5270;ENSG00000173542;ENSG00000099992;ENSG00000035928;ENSG00000196369;ENSG00000171943;ENSG00000136111;Homo_sapiens_newGene_4089;ENSG00000087074;ENSG00000121749;ENSG00000163171;ENSG00000091844;ENSG00000105821	BCAS3;PCOLCE2;RGS19;Homo_sapiens_newGene_5182;Homo_sapiens_newGene_5322;STXBP5;Homo_sapiens_newGene_5138;Homo_sapiens_newGene_5270;MOB1B;TBC1D10A;RFC1;SRGAP2B;SRGAP2C;TBC1D4;Homo_sapiens_newGene_4089;PPP1R15A;TBC1D15;CDC42EP3;RGS17;DNAJC2
GO:0020037	heme binding	33	0.197713324988478	0.690075768635627	0.921225382932166	0.845625914586404	1439	ENSG00000128191;ENSG00000051523;ENSG00000139531;ENSG00000198804;ENSG00000106258	DGCR8;CYBA;SUOX;MT-CO1;CYP3A5
GO:0004707	MAP kinase activity	11	-0.24873573183066	-0.63113376426882	0.923976608187134	0.845625914586404	10411	ENSG00000156711;ENSG00000185386;ENSG00000112062;ENSG00000188130;ENSG00000087095;ENSG00000100030;ENSG00000166484;ENSG00000069956;ENSG00000050748;ENSG00000107643	MAPK13;MAPK11;MAPK14;MAPK12;NLK;MAPK1;MAPK7;MAPK6;MAPK9;MAPK8
GO:0043021	ribonucleoprotein complex binding	22	-0.21853731038834	-0.663422261929754	0.927480916030534	0.845625914586404	3618	ENSG00000175216;ENSG00000132740;ENSG00000162972;ENSG00000082516;ENSG00000163874;ENSG00000164134	CKAP5;IGHMBP2;MAIP1;GEMIN5;ZC3H12A;NAA15
GO:1901681	sulfur compound binding	14	-0.236475970690984	-0.646314974271687	0.927509293680297	0.845625914586404	3163	ENSG00000163710;ENSG00000058085;ENSG00000091986;ENSG00000167635;ENSG00000164603	PCOLCE2;LAMC2;CCDC80;ZNF146;BMT2
GO:0030295	protein kinase activator activity	11	-0.244143857647574	-0.619482495603517	0.927875243664717	0.845625914586404	3108	Homo_sapiens_newGene_5322;Homo_sapiens_newGene_5138;Homo_sapiens_newGene_5270	Homo_sapiens_newGene_5322;Homo_sapiens_newGene_5138;Homo_sapiens_newGene_5270
GO:0051020	GTPase binding	99	-0.178232062722347	-0.742908867543212	0.932604735883424	0.847705368436653	3468	ENSG00000156232;ENSG00000068354;ENSG00000132661;ENSG00000113597;ENSG00000104093;ENSG00000150773;ENSG00000164506;ENSG00000137218;Homo_sapiens_newGene_4519;ENSG00000217128;ENSG00000107560;ENSG00000085382;ENSG00000099992;ENSG00000196369;ENSG00000116903;ENSG00000137145;ENSG00000005810;ENSG00000171943;ENSG00000153339;Homo_sapiens_newGene_7006;ENSG00000136111;ENSG00000169047;ENSG00000121749;Homo_sapien…	WHAMM;TBC1D25;NXT1;TRAPPC13;DMXL2;PIH1D2;STXBP5;FRS3;Homo_sapiens_newGene_4519;FNIP1;RAB11FIP2;HACE1;TBC1D10A;SRGAP2B;EXOC8;DENND4C;MYCBP2;SRGAP2C;TRAPPC8;Homo_sapiens_newGene_7006;TBC1D4;IRS1;TBC1D15;Homo_sapiens_newGene_6997;NGFR;CDC42EP3;Homo_sapiens_newGene_4555;ATG14
GO:0004553	hydrolase activity, hydrolyzing O-glycosyl compounds	17	-0.222512927980086	-0.644365571350706	0.936247723132969	0.848788925077836	3442	ENSG00000198408;ENSG00000103888;Homo_sapiens_newGene_2174;Homo_sapiens_newGene_5015	OGA;CEMIP;Homo_sapiens_newGene_2174;Homo_sapiens_newGene_5015
GO:0016758	transferase activity, transferring hexosyl groups	20	0.208201699793206	0.627384685557735	0.947252747252747	0.855500125199838	3034	ENSG00000139044;ENSG00000182272;ENSG00000060642;ENSG00000143315;ENSG00000161013	B4GALNT3;B4GALNT4;PIGV;PIGM;MGAT4B
GO:0008536	Ran GTPase binding	26	-0.198669270268316	-0.630517925393118	0.948717948717949	0.855500125199838	11107	ENSG00000124571;ENSG00000137040;ENSG00000196497;ENSG00000105576;ENSG00000117408;ENSG00000108424;Homo_sapiens_newGene_3971;ENSG00000141084;ENSG00000205339;ENSG00000184575;ENSG00000099901;ENSG00000100401;ENSG00000108961;ENSG00000204764;ENSG00000102898;ENSG00000130227;ENSG00000124207;ENSG00000169180;ENSG00000010017;ENSG00000086200;ENSG00000132661;ENSG00000083312;ENSG00000005810;ENSG00000133704	XPO5;RANBP6;IPO4;TNPO2;IPO13;KPNB1;Homo_sapiens_newGene_3971;RANBP10;IPO7;XPOT;RANBP1;RANGAP1;RANGRF;RANBP17;NUTF2;XPO7;CSE1L;XPO6;RANBP9;IPO11;NXT1;TNPO1;MYCBP2;IPO8
GO:0016773	phosphotransferase activity, alcohol group as acceptor	55	0.18385598691275	0.71372401844611	0.952991452991453	0.855500125199838	3092	ENSG00000162526;ENSG00000178607;ENSG00000100711;ENSG00000106733;ENSG00000086015;ENSG00000065534;ENSG00000171219;ENSG00000068120;ENSG00000158828;ENSG00000140474;ENSG00000188266;ENSG00000114388;Homo_sapiens_newGene_4435;ENSG00000104936;ENSG00000142733	TSSK3;ERN1;ZFYVE21;NMRK1;MAST2;MYLK;CDC42BPG;COASY;PINK1;ULK3;HYKK;NPRL2;Homo_sapiens_newGene_4435;DMPK;MAP3K6
GO:0030374	ligand-dependent nuclear receptor transcription coactivator activity	14	-0.219422975782941	-0.599707253694236	0.953531598513011	0.855500125199838	4006	ENSG00000124151;ENSG00000084676;ENSG00000140396;ENSG00000125686;ENSG00000156384	NCOA3;NCOA1;NCOA2;MED1;SFR1
GO:0003746	translation elongation factor activity	30	-0.189670568866516	-0.626046317896619	0.957486136783734	0.856828339458312	4115	ENSG00000161980;ENSG00000118985;ENSG00000253626;ENSG00000132507;Homo_sapiens_newGene_4062;ENSG00000133142;Homo_sapiens_newGene_5954;Homo_sapiens_newGene_4871;ENSG00000168827;ENSG00000163577	POLR3K;ELL2;EIF5AL1;EIF5A;Homo_sapiens_newGene_4062;TCEAL4;Homo_sapiens_newGene_5954;Homo_sapiens_newGene_4871;GFM1;EIF5A2
GO:0005539	glycosaminoglycan binding	14	-0.211689190944383	-0.57856996463121	0.962825278810409	0.859051349188085	4433	ENSG00000197467;ENSG00000114631;ENSG00000069702;ENSG00000103888;ENSG00000163710;ENSG00000058085;ENSG00000091986;ENSG00000167635	COL13A1;PODXL2;TGFBR3;CEMIP;PCOLCE2;LAMC2;CCDC80;ZNF146
GO:0042826	histone deacetylase binding	33	0.17770198645957	0.620230502427247	0.967177242888403	0.859051349188085	1491	ENSG00000102409;ENSG00000164331;ENSG00000132326;Homo_sapiens_newGene_4229	BEX4;ANKRA2;PER2;Homo_sapiens_newGene_4229
GO:0019903	protein phosphatase binding	30	0.184393389443621	0.628250553110644	0.969631236442516	0.859051349188085	2683	ENSG00000125449;ENSG00000221890;ENSG00000082458;ENSG00000105053;ENSG00000100239;ENSG00000153558;ENSG00000196510	ARMC7;NPTXR;DLG3;VRK3;PPP6R2;FBXL2;ANAPC7
GO:0033218	amide binding	28	0.185006635718243	0.617372376851377	0.96989247311828	0.859051349188085	4849	ENSG00000157978;ENSG00000120885;ENSG00000124588;ENSG00000159267;Homo_sapiens_newGene_3942;ENSG00000162959;ENSG00000101126;Homo_sapiens_newGene_1282;ENSG00000186088;ENSG00000135916	LDLRAP1;CLU;NQO2;HLCS;Homo_sapiens_newGene_3942;MEMO1;ADNP;Homo_sapiens_newGene_1282;GSAP;ITM2C
GO:0016811	hydrolase activity, acting on carbon-nitrogen (but not peptide) bonds, in linear amides	12	0.210687719074443	0.550059076098231	0.974522292993631	0.860950146065801	1655	ENSG00000177076;ENSG00000104763	ACER2;ASAH1
GO:0043015	gamma-tubulin binding	13	-0.208503857403549	-0.559160072755692	0.977229601518027	0.861051808710519	2558	ENSG00000204899	MZT1
GO:0015035	protein disulfide oxidoreductase activity	11	-0.208109735935843	-0.528050714931455	0.984405458089669	0.861051808710519	4419	ENSG00000023572;ENSG00000136810;ENSG00000284194;ENSG00000163528;ENSG00000198431	GLRX2;TXN;SCO2;CHCHD4;TXNRD1
GO:0051721	protein phosphatase 2A binding	14	0.205222491945539	0.5571842420386	0.984913793103448	0.861051808710519	1659	ENSG00000113161;ENSG00000089289	HMGCR;IGBP1
GO:0005509	calcium ion binding	261	0.15593248906068	0.773739331862392	0.986238532110092	0.861051808710519	1647	ENSG00000007516;ENSG00000008300;ENSG00000147852;ENSG00000138772;ENSG00000131242;ENSG00000172889;ENSG00000122733;ENSG00000074181;ENSG00000156453;ENSG00000115468;ENSG00000112599;ENSG00000129007;ENSG00000077942;ENSG00000148408;ENSG00000188157;ENSG00000197043;ENSG00000092529;Homo_sapiens_newGene_4641;ENSG00000243708;ENSG00000187091;Homo_sapiens_newGene_5050;ENSG00000248383;ENSG00000183087;ENSG0000011…	BAIAP3;CELSR3;VLDLR;ANXA3;RAB11FIP4;EGFL7;PHF24;NOTCH3;PCDH1;EFHD1;GUCA1B;CALML4;FBLN1;CACNA1B;AGRN;ANXA6;CAPN3;Homo_sapiens_newGene_4641;PLA2G4B;PLCD1;Homo_sapiens_newGene_5050;PCDHAC1;GAS6;THBS4;Homo_sapiens_newGene_4635;FBLN5;MYL12A;Homo_sapiens_newGene_6693;MYL12B;AIF1L;COMP;NINL;EDEM1;CGREF1;DLK2;RYR3
GO:0051059	NF-kappaB binding	14	0.191799800932177	0.520741297371583	0.987068965517241	0.861051808710519	4301	ENSG00000171720;ENSG00000112033;ENSG00000285382;ENSG00000185104;ENSG00000137494	HDAC3;PPARD;ENSG00000285382;FAF1;ANKRD42
GO:0042277	peptide binding	27	0.144053729906794	0.476172214092279	0.993562231759657	0.86319908305354	4849	ENSG00000157978;ENSG00000120885;Homo_sapiens_newGene_3942;ENSG00000162959;ENSG00000101126;ENSG00000179218;Homo_sapiens_newGene_1282;ENSG00000186088;ENSG00000135916	LDLRAP1;CLU;Homo_sapiens_newGene_3942;MEMO1;ADNP;CALR;Homo_sapiens_newGene_1282;GSAP;ITM2C
GO:0003725	double-stranded RNA binding	20	-0.164686917915475	-0.495391539938028	0.994515539305302	0.86319908305354	2709	Homo_sapiens_newGene_4815;ENSG00000111331;ENSG00000164342;ENSG00000196449	Homo_sapiens_newGene_4815;OAS3;TLR3;YRDC
GO:0019887	protein kinase regulator activity	21	0.147628687102371	0.456732831839442	0.997863247863248	0.863630397689986	11811	ENSG00000160233;ENSG00000143971;ENSG00000089154;ENSG00000100124;ENSG00000167034;ENSG00000185104;ENSG00000169245;ENSG00000196388;ENSG00000214827;ENSG00000162999;ENSG00000215301;ENSG00000105401;ENSG00000163888;ENSG00000106211;ENSG00000176994;ENSG00000096384;Homo_sapiens_newGene_5182;Homo_sapiens_newGene_5322;Homo_sapiens_newGene_5138;Homo_sapiens_newGene_5270;ENSG00000170027	LRRC3;ETAA1;GCN1;ANKRD54;NKX3-1;FAF1;CXCL10;INCA1;MTCP1;DUSP19;DDX3X;CDC37;CAMK2N2;HSPB1;SMCR8;HSP90AB1;Homo_sapiens_newGene_5182;Homo_sapiens_newGene_5322;Homo_sapiens_newGene_5138;Homo_sapiens_newGene_5270;YWHAG
GO:0003735	structural constituent of ribosome	156	-0.138204484921803	-0.625533541429523	1	0.863630397689986	10905	ENSG00000131368;ENSG00000112651;ENSG00000055950;ENSG00000149792;ENSG00000063177;ENSG00000173141;ENSG00000162244;Homo_sapiens_newGene_6927;ENSG00000105364;ENSG00000197958;ENSG00000182154;ENSG00000149273;Homo_sapiens_newGene_4233;ENSG00000140988;ENSG00000167526;Homo_sapiens_newGene_7577;ENSG00000168028;Homo_sapiens_newGene_5317;Homo_sapiens_newGene_286;ENSG00000122140;ENSG00000166902;ENSG0000024392…	MRPS25;MRPL2;MRPL43;MRPL49;RPL18;MRPL57;RPL29;Homo_sapiens_newGene_6927;MRPL4;RPL12;MRPL41;RPS3;Homo_sapiens_newGene_4233;RPS2;RPL13;Homo_sapiens_newGene_7577;RPSA;Homo_sapiens_newGene_5317;Homo_sapiens_newGene_286;MRPS2;MRPL16;MRPS6;Homo_sapiens_newGene_5674;MRPS12;MRPL23;RSL24D1;MRPS21;RPS3A;RPS7;RPS17;MRPL55;MRPS15;MRPL52;Homo_sapiens_newGene_6379;RPL8;MRPL24;MRPL12;RPS15A;MRPS5;RPL15;RPL36A-H…
