# Supplementary material for: USP45 acts as an oncogene to regulate the proliferation of esophageal cancer cells
Source: Genes Dis. 2023 Sep 30;11(5):101135. doi: 10.1016/j.gendis.2023.101135 (PMC11167240; doi:10.1016/j.gendis.2023.101135)
Supplement: Table S5 — The full list of KEGG pathway analysis based on 960 differentially expressed genes. [file mmc6.xls]

ID	Description	setSize	enrichmentScore	NES	pvalue	qvalue	rank	core_enrichment	Symbol
ko05166	Human T-cell leukemia virus 1 infection	197	-0.370821210463756	-1.71529547443622	0.00169204737732657	0.0164348418647533	3257	ENSG00000141646;ENSG00000164136;ENSG00000154473;ENSG00000108773;ENSG00000117394;ENSG00000112658;ENSG00000145675;ENSG00000119699;ENSG00000221823;ENSG00000107643;ENSG00000133703;ENSG00000010704;ENSG00000213281;ENSG00000157456;ENSG00000169032;Homo_sapiens_newGene_632;ENSG00000166710;ENSG00000163513;ENSG00000182158;ENSG00000005339;Homo_sapiens_newGene_4470;ENSG00000100393;ENSG00000007968;Homo_sapiens…	SMAD4;IL15;BUB3;KAT2A;SLC2A1;SRF;PIK3R1;TGFB3;PPP3R1;MAPK8;KRAS;HFE;NRAS;CCNB2;MAP2K1;Homo_sapiens_newGene_632;B2M;TGFBR2;CREB3L2;CREBBP;Homo_sapiens_newGene_4470;EP300;E2F2;Homo_sapiens_newGene_5123;ELK4;CHEK1;ETS2;MAP3K1;SMAD3;BUB1B;RB1;PRKACB;E2F3;NRP1;NFATC3;ENSG00000268173;CDK2;NFKB1;ATF2;CSF2;KAT2B;ANAPC10;CCND1;ZFP36;CCND3;ENSG00000273398;XPO1;Homo_sapiens_newGene_5276;NFKBIA;PIK3CA;CREB1;…
ko04010	MAPK signaling pathway	241	-0.352092288981381	-1.66478133062422	0.00170940170940171	0.0164348418647533	3108	ENSG00000139318;ENSG00000112658;ENSG00000085511;Homo_sapiens_newGene_5322;ENSG00000138032;ENSG00000119699;ENSG00000161914;ENSG00000221823;ENSG00000107643;ENSG00000133703;ENSG00000109756;ENSG00000072133;ENSG00000150630;ENSG00000213281;ENSG00000160551;ENSG00000145431;Homo_sapiens_newGene_5138;ENSG00000066583;ENSG00000169032;ENSG00000163235;ENSG00000157764;ENSG00000163513;ENSG00000055208;ENSG0000016…	DUSP6;SRF;MAP3K4;Homo_sapiens_newGene_5322;PPM1B;TGFB3;ZNF653;PPP3R1;MAPK8;KRAS;RAPGEF2;RPS6KA6;VEGFC;NRAS;TAOK1;PDGFC;Homo_sapiens_newGene_5138;ISOC1;MAP2K1;TGFA;BRAF;TGFBR2;TAB2;CRK;DAXX;ARAF;MAP4K4;RASA1;Homo_sapiens_newGene_5270;EFNA5;MAP3K20;ELK4;PAK2;FGF2;MEF2C;MAP4K3;MAP3K1;GNG12;FGF1;PPM1A;STK3;DUSP7;WDR7;FAS;PRKACB;STMN3;Homo_sapiens_newGene_4826;NFATC3;NFKB1;MECOM;ATF2;HSPA8;LAMTOR3;MET…
ko04151	PI3K-Akt signaling pathway	238	-0.341077366194019	-1.61082669237834	0.00171821305841924	0.0164348418647533	2840	ENSG00000133703;ENSG00000150630;ENSG00000213949;ENSG00000091136;ENSG00000213281;ENSG00000145431;ENSG00000143384;ENSG00000169032;ENSG00000163235;ENSG00000114450;ENSG00000115414;ENSG00000118515;ENSG00000196569;ENSG00000182158;ENSG00000169398;ENSG00000184349;ENSG00000096968;Homo_sapiens_newGene_5123;ENSG00000073711;ENSG00000170027;ENSG00000138685;ENSG00000135424;ENSG00000104205;ENSG00000113494;ENSG0…	KRAS;VEGFC;ITGA1;LAMB1;NRAS;PDGFC;MCL1;MAP2K1;TGFA;GNB4;FN1;SGK1;LAMA2;CREB3L2;PTK2;EFNA5;JAK2;Homo_sapiens_newGene_5123;PPP2R3A;YWHAG;FGF2;ITGA7;SGK3;PRLR;IFNAR1;ITGA4;GNG12;FGF1;LPAR1;PKN2;Homo_sapiens_newGene_6923;RELN;GNG11;C5orf51;IL4R;IL7R;ENSG00000268173;CDK2;IL7;NFKB1;MAGI1;IRS1;PPP2R2B;ATF2;PRKAA1;BRCA1;MET;CCND1;CCND3;FOXO3;EPHA2;F2R;NGFR;MDM2;EIF4E;ITGA2;PIK3CA;CREB1;GHR;HSP90AA1;ITGAV…
ko05206	MicroRNAs in cancer	153	-0.394659784756672	-1.75889389100732	0.00173010380622837	0.0164348418647533	2802	ENSG00000130816;ENSG00000213281;ENSG00000143384;ENSG00000169032;ENSG00000277443;ENSG00000167193;ENSG00000185950;ENSG00000005339;ENSG00000073756;ENSG00000100393;ENSG00000007968;ENSG00000184349;ENSG00000104290;ENSG00000085563;ENSG00000149948;ENSG00000168283;ENSG00000134982;ENSG00000100697;ENSG00000169554;ENSG00000112242;ENSG00000268173;ENSG00000109320;ENSG00000169047;ENSG00000137710;ENSG00000012048…	DNMT1;NRAS;MCL1;MAP2K1;MARCKS;CRK;IRS2;CREBBP;PTGS2;EP300;E2F2;EFNA5;FZD3;ABCB1;HMGA2;BMI1;APC;DICER1;ZEB2;E2F3;ENSG00000268173;NFKB1;IRS1;RDX;BRCA1;BMPR2;MET;ROCK1;CDC25A;CCND1;RPS6KA5;SIRT1;PLAU;MDM2;PIK3CA;PIM1;ZFPM2;E2F1;GLS;TGFB2;ZEB1;SPRY2;CDK6;THBS1;MMP16;CCNE2;MYC
ko03040	Spliceosome	158	-0.453761774770362	-2.03179713247372	0.00173310225303293	0.0164348418647533	4167	ENSG00000115128;ENSG00000099995;ENSG00000085872;ENSG00000104177;ENSG00000136875;ENSG00000124562;ENSG00000130332;Homo_sapiens_newGene_1577;ENSG00000089280;ENSG00000114503;ENSG00000146007;ENSG00000163714;ENSG00000143368;Homo_sapiens_newGene_1588;ENSG00000139675;ENSG00000141543;ENSG00000164167;ENSG00000169564;ENSG00000084463;ENSG00000275895;ENSG00000179950;ENSG00000117614;ENSG00000153187;ENSG0000018…	SF3B6;SF3A1;CHERP;MYEF2;PRPF4;SNRPC;LSM7;Homo_sapiens_newGene_1577;FUS;NCBP2;ZMAT2;U2SURP;SF3B4;Homo_sapiens_newGene_1588;HNRNPA1L2;EIF4A3;LSM6;PCBP1;WBP11;U2AF1L5;PUF60;SYF2;HNRNPU;ALYREF;SNRNP27;SRSF3;PPIH;Homo_sapiens_newGene_252;HNRNPA1;HNRNPK;CWC15;HNRNPA3;SNRPD3;CDC40;DHX38;RBM22;LSM3;PPIL1;MAGOH;RBM17;CRNKL1;LSM8;SLU7;SNRPG;TMEM161B;THOC2;SRSF7;SNW1;SRSF9;SNRPF;LSM5;ACIN1;SNRNP70;SRSF4;SNR…
ko05200	Pathways in cancer	383	-0.312956269736397	-1.54806086416642	0.00173913043478261	0.0164348418647533	3327	ENSG00000166813;ENSG00000145386;ENSG00000108443;ENSG00000196878;ENSG00000141646;ENSG00000164136;ENSG00000167657;ENSG00000185591;ENSG00000101333;ENSG00000156052;ENSG00000084676;ENSG00000117394;ENSG00000145675;ENSG00000186469;ENSG00000169429;ENSG00000017797;ENSG00000027697;ENSG00000119699;ENSG00000058085;ENSG00000107643;ENSG00000133703;ENSG00000157500;ENSG00000150630;ENSG00000091136;ENSG00000213281…	KIF7;CCNA2;RPS6KB1;LAMB3;SMAD4;IL15;DAPK3;SP1;PLCB4;GNAQ;NCOA1;SLC2A1;PIK3R1;GNG2;CXCL8;RALBP1;IFNGR1;TGFB3;LAMC2;MAPK8;KRAS;APPL1;VEGFC;LAMB1;NRAS;TCF7L2;RARA;ZBTB49;MAP2K1;TGFA;GNB4;MITF;FN1;CASP7;BRAF;LAMA2;TGFBR2;CRK;CAMK2D;PTK2;CREBBP;ARAF;GNAI1;PTGS2;EP300;E2F2;SKP2;JAK2;MSH3;APAF1;BMP2;ZBTB17;LRP6;FGF2;CXCR4;FZD3;CYCS;FZD5;TXNRD1;BIRC2;IFNAR1;EGLN1;GNG12;FGF1;LPAR1;SMAD3;APC;FAS;RB1;PRKACB…
ko05161	Hepatitis B	137	-0.384582899409265	-1.679847743726	0.00175131348511384	0.0164348418647533	3316	Homo_sapiens_newGene_5172;ENSG00000141646;ENSG00000164924;ENSG00000145675;ENSG00000169429;ENSG00000119699;ENSG00000107643;ENSG00000133703;ENSG00000213281;ENSG00000107201;ENSG00000169032;ENSG00000157764;ENSG00000163513;ENSG00000055208;ENSG00000182158;ENSG00000005339;ENSG00000078061;ENSG00000100393;ENSG00000007968;ENSG00000096968;ENSG00000127666;Homo_sapiens_newGene_5123;ENSG00000120868;ENSG0000017…	Homo_sapiens_newGene_5172;SMAD4;YWHAZ;PIK3R1;CXCL8;TGFB3;MAPK8;KRAS;NRAS;DDX58;MAP2K1;BRAF;TGFBR2;TAB2;CREB3L2;CREBBP;ARAF;EP300;E2F2;JAK2;TICAM1;Homo_sapiens_newGene_5123;APAF1;CYCS;TLR3;IFNAR1;MAP3K1;SMAD3;TBK1;FAS;RB1;E2F3;NFATC3;ENSG00000268173;CDK2;NFKB1;ATF2;IFIH1;PCNA;IKBKE;NFKBIA;PIK3CA;CREB1;E2F1;TGFB2;JUN;CCNE2;MYC;FOS
ko05169	Epstein-Barr virus infection	169	-0.381255102707665	-1.7191823196983	0.00175131348511384	0.0164348418647533	2809	ENSG00000010704;ENSG00000197170;ENSG00000111331;ENSG00000107201;ENSG00000116815;ENSG00000204267;ENSG00000166710;ENSG00000055208;Homo_sapiens_newGene_4470;ENSG00000007968;ENSG00000173692;ENSG00000169375;ENSG00000145604;ENSG00000120868;ENSG00000108671;ENSG00000100603;ENSG00000168214;ENSG00000172115;ENSG00000142166;ENSG00000183735;ENSG00000164105;ENSG00000026103;ENSG00000139687;ENSG00000187608;ENSG0…	HFE;PSMD12;OAS3;DDX58;CD58;TAP2;B2M;TAB2;Homo_sapiens_newGene_4470;E2F2;PSMD1;SIN3A;SKP2;APAF1;PSMD11;SNW1;RBPJ;CYCS;IFNAR1;TBK1;SAP30;FAS;RB1;ISG15;E2F3;ENSG00000268173;CDK2;NFKB1;CCND1;EIF2AK2;IKBKE;CCND3;Homo_sapiens_newGene_5276;MDM2;NFKBIA;CIR1;PIK3CA;NFKBIE;E2F1;TNFAIP3;POLK;MAP3K14;CDK6;Homo_sapiens_newGene_5080;JUN;HES1;CCNE2;MYC
ko04110	Cell cycle	132	-0.507072901401441	-2.19817450407878	0.0017636684303351	0.0164348418647533	3409	ENSG00000164109;ENSG00000135336;ENSG00000145386;ENSG00000134480;ENSG00000141646;ENSG00000154473;ENSG00000164924;ENSG00000253729;ENSG00000119699;ENSG00000085840;ENSG00000198176;ENSG00000157456;ENSG00000168826;Homo_sapiens_newGene_632;ENSG00000080839;ENSG00000147082;ENSG00000006634;ENSG00000169679;ENSG00000005339;ENSG00000100393;ENSG00000007968;ENSG00000145604;ENSG00000116809;ENSG00000170027;ENSG00…	MAD2L1;ORC3;CCNA2;CCNH;SMAD4;BUB3;YWHAZ;PRKDC;TGFB3;ORC1;TFDP1;CCNB2;ZBTB49;Homo_sapiens_newGene_632;RBL1;CCNB3;DBF4;BUB1;CREBBP;EP300;E2F2;SKP2;ZBTB17;YWHAG;CHEK1;CDC14A;SMAD3;BUB1B;MCM6;RB1;STAG1;CDC6;TTK;E2F3;SMC1A;CDK2;CDC7;MCM5;ANAPC10;RAD21;CDC25A;CCND1;PCNA;SMC1B;CCND3;MCM2;STAG2;MDM2;CDC45;SMC3;CDK1;E2F1;MCM3;MCM4;TGFB2;CDK6;CCNE2;MYC
ko04390	Hippo signaling pathway	132	-0.390240745264066	-1.69170400216882	0.0017636684303351	0.0164348418647533	2446	ENSG00000144791;ENSG00000137693;ENSG00000173542;ENSG00000163558;ENSG00000143514;ENSG00000125845;ENSG00000170027;ENSG00000104290;ENSG00000163251;ENSG00000187079;ENSG00000110330;ENSG00000151718;ENSG00000113578;ENSG00000104375;ENSG00000166949;ENSG00000170365;ENSG00000134982;ENSG00000104899;ENSG00000156475;ENSG00000150672;ENSG00000188064;ENSG00000204217;ENSG00000106366;ENSG00000124171;ENSG00000110092…	LIMD1;YAP1;MOB1B;PRKCI;TP53BP2;BMP2;YWHAG;FZD3;FZD5;TEAD1;BIRC2;WWC2;FGF1;STK3;SMAD3;SMAD1;APC;AMH;PPP2R2B;DLG2;WNT7B;BMPR2;SERPINE1;PARD6B;CCND1;CCND3;SMAD7;LATS1;WWTR1;FRMD6;BMPR1B;TP73;ID2;TGFB2;BIRC3;MYC;CCN2;SNAI2
ko04550	Signaling pathways regulating pluripotency of stem cells	114	-0.405715487658161	-1.71413653730116	0.0017636684303351	0.0164348418647533	2903	ENSG00000145675;ENSG00000115289;ENSG00000114739;ENSG00000133703;ENSG00000083168;ENSG00000213281;ENSG00000203989;ENSG00000169032;ENSG00000131721;ENSG00000123612;ENSG00000121989;ENSG00000016082;ENSG00000140836;ENSG00000096968;ENSG00000138685;ENSG00000104290;ENSG00000163251;ENSG00000180628;ENSG00000166949;ENSG00000168283;ENSG00000170365;ENSG00000134982;ENSG00000113658;ENSG00000136603;ENSG00000136826…	PIK3R1;PCGF1;ACVR2B;KRAS;KAT6A;NRAS;RHOXF2B;MAP2K1;RHOXF2;ACVR1C;ACVR2A;ISL1;ZFHX3;JAK2;FGF2;FZD3;FZD5;PCGF5;SMAD3;BMI1;SMAD1;APC;SMAD5;SKIL;KLF4;ENSG00000268173;WNT7B;BMPR2;SMARCAD1;LIFR;PCGF2;REST;LIF;PIK3CA;RIF1;SMAD9;BMPR1B;ID2;ID3;IL6ST;MYC;Homo_sapiens_newGene_4876
ko04218	Cellular senescence	166	-0.41530606042574	-1.86859289856969	0.00177304964539007	0.0164348418647533	2934	ENSG00000119699;ENSG00000221823;ENSG00000133703;ENSG00000010704;ENSG00000213281;ENSG00000157456;ENSG00000169032;ENSG00000080839;ENSG00000147082;ENSG00000163513;ENSG00000213639;ENSG00000007968;ENSG00000162521;ENSG00000163349;ENSG00000123104;ENSG00000110422;ENSG00000113522;ENSG00000149554;ENSG00000020922;ENSG00000101057;ENSG00000166949;ENSG00000139687;ENSG00000111206;ENSG00000112242;ENSG00000072736…	TGFB3;PPP3R1;KRAS;HFE;NRAS;CCNB2;MAP2K1;RBL1;CCNB3;TGFBR2;PPP1CB;E2F2;RBBP4;HIPK1;ITPR2;HIPK3;RAD50;CHEK1;MRE11;MYBL2;SMAD3;RB1;FOXM1;E2F3;NFATC3;ENSG00000268173;CDK2;NFKB1;ZFP36L2;LIN9;SERPINE1;CDC25A;CCND1;CCND3;FOXO3;SIRT1;NBN;EFCAB7;KIAA1549L;ENSG00000273398;Homo_sapiens_newGene_5276;MDM2;PIK3CA;CDK1;PPP3CA;E2F1;LIN54;ETS1;TGFB2;ZFP36L1;CDK6;CCNE2;MYC
ko04350	TGF-beta signaling pathway	71	-0.550467595240994	-2.16385682922436	0.00177304964539007	0.0164348418647533	3301	ENSG00000141646;ENSG00000185591;ENSG00000125968;ENSG00000119699;ENSG00000114739;ENSG00000198176;ENSG00000166147;ENSG00000080839;ENSG00000123612;ENSG00000163513;ENSG00000005339;ENSG00000121989;ENSG00000134363;ENSG00000100393;ENSG00000125845;ENSG00000138381;ENSG00000039319;ENSG00000108854;ENSG00000118707;ENSG00000166949;ENSG00000170365;ENSG00000113658;ENSG00000104899;ENSG00000204217;ENSG00000067900…	SMAD4;SP1;ID1;TGFB3;ACVR2B;TFDP1;FBN1;RBL1;ACVR1C;TGFBR2;CREBBP;ACVR2A;FST;EP300;BMP2;ASNSD1;ZFYVE16;SMURF2;TGIF2;SMAD3;SMAD1;SMAD5;AMH;BMPR2;ROCK1;SMAD7;SMAD9;BMPR1B;ID2;TGFB2;ID3;THBS1;MYC;Homo_sapiens_newGene_4876
ko04668	TNF signaling pathway	94	-0.414678847305258	-1.70448230683077	0.00177619893428064	0.0164348418647533	2846	ENSG00000107643;ENSG00000150630;ENSG00000169032;ENSG00000165806;ENSG00000055208;ENSG00000182158;ENSG00000073756;ENSG00000157625;Homo_sapiens_newGene_5123;ENSG00000184557;ENSG00000110330;ENSG00000026103;ENSG00000268173;ENSG00000109320;ENSG00000056558;ENSG00000115966;ENSG00000163739;ENSG00000156735;ENSG00000164400;ENSG00000100784;ENSG00000128342;ENSG00000171223;ENSG00000100906;ENSG00000121879;ENSG0…	MAPK8;VEGFC;MAP2K1;CASP7;TAB2;CREB3L2;PTGS2;TAB3;Homo_sapiens_newGene_5123;SOCS3;BIRC2;FAS;ENSG00000268173;NFKB1;TRAF1;ATF2;CXCL1;BAG4;CSF2;RPS6KA5;LIF;JUNB;NFKBIA;PIK3CA;CREB1;TNFAIP3;MAP3K14;JAG1;BIRC3;JUN;FOS
ko05220	Chronic myeloid leukemia	77	-0.442764033660119	-1.76095872224603	0.00177935943060498	0.0164348418647533	3053	ENSG00000119699;ENSG00000133703;ENSG00000160219;ENSG00000213281;ENSG00000179295;ENSG00000169032;ENSG00000157764;ENSG00000163513;ENSG00000167193;ENSG00000078061;ENSG00000007968;ENSG00000166949;ENSG00000139687;ENSG00000112242;ENSG00000268173;ENSG00000109320;ENSG00000085276;ENSG00000110092;ENSG00000135679;ENSG00000100906;ENSG00000121879;ENSG00000101412;ENSG00000122008;ENSG00000092969;ENSG00000105810…	TGFB3;KRAS;GAB3;NRAS;PTPN11;MAP2K1;BRAF;TGFBR2;CRK;ARAF;E2F2;SMAD3;RB1;E2F3;ENSG00000268173;NFKB1;MECOM;CCND1;MDM2;NFKBIA;PIK3CA;E2F1;POLK;TGFB2;CDK6;MYC
ko05210	Colorectal cancer	81	-0.429607589788661	-1.71934649033378	0.00178890876565295	0.0164348418647533	3301	ENSG00000141646;ENSG00000145675;ENSG00000119699;ENSG00000107643;ENSG00000133703;ENSG00000157500;ENSG00000213281;ENSG00000148737;ENSG00000169032;ENSG00000163235;ENSG00000157764;ENSG00000163513;ENSG00000078061;ENSG00000113318;ENSG00000172115;ENSG00000166949;ENSG00000134982;ENSG00000268173;ENSG00000116062;ENSG00000110092;ENSG00000141682;ENSG00000095002;ENSG00000121879;ENSG00000122008;ENSG00000092969…	SMAD4;PIK3R1;TGFB3;MAPK8;KRAS;APPL1;NRAS;TCF7L2;MAP2K1;TGFA;BRAF;TGFBR2;ARAF;MSH3;CYCS;SMAD3;APC;ENSG00000268173;MSH6;CCND1;PMAIP1;MSH2;PIK3CA;POLK;TGFB2;JUN;MYC;FOS
ko05222	Small cell lung cancer	84	-0.477208339344074	-1.91030913209729	0.00178890876565295	0.0164348418647533	2840	ENSG00000091136;ENSG00000168826;ENSG00000115414;ENSG00000196569;ENSG00000169398;ENSG00000073756;ENSG00000007968;ENSG00000145604;ENSG00000120868;ENSG00000116809;ENSG00000172115;ENSG00000110330;ENSG00000139687;ENSG00000112242;ENSG00000268173;ENSG00000123374;ENSG00000109320;ENSG00000056558;ENSG00000110092;ENSG00000100906;ENSG00000164171;ENSG00000121879;ENSG00000101412;ENSG00000122008;ENSG00000138448…	LAMB1;ZBTB49;FN1;LAMA2;PTK2;PTGS2;E2F2;SKP2;APAF1;ZBTB17;CYCS;BIRC2;RB1;E2F3;ENSG00000268173;CDK2;NFKB1;TRAF1;CCND1;NFKBIA;ITGA2;PIK3CA;E2F1;POLK;ITGAV;CDK6;BIRC3;CCNE2;MYC
ko05162	Measles	101	-0.485704339057715	-2.01412782827244	0.0018018018018018	0.0164348418647533	1198	ENSG00000123374;ENSG00000109320;ENSG00000109971;ENSG00000115267;ENSG00000163743;ENSG00000110092;ENSG00000055332;ENSG00000263528;ENSG00000112576;ENSG00000100906;ENSG00000121879;ENSG00000118503;ENSG00000078900;ENSG00000105810;ENSG00000177606;ENSG00000168811;ENSG00000175305;ENSG00000173110;ENSG00000170345;ENSG00000204389;ENSG00000204388	CDK2;NFKB1;HSPA8;IFIH1;RCHY1;CCND1;EIF2AK2;IKBKE;CCND3;NFKBIA;PIK3CA;TNFAIP3;TP73;CDK6;JUN;IL12A;CCNE2;HSPA6;FOS;HSPA1A;HSPA1B
ko04915	Estrogen signaling pathway	90	-0.414441624848914	-1.67955705790743	0.00182149362477231	0.0164348418647533	3257	ENSG00000185591;ENSG00000101333;ENSG00000156052;ENSG00000084676;ENSG00000140396;ENSG00000145675;ENSG00000133703;ENSG00000213281;ENSG00000250644;ENSG00000131759;ENSG00000169032;ENSG00000163235;ENSG00000182158;ENSG00000127955;Homo_sapiens_newGene_5123;ENSG00000123104;ENSG00000142875;ENSG00000268173;ENSG00000096060;ENSG00000115966;ENSG00000182621;ENSG00000109971;ENSG00000203965;ENSG00000121879;ENSG0…	SP1;PLCB4;GNAQ;NCOA1;NCOA2;PIK3R1;KRAS;NRAS;ENSG00000250644;RARA;MAP2K1;TGFA;CREB3L2;GNAI1;Homo_sapiens_newGene_5123;ITPR2;PRKACB;ENSG00000268173;FKBP5;ATF2;PLCB1;HSPA8;EFCAB7;PIK3CA;CREB1;HSP90AA1;HBEGF;JUN;HSPA6;FOS;HSPA1A;HSPA1B
ko05215	Prostate cancer	86	-0.426936610219254	-1.71388306535244	0.00182481751824818	0.0164348418647533	2802	ENSG00000213281;ENSG00000145431;ENSG00000148737;ENSG00000169032;ENSG00000163235;ENSG00000157764;ENSG00000182158;ENSG00000005339;ENSG00000078061;ENSG00000100393;ENSG00000007968;ENSG00000139687;ENSG00000112242;ENSG00000268173;ENSG00000123374;ENSG00000109320;ENSG00000110092;ENSG00000122861;ENSG00000135679;ENSG00000100906;ENSG00000121879;ENSG00000118260;ENSG00000080824;ENSG00000101412;ENSG00000170962…	NRAS;PDGFC;TCF7L2;MAP2K1;TGFA;BRAF;CREB3L2;CREBBP;ARAF;EP300;E2F2;RB1;E2F3;ENSG00000268173;CDK2;NFKB1;CCND1;PLAU;MDM2;NFKBIA;PIK3CA;CREB1;HSP90AA1;E2F1;PDGFD;ZEB1;CCNE2
ko05134	Legionellosis	43	-0.596246914149271	-2.12840687205612	0.00188679245283019	0.0164348418647533	1186	ENSG00000163739;ENSG00000109971;ENSG00000176171;ENSG00000100906;ENSG00000113240;ENSG00000013441;ENSG00000168811;ENSG00000173110;ENSG00000204389;ENSG00000204388	CXCL1;HSPA8;BNIP3;NFKBIA;CLK4;CLK1;IL12A;HSPA6;HSPA1A;HSPA1B
ko05218	Melanoma	55	-0.509448657898996	-1.88861462635052	0.00189393939393939	0.0164348418647533	2802	ENSG00000213281;ENSG00000145431;ENSG00000169032;ENSG00000187098;ENSG00000157764;ENSG00000078061;ENSG00000007968;ENSG00000138685;ENSG00000113578;ENSG00000139687;ENSG00000112242;ENSG00000268173;ENSG00000105976;ENSG00000110092;ENSG00000135679;ENSG00000121879;ENSG00000101412;ENSG00000122008;ENSG00000170962;ENSG00000105810;ENSG00000138675	NRAS;PDGFC;MAP2K1;MITF;BRAF;ARAF;E2F2;FGF2;FGF1;RB1;E2F3;ENSG00000268173;MET;CCND1;MDM2;PIK3CA;E2F1;POLK;PDGFD;CDK6;FGF5
ko04659	Th17 cell differentiation	63	-0.481160732561832	-1.82382341876	0.00189753320683112	0.0164348418647533	2913	ENSG00000160712;ENSG00000050748;ENSG00000107485;ENSG00000141646;ENSG00000027697;ENSG00000221823;ENSG00000107643;ENSG00000131759;ENSG00000163513;ENSG00000096968;Homo_sapiens_newGene_3906;ENSG00000166949;ENSG00000069667;ENSG00000077238;ENSG00000072736;ENSG00000109320;ENSG00000273398;ENSG00000100906;ENSG00000100644;ENSG00000146232;ENSG00000080824;ENSG00000138814;ENSG00000134352;ENSG00000106546;ENSG0…	IL6R;MAPK9;GATA3;SMAD4;IFNGR1;PPP3R1;MAPK8;RARA;TGFBR2;JAK2;Homo_sapiens_newGene_3906;SMAD3;RORA;IL4R;NFATC3;NFKB1;ENSG00000273398;NFKBIA;HIF1A;NFKBIE;HSP90AA1;PPP3CA;IL6ST;AHR;JUN;FOS
ko03440	Homologous recombination	45	-0.552226647526505	-1.97565188191599	0.00190114068441065	0.0164348418647533	2898	ENSG00000187268;ENSG00000106399;ENSG00000101773;ENSG00000085999;ENSG00000113522;ENSG00000020922;ENSG00000126215;ENSG00000163781;ENSG00000185515;ENSG00000139618;ENSG00000012048;ENSG00000077514;ENSG00000104320;ENSG00000196584;ENSG00000182185;ENSG00000197275;ENSG00000138376;ENSG00000197299;ENSG00000136492	FAM9C;RPA3;RBBP8;RAD54L;RAD50;MRE11;XRCC3;TOPBP1;BRCC3;BRCA2;BRCA1;POLD3;NBN;XRCC2;RAD51B;RAD54B;BARD1;BLM;BRIP1
ko05031	Amphetamine addiction	40	-0.558312593528163	-1.95249712644142	0.00194931773879142	0.0164348418647533	2857	ENSG00000116032;ENSG00000182158;ENSG00000145349;Homo_sapiens_newGene_5123;ENSG00000106089;ENSG00000142875;ENSG00000115966;ENSG00000152495;ENSG00000125740;ENSG00000096717;ENSG00000203965;ENSG00000273398;ENSG00000118260;ENSG00000138814;ENSG00000177606;ENSG00000170345	GRIN3B;CREB3L2;CAMK2D;Homo_sapiens_newGene_5123;STX1A;PRKACB;ATF2;CAMK4;FOSB;SIRT1;EFCAB7;ENSG00000273398;CREB1;PPP3CA;JUN;FOS
ko00061	Fatty acid biosynthesis	15	0.704848862214496	2.00287809746479	0.00198019801980198	0.0164348418647533	1823	ENSG00000169710;Homo_sapiens_newGene_4756;ENSG00000278540;ENSG00000145439;ENSG00000116353;ENSG00000151726;ENSG00000151093	FASN;Homo_sapiens_newGene_4756;ACACA;CBR4;MECR;ACSL1;OXSM
ko00100	Steroid biosynthesis	18	0.763754520365524	2.28241262384732	0.00211864406779661	0.0166890544225994	616	ENSG00000160285;Homo_sapiens_newGene_4914;ENSG00000172893;ENSG00000116133;ENSG00000052802;ENSG00000079459;Homo_sapiens_newGene_4283;ENSG00000132196	LSS;Homo_sapiens_newGene_4914;DHCR7;DHCR24;MSMO1;FDFT1;Homo_sapiens_newGene_4283;HSD17B7
ko01230	Biosynthesis of amino acids	66	0.539886018033428	2.14948197106383	0.00223713646532438	0.0166890544225994	1987	ENSG00000081181;ENSG00000070669;ENSG00000168906;ENSG00000116761;ENSG00000130707;ENSG00000274276;ENSG00000160200;ENSG00000138413;ENSG00000183010;ENSG00000166123;ENSG00000163931;ENSG00000182054;ENSG00000120053;ENSG00000182199;ENSG00000126522;ENSG00000161542;Homo_sapiens_newGene_270;ENSG00000173599;ENSG00000146733;ENSG00000092621;ENSG00000087076;ENSG00000125166;ENSG00000177156;ENSG00000161653;ENSG00…	ARG2;ASNS;MAT2A;CTH;ASS1;CBSL;CBS;IDH1;PYCR1;GPT2;TKT;IDH2;GOT1;SHMT2;ASL;PRPSAP1;Homo_sapiens_newGene_270;PC;PSPH;PHGDH;HSD17B14;GOT2;TALDO1;NAGS;GLUL
ko00190	Oxidative phosphorylation	141	0.339734341380139	1.54897695333271	0.0023094688221709	0.0166890544225994	4744	ENSG00000198938;ENSG00000147614;ENSG00000198727;ENSG00000198763;ENSG00000228253;ENSG00000198899;ENSG00000198840;ENSG00000198712;ENSG00000198888;ENSG00000107902;ENSG00000212907;ENSG00000198786;ENSG00000198886;ENSG00000140740;Homo_sapiens_newGene_4354;ENSG00000151366;ENSG00000198695;ENSG00000198804;ENSG00000110719;ENSG00000167792;ENSG00000112695;ENSG00000147416;ENSG00000126267;ENSG00000033627;ENSG0…	MT-CO3;ATP6V0D2;MT-CYB;MT-ND2;MT-ATP8;MT-ATP6;MT-ND3;MT-CO2;MT-ND1;LHPP;MT-ND4L;MT-ND5;MT-ND4;UQCRC2;Homo_sapiens_newGene_4354;NDUFC2;MT-ND6;MT-CO1;TCIRG1;NDUFV1;COX7A2;ATP6V1B2;COX6B1;ATP6V0A1;UQCRC1;PLEKHJ1;NDUFS7;UQCRFS1;NDUFS8;Homo_sapiens_newGene_2215;Homo_sapiens_newGene_4941;ATP5F1C;COX5A;ATP5F1B;ENSG00000267740;COX7A2L;ATP6V0A2;ATP6V1E2;COX4I1;NDUFB4;ATP5F1D;Homo_sapiens_newGene_4968;ENSG…
ko04142	Lysosome	137	0.357920766730343	1.62611453142089	0.00232018561484919	0.0166890544225994	3383	ENSG00000147614;ENSG00000141458;ENSG00000165102;ENSG00000103811;ENSG00000243477;ENSG00000070371;ENSG00000170266;Homo_sapiens_newGene_4282;ENSG00000197217;ENSG00000189067;ENSG00000164733;ENSG00000107331;ENSG00000108784;ENSG00000125447;ENSG00000129226;ENSG00000164976;ENSG00000040531;ENSG00000119655;ENSG00000127415;ENSG00000110719;ENSG00000129354;ENSG00000105677;ENSG00000070718;ENSG00000141337;ENSG0…	ATP6V0D2;NPC1;HGSNAT;CTSH;NAA80;CLTCL1;GLB1;Homo_sapiens_newGene_4282;ENTPD4;LITAF;CTSB;ABCA2;NAGLU;GGA3;CD68;MYORG;CTNS;NPC2;IDUA;TCIRG1;AP1M2;TMEM147;AP3M2;ARSG;FUCA1;DNASE2;PSAP;LAMP3;CTSF;MAN2B1;LGMN;HYAL3;CD63;ATP6V0A1;SUMF1;AP3S2;HYAL2;Homo_sapiens_newGene_2215;ARSA;SUMF2;SORT1;AP3D1;AP1S1;FAM189A2;ATP6V0A2;Homo_sapiens_newGene_4631;Homo_sapiens_newGene_4853;TOM1L2
ko05202	Transcriptional misregulation in cancer	128	-0.377749843077613	-1.64189805747737	0.00344234079173838	0.0202809655718243	2659	ENSG00000118058;ENSG00000270647;ENSG00000131759;ENSG00000168826;ENSG00000126778;ENSG00000187098;ENSG00000184402;ENSG00000163513;ENSG00000169398;ENSG00000169375;ENSG00000139083;ENSG00000116809;ENSG00000158711;ENSG00000081189;ENSG00000110330;ENSG00000149948;ENSG00000058091;ENSG00000104885;ENSG00000168283;ENSG00000170365;ENSG00000171988;ENSG00000171843;ENSG00000141380;ENSG00000108654;ENSG00000109320…	KMT2A;TAF15;RARA;ZBTB49;SIX1;MITF;SS18L1;TGFBR2;PTK2;SIN3A;ETV6;ZBTB17;ELK4;MEF2C;BIRC2;HMGA2;CDK14;DOT1L;BMI1;SMAD1;JMJD1C;MLLT3;SS18;DDX5;NFKB1;TRAF1;CSF2;BMP2K;NFKBIZ;MET;ETV1;RUNX2;SIX4;FUT8;PLAU;KDM6A;ATF1;NGFR;MDM2;REL;CCNT2;POLK;ID2;ZEB1;BIRC3;MYC
ko05167	Kaposi sarcoma-associated herpesvirus infection	172	-0.340998700945439	-1.54137806832611	0.00352733686067019	0.0202809655718243	2961	ENSG00000169429;ENSG00000027697;ENSG00000221823;ENSG00000107643;ENSG00000133703;ENSG00000010704;ENSG00000213281;ENSG00000148737;ENSG00000169032;ENSG00000114450;ENSG00000005339;ENSG00000073756;ENSG00000100393;ENSG00000007968;ENSG00000096968;ENSG00000127666;ENSG00000123104;ENSG00000138685;ENSG00000172115;ENSG00000164342;ENSG00000142166;ENSG00000172380;ENSG00000183735;ENSG00000026103;ENSG00000139687…	CXCL8;IFNGR1;PPP3R1;MAPK8;KRAS;HFE;NRAS;TCF7L2;MAP2K1;GNB4;CREBBP;PTGS2;EP300;E2F2;JAK2;TICAM1;ITPR2;FGF2;CYCS;TLR3;IFNAR1;GNG12;TBK1;FAS;RB1;UBC;GNG11;E2F3;NFATC3;ENSG00000268173;NFKB1;CXCL1;CSF2;CCND1;EIF2AK2;ZFP36;IKBKE;EFCAB7;ENSG00000273398;Homo_sapiens_newGene_5276;NFKBIA;PIK3CA;HIF1A;ATG14;CREB1;PPP3CA;E2F1;IL6ST;CDK6;JUN;MYC;FOS
ko04630	JAK-STAT signaling pathway	94	-0.389337747305931	-1.6003210821501	0.00355239786856128	0.0202809655718243	2382	ENSG00000005339;ENSG00000100393;ENSG00000096968;ENSG00000184557;Homo_sapiens_newGene_3906;ENSG00000113494;ENSG00000142166;ENSG00000123496;ENSG00000115145;ENSG00000142677;ENSG00000205765;ENSG00000077238;ENSG00000168685;ENSG00000268173;ENSG00000104432;ENSG00000164400;ENSG00000110092;ENSG00000112576;ENSG00000113594;ENSG00000128342;ENSG00000033800;ENSG00000121879;ENSG00000137193;ENSG00000170677;ENSG0…	CREBBP;EP300;JAK2;SOCS3;Homo_sapiens_newGene_3906;PRLR;IFNAR1;IL13RA2;STAM2;IL22RA1;C5orf51;IL4R;IL7R;ENSG00000268173;IL7;CSF2;CCND1;CCND3;LIFR;LIF;PIAS1;PIK3CA;PIM1;SOCS6;GHR;SOCS5;IL6ST;IL12A;MYC
ko04660	T cell receptor signaling pathway	72	-0.438148595394602	-1.72452044942629	0.00355871886120996	0.0202809655718243	2857	ENSG00000107643;ENSG00000133703;ENSG00000213281;ENSG00000169032;ENSG00000114423;ENSG00000180370;ENSG00000158092;ENSG00000077264;ENSG00000135605;ENSG00000072736;ENSG00000268173;ENSG00000109320;ENSG00000164400;ENSG00000172175;ENSG00000273398;ENSG00000100906;ENSG00000121879;ENSG00000146232;ENSG00000142867;ENSG00000138814;ENSG00000006062;ENSG00000177606;ENSG00000170345	MAPK8;KRAS;NRAS;MAP2K1;CBLB;PAK2;NCK1;PAK3;TEC;NFATC3;ENSG00000268173;NFKB1;CSF2;MALT1;ENSG00000273398;NFKBIA;PIK3CA;NFKBIE;BCL10;PPP3CA;MAP3K14;JUN;FOS
ko05145	Toxoplasmosis	74	-0.43193693769173	-1.70596667045451	0.0035778175313059	0.0202809655718243	2913	ENSG00000119699;ENSG00000058085;ENSG00000107643;ENSG00000091136;ENSG00000196569;ENSG00000055208;ENSG00000127955;ENSG00000096968;ENSG00000172115;ENSG00000110330;ENSG00000108179;ENSG00000109320;ENSG00000109971;ENSG00000100906;ENSG00000092969;ENSG00000023445;ENSG00000168811;ENSG00000173110;ENSG00000204389;ENSG00000204388	TGFB3;LAMC2;MAPK8;LAMB1;LAMA2;TAB2;GNAI1;JAK2;CYCS;BIRC2;PPIF;NFKB1;HSPA8;NFKBIA;TGFB2;BIRC3;IL12A;HSPA6;HSPA1A;HSPA1B
ko05321	Inflammatory bowel disease	20	-0.615116746865837	-1.86150555102451	0.00369685767097967	0.0202809655718243	1585	ENSG00000069667;ENSG00000077238;ENSG00000109320;ENSG00000092969;ENSG00000177606;ENSG00000168811	RORA;IL4R;NFKB1;TGFB2;JUN;IL12A
ko04213	Longevity regulating pathway - multiple species	56	-0.466180374564649	-1.74229541852093	0.0037243947858473	0.0202809655718243	1430	ENSG00000268173;ENSG00000169047;ENSG00000109971;ENSG00000132356;ENSG00000118689;ENSG00000096717;ENSG00000121879;ENSG00000173110;ENSG00000204389;ENSG00000204388	ENSG00000268173;IRS1;HSPA8;PRKAA1;FOXO3;SIRT1;PIK3CA;HSPA6;HSPA1A;HSPA1B
ko04612	Antigen processing and presentation	56	-0.466566474909503	-1.74373842405834	0.0037243947858473	0.0202809655718243	462	ENSG00000109971;Homo_sapiens_newGene_5276;ENSG00000118260;ENSG00000080824;Homo_sapiens_newGene_5080;ENSG00000173110;ENSG00000204389;ENSG00000204388	HSPA8;Homo_sapiens_newGene_5276;CREB1;HSP90AA1;Homo_sapiens_newGene_5080;HSPA6;HSPA1A;HSPA1B
ko04658	Th1 and Th2 cell differentiation	58	-0.487877485859409	-1.81879600923804	0.00373134328358209	0.0202809655718243	1345	ENSG00000184384;ENSG00000072736;ENSG00000109320;Homo_sapiens_newGene_4244;ENSG00000273398;ENSG00000100906;ENSG00000146232;ENSG00000138814;ENSG00000101384;ENSG00000177606;ENSG00000168811;ENSG00000170345	MAML2;NFATC3;NFKB1;Homo_sapiens_newGene_4244;ENSG00000273398;NFKBIA;NFKBIE;PPP3CA;JAG1;JUN;IL12A;FOS
ko05140	Leishmaniasis	37	-0.50846115264365	-1.74685258630172	0.0037593984962406	0.0202809655718243	2913	ENSG00000119699;ENSG00000055208;ENSG00000073756;ENSG00000096968;ENSG00000115232;ENSG00000109320;ENSG00000100906;ENSG00000092969;ENSG00000177606;ENSG00000168811;ENSG00000170345	TGFB3;TAB2;PTGS2;JAK2;ITGA4;NFKB1;NFKBIA;TGFB2;JUN;IL12A;FOS
ko01212	Fatty acid metabolism	50	0.501342113674424	1.88049358191862	0.00417536534446764	0.0211299362236681	1269	ENSG00000099194;ENSG00000169710;ENSG00000157184;Homo_sapiens_newGene_4756;ENSG00000165996;ENSG00000278540;ENSG00000120437;ENSG00000145439;ENSG00000149485;ENSG00000122971;ENSG00000116353;ENSG00000153093;ENSG00000151726	SCD;FASN;CPT2;Homo_sapiens_newGene_4756;HACD1;ACACA;ACAT2;CBR4;FADS1;ACADS;MECR;ACOXL;ACSL1
ko00270	Cysteine and methionine metabolism	47	0.483209138575578	1.78485815426721	0.00419287211740042	0.0211299362236681	1737	ENSG00000171097;ENSG00000168906;ENSG00000116761;ENSG00000274276;ENSG00000160200;Homo_sapiens_newGene_4951;ENSG00000088305;ENSG00000120053;ENSG00000213699;ENSG00000128311;ENSG00000101444;ENSG00000128309;ENSG00000092621;ENSG00000137944;ENSG00000087076;ENSG00000125166	KYAT1;MAT2A;CTH;CBSL;CBS;Homo_sapiens_newGene_4951;DNMT3B;GOT1;SLC35F6;TST;AHCY;MPST;PHGDH;KYAT3;HSD17B14;GOT2
ko03320	PPAR signaling pathway	46	0.493519574600842	1.81565117402083	0.00421052631578947	0.0211299362236681	1942	ENSG00000099194;ENSG00000132170;ENSG00000157184;Homo_sapiens_newGene_3959;ENSG00000196611;ENSG00000130304;ENSG00000100889;ENSG00000186951;ENSG00000155368;ENSG00000153093;ENSG00000025434;ENSG00000151726;ENSG00000167114;ENSG00000134824;ENSG00000083807	SCD;PPARG;CPT2;Homo_sapiens_newGene_3959;MMP1;SLC27A1;PCK2;PPARA;DBI;ACOXL;NR1H3;ACSL1;SLC27A4;FADS2;SLC27A5
ko05010	Alzheimer disease	344	0.269674746520989	1.370416537638	0.00496277915632754	0.0243389886853384	2818	ENSG00000198938;ENSG00000198727;ENSG00000198763;ENSG00000228253;ENSG00000198899;ENSG00000198840;ENSG00000175344;Homo_sapiens_newGene_1346;ENSG00000104892;ENSG00000198712;ENSG00000050165;ENSG00000198888;ENSG00000168040;ENSG00000111186;ENSG00000188763;ENSG00000165879;ENSG00000104833;ENSG00000212907;ENSG00000070540;Homo_sapiens_newGene_3856;Homo_sapiens_newGene_83;ENSG00000178607;ENSG00000186868;ENS…	MT-CO3;MT-CYB;MT-ND2;MT-ATP8;MT-ATP6;MT-ND3;CHRNA7;Homo_sapiens_newGene_1346;KLC3;MT-CO2;DKK3;MT-ND1;FADD;WNT5B;FZD9;FRAT1;TUBB4A;MT-ND4L;WIPI1;Homo_sapiens_newGene_3856;Homo_sapiens_newGene_83;ERN1;MAPT;CALML4;MT-ND5;MT-ND4;AXIN2;APH1B;UQCRC2;Homo_sapiens_newGene_4354;KLC2;PIK3CD;NDUFC2;TPTEP2-CSNK1E;MT-ND6;FZD4;ATG2A;CSNK2A1;MT-CO1;SLC25A5;IKBKB;AKT2;CASP8;CSNK2A2;ATF4;ITPR3;ENSG00000256206;Hom…
ko05219	Bladder cancer	37	-0.498745011704938	-1.71347212873989	0.0056390977443609	0.0265532576313631	2934	ENSG00000133703;ENSG00000213281;ENSG00000169032;ENSG00000157764;ENSG00000078061;ENSG00000007968;ENSG00000139687;ENSG00000112242;ENSG00000110092;ENSG00000100784;ENSG00000135679;ENSG00000101412;ENSG00000113070;ENSG00000137801;ENSG00000136997	KRAS;NRAS;MAP2K1;BRAF;ARAF;E2F2;RB1;E2F3;CCND1;RPS6KA5;MDM2;E2F1;HBEGF;THBS1;MYC
ko03030	DNA replication	43	-0.517490953187244	-1.84727379690029	0.00566037735849057	0.0265532576313631	2671	ENSG00000106399;ENSG00000100479;ENSG00000035928;ENSG00000133119;ENSG00000111445;ENSG00000204130;ENSG00000076003;ENSG00000146143;ENSG00000168496;ENSG00000138346;ENSG00000100297;ENSG00000132646;ENSG00000077514;ENSG00000073111;ENSG00000101868;ENSG00000112118;ENSG00000104738	RPA3;POLE2;RFC1;RFC3;RFC5;RUFY2;MCM6;PRIM2;FEN1;DNA2;MCM5;PCNA;POLD3;MCM2;POLA1;MCM3;MCM4
ko04115	p53 signaling pathway	77	-0.412271652454144	-1.63968458847587	0.00711743772241993	0.0315170662992238	2748	ENSG00000077458;ENSG00000157456;ENSG00000115129;ENSG00000181790;ENSG00000075218;ENSG00000149212;ENSG00000120868;ENSG00000172115;ENSG00000149554;ENSG00000170836;ENSG00000026103;ENSG00000172667;ENSG00000104689;ENSG00000123374;ENSG00000171848;ENSG00000163743;ENSG00000106366;ENSG00000110092;ENSG00000112576;ENSG00000141682;ENSG00000135679;ENSG00000170312;ENSG00000092470;ENSG00000078900;ENSG00000105810…	FAM76B;CCNB2;TP53I3;ADGRB1;GTSE1;SESN3;APAF1;CYCS;CHEK1;PPM1D;FAS;ZMAT3;TNFRSF10A;CDK2;RRM2;RCHY1;SERPINE1;CCND1;CCND3;PMAIP1;MDM2;CDK1;WDR76;TP73;CDK6;THBS1;CCNE2
ko04928	Parathyroid hormone synthesis, secretion and action	82	-0.395914558783134	-1.58663434327357	0.00714285714285714	0.0315170662992238	2581	ENSG00000157764;ENSG00000182158;ENSG00000078061;ENSG00000127955;ENSG00000170776;Homo_sapiens_newGene_5123;ENSG00000070018;ENSG00000123104;ENSG00000081189;ENSG00000068305;ENSG00000142875;Homo_sapiens_newGene_3930;ENSG00000153234;ENSG00000115966;ENSG00000182621;ENSG00000124813;ENSG00000184588;ENSG00000120063;ENSG00000087494;ENSG00000118260;ENSG00000065989;ENSG00000113070;ENSG00000156103;ENSG0000012…	BRAF;CREB3L2;ARAF;GNAI1;AKAP13;Homo_sapiens_newGene_5123;LRP6;ITPR2;MEF2C;MEF2A;PRKACB;Homo_sapiens_newGene_3930;NR4A2;ATF2;PLCB1;RUNX2;PDE4B;GNA13;PTHLH;CREB1;PDE4A;HBEGF;MMP16;EGR1;FOS
ko05012	Parkinson disease	245	0.292049138018913	1.42806785532497	0.0072289156626506	0.0315170662992238	1692	ENSG00000198938;ENSG00000198727;ENSG00000198763;ENSG00000228253;ENSG00000145107;ENSG00000198899;ENSG00000198840;Homo_sapiens_newGene_1346;ENSG00000104892;ENSG00000198712;ENSG00000198888;ENSG00000104833;ENSG00000212907;ENSG00000178607;ENSG00000186868;ENSG00000129007;ENSG00000198786;ENSG00000198886;ENSG00000184702;ENSG00000126602;ENSG00000140740;Homo_sapiens_newGene_4521;Homo_sapiens_newGene_4354;E…	MT-CO3;MT-CYB;MT-ND2;MT-ATP8;TM4SF19;MT-ATP6;MT-ND3;Homo_sapiens_newGene_1346;KLC3;MT-CO2;MT-ND1;TUBB4A;MT-ND4L;ERN1;MAPT;CALML4;MT-ND5;MT-ND4;SEPTIN5;TRAP1;UQCRC2;Homo_sapiens_newGene_4521;Homo_sapiens_newGene_4354;KLC2;NDUFC2;Homo_sapiens_newGene_2407;MT-ND6;UBE2L6;MT-CO1;HSPA5;SLC25A5;ATF4;ITPR3;ENSG00000256206;Homo_sapiens_newGene_4713;NDUFV1;MAOA;CASP9;RYR3;COX7A2
ko03430	Mismatch repair	25	-0.553959122437618	-1.76068807592415	0.00740740740740741	0.0315170662992238	2671	ENSG00000106399;ENSG00000035928;ENSG00000133119;ENSG00000111445;ENSG00000113318;ENSG00000174371;ENSG00000116062;ENSG00000132646;ENSG00000077514;ENSG00000095002	RPA3;RFC1;RFC3;RFC5;MSH3;EXO1;MSH6;PCNA;POLD3;MSH2
ko04662	B cell receptor signaling pathway	56	-0.445671859484936	-1.66564720719839	0.0074487895716946	0.0315170662992238	1204	ENSG00000268173;ENSG00000109320;ENSG00000172175;ENSG00000273398;ENSG00000100906;ENSG00000121879;ENSG00000146232;ENSG00000142867;ENSG00000138814;ENSG00000177606;ENSG00000170345	ENSG00000268173;NFKB1;MALT1;ENSG00000273398;NFKBIA;PIK3CA;NFKBIE;BCL10;PPP3CA;JUN;FOS
ko04810	Regulation of actin cytoskeleton	181	-0.317553603460029	-1.45008579805473	0.0087260034904014	0.0361911066975615	3053	ENSG00000165410;ENSG00000150760;ENSG00000139734;ENSG00000183856;ENSG00000035403;ENSG00000175866;ENSG00000133703;ENSG00000213949;ENSG00000213281;ENSG00000145431;ENSG00000187583;ENSG00000169032;ENSG00000115414;ENSG00000157764;ENSG00000070087;ENSG00000182541;ENSG00000167193;ENSG00000169398;ENSG00000213639;ENSG00000078061;ENSG00000089159;ENSG00000077157;ENSG00000180370;ENSG00000138685;ENSG00000121966…	CFL2;DOCK1;DIAPH3;IQGAP3;VCL;BAIAP2;KRAS;ITGA1;NRAS;PDGFC;PLEKHN1;MAP2K1;FN1;BRAF;PFN2;LIMK2;CRK;PTK2;PPP1CB;ARAF;PXN;PPP1R12B;PAK2;FGF2;CXCR4;ITGA7;SHB;TIAM1;ENAH;NCBP3;ITGA4;GNG12;FGF1;LPAR1;PAK3;APC;Homo_sapiens_newGene_6923;DIAPH2;ENSG00000268173;RDX;ACTB;ROCK1;BCAR1;GNA13;Homo_sapiens_newGene_4638;F2R;ROCK2;PPP1R12A;WASL;ITGA2;FAM171B;PIK3CA;ITGAV;PDGFD;IQGAP2;FGF5
ko00980	Metabolism of xenobiotics by cytochrome P450	21	0.586768581533219	1.7845605361574	0.00888888888888889	0.0361911066975615	2900	ENSG00000167733;ENSG00000143819;ENSG00000134202;ENSG00000106258;ENSG00000148834;ENSG00000143198;ENSG00000006534;ENSG00000065621;ENSG00000053371	HSD11B1L;EPHX1;GSTM3;CYP3A5;GSTO1;MGST3;ALDH3B1;GSTO2;AKR7A2
ko05163	Human cytomegalovirus infection	193	-0.311921963265603	-1.43808647921773	0.0101180438448567	0.03826054497947	3172	ENSG00000101333;ENSG00000156052;ENSG00000145675;ENSG00000186469;ENSG00000169429;ENSG00000221823;ENSG00000133703;ENSG00000010704;ENSG00000213281;ENSG00000169032;ENSG00000114450;ENSG00000204267;ENSG00000166710;ENSG00000167193;ENSG00000182158;ENSG00000169398;Homo_sapiens_newGene_4470;ENSG00000127955;ENSG00000073756;ENSG00000007968;ENSG00000170776;ENSG00000089159;Homo_sapiens_newGene_5123;ENSG0000012…	PLCB4;GNAQ;PIK3R1;GNG2;CXCL8;PPP3R1;KRAS;HFE;NRAS;MAP2K1;GNB4;TAP2;B2M;CRK;CREB3L2;PTK2;Homo_sapiens_newGene_4470;GNAI1;PTGS2;E2F2;AKAP13;PXN;Homo_sapiens_newGene_5123;ITPR2;CXCR4;CYCS;GNG12;TBK1;FAS;RB1;PRKACB;GNG11;PTGER4;E2F3;NFATC3;ENSG00000268173;NFKB1;ATF2;PLCB1;ROCK1;CCND1;BCAR1;GNA13;EFCAB7;Homo_sapiens_newGene_4638;ENSG00000273398;ROCK2;Homo_sapiens_newGene_5276;MDM2;NFKBIA;PIK3CA;CREB1;…
ko05224	Breast cancer	121	-0.356163184798043	-1.5266258753766	0.0104529616724739	0.03826054497947	2802	ENSG00000213281;ENSG00000148737;ENSG00000169032;ENSG00000157764;ENSG00000078061;ENSG00000007968;ENSG00000070018;ENSG00000138685;ENSG00000104290;ENSG00000163251;ENSG00000113578;ENSG00000134982;ENSG00000139687;ENSG00000139618;Homo_sapiens_newGene_3930;ENSG00000112242;ENSG00000268173;ENSG00000012048;ENSG00000188064;ENSG00000110092;ENSG00000121879;ENSG00000101412;ENSG00000122008;ENSG00000101384;ENSG0…	NRAS;TCF7L2;MAP2K1;BRAF;ARAF;E2F2;LRP6;FGF2;FZD3;FZD5;FGF1;APC;RB1;BRCA2;Homo_sapiens_newGene_3930;E2F3;ENSG00000268173;BRCA1;WNT7B;CCND1;PIK3CA;E2F1;POLK;JAG1;CDK6;JUN;FGF5;HES1;MYC;FOS
ko00330	Arginine and proline metabolism	38	0.500520720978898	1.75491282710615	0.0104602510460251	0.03826054497947	3117	ENSG00000081181;ENSG00000130066;ENSG00000183010;ENSG00000142920;ENSG00000120053;ENSG00000166165;ENSG00000141504;ENSG00000189221;ENSG00000125166;ENSG00000143149;ENSG00000133313;ENSG00000072682;ENSG00000088826;ENSG00000102172;ENSG00000143811;ENSG00000126790	ARG2;SAT1;PYCR1;AZIN2;GOT1;CKB;SAT2;MAOA;GOT2;ALDH9A1;CNDP2;P4HA2;SMOX;SMS;PYCR2;L3HYPDH
ko00620	Pyruvate metabolism	42	0.460066691947448	1.65775250606456	0.0104602510460251	0.03826054497947	1791	ENSG00000131069;ENSG00000103253;Homo_sapiens_newGene_4756;Homo_sapiens_newGene_3959;ENSG00000278540;ENSG00000120437;ENSG00000100889;ENSG00000173599;ENSG00000166816;ENSG00000082212;ENSG00000143149	ACSS2;HAGHL;Homo_sapiens_newGene_4756;Homo_sapiens_newGene_3959;ACACA;ACAT2;PCK2;PC;LDHD;ME2;ALDH9A1
ko00260	Glycine, serine and threonine metabolism	27	0.556016426661146	1.80300221107842	0.0105485232067511	0.03826054497947	2753	ENSG00000116761;ENSG00000274276;ENSG00000160200;ENSG00000132837;ENSG00000167720;ENSG00000182199;ENSG00000146733;ENSG00000092621;ENSG00000189221;ENSG00000100116;ENSG00000135069;ENSG00000137106	CTH;CBSL;CBS;DMGDH;SRR;SHMT2;PSPH;PHGDH;MAOA;GCAT;PSAT1;GRHPR
ko05204	Chemical carcinogenesis	34	0.522993843034421	1.77839433442226	0.0105932203389831	0.03826054497947	2306	ENSG00000175344;ENSG00000171097;ENSG00000167733;ENSG00000143819;ENSG00000134202;Homo_sapiens_newGene_3245;Homo_sapiens_newGene_2829;ENSG00000106258;ENSG00000137944;ENSG00000148834;ENSG00000143198;Homo_sapiens_newGene_4545;ENSG00000006534	CHRNA7;KYAT1;HSD11B1L;EPHX1;GSTM3;Homo_sapiens_newGene_3245;Homo_sapiens_newGene_2829;CYP3A5;KYAT3;GSTO1;MGST3;Homo_sapiens_newGene_4545;ALDH3B1
ko05205	Proteoglycans in cancer	166	-0.322780489075058	-1.45229118271042	0.0106382978723404	0.03826054497947	2802	ENSG00000213281;ENSG00000179295;ENSG00000109458;ENSG00000169032;ENSG00000137218;ENSG00000115414;ENSG00000157764;ENSG00000138193;ENSG00000145349;ENSG00000169398;ENSG00000078061;ENSG00000090447;ENSG00000105974;ENSG00000089159;ENSG00000077157;ENSG00000123104;ENSG00000138685;ENSG00000104290;ENSG00000163251;ENSG00000156299;ENSG00000026103;ENSG00000142875;Homo_sapiens_newGene_6923;ENSG00000011422;ENSG0…	NRAS;PTPN11;GAB1;MAP2K1;FRS3;FN1;BRAF;PLCE1;CAMK2D;PTK2;ARAF;TFAP4;CAV1;PXN;PPP1R12B;ITPR2;FGF2;FZD3;FZD5;TIAM1;FAS;PRKACB;Homo_sapiens_newGene_6923;PLAUR;DDX5;ENSG00000268173;RDX;WNT7B;TWIST1;MET;ROCK1;CCND1;FRS2;PLAU;CAV2;SDC4;ROCK2;PPP1R12A;MDM2;ITGA2;PIK3CA;HIF1A;ITGAV;HBEGF;TGFB2;THBS1;MYC
ko04141	Protein processing in endoplasmic reticulum	180	-0.314031093523292	-1.43355855042857	0.0122591943957968	0.0433672968272365	2231	ENSG00000119318;Homo_sapiens_newGene_5123;ENSG00000164180;ENSG00000104691;ENSG00000112208;ENSG00000135617;ENSG00000198162;ENSG00000198168;ENSG00000138802;ENSG00000144224;ENSG00000074695;ENSG00000124783;ENSG00000116044;ENSG00000109971;ENSG00000055332;ENSG00000087074;ENSG00000102580;ENSG00000164236;ENSG00000008952;ENSG00000080824;ENSG00000086061;ENSG00000164070;ENSG00000180667;ENSG00000120694;ENSG0…	RAD23B;Homo_sapiens_newGene_5123;TMEM161B;UBXN8;BAG2;PRADC1;MAN1A2;SVIP;SEC24B;UBXN4;LMAN1;SSR1;NFE2L2;HSPA8;EIF2AK2;PPP1R15A;DNAJC3;ANKRD33B;SEC62;HSP90AA1;DNAJA1;HSPA4L;YOD1;HSPH1;DNAJB1;HSPA6;HSPA1A;HSPA1B
ko04024	cAMP signaling pathway	111	-0.359302108351106	-1.50992561602118	0.0141093474426808	0.049107236430383	2683	ENSG00000169032;ENSG00000157764;ENSG00000138193;ENSG00000182158;ENSG00000145349;ENSG00000005339;ENSG00000127955;ENSG00000100393;ENSG00000143153;ENSG00000156299;ENSG00000169252;ENSG00000142875;ENSG00000268173;ENSG00000109320;ENSG00000104899;ENSG00000152495;ENSG00000067900;ENSG00000070961;ENSG00000184588;ENSG00000203965;ENSG00000179546;ENSG00000181104;ENSG00000134318;ENSG00000058272;ENSG00000100906…	MAP2K1;BRAF;PLCE1;CREB3L2;CAMK2D;CREBBP;GNAI1;EP300;ATP1B1;TIAM1;ADRB2;PRKACB;ENSG00000268173;NFKB1;AMH;CAMK4;ROCK1;ATP2B1;PDE4B;EFCAB7;HTR1D;F2R;ROCK2;PPP1R12A;NFKBIA;PIK3CA;CREB1;PDE4A;BDNF;SOX9;JUN;FOS
ko04380	Osteoclast differentiation	90	-0.372424954103316	-1.50928121766994	0.0145719489981785	0.0491307957648227	1228	ENSG00000221823;ENSG00000107643;ENSG00000160219;ENSG00000169032;ENSG00000187098;ENSG00000163513;ENSG00000055208;ENSG00000184557;ENSG00000142166;ENSG00000083799;ENSG00000135605;ENSG00000268173;ENSG00000109320;ENSG00000152495;ENSG00000125740;ENSG00000273398;ENSG00000171223;ENSG00000100906;ENSG00000121879;ENSG00000118260;ENSG00000075426;ENSG00000138814;ENSG00000175592;ENSG00000006062;ENSG00000092969…	PPP3R1;MAPK8;GAB3;MAP2K1;MITF;TGFBR2;TAB2;SOCS3;IFNAR1;CYLD;TEC;ENSG00000268173;NFKB1;CAMK4;FOSB;ENSG00000273398;JUNB;NFKBIA;PIK3CA;CREB1;FOSL2;PPP3CA;FOSL1;MAP3K14;TGFB2;JUN;FOS
ko05016	Huntington disease	290	0.266576864233691	1.33081349298649	0.0146341463414634	0.0491307957648227	3094	ENSG00000198938;ENSG00000198727;ENSG00000198763;ENSG00000228253;ENSG00000198899;ENSG00000198840;ENSG00000132170;Homo_sapiens_newGene_1346;ENSG00000104892;ENSG00000198712;ENSG00000198888;ENSG00000104833;ENSG00000212907;ENSG00000070540;ENSG00000105327;Homo_sapiens_newGene_3856;Homo_sapiens_newGene_83;ENSG00000178607;ENSG00000198786;ENSG00000148408;ENSG00000198886;ENSG00000115073;ENSG00000070371;ENS…	MT-CO3;MT-CYB;MT-ND2;MT-ATP8;MT-ATP6;MT-ND3;PPARG;Homo_sapiens_newGene_1346;KLC3;MT-CO2;MT-ND1;TUBB4A;MT-ND4L;WIPI1;BBC3;Homo_sapiens_newGene_3856;Homo_sapiens_newGene_83;ERN1;MT-ND5;CACNA1B;MT-ND4;ACTR1B;CLTCL1;DNAH1;UQCRC2;Homo_sapiens_newGene_4354;KLC2;NDUFC2;DNAL4;MT-ND6;ATG2A;MT-CO1;SLC25A5;CASP8;ENSG00000256206;Homo_sapiens_newGene_4901;NDUFV1;CASP9;COX7A2;Homo_sapiens_newGene_4407;COX6B1;P…
ko00900	Terpenoid backbone biosynthesis	29	0.522247122530901	1.73611853137269	0.0147991543340381	0.0491307957648227	1147	ENSG00000167508;ENSG00000160752;ENSG00000110921;ENSG00000125954;ENSG00000113161;ENSG00000120437;ENSG00000067064;ENSG00000173715;ENSG00000145882	MVD;FDPS;MVK;CHURC1-FNTB;HMGCR;ACAT2;IDI1;C11orf80;PCYOX1L
ko04146	Peroxisome	83	0.38561076874847	1.60715744606171	0.0157303370786517	0.0514309266526889	3175	ENSG00000104883;ENSG00000110921;ENSG00000103150;ENSG00000138413;ENSG00000120915;ENSG00000182054;ENSG00000181513;ENSG00000117305;ENSG00000153093;ENSG00000108733;ENSG00000157911;ENSG00000151726;ENSG00000166821;ENSG00000101417;ENSG00000101473;ENSG00000121680;ENSG00000139197;ENSG00000104823;ENSG00000005469;ENSG00000119688;ENSG00000131373;Homo_sapiens_newGene_4225;ENSG00000087008;Homo_sapiens_newGene_…	PEX11G;MVK;MLYCD;IDH1;EPHX2;IDH2;ACBD4;HMGCL;ACOXL;PEX12;PEX10;ACSL1;PEX11A;PXMP4;ACOT8;PEX16;PEX5;ECH1;CROT;ABCD4;HACL1;Homo_sapiens_newGene_4225;ACOX3;Homo_sapiens_newGene_3942;PHYH;AMACR;PRDX5
ko04935	Growth hormone synthesis, secretion and action	89	-0.367895723439949	-1.48726422590895	0.0163636363636364	0.0527029922159537	3257	ENSG00000101333;ENSG00000156052;ENSG00000145675;ENSG00000107643;ENSG00000133703;ENSG00000213281;ENSG00000169032;ENSG00000167193;ENSG00000185950;ENSG00000182158;ENSG00000169398;ENSG00000005339;ENSG00000127955;ENSG00000100393;ENSG00000096968;Homo_sapiens_newGene_5123;ENSG00000184557;ENSG00000123104;ENSG00000095015;ENSG00000142875;ENSG00000205765;ENSG00000268173;ENSG00000169047;ENSG00000115966;ENSG0…	PLCB4;GNAQ;PIK3R1;MAPK8;KRAS;NRAS;MAP2K1;CRK;IRS2;CREB3L2;PTK2;CREBBP;GNAI1;EP300;JAK2;Homo_sapiens_newGene_5123;SOCS3;ITPR2;MAP3K1;PRKACB;C5orf51;ENSG00000268173;IRS1;ATF2;PLCB1;BCAR1;Homo_sapiens_newGene_4638;JUNB;PIK3CA;CREB1;GHR;FOS
ko01200	Carbon metabolism	110	0.320868850718057	1.4128851029066	0.0182232346241458	0.0578291501230632	3337	ENSG00000131069;ENSG00000177000;ENSG00000156510;ENSG00000049239;ENSG00000120437;ENSG00000138413;ENSG00000166123;ENSG00000142657;ENSG00000163931;ENSG00000122971;ENSG00000182054;ENSG00000120053;ENSG00000182199;ENSG00000153093;ENSG00000161542;Homo_sapiens_newGene_270;ENSG00000173599;ENSG00000146733;ENSG00000092621;ENSG00000197444;ENSG00000125166;ENSG00000114054;ENSG00000177156;ENSG00000082212;ENSG00…	ACSS2;MTHFR;HKDC1;H6PD;ACAT2;IDH1;GPT2;PGD;TKT;ACADS;IDH2;GOT1;SHMT2;ACOXL;PRPSAP1;Homo_sapiens_newGene_270;PC;PSPH;PHGDH;OGDHL;GOT2;PCCB;TALDO1;ME2;PSAT1;PGLS;PFKL;ACOX3;PCCA;PGP;ALDH6A1;ACO1;FH;HADHA;GLUD1;ENSG00000285043;GCSH
ko01210	2-Oxocarboxylic acid metabolism	17	0.586731095571864	1.72716892308053	0.0186721991701245	0.0583951308905495	1802	ENSG00000138413;ENSG00000166123;ENSG00000182054;ENSG00000120053;Homo_sapiens_newGene_270;ENSG00000087076;ENSG00000125166;ENSG00000161653	IDH1;GPT2;IDH2;GOT1;Homo_sapiens_newGene_270;HSD17B14;GOT2;NAGS
ko05135	Yersinia infection	98	-0.356588703926337	-1.46857135312584	0.0197132616487455	0.060770205082599	3124	ENSG00000145675;ENSG00000150760;ENSG00000169429;ENSG00000175866;ENSG00000107643;ENSG00000072133;ENSG00000005020;ENSG00000187583;ENSG00000169032;ENSG00000115414;ENSG00000055208;ENSG00000167193;ENSG00000169398;ENSG00000089159;ENSG00000127666;ENSG00000138071;ENSG00000115232;ENSG00000065243;ENSG00000183735;ENSG00000072736;ENSG00000268173;ENSG00000109320;ENSG00000165527;ENSG00000067900;ENSG00000050820…	PIK3R1;DOCK1;CXCL8;BAIAP2;MAPK8;RPS6KA6;SKAP2;PLEKHN1;MAP2K1;FN1;TAB2;CRK;PTK2;PXN;TICAM1;ACTR2;ITGA4;PKN2;TBK1;NFATC3;ENSG00000268173;NFKB1;ARF6;ROCK1;BCAR1;Homo_sapiens_newGene_4638;ROCK2;WASL;NFKBIA;PIK3CA;JUN;FOS
ko04114	Oocyte meiosis	111	-0.340171771670648	-1.42953258540554	0.0211640211640212	0.0643235632116284	2857	ENSG00000072133;ENSG00000157456;ENSG00000169032;Homo_sapiens_newGene_632;ENSG00000169679;ENSG00000145349;ENSG00000213639;ENSG00000154001;ENSG00000170027;ENSG00000123104;ENSG00000112029;ENSG00000142875;ENSG00000072501;ENSG00000123374;ENSG00000113742;ENSG00000164162;ENSG00000077935;ENSG00000203965;ENSG00000110427;ENSG00000273398;ENSG00000129810;ENSG00000137449;ENSG00000108055;ENSG00000170312;ENSG00…	RPS6KA6;CCNB2;MAP2K1;Homo_sapiens_newGene_632;BUB1;CAMK2D;PPP1CB;PPP2R5E;YWHAG;ITPR2;FBXO5;PRKACB;SMC1A;CDK2;CPEB4;ANAPC10;SMC1B;EFCAB7;KIAA1549L;ENSG00000273398;SGO1;CPEB2;SMC3;CDK1;SLK;PPP3CA;CPEB3;CCNE2
ko00561	Glycerolipid metabolism	47	0.425447599653629	1.57150094407087	0.0230607966457023	0.0688903009788227	2770	ENSG00000026652;ENSG00000134324;ENSG00000062282;ENSG00000074416;ENSG00000147535;ENSG00000185000;ENSG00000169692;ENSG00000145214;ENSG00000077044;ENSG00000067113;ENSG00000143149;ENSG00000119927;ENSG00000117448;ENSG00000101577;ENSG00000006530;ENSG00000109736;ENSG00000158669	AGPAT4;LPIN1;DGAT2;MGLL;PLPP5;DGAT1;AGPAT2;DGKQ;DGKD;PLPP1;ALDH9A1;GPAM;AKR1A1;LPIN2;AGK;MFSD10;GPAT4
ko00250	Alanine, aspartate and glutamate metabolism	32	0.474416314655967	1.60435164589561	0.0233050847457627	0.0688903009788227	2086	ENSG00000070669;ENSG00000130707;ENSG00000134461;ENSG00000185818;ENSG00000166123;ENSG00000178605;ENSG00000120053;ENSG00000126522;ENSG00000084774;ENSG00000125166;ENSG00000135821;ENSG00000239900;ENSG00000114021	ASNS;ASS1;ANKRD16;NAT8L;GPT2;GTPBP6;GOT1;ASL;CAD;GOT2;GLUL;ADSL;NIT2
ko05030	Cocaine addiction	33	-0.46191125528937	-1.5387070282862	0.0265654648956357	0.076318116245521	2683	ENSG00000182158;ENSG00000127955;Homo_sapiens_newGene_5123;ENSG00000142875;ENSG00000109320;ENSG00000115966;ENSG00000125740;ENSG00000118260;ENSG00000176697;ENSG00000177606	CREB3L2;GNAI1;Homo_sapiens_newGene_5123;PRKACB;NFKB1;ATF2;FOSB;CREB1;BDNF;JUN
ko04913	Ovarian steroidogenesis	22	0.519042416610038	1.59779843597013	0.0266075388026608	0.076318116245521	3250	ENSG00000184227;ENSG00000108786;ENSG00000121281;ENSG00000132196;ENSG00000243708;ENSG00000105499;ENSG00000073060;ENSG00000119673;ENSG00000072062;ENSG00000134716	ACOT1;HSD17B1;ADCY7;HSD17B7;PLA2G4B;PLA2G4C;SCARB1;ACOT2;PRKACA;CYP2J2
ko00071	Fatty acid degradation	33	0.45670646909217	1.54794245193902	0.0273684210526316	0.076318116245521	1791	ENSG00000157184;ENSG00000120437;ENSG00000122971;ENSG00000181513;ENSG00000167969;ENSG00000153093;ENSG00000151726;ENSG00000105607;ENSG00000143149	CPT2;ACAT2;ACADS;ACBD4;ECI1;ACOXL;ACSL1;GCDH;ALDH9A1
ko04723	Retrograde endocannabinoid signaling	115	0.315287792538627	1.40500021075228	0.0273972602739726	0.076318116245521	1202	ENSG00000198763;ENSG00000198840;ENSG00000117480;ENSG00000198888;ENSG00000121281;ENSG00000087258;ENSG00000212907;ENSG00000074416;ENSG00000198786;ENSG00000148408;ENSG00000176533;ENSG00000198886;ENSG00000163686;ENSG00000104888;ENSG00000134780;ENSG00000151366;ENSG00000157542;ENSG00000198695	MT-ND2;MT-ND3;FAAH;MT-ND1;ADCY7;GNAO1;MT-ND4L;MGLL;MT-ND5;CACNA1B;GNG7;MT-ND4;ABHD6;SLC17A7;DAGLA;NDUFC2;KCNJ6;MT-ND6
ko04152	AMPK signaling pathway	111	0.308710349310697	1.36153603062642	0.0275862068965517	0.076318116245521	1007	ENSG00000099194;ENSG00000169710;ENSG00000132170;ENSG00000072310;Homo_sapiens_newGene_4756;ENSG00000103150;Homo_sapiens_newGene_3959;ENSG00000278540;ENSG00000133101;ENSG00000113161;ENSG00000082146;ENSG00000100889;ENSG00000123836;Homo_sapiens_newGene_7387;ENSG00000171608;ENSG00000148343	SCD;FASN;PPARG;SREBF1;Homo_sapiens_newGene_4756;MLYCD;Homo_sapiens_newGene_3959;ACACA;CCNA1;HMGCR;STRADB;PCK2;PFKFB2;Homo_sapiens_newGene_7387;PIK3CD;MIGA2
ko04722	Neurotrophin signaling pathway	108	-0.33987349877935	-1.42455576384683	0.028169014084507	0.0769440091582138	2831	ENSG00000107643;ENSG00000133703;ENSG00000072133;ENSG00000213281;ENSG00000179295;ENSG00000110851;ENSG00000109458;ENSG00000169032;ENSG00000137218;ENSG00000157764;ENSG00000167193;ENSG00000145349;ENSG00000095015;ENSG00000134313;ENSG00000268173;ENSG00000109320;ENSG00000169047;ENSG00000152495;ENSG00000134070;ENSG00000100784;ENSG00000118689;ENSG00000166225;ENSG00000203965;ENSG00000064300;ENSG00000100906…	MAPK8;KRAS;RPS6KA6;NRAS;PTPN11;PRDM4;GAB1;MAP2K1;FRS3;BRAF;CRK;CAMK2D;MAP3K1;KIDINS220;ENSG00000268173;NFKB1;IRS1;CAMK4;IRAK2;RPS6KA5;FOXO3;FRS2;EFCAB7;NGFR;NFKBIA;PIK3CA;NFKBIE;SH2B3;TP73;BDNF;JUN
ko05212	Pancreatic cancer	74	-0.383203379510009	-1.51348990188972	0.0286225402504472	0.0772055362018642	3940	ENSG00000105647;ENSG00000144118;ENSG00000132155;ENSG00000050748;ENSG00000108443;ENSG00000141646;ENSG00000145675;ENSG00000017797;ENSG00000119699;ENSG00000107643;ENSG00000133703;ENSG00000169032;ENSG00000163235;ENSG00000157764;ENSG00000163513;ENSG00000078061;ENSG00000007968;ENSG00000166949;ENSG00000139687;ENSG00000139618;ENSG00000112242;ENSG00000268173;ENSG00000109320;ENSG00000110092;ENSG00000121879…	PIK3R2;RALB;RAF1;MAPK9;RPS6KB1;SMAD4;PIK3R1;RALBP1;TGFB3;MAPK8;KRAS;MAP2K1;TGFA;BRAF;TGFBR2;ARAF;E2F2;SMAD3;RB1;BRCA2;E2F3;ENSG00000268173;NFKB1;CCND1;PIK3CA;E2F1;POLK;TGFB2;CDK6
ko05160	Hepatitis C	123	-0.319201587517698	-1.37217936276236	0.0294627383015598	0.07849072581962	2802	ENSG00000213281;ENSG00000111331;ENSG00000107201;ENSG00000169032;ENSG00000157764;ENSG00000185745;ENSG00000078061;ENSG00000007968;ENSG00000127666;ENSG00000120868;ENSG00000170027;ENSG00000184557;ENSG00000119917;ENSG00000172115;ENSG00000164342;ENSG00000142166;ENSG00000183735;ENSG00000026103;ENSG00000139687;ENSG00000119922;ENSG00000112242;ENSG00000268173;ENSG00000123374;ENSG00000109320;ENSG00000156475…	NRAS;OAS3;DDX58;MAP2K1;BRAF;IFIT1;ARAF;E2F2;TICAM1;APAF1;YWHAG;SOCS3;IFIT3;CYCS;TLR3;IFNAR1;TBK1;FAS;RB1;IFIT2;E2F3;ENSG00000268173;CDK2;NFKB1;PPP2R2B;CCND1;EIF2AK2;IKBKE;PIAS1;NFKBIA;PIK3CA;E2F1;CDK6;MYC
ko04060	Cytokine-cytokine receptor interaction	106	-0.336104658599114	-1.40217619718651	0.0301418439716312	0.0793206420306084	2497	ENSG00000163513;ENSG00000116678;ENSG00000121989;ENSG00000117586;ENSG00000125845;ENSG00000121966;Homo_sapiens_newGene_3906;ENSG00000113494;ENSG00000142166;ENSG00000123496;ENSG00000049249;ENSG00000026103;ENSG00000142677;ENSG00000205765;ENSG00000077238;ENSG00000104689;ENSG00000168685;ENSG00000104432;ENSG00000104899;ENSG00000163739;ENSG00000164400;ENSG00000204217;ENSG00000175505;ENSG00000113594;ENSG0…	TGFBR2;LEPR;ACVR2A;TNFSF4;BMP2;CXCR4;Homo_sapiens_newGene_3906;PRLR;IFNAR1;IL13RA2;TNFRSF9;FAS;IL22RA1;C5orf51;IL4R;TNFRSF10A;IL7R;IL7;AMH;CXCL1;CSF2;BMPR2;CLCF1;LIFR;LIF;NGFR;TNFRSF21;GHR;BMPR1B;TGFB2;IL6ST;IL12A
ko04714	Thermogenesis	218	0.265770455663217	1.28370272766404	0.0308056872037915	0.0800908798576696	1417	ENSG00000198938;ENSG00000198727;ENSG00000198763;ENSG00000228253;ENSG00000198899;ENSG00000198840;ENSG00000132170;ENSG00000240230;ENSG00000157184;ENSG00000198712;ENSG00000198888;ENSG00000121281;ENSG00000212907;ENSG00000074416;ENSG00000198786;ENSG00000198886;ENSG00000116985;ENSG00000140740;Homo_sapiens_newGene_4354;ENSG00000151366;ENSG00000198695;ENSG00000151726;ENSG00000198804;ENSG00000197119;ENSG0…	MT-CO3;MT-CYB;MT-ND2;MT-ATP8;MT-ATP6;MT-ND3;PPARG;COX19;CPT2;MT-CO2;MT-ND1;ADCY7;MT-ND4L;MGLL;MT-ND5;MT-ND4;BMP8B;UQCRC2;Homo_sapiens_newGene_4354;NDUFC2;MT-ND6;ACSL1;MT-CO1;SLC25A29;COX18;COA5;PRKAG1
ko05226	Gastric cancer	127	-0.313249632503761	-1.3594230567617	0.0311958405545927	0.0801396906477633	2904	ENSG00000133703;ENSG00000213281;ENSG00000148737;ENSG00000109458;ENSG00000169032;ENSG00000157764;ENSG00000163513;ENSG00000078061;ENSG00000007968;ENSG00000070018;ENSG00000138685;ENSG00000104290;ENSG00000163251;ENSG00000085563;ENSG00000113578;ENSG00000166949;ENSG00000134982;ENSG00000139687;Homo_sapiens_newGene_3930;ENSG00000112242;ENSG00000268173;ENSG00000123374;ENSG00000188064;ENSG00000105976;ENSG0…	KRAS;NRAS;TCF7L2;GAB1;MAP2K1;BRAF;TGFBR2;ARAF;E2F2;LRP6;FGF2;FZD3;FZD5;ABCB1;FGF1;SMAD3;APC;RB1;Homo_sapiens_newGene_3930;E2F3;ENSG00000268173;CDK2;WNT7B;MET;CCND1;PIK3CA;E2F1;POLK;TGFB2;FGF5;CCNE2;MYC
ko05133	Pertussis	38	-0.435380177991234	-1.50409109922616	0.0324427480916031	0.0823623945359582	3030	ENSG00000169429;ENSG00000107643;ENSG00000106804;ENSG00000165806;Homo_sapiens_newGene_2977;ENSG00000127955;ENSG00000127666;ENSG00000109320;ENSG00000203965;ENSG00000177606;ENSG00000168811;ENSG00000170345	CXCL8;MAPK8;C5;CASP7;Homo_sapiens_newGene_2977;GNAI1;TICAM1;NFKB1;EFCAB7;JUN;IL12A;FOS
ko05235	PD-L1 expression and PD-1 checkpoint pathway in cancer	71	-0.370374142763635	-1.45591970374994	0.0336879432624113	0.0830167055934024	3053	ENSG00000027697;ENSG00000221823;ENSG00000133703;ENSG00000213281;ENSG00000179295;ENSG00000169032;ENSG00000096968;ENSG00000127666;ENSG00000143924;ENSG00000072736;ENSG00000268173;ENSG00000109320;ENSG00000273398;ENSG00000100906;ENSG00000121879;ENSG00000100644;ENSG00000146232;ENSG00000138814;ENSG00000177606;ENSG00000170345	IFNGR1;PPP3R1;KRAS;NRAS;PTPN11;MAP2K1;JAK2;TICAM1;EML4;NFATC3;ENSG00000268173;NFKB1;ENSG00000273398;NFKBIA;PIK3CA;HIF1A;NFKBIE;PPP3CA;JUN;FOS
ko00220	Arginine biosynthesis	12	0.61444077166785	1.60343387553241	0.0339321357285429	0.0830167055934024	1987	ENSG00000081181;ENSG00000130707;ENSG00000134461;ENSG00000166123;ENSG00000120053;ENSG00000126522;ENSG00000125166;ENSG00000161653;ENSG00000135821	ARG2;ASS1;ANKRD16;GPT2;GOT1;ASL;GOT2;NAGS;GLUL
ko00564	Glycerophospholipid metabolism	76	0.347010954442772	1.41967725589608	0.0340136054421769	0.0830167055934024	2770	ENSG00000185813;ENSG00000026652;ENSG00000163624;ENSG00000134324;Homo_sapiens_newGene_4385;ENSG00000174915;ENSG00000243708;Homo_sapiens_newGene_5050;ENSG00000102125;ENSG00000133027;ENSG00000147535;ENSG00000176454;ENSG00000105499;ENSG00000169692;ENSG00000111684;ENSG00000105677;ENSG00000145214;ENSG00000077044;ENSG00000067113;ENSG00000125505;ENSG00000119927;ENSG00000105223;ENSG00000170222;ENSG0000010…	PCYT2;AGPAT4;CDS1;LPIN1;Homo_sapiens_newGene_4385;PTDSS2;PLA2G4B;Homo_sapiens_newGene_5050;TAZ;PEMT;PLPP5;LPCAT4;PLA2G4C;AGPAT2;LPCAT3;TMEM147;DGKQ;DGKD;PLPP1;MBOAT7;GPAM;PLD3;ADPRM;LPIN2;PNPLA6;MFSD10;GPAT4
ko05211	Renal cell carcinoma	67	-0.369378265922029	-1.43016417356281	0.034608378870674	0.0830167055934024	3198	ENSG00000117394;ENSG00000145675;ENSG00000119699;ENSG00000133703;ENSG00000213281;ENSG00000179295;ENSG00000068400;ENSG00000109458;ENSG00000169032;ENSG00000163235;ENSG00000157764;ENSG00000167193;ENSG00000005339;ENSG00000078061;ENSG00000100393;ENSG00000180370;ENSG00000135766;ENSG00000077264;ENSG00000268173;ENSG00000105976;ENSG00000121879;ENSG00000100644;ENSG00000134954;ENSG00000092969;ENSG00000177606	SLC2A1;PIK3R1;TGFB3;KRAS;NRAS;PTPN11;GRIPAP1;GAB1;MAP2K1;TGFA;BRAF;CRK;CREBBP;ARAF;EP300;PAK2;EGLN1;PAK3;ENSG00000268173;MET;PIK3CA;HIF1A;ETS1;TGFB2;JUN
ko04260	Cardiac muscle contraction	51	0.382136218734952	1.44238039935393	0.0350515463917526	0.0830167055934024	3494	ENSG00000198938;ENSG00000198727;ENSG00000198712;ENSG00000130433;ENSG00000140740;Homo_sapiens_newGene_4354;ENSG00000142408;ENSG00000198804;ENSG00000112695;ENSG00000126062;ENSG00000090020;ENSG00000126267;ENSG00000010256;ENSG00000167535;ENSG00000169021;ENSG00000105409;ENSG00000069849;ENSG00000178741;ENSG00000174939;ENSG00000115944;ENSG00000131143;ENSG00000163399;ENSG00000067191	MT-CO3;MT-CYB;MT-CO2;CACNG6;UQCRC2;Homo_sapiens_newGene_4354;CACNG8;MT-CO1;COX7A2;TMEM115;SLC9A1;COX6B1;UQCRC1;CACNB3;UQCRFS1;ATP1A3;ATP1B3;COX5A;ASPHD1;COX7A2L;COX4I1;ATP1A1;CACNB1
ko04910	Insulin signaling pathway	129	0.293495450060537	1.32296345766042	0.0352941176470588	0.0830167055934024	2008	ENSG00000099875;ENSG00000169710;ENSG00000163348;ENSG00000072310;ENSG00000156510;Homo_sapiens_newGene_4756;ENSG00000219607;Homo_sapiens_newGene_3959;ENSG00000278540;ENSG00000235194;ENSG00000132825;ENSG00000129007;ENSG00000100889;ENSG00000129946;ENSG00000171608;ENSG00000100994;ENSG00000104365;ENSG00000105221;ENSG00000181929;ENSG00000142949;ENSG00000132589;ENSG00000119729;ENSG00000188191;ENSG0000010…	MKNK2;FASN;PYGO2;SREBF1;HKDC1;Homo_sapiens_newGene_4756;PPP1R3G;Homo_sapiens_newGene_3959;ACACA;PPP1R3E;PPP1R3D;CALML4;PCK2;SHC2;PIK3CD;PYGB;IKBKB;AKT2;PRKAG1;PTPRF;FLOT2;RHOQ;PRKAR1B;PRKAG2;RPTOR
ko04933	AGE-RAGE signaling pathway in diabetic complications	71	-0.366783617738312	-1.44180555395491	0.0354609929078014	0.0830167055934024	3242	ENSG00000101333;ENSG00000145675;ENSG00000169429;ENSG00000119699;ENSG00000107643;ENSG00000133703;ENSG00000150630;ENSG00000213281;ENSG00000115414;ENSG00000163513;ENSG00000138193;ENSG00000096968;ENSG00000166949;ENSG00000268173;ENSG00000109320;ENSG00000182621;ENSG00000106366;ENSG00000110092;ENSG00000121879;ENSG00000137193;ENSG00000092969;ENSG00000177606;ENSG00000120738	PLCB4;PIK3R1;CXCL8;TGFB3;MAPK8;KRAS;VEGFC;NRAS;FN1;TGFBR2;PLCE1;JAK2;SMAD3;ENSG00000268173;NFKB1;PLCB1;SERPINE1;CCND1;PIK3CA;PIM1;TGFB2;JUN;EGR1
ko04625	C-type lectin receptor signaling pathway	84	-0.356038888901476	-1.42525661178748	0.035778175313059	0.0830167055934024	1204	ENSG00000107643;ENSG00000133703;ENSG00000213281;ENSG00000179295;ENSG00000114423;ENSG00000073756;ENSG00000173846;ENSG00000123104;ENSG00000083799;ENSG00000072736;ENSG00000268173;ENSG00000109320;ENSG00000263528;ENSG00000172175;ENSG00000203965;ENSG00000110427;ENSG00000273398;ENSG00000135679;ENSG00000100906;ENSG00000121879;ENSG00000142867;ENSG00000138814;ENSG00000006062;ENSG00000177606;ENSG00000168811	MAPK8;KRAS;NRAS;PTPN11;CBLB;PTGS2;PLK3;ITPR2;CYLD;NFATC3;ENSG00000268173;NFKB1;IKBKE;MALT1;EFCAB7;KIAA1549L;ENSG00000273398;MDM2;NFKBIA;PIK3CA;BCL10;PPP3CA;MAP3K14;JUN;IL12A
ko04921	Oxytocin signaling pathway	96	-0.33503989515448	-1.38477093643956	0.0367775831873905	0.0844278225466412	1204	ENSG00000152495;ENSG00000182621;ENSG00000132356;ENSG00000067900;ENSG00000182389;ENSG00000110092;ENSG00000116741;ENSG00000203965;ENSG00000273398;ENSG00000061918;ENSG00000134318;ENSG00000058272;ENSG00000153956;ENSG00000138814;ENSG00000152404;ENSG00000152402;ENSG00000177606;ENSG00000170345	CAMK4;PLCB1;PRKAA1;ROCK1;CACNB4;CCND1;RGS2;EFCAB7;ENSG00000273398;GUCY1B1;ROCK2;PPP1R12A;CACNA2D1;PPP3CA;CWF19L2;GUCY1A2;JUN;FOS
ko04022	cGMP-PKG signaling pathway	114	-0.320178626942165	-1.35274570382411	0.0388007054673721	0.0881345664355821	3151	ENSG00000156052;ENSG00000112658;ENSG00000152270;ENSG00000121361;ENSG00000221823;ENSG00000138669;ENSG00000169032;ENSG00000185950;ENSG00000182158;ENSG00000127955;ENSG00000171121;ENSG00000143153;Homo_sapiens_newGene_5123;ENSG00000123104;ENSG00000081189;ENSG00000068305;ENSG00000169252;ENSG00000108179;ENSG00000072736;ENSG00000169047;ENSG00000115966;ENSG00000182621;ENSG00000067900;ENSG00000070961;ENSG0…	GNAQ;SRF;PDE3B;KCNJ8;PPP3R1;PRKG2;MAP2K1;IRS2;CREB3L2;GNAI1;KCNMB3;ATP1B1;Homo_sapiens_newGene_5123;ITPR2;MEF2C;MEF2A;ADRB2;PPIF;NFATC3;IRS1;ATF2;PLCB1;ROCK1;ATP2B1;PRKG1;RGS2;SLC8A1;GNA13;EFCAB7;ENSG00000273398;GUCY1B1;ROCK2;PPP1R12A;CREB1;PPP3CA;CWF19L2;GUCY1A2
ko05412	Arrhythmogenic right ventricular cardiomyopathy	46	-0.402140245114609	-1.44502942930658	0.0398481973434535	0.0893634724200443	2754	ENSG00000148737;ENSG00000196569;ENSG00000135424;ENSG00000115232;Homo_sapiens_newGene_6923;ENSG00000046604;ENSG00000077522;ENSG00000182389;ENSG00000183023;ENSG00000134755;ENSG00000164171;ENSG00000153956;ENSG00000138448	TCF7L2;LAMA2;ITGA7;ITGA4;Homo_sapiens_newGene_6923;DSG2;ACTN2;CACNB4;SLC8A1;DSC2;ITGA2;CACNA2D1;ITGAV
ko05225	Hepatocellular carcinoma	142	-0.295333112746193	-1.29887197357759	0.0403508771929825	0.0893634724200443	3053	ENSG00000189079;ENSG00000119699;ENSG00000133703;ENSG00000213281;ENSG00000148737;ENSG00000109458;ENSG00000169032;ENSG00000163235;ENSG00000157764;ENSG00000163513;ENSG00000049618;ENSG00000080503;ENSG00000078061;ENSG00000007968;ENSG00000070018;ENSG00000104290;ENSG00000163251;ENSG00000198431;ENSG00000166949;ENSG00000134982;ENSG00000139687;Homo_sapiens_newGene_3930;ENSG00000116044;ENSG00000112242;ENSG0…	ARID2;TGFB3;KRAS;NRAS;TCF7L2;GAB1;MAP2K1;TGFA;BRAF;TGFBR2;ARID1B;SMARCA2;ARAF;E2F2;LRP6;FZD3;FZD5;TXNRD1;SMAD3;APC;RB1;Homo_sapiens_newGene_3930;NFE2L2;E2F3;ENSG00000268173;DPF1;SMARCA4;WNT7B;MET;CCND1;DPF3;PBRM1;PIK3CA;E2F1;POLK;TGFB2;CDK6;MYC
ko05142	Chagas disease	72	-0.35906633559306	-1.41325852676332	0.0409252669039146	0.0893634724200443	3151	ENSG00000221914;ENSG00000156052;ENSG00000145675;ENSG00000169429;ENSG00000027697;ENSG00000119699;ENSG00000107643;ENSG00000163513;ENSG00000127955;ENSG00000127666;ENSG00000026103;ENSG00000268173;ENSG00000109320;ENSG00000156475;ENSG00000182621;ENSG00000106366;ENSG00000174130;ENSG00000100906;ENSG00000121879;ENSG00000092969;ENSG00000177606;ENSG00000168811;ENSG00000170345	PPP2R2A;GNAQ;PIK3R1;CXCL8;IFNGR1;TGFB3;MAPK8;TGFBR2;GNAI1;TICAM1;FAS;ENSG00000268173;NFKB1;PPP2R2B;PLCB1;SERPINE1;TLR6;NFKBIA;PIK3CA;TGFB2;JUN;IL12A;FOS
ko04014	Ras signaling pathway	163	-0.289129282178887	-1.29658439456987	0.0409982174688057	0.0893634724200443	2961	ENSG00000017797;ENSG00000107643;ENSG00000133703;ENSG00000150630;ENSG00000160219;ENSG00000213281;ENSG00000145431;ENSG00000179295;ENSG00000109458;ENSG00000169032;ENSG00000163235;ENSG00000114450;ENSG00000138193;ENSG00000145715;ENSG00000184349;ENSG00000180370;ENSG00000138685;ENSG00000156299;ENSG00000075391;ENSG00000157557;ENSG00000172380;ENSG00000113578;ENSG00000077264;ENSG00000144566;ENSG00000108061…	RALBP1;MAPK8;KRAS;VEGFC;GAB3;NRAS;PDGFC;PTPN11;GAB1;MAP2K1;TGFA;GNB4;PLCE1;RASA1;EFNA5;PAK2;FGF2;TIAM1;RASAL2;ETS2;GNG12;FGF1;PAK3;RAB5A;SHOC2;TBK1;PRKACB;GNG11;RAPGEF5;ENSG00000268173;NFKB1;KSR2;ARF6;MET;HTR7;EFCAB7;EPHA2;NGFR;ABL2;PIK3CA;REL;ETS1;PDGFD;BDNF;FGF5
ko04924	Renin secretion	38	-0.422561317583605	-1.45980627686632	0.0438931297709924	0.094716753716352	3151	ENSG00000156052;ENSG00000152270;ENSG00000221823;ENSG00000138669;ENSG00000127955;ENSG00000123104;ENSG00000169252;ENSG00000142875;ENSG00000171522;ENSG00000182621;ENSG00000203965;ENSG00000273398;ENSG00000061918;ENSG00000118260;ENSG00000138814;ENSG00000152404;ENSG00000152402	GNAQ;PDE3B;PPP3R1;PRKG2;GNAI1;ITPR2;ADRB2;PRKACB;PTGER4;PLCB1;EFCAB7;ENSG00000273398;GUCY1B1;CREB1;PPP3CA;CWF19L2;GUCY1A2
ko04144	Endocytosis	288	-0.263476942135192	-1.27079885800744	0.0447761194029851	0.0956654974216982	2861	ENSG00000014164;ENSG00000010704;ENSG00000100077;ENSG00000185829;ENSG00000133104;ENSG00000111237;ENSG00000167461;ENSG00000204172;ENSG00000114423;ENSG00000163513;ENSG00000114331;ENSG00000035499;ENSG00000107560;ENSG00000009844;ENSG00000084070;ENSG00000123124;ENSG00000163558;ENSG00000105974;ENSG00000164180;ENSG00000153317;ENSG00000124198;Homo_sapiens_newGene_4959;ENSG00000121966;ENSG00000138592;ENSG0…	ZC3H3;HFE;GRK3;ARL17A;SPART;VPS29;RAB8A;AGAP9;CBLB;TGFBR2;ACAP2;DEPDC1B;RAB11FIP2;VTA1;SMAP2;WWP1;PRKCI;CAV1;TMEM161B;ASAP1;ARFGEF2;Homo_sapiens_newGene_4959;CXCR4;USP8;ZFYVE16;SMURF2;WASHC4;RAB5A;SMAD3;BROX;WASHC5;BIN1;PSD3;STAM2;RABEP1;EHD1;STAMBP;CHMP2B;CLINT1;HSPA8;CAPZA2;ARF6;ARFGEF1;SUCO;PARD6B;IKBIP;AGAP6;ENSG00000272822;KIF5B;CAV2;Homo_sapiens_newGene_5276;MDM2;WASL;DEPDC1;ARAP2;ADAP1;TFR…
ko00140	Steroid hormone biosynthesis	17	0.535956323925666	1.57770248381103	0.045643153526971	0.0965618831065949	1794	ENSG00000108786;ENSG00000167733;ENSG00000278535;ENSG00000132196;ENSG00000106258;Homo_sapiens_newGene_4750	HSD17B1;HSD11B1L;DHRS11;HSD17B7;CYP3A5;Homo_sapiens_newGene_4750
ko05223	Non-small cell lung cancer	63	-0.370184177699669	-1.40317055581071	0.047438330170778	0.099154455232704	2802	ENSG00000213281;ENSG00000169032;ENSG00000163235;ENSG00000157764;ENSG00000078061;ENSG00000007968;ENSG00000139687;ENSG00000143924;ENSG00000112242;ENSG00000268173;ENSG00000105976;ENSG00000110092;ENSG00000118689;ENSG00000121879;ENSG00000101412;ENSG00000122008;ENSG00000105810	NRAS;MAP2K1;TGFA;BRAF;ARAF;E2F2;RB1;EML4;E2F3;ENSG00000268173;MET;CCND1;FOXO3;PIK3CA;E2F1;POLK;CDK6
ko05418	Fluid shear stress and atherosclerosis	95	-0.331778134057576	-1.36623130606528	0.047787610619469	0.099154455232704	1281	ENSG00000268173;ENSG00000109320;ENSG00000132356;ENSG00000204217;ENSG00000203965;ENSG00000105971;ENSG00000124145;ENSG00000121879;ENSG00000080824;ENSG00000138696;ENSG00000138448;ENSG00000177606;ENSG00000120129;ENSG00000170345	ENSG00000268173;NFKB1;PRKAA1;BMPR2;EFCAB7;CAV2;SDC4;PIK3CA;HSP90AA1;BMPR1B;ITGAV;JUN;DUSP1;FOS
ko03460	Fanconi anemia pathway	57	-0.385699090362605	-1.44055667880321	0.048689138576779	0.100062891310674	3191	ENSG00000181544;ENSG00000135945;ENSG00000187741;ENSG00000009413;ENSG00000106399;ENSG00000178966;ENSG00000169689;ENSG00000187790;ENSG00000144554;ENSG00000139618;ENSG00000140525;ENSG00000012048;ENSG00000197299;ENSG00000162607;ENSG00000122008;ENSG00000136492;ENSG00000114315	FANCB;REV1;FANCA;REV3L;RPA3;RMI1;CENPX;FANCM;FANCD2;BRCA2;FANCI;BRCA1;BLM;USP1;POLK;BRIP1;HES1
ko05143	African trypanosomiasis	10	-0.623970873585435	-1.52861690696086	0.05	0.101713039201009	1450	ENSG00000156052;ENSG00000026103;ENSG00000182621;ENSG00000164251;ENSG00000168811	GNAQ;FAS;PLCB1;F2RL1;IL12A
ko05170	Human immunodeficiency virus 1 infection	182	-0.281302258607573	-1.28506575690682	0.0504347826086957	0.101713039201009	3053	ENSG00000165410;ENSG00000186469;ENSG00000182287;ENSG00000221823;ENSG00000107643;ENSG00000133703;ENSG00000010704;ENSG00000213281;ENSG00000157456;ENSG00000169032;ENSG00000114450;ENSG00000204267;ENSG00000166710;ENSG00000147082;ENSG00000055208;ENSG00000182541;ENSG00000167193;ENSG00000169398;Homo_sapiens_newGene_4470;ENSG00000127955;ENSG00000089159;ENSG00000123104;ENSG00000180370;ENSG00000121966;ENSG0…	CFL2;GNG2;AP1S2;PPP3R1;MAPK8;KRAS;HFE;NRAS;CCNB2;MAP2K1;GNB4;TAP2;B2M;CCNB3;TAB2;LIMK2;CRK;PTK2;Homo_sapiens_newGene_4470;GNAI1;PXN;ITPR2;PAK2;CXCR4;CYCS;CHEK1;GNG12;PAK3;TBK1;FAS;GNG11;NFATC3;ENSG00000268173;NFKB1;CUL5;DCAF1;EFCAB7;ENSG00000273398;AP1S3;Homo_sapiens_newGene_5276;NFKBIA;PIK3CA;CDK1;CGAS;CUL4B;PPP3CA;Homo_sapiens_newGene_5080;JUN;FOS
ko05144	Malaria	15	-0.532158328958906	-1.48153300518846	0.0543259557344064	0.108546012919623	870	ENSG00000092969;ENSG00000137801;ENSG00000168811	TGFB2;THBS1;IL12A
ko05322	Systemic lupus erythematosus	38	0.396888674949298	1.39156082337508	0.0564853556485356	0.111416287353087	2874	ENSG00000274290;ENSG00000181218;ENSG00000277075;ENSG00000274183;ENSG00000277745;ENSG00000196787;ENSG00000233822;ENSG00000184678;ENSG00000180573;ENSG00000188486;ENSG00000278828;ENSG00000158373;ENSG00000072110;ENSG00000197903;ENSG00000273802	H2BC6;H2AW;H2AC8;H2AB1;H2AB3;H2AC11;H2BC15;H2BC21;H2AC6;H2AX;H3C10;H2BC5;ACTN1;H2BC12;H2BC8
ko04975	Fat digestion and absorption	16	0.537568915900213	1.55868292530828	0.0567951318458418	0.111416287353087	1981	ENSG00000120437;ENSG00000062282;ENSG00000130304;ENSG00000185000;ENSG00000167114;ENSG00000169692;ENSG00000067113;ENSG00000125166;ENSG00000073060	ACAT2;DGAT2;SLC27A1;DGAT1;SLC27A4;AGPAT2;PLPP1;GOT2;SCARB1
ko04012	ErbB signaling pathway	77	-0.337118539637352	-1.34078603426255	0.0587188612099644	0.114152361764274	4101	ENSG00000115904;ENSG00000076984;ENSG00000105647;ENSG00000171016;ENSG00000132155;ENSG00000157168;ENSG00000050748;ENSG00000108443;ENSG00000101349;ENSG00000158458;ENSG00000145675;ENSG00000107643;ENSG00000133703;ENSG00000213281;ENSG00000109458;ENSG00000169032;ENSG00000163235;ENSG00000157764;ENSG00000114423;ENSG00000167193;ENSG00000145349;ENSG00000169398;ENSG00000078061;ENSG00000180370;ENSG00000158092…	SOS1;MAP2K7;PIK3R2;PYGO1;RAF1;NRG1;MAPK9;RPS6KB1;PAK5;NRG2;PIK3R1;MAPK8;KRAS;NRAS;GAB1;MAP2K1;TGFA;BRAF;CBLB;CRK;CAMK2D;PTK2;ARAF;PAK2;NCK1;PAK3;ENSG00000268173;ABL2;PIK3CA;BTC;HBEGF;JUN;MYC
ko04068	FoxO signaling pathway	122	-0.303272102760244	-1.29981686429113	0.0594405594405594	0.114523634260476	2904	ENSG00000113916;ENSG00000107643;ENSG00000133703;ENSG00000213281;ENSG00000157456;ENSG00000169032;ENSG00000157764;ENSG00000118515;ENSG00000147082;ENSG00000163513;ENSG00000185950;ENSG00000005339;ENSG00000078061;ENSG00000100393;ENSG00000145604;ENSG00000173846;ENSG00000104205;ENSG00000166949;ENSG00000168685;ENSG00000268173;ENSG00000123374;ENSG00000169047;ENSG00000156804;ENSG00000132356;ENSG00000152413…	BCL6;MAPK8;KRAS;NRAS;CCNB2;MAP2K1;BRAF;SGK1;CCNB3;TGFBR2;IRS2;CREBBP;ARAF;EP300;SKP2;PLK3;SGK3;SMAD3;IL7R;ENSG00000268173;CDK2;IRS1;FBXO32;PRKAA1;HOMER1;CCND1;FOXO3;SIRT1;BNIP3;PLK2;MDM2;S1PR1;PIK3CA;FOXG1;PLK4;TGFB2
ko04720	Long-term potentiation	45	-0.380935639841547	-1.36283936516429	0.0608365019011407	0.116175900230404	3151	ENSG00000156052;ENSG00000221823;ENSG00000133703;ENSG00000072133;ENSG00000213281;ENSG00000169032;ENSG00000157764;ENSG00000145349;ENSG00000005339;ENSG00000078061;ENSG00000100393;ENSG00000123104;ENSG00000142875;ENSG00000152495;ENSG00000182621;ENSG00000203965;ENSG00000273398;ENSG00000138814	GNAQ;PPP3R1;KRAS;RPS6KA6;NRAS;MAP2K1;BRAF;CAMK2D;CREBBP;ARAF;EP300;ITPR2;PRKACB;CAMK4;PLCB1;EFCAB7;ENSG00000273398;PPP3CA
ko04392	Hippo signaling pathway - multiple species	29	-0.430129747768168	-1.39185733825966	0.0623818525519849	0.117486685524576	2706	ENSG00000144791;ENSG00000137693;ENSG00000173542;ENSG00000187079;ENSG00000151718;ENSG00000104375;ENSG00000196159;ENSG00000131023;ENSG00000018408;ENSG00000139926	LIMD1;YAP1;MOB1B;TEAD1;WWC2;STK3;FAT4;LATS1;WWTR1;FRMD6
ko05130	Pathogenic Escherichia coli infection	74	-0.340430064476636	-1.34455355154716	0.0626118067978533	0.117486685524576	2813	ENSG00000170348;ENSG00000165806;ENSG00000104067;ENSG00000157625;ENSG00000113615;ENSG00000167306;ENSG00000180370;ENSG00000115053;ENSG00000198121;ENSG00000138802;ENSG00000128641;ENSG00000026103;ENSG00000104689;ENSG00000109320;ENSG00000067900;ENSG00000128833;ENSG00000181104;ENSG00000134318;ENSG00000100906;ENSG00000177606;ENSG00000170345	TMED10;CASP7;TJP1;TAB3;SEC24A;MYO5B;PAK2;NCL;LPAR1;SEC24B;MYO1B;FAS;TNFRSF10A;NFKB1;ROCK1;MYO5C;F2R;ROCK2;NFKBIA;JUN;FOS
ko04657	IL-17 signaling pathway	64	-0.352986712212213	-1.35288048148906	0.0644567219152855	0.119905880150939	1186	ENSG00000163739;ENSG00000164400;ENSG00000125740;ENSG00000263528;ENSG00000100906;ENSG00000080824;ENSG00000175592;ENSG00000118503;ENSG00000177606;ENSG00000170345	CXCL1;CSF2;FOSB;IKBKE;NFKBIA;HSP90AA1;FOSL1;TNFAIP3;JUN;FOS
ko00410	beta-Alanine metabolism	22	0.468720019915896	1.44288807766588	0.0687361419068736	0.126592841704706	3185	ENSG00000103150;ENSG00000122971;ENSG00000153093;ENSG00000143149;ENSG00000133313;ENSG00000006534;ENSG00000088826;ENSG00000087008;ENSG00000119711;ENSG00000084754	MLYCD;ACADS;ACOXL;ALDH9A1;CNDP2;ALDH3B1;SMOX;ACOX3;ALDH6A1;HADHA
ko05214	Glioma	62	-0.357970491492496	-1.35642648808153	0.069811320754717	0.126592841704706	2802	ENSG00000213281;ENSG00000169032;ENSG00000163235;ENSG00000157764;ENSG00000145349;ENSG00000078061;ENSG00000007968;ENSG00000139687;ENSG00000112242;ENSG00000268173;ENSG00000152495;ENSG00000110092;ENSG00000203965;ENSG00000135679;ENSG00000121879;ENSG00000101412;ENSG00000122008;ENSG00000105810	NRAS;MAP2K1;TGFA;BRAF;CAMK2D;ARAF;E2F2;RB1;E2F3;ENSG00000268173;CAMK4;CCND1;EFCAB7;MDM2;PIK3CA;E2F1;POLK;CDK6
ko05410	Hypertrophic cardiomyopathy	43	-0.384408240570763	-1.37221195026761	0.069811320754717	0.126592841704706	2904	ENSG00000213949;ENSG00000196569;ENSG00000167460;ENSG00000135424;ENSG00000115232;Homo_sapiens_newGene_6923;ENSG00000132356;ENSG00000182389;ENSG00000183023;ENSG00000164171;ENSG00000153956;ENSG00000138448;ENSG00000092969	ITGA1;LAMA2;TPM4;ITGA7;ITGA4;Homo_sapiens_newGene_6923;PRKAA1;CACNB4;SLC8A1;ITGA2;CACNA2D1;ITGAV;TGFB2
ko04721	Synaptic vesicle cycle	54	0.353533791110292	1.3412089863092	0.0741525423728814	0.133003990119704	3190	ENSG00000147614;ENSG00000148408;ENSG00000104888;ENSG00000168993;ENSG00000070371;ENSG00000110719;ENSG00000106688;ENSG00000147416;Homo_sapiens_newGene_4407;ENSG00000006125;ENSG00000106976;ENSG00000033627;ENSG00000196517;ENSG00000196961;ENSG00000079805;ENSG00000220205;ENSG00000105402;ENSG00000183020;ENSG00000185344;ENSG00000250565	ATP6V0D2;CACNA1B;SLC17A7;CPLX1;CLTCL1;TCIRG1;SLC1A1;ATP6V1B2;Homo_sapiens_newGene_4407;AP2B1;DNM1;ATP6V0A1;SLC6A9;AP2A1;DNM2;VAMP2;NAPA;AP2A2;ATP6V0A2;ATP6V1E2
ko00970	Aminoacyl-tRNA biosynthesis	52	0.350715731693905	1.32362531040549	0.0753138075313808	0.133003990119704	2640	ENSG00000090861;ENSG00000134684;Homo_sapiens_newGene_4384;ENSG00000103707;ENSG00000146282;ENSG00000110619;ENSG00000031698;ENSG00000162396;ENSG00000106105;ENSG00000196305;ENSG00000166986;ENSG00000104835;ENSG00000167395;ENSG00000065427;ENSG00000172053;ENSG00000140105	AARS1;YARS1;Homo_sapiens_newGene_4384;MTFMT;RARS2;CARS1;SARS1;PARS2;GARS1;IARS1;MARS1;SARS2;ZNF646;KARS1;QARS1;WARS1
ko04742	Taste transduction	19	-0.471752540791453	-1.41274970540534	0.0753676470588235	0.133003990119704	1848	ENSG00000136531;ENSG00000142875;ENSG00000182621;ENSG00000169860;ENSG00000141837;ENSG00000179546	SCN2A;PRKACB;PLCB1;P2RY1;CACNA1A;HTR1D
ko01522	Endocrine resistance	88	-0.318858577887452	-1.2910974926317	0.075812274368231	0.133003990119704	2809	ENSG00000133703;ENSG00000213281;ENSG00000169032;ENSG00000125686;ENSG00000157764;ENSG00000169398;ENSG00000078061;ENSG00000007968;ENSG00000139687;ENSG00000142875;ENSG00000112242;ENSG00000268173;ENSG00000110092;ENSG00000135679;ENSG00000121879;ENSG00000101412;ENSG00000101384;ENSG00000113070;ENSG00000177606;ENSG00000170345	KRAS;NRAS;MAP2K1;MED1;BRAF;PTK2;ARAF;E2F2;RB1;PRKACB;E2F3;ENSG00000268173;CCND1;MDM2;PIK3CA;E2F1;JAG1;HBEGF;JUN;FOS
ko04530	Tight junction	152	-0.277547303954977	-1.23517492771487	0.0811744386873921	0.141262817749706	2809	ENSG00000143545;ENSG00000109756;ENSG00000039560;ENSG00000167461;ENSG00000104067;ENSG00000143375;Homo_sapiens_newGene_4519;ENSG00000082126;ENSG00000163558;ENSG00000015133;ENSG00000138071;ENSG00000156299;ENSG00000095015;ENSG00000142875;Homo_sapiens_newGene_7006;ENSG00000171877;ENSG00000158987;ENSG00000151276;ENSG00000128849;ENSG00000156475;ENSG00000150672;ENSG00000137710;ENSG00000132356;ENSG0000007…	RAB13;RAPGEF2;RAI14;RAB8A;TJP1;CGN;Homo_sapiens_newGene_4519;MPP4;PRKCI;CCDC88C;ACTR2;TIAM1;MAP3K1;PRKACB;Homo_sapiens_newGene_7006;FRMD5;RAPGEF6;MAGI1;CGNL1;PPP2R2B;DLG2;RDX;PRKAA1;ACTB;ROCK1;AMOTL1;PARD6B;CCND1;PCNA;MPDZ;RAB8B;Homo_sapiens_newGene_6997;ROCK2;Homo_sapiens_newGene_4555;CCDC88A;KIAA1586;JUN;AMOTL2
ko05216	Thyroid cancer	32	-0.400471126938849	-1.32104668088709	0.0849056603773585	0.145619748693978	2802	ENSG00000213281;ENSG00000148737;ENSG00000169032;ENSG00000157764;ENSG00000110092;ENSG00000047410;ENSG00000122008;ENSG00000136997	NRAS;TCF7L2;MAP2K1;BRAF;CCND1;TPR;POLK;MYC
ko04512	ECM-receptor interaction	59	-0.35532671521591	-1.33671700361572	0.0850277264325323	0.145619748693978	2876	ENSG00000058085;ENSG00000213949;ENSG00000091136;ENSG00000115414;ENSG00000196569;ENSG00000135424;ENSG00000115232;Homo_sapiens_newGene_6923;ENSG00000189056;ENSG00000165300;ENSG00000150938;ENSG00000150893;ENSG00000138780;ENSG00000124145;ENSG00000072571;ENSG00000164171;ENSG00000144369;ENSG00000138448;ENSG00000137801	LAMC2;ITGA1;LAMB1;FN1;LAMA2;ITGA7;ITGA4;Homo_sapiens_newGene_6923;RELN;SLITRK5;CRIM1;FREM2;GSTCD;SDC4;HMMR;ITGA2;FAM171B;ITGAV;THBS1
ko04080	Neuroactive ligand-receptor interaction	83	-0.311912926784403	-1.24515220203287	0.0951526032315978	0.160536870705681	2413	ENSG00000116678;ENSG00000179603;ENSG00000122420;ENSG00000148926;ENSG00000151090;ENSG00000107338;ENSG00000113494;ENSG00000198121;ENSG00000169252;ENSG00000169684;ENSG00000205765;ENSG00000171522;ENSG00000100591;ENSG00000105732;ENSG00000169860;ENSG00000109738;ENSG00000148680;ENSG00000196639;ENSG00000179546;ENSG00000181104;ENSG00000113580;ENSG00000038219;ENSG00000170989;ENSG00000112964;ENSG00000164251	LEPR;GRM8;PTGFR;ADM;THRB;SHB;PRLR;LPAR1;ADRB2;CHRNA5;C5orf51;PTGER4;AHSA1;ZNF574;P2RY1;GLRB;HTR7;HRH1;HTR1D;F2R;NR3C1;BOD1L1;S1PR1;GHR;F2RL1
ko05152	Tuberculosis	100	-0.301488244438458	-1.2513310556452	0.0962566844919786	0.160536870705681	2913	ENSG00000119699;ENSG00000221823;ENSG00000107643;ENSG00000250644;ENSG00000145349;ENSG00000005339;ENSG00000100393;ENSG00000096968;ENSG00000120868;ENSG00000173846;ENSG00000172115;ENSG00000001167;ENSG00000102879;ENSG00000144566;ENSG00000109320;ENSG00000134070;ENSG00000176170;ENSG00000172175;ENSG00000203965;ENSG00000174130;ENSG00000273398;ENSG00000142867;ENSG00000118260;ENSG00000138814;ENSG00000102189…	TGFB3;PPP3R1;MAPK8;ENSG00000250644;CAMK2D;CREBBP;EP300;JAK2;APAF1;PLK3;CYCS;NFYA;CORO1A;RAB5A;NFKB1;IRAK2;SPHK1;MALT1;EFCAB7;TLR6;ENSG00000273398;BCL10;CREB1;PPP3CA;EEA1;TGFB2;IL12A
ko04064	NF-kappa B signaling pathway	63	-0.344480872303557	-1.30574304947332	0.0967741935483871	0.160536870705681	2596	ENSG00000055208;ENSG00000073756;ENSG00000157625;ENSG00000127666;ENSG00000110330;ENSG00000083799;ENSG00000109320;ENSG00000056558;ENSG00000163739;ENSG00000172175;ENSG00000122861;ENSG00000100906;ENSG00000142867;ENSG00000118503;ENSG00000006062;ENSG00000023445	TAB2;PTGS2;TAB3;TICAM1;BIRC2;CYLD;NFKB1;TRAF1;CXCL1;MALT1;PLAU;NFKBIA;BCL10;TNFAIP3;MAP3K14;BIRC3
ko04210	Apoptosis	127	-0.288272573378788	-1.25102902675695	0.097053726169844	0.160536870705681	2809	ENSG00000133703;ENSG00000213281;Homo_sapiens_newGene_5138;ENSG00000143384;ENSG00000250644;ENSG00000169032;ENSG00000102699;ENSG00000165806;ENSG00000106144;ENSG00000204209;Homo_sapiens_newGene_5270;ENSG00000148219;ENSG00000120868;ENSG00000123104;ENSG00000163629;ENSG00000172115;ENSG00000169598;ENSG00000110330;ENSG00000026103;ENSG00000104689;ENSG00000268173;ENSG00000109320;ENSG00000113368;ENSG0000005…	KRAS;NRAS;Homo_sapiens_newGene_5138;MCL1;ENSG00000250644;MAP2K1;PARP4;CASP7;CASP2;DAXX;Homo_sapiens_newGene_5270;ASTN2;APAF1;ITPR2;PTPN13;CYCS;DFFB;BIRC2;FAS;TNFRSF10A;ENSG00000268173;NFKB1;LMNB1;TRAF1;ACTB;KIAA1549L;PMAIP1;NFKBIA;PIK3CA;CTSZ;MAP3K14;BIRC3;JUN;FOS
ko00450	Selenocompound metabolism	18	0.464727919233713	1.38879815599086	0.0974576271186441	0.160536870705681	1605	ENSG00000179918;ENSG00000171097;ENSG00000116761;ENSG00000197763;ENSG00000166986;ENSG00000137944	SEPHS2;KYAT1;CTH;TXNRD3;MARS1;KYAT3
ko00350	Tyrosine metabolism	21	0.448274280449793	1.36335280286264	0.102222222222222	0.167109693425483	4577	Homo_sapiens_newGene_662;ENSG00000144199;ENSG00000120053;ENSG00000189221;ENSG00000125166;ENSG00000115042;ENSG00000006534;ENSG00000160058;ENSG00000100577;ENSG00000138356;ENSG00000093010;ENSG00000197894;ENSG00000103876	Homo_sapiens_newGene_662;FAHD2B;GOT1;MAOA;GOT2;FAHD2A;ALDH3B1;BSDC1;GSTZ1;AOX1;COMT;ADH5;FAH
ko04672	Intestinal immune network for IgA production	11	-0.555407779735078	-1.39223954327526	0.11088295687885	0.179320588507703	3239	ENSG00000160223;ENSG00000277117;ENSG00000121966;ENSG00000115232;ENSG00000006062	ICOSLG;ENSG00000277117;CXCR4;ITGA4;MAP3K14
ko00380	Tryptophan metabolism	30	0.403798518339638	1.34260723793171	0.111353711790393	0.179320588507703	1791	ENSG00000171097;ENSG00000169093;ENSG00000120437;ENSG00000181192;ENSG00000105607;ENSG00000137944;ENSG00000189221;ENSG00000143149	KYAT1;ASMTL;ACAT2;DHTKD1;GCDH;KYAT3;MAOA;ALDH9A1
ko05100	Bacterial invasion of epithelial cells	66	-0.326251005286788	-1.26039623447546	0.113513513513514	0.180355608472901	3053	ENSG00000150760;ENSG00000035403;ENSG00000109458;ENSG00000115414;ENSG00000167193;ENSG00000169398;ENSG00000105974;ENSG00000089159;ENSG00000138758;ENSG00000268173;Homo_sapiens_newGene_4979;ENSG00000105976;ENSG00000050820;Homo_sapiens_newGene_4638;ENSG00000105971;ENSG00000106299;ENSG00000121879;ENSG00000198087	DOCK1;VCL;GAB1;FN1;CRK;PTK2;CAV1;PXN;SEPTIN11;ENSG00000268173;Homo_sapiens_newGene_4979;MET;BCAR1;Homo_sapiens_newGene_4638;CAV2;WASL;PIK3CA;CD2AP
ko01040	Biosynthesis of unsaturated fatty acids	26	0.426940989837099	1.36451545802293	0.113924050632911	0.180355608472901	989	ENSG00000099194;ENSG00000184227;ENSG00000165996;ENSG00000149485;ENSG00000153093	SCD;ACOT1;HACD1;FADS1;ACOXL
ko04962	Vasopressin-regulated water reabsorption	38	-0.369873204339956	-1.27778668532123	0.114503816793893	0.180355608472901	2462	ENSG00000158560;ENSG00000182158;Homo_sapiens_newGene_4720;ENSG00000104671;ENSG00000073969;ENSG00000144566;ENSG00000187240;ENSG00000142875;ENSG00000118260	DYNC1I1;CREB3L2;Homo_sapiens_newGene_4720;DCTN6;NSF;RAB5A;DYNC2H1;PRKACB;CREB1
ko04912	GnRH signaling pathway	70	-0.318670402620453	-1.24582926600494	0.116906474820144	0.182805700519676	668	ENSG00000156052;ENSG00000085511;ENSG00000107643;ENSG00000133703;ENSG00000213281;ENSG00000169032;ENSG00000145349;ENSG00000123104;ENSG00000095015;ENSG00000142875;ENSG00000182621;ENSG00000203965;ENSG00000110427;ENSG00000169967;ENSG00000113070;ENSG00000168116;ENSG00000163661;ENSG00000177606;ENSG00000120738	GNAQ;MAP3K4;MAPK8;KRAS;NRAS;MAP2K1;CAMK2D;ITPR2;MAP3K1;PRKACB;PLCB1;EFCAB7;KIAA1549L;MAP3K2;HBEGF;KIAA1586;PTX3;JUN;EGR1
ko05165	Human papillomavirus infection	285	-0.242796627754418	-1.16643919019776	0.119327731092437	0.185249412146532	2840	ENSG00000133703;ENSG00000010704;ENSG00000213949;ENSG00000091136;ENSG00000213281;ENSG00000148737;ENSG00000169032;ENSG00000136888;ENSG00000115414;ENSG00000080839;ENSG00000196569;ENSG00000182158;ENSG00000169398;ENSG00000005339;ENSG00000073756;ENSG00000100393;ENSG00000163558;ENSG00000089159;ENSG00000127666;ENSG00000073711;ENSG00000131462;ENSG00000168214;ENSG00000104290;ENSG00000135424;ENSG00000176390…	KRAS;HFE;ITGA1;LAMB1;NRAS;TCF7L2;MAP2K1;ATP6V1G1;FN1;RBL1;LAMA2;CREB3L2;PTK2;CREBBP;PTGS2;EP300;PRKCI;PXN;TICAM1;PPP2R3A;TUBG1;RBPJ;FZD3;ITGA7;CRLF3;FZD5;TLR3;IFNAR1;UBE3A;ITGA4;TBK1;APC;NFX1;FAS;RB1;PRKACB;ATP6V1C1;Homo_sapiens_newGene_6923;RELN;ISG15;PTGER4;ATP6V1A;MAML2;ENSG00000268173;CDK2;NFKB1;MAGI1;PPP2R2B;DLG2;WNT7B;Homo_sapiens_newGene_4244;PARD6B;CCND1;EIF2AK2;IKBKE;CCND3;Homo_sapiens_n…
ko04136	Autophagy - other	33	0.381617667115231	1.29343950067496	0.124210526315789	0.190580827822265	2193	ENSG00000047056;ENSG00000070540;ENSG00000168397;ENSG00000110046;ENSG00000089289;ENSG00000130734;ENSG00000139112;ENSG00000141564;ENSG00000175224	WDR37;WIPI1;ATG4B;ATG2A;IGBP1;ATG4D;GABARAPL1;RPTOR;ATG13
ko04730	Long-term depression	43	-0.358518973294881	-1.27979571619601	0.124528301886792	0.190580827822265	3151	ENSG00000156052;ENSG00000133703;ENSG00000138669;ENSG00000213281;ENSG00000169032;ENSG00000157764;ENSG00000078061;ENSG00000127955;ENSG00000123104;ENSG00000182621;ENSG00000185532;ENSG00000141837;ENSG00000120063;ENSG00000061918;ENSG00000152404;ENSG00000152402	GNAQ;KRAS;PRKG2;NRAS;MAP2K1;BRAF;ARAF;GNAI1;ITPR2;PLCB1;PRKG1;CACNA1A;GNA13;GUCY1B1;CWF19L2;GUCY1A2
ko04371	Apelin signaling pathway	106	-0.289812436969315	-1.2090522709823	0.127659574468085	0.193997129473369	1800	ENSG00000172380;ENSG00000068305;ENSG00000166949;ENSG00000142875;ENSG00000127920;ENSG00000109819;ENSG00000152495;ENSG00000182621;ENSG00000132356;ENSG00000176170;ENSG00000106366;ENSG00000110092;ENSG00000183023;ENSG00000120063;ENSG00000203965;ENSG00000110427;ENSG00000108064;ENSG00000101384;ENSG00000120738;ENSG00000118523	GNG12;MEF2A;SMAD3;PRKACB;GNG11;PPARGC1A;CAMK4;PLCB1;PRKAA1;SPHK1;SERPINE1;CCND1;SLC8A1;GNA13;EFCAB7;KIAA1549L;TFAM;JAG1;EGR1;CCN2
ko00592	alpha-Linolenic acid metabolism	11	0.524848948879125	1.35313143877469	0.130097087378641	0.195941434310146	2620	ENSG00000153093;ENSG00000243708;ENSG00000105499;ENSG00000134824;ENSG00000087008	ACOXL;PLA2G4B;PLA2G4C;FADS2;ACOX3
ko01524	Platinum drug resistance	64	-0.32525653553824	-1.24659995173386	0.130755064456722	0.195941434310146	2238	ENSG00000113318;ENSG00000120868;ENSG00000172115;ENSG00000110330;ENSG00000026103;ENSG00000268173;ENSG00000077097;ENSG00000116062;ENSG00000012048;ENSG00000131747;ENSG00000141682;ENSG00000135679;ENSG00000095002;ENSG00000121879;ENSG00000023445	MSH3;APAF1;CYCS;BIRC2;FAS;ENSG00000268173;TOP2B;MSH6;BRCA1;TOP2A;PMAIP1;MDM2;MSH2;PIK3CA;BIRC3
ko05203	Viral carcinogenesis	181	-0.254561397362809	-1.1624363982229	0.132635253054101	0.197388216886321	2803	ENSG00000133703;ENSG00000067066;ENSG00000010704;ENSG00000213281;ENSG00000080839;ENSG00000182158;ENSG00000005339;ENSG00000165417;ENSG00000100393;ENSG00000089159;ENSG00000145604;Homo_sapiens_newGene_5123;ENSG00000170027;ENSG00000100603;ENSG00000168214;ENSG00000149554;Homo_sapiens_newGene_5032;ENSG00000114062;ENSG00000139687;ENSG00000142875;ENSG00000147099;ENSG00000268173;ENSG00000123374;ENSG0000010…	KRAS;SP100;HFE;NRAS;RBL1;CREB3L2;CREBBP;GTF2A1;EP300;PXN;SKP2;Homo_sapiens_newGene_5123;YWHAG;SNW1;RBPJ;CHEK1;Homo_sapiens_newGene_5032;UBE3A;RB1;PRKACB;HDAC8;ENSG00000268173;CDK2;NFKB1;TRAF1;ATF2;KAT2B;SP110;CCND1;EIF2AK2;CCND3;PMAIP1;Homo_sapiens_newGene_5276;MDM2;NFKBIA;PIK3CA;REL;CDK1;CREB1;IL6ST;CDK6;JUN;CCNE2
ko05020	Prion disease	247	0.234141170524079	1.14519259978186	0.1338199513382	0.197787238819978	1692	ENSG00000198938;ENSG00000198727;ENSG00000198763;ENSG00000228253;ENSG00000198899;ENSG00000198840;Homo_sapiens_newGene_1346;ENSG00000104892;ENSG00000198712;ENSG00000198888;Homo_sapiens_newGene_4737;ENSG00000271503;ENSG00000104833;ENSG00000212907;ENSG00000010810;ENSG00000198786;ENSG00000148408;ENSG00000198886;ENSG00000140740;ENSG00000051523;Homo_sapiens_newGene_4354;ENSG00000174996;ENSG00000171608;E…	MT-CO3;MT-CYB;MT-ND2;MT-ATP8;MT-ATP6;MT-ND3;Homo_sapiens_newGene_1346;KLC3;MT-CO2;MT-ND1;Homo_sapiens_newGene_4737;CCL5;TUBB4A;MT-ND4L;FYN;MT-ND5;CACNA1B;MT-ND4;UQCRC2;CYBA;Homo_sapiens_newGene_4354;KLC2;PIK3CD;NDUFC2;MT-ND6;CSNK2A1;MT-CO1;HSPA5;SLC25A5;CSNK2A2;ATF4;ITPR3;ENSG00000256206;NDUFV1;CASP9;RYR3;CSNK2A3;COX7A2
ko00640	Propanoate metabolism	36	0.363841061196618	1.26066075146302	0.137420718816068	0.201727514194729	989	ENSG00000131069;Homo_sapiens_newGene_4756;ENSG00000103150;ENSG00000278540;ENSG00000120437;ENSG00000122971;ENSG00000153093	ACSS2;Homo_sapiens_newGene_4756;MLYCD;ACACA;ACAT2;ACADS;ACOXL
ko04931	Insulin resistance	94	0.277855371090384	1.17759699419604	0.138952164009112	0.202597394181137	2316	ENSG00000101255;ENSG00000072310;Homo_sapiens_newGene_3959;ENSG00000235194;ENSG00000132825;ENSG00000130304;ENSG00000100889;ENSG00000186951;ENSG00000171608;ENSG00000025434;ENSG00000100994;ENSG00000104365;ENSG00000105221;ENSG00000181929;ENSG00000142949;ENSG00000167114;ENSG00000083807;ENSG00000106617;ENSG00000009950;ENSG00000163932;Homo_sapiens_newGene_4122;ENSG00000067606	TRIB3;SREBF1;Homo_sapiens_newGene_3959;PPP1R3E;PPP1R3D;SLC27A1;PCK2;PPARA;PIK3CD;NR1H3;PYGB;IKBKB;AKT2;PRKAG1;PTPRF;SLC27A4;SLC27A5;PRKAG2;MLXIPL;PRKCD;Homo_sapiens_newGene_4122;PRKCZ
ko04310	Wnt signaling pathway	142	-0.268427973308777	-1.18054344876198	0.140350877192982	0.20326336859457	2360	ENSG00000005339;ENSG00000100393;ENSG00000005108;ENSG00000185483;ENSG00000070018;ENSG00000104290;ENSG00000150764;ENSG00000196781;ENSG00000104332;ENSG00000163251;ENSG00000177565;ENSG00000166949;ENSG00000157827;ENSG00000134982;ENSG00000142875;Homo_sapiens_newGene_3930;ENSG00000186166;ENSG00000072736;ENSG00000182621;ENSG00000067955;ENSG00000140332;ENSG00000188064;ENSG00000110092;ENSG00000168772;ENSG0…	CREBBP;EP300;THSD7A;ROR1;LRP6;FZD3;DIXDC1;TLE1;SFRP1;FZD5;TBL1XR1;SMAD3;FMNL2;APC;PRKACB;Homo_sapiens_newGene_3930;CENATAC;NFATC3;PLCB1;CBFB;TLE3;WNT7B;CCND1;CXXC4;CCND3;ENSG00000273398;ROR2;ROCK2;PPP3CA;FOSL1;DKK1;JUN;MYC
ko05414	Dilated cardiomyopathy	46	-0.341802754359123	-1.22821589002169	0.149905123339658	0.214612890075093	2904	ENSG00000213949;ENSG00000196569;ENSG00000167460;ENSG00000135424;ENSG00000115232;ENSG00000142875;Homo_sapiens_newGene_6923;ENSG00000182389;ENSG00000183023;ENSG00000164171;ENSG00000153956;ENSG00000138448;ENSG00000092969	ITGA1;LAMA2;TPM4;ITGA7;ITGA4;PRKACB;Homo_sapiens_newGene_6923;CACNB4;SLC8A1;ITGA2;CACNA2D1;ITGAV;TGFB2
ko04919	Thyroid hormone signaling pathway	103	-0.285447503543154	-1.18905694006044	0.15017667844523	0.214612890075093	3177	ENSG00000136146;ENSG00000101333;ENSG00000084676;ENSG00000117394;ENSG00000140396;ENSG00000145675;ENSG00000144893;ENSG00000008838;ENSG00000133703;ENSG00000213281;ENSG00000169032;ENSG00000125686;ENSG00000138193;ENSG00000005339;ENSG00000100393;ENSG00000143153;ENSG00000169375;ENSG00000151090;ENSG00000123066;ENSG00000108510;ENSG00000142875;ENSG00000268173;ENSG00000136111;ENSG00000182621;ENSG00000114166…	MED4;PLCB4;NCOA1;SLC2A1;NCOA2;PIK3R1;MED12L;MED24;KRAS;NRAS;MAP2K1;MED1;PLCE1;CREBBP;EP300;ATP1B1;SIN3A;THRB;MED13L;MED13;PRKACB;ENSG00000268173;TBC1D4;PLCB1;KAT2B;CCND1;MDM2;PIK3CA;HIF1A;ITGAV;MYC
ko04015	Rap1 signaling pathway	141	-0.267410144111604	-1.17456977835713	0.156414762741652	0.222056969266196	3151	ENSG00000156052;ENSG00000125968;ENSG00000198561;ENSG00000145675;ENSG00000133703;ENSG00000109756;ENSG00000150630;ENSG00000213281;ENSG00000145431;ENSG00000169032;ENSG00000157764;ENSG00000138193;ENSG00000167193;ENSG00000127955;ENSG00000163558;ENSG00000184349;ENSG00000115825;ENSG00000138685;ENSG00000156299;ENSG00000154380;ENSG00000113578;ENSG00000198121;ENSG00000158987;ENSG00000136237;ENSG00000081026…	GNAQ;ID1;CTNND1;PIK3R1;KRAS;RAPGEF2;VEGFC;NRAS;PDGFC;MAP2K1;BRAF;PLCE1;CRK;GNAI1;PRKCI;EFNA5;PRKD3;FGF2;TIAM1;ENAH;FGF1;LPAR1;RAPGEF6;RAPGEF5;MAGI3;ENSG00000268173;MAGI1;PLCB1;P2RY1;MET;PARD6B;BCAR1;EFCAB7;Homo_sapiens_newGene_4638;EPHA2;F2R;NGFR;PIK3CA;PDGFD;THBS1;FGF5
ko04611	Platelet activation	83	-0.295716506306114	-1.18049630966092	0.163375224416517	0.227978736812449	1430	ENSG00000268173;ENSG00000182621;ENSG00000169860;ENSG00000067900;ENSG00000185532;ENSG00000120063;ENSG00000181104;ENSG00000061918;ENSG00000134318;ENSG00000058272;ENSG00000164171;ENSG00000121879;ENSG00000152404;ENSG00000152402	ENSG00000268173;PLCB1;P2RY1;ROCK1;PRKG1;GNA13;F2R;GUCY1B1;ROCK2;PPP1R12A;ITGA2;PIK3CA;CWF19L2;GUCY1A2
ko04270	Vascular smooth muscle contraction	78	-0.295206740398917	-1.17587079915158	0.163701067615658	0.227978736812449	2581	ENSG00000157764;ENSG00000213639;ENSG00000078061;ENSG00000171121;ENSG00000077157;ENSG00000148926;ENSG00000123104;ENSG00000142875;ENSG00000182621;ENSG00000067900;ENSG00000185532;ENSG00000120063;ENSG00000203965;ENSG00000110427;ENSG00000061918;ENSG00000134318;ENSG00000058272;ENSG00000122786;ENSG00000152404;ENSG00000152402	BRAF;PPP1CB;ARAF;KCNMB3;PPP1R12B;ADM;ITPR2;PRKACB;PLCB1;ROCK1;PRKG1;GNA13;EFCAB7;KIAA1549L;GUCY1B1;ROCK2;PPP1R12A;CALD1;CWF19L2;GUCY1A2
ko00982	Drug metabolism - cytochrome P450	19	0.420493600893151	1.260942723885	0.163755458515284	0.227978736812449	3747	ENSG00000134202;ENSG00000106258;ENSG00000189221;ENSG00000148834;ENSG00000143198;ENSG00000006534;ENSG00000065621;ENSG00000138356;ENSG00000197448	GSTM3;CYP3A5;MAOA;GSTO1;MGST3;ALDH3B1;GSTO2;AOX1;GSTK1
ko05213	Endometrial cancer	59	-0.318426705114419	-1.19790146055619	0.170055452865065	0.233231104075979	3053	ENSG00000099860;ENSG00000105647;ENSG00000066032;ENSG00000132155;ENSG00000145675;ENSG00000133703;ENSG00000213281;ENSG00000148737;ENSG00000169032;ENSG00000157764;ENSG00000078061;ENSG00000134982;ENSG00000268173;ENSG00000110092;ENSG00000118689;ENSG00000121879;ENSG00000122008;ENSG00000136997	GADD45B;PIK3R2;CTNNA2;RAF1;PIK3R1;KRAS;NRAS;TCF7L2;MAP2K1;BRAF;ARAF;APC;ENSG00000268173;CCND1;FOXO3;PIK3CA;POLK;MYC
ko00052	Galactose metabolism	28	0.382568481143027	1.25554088973005	0.170886075949367	0.233231104075979	4511	ENSG00000156510;ENSG00000170266;ENSG00000164976;ENSG00000213930;ENSG00000117411;ENSG00000141959;ENSG00000108479;ENSG00000117308;ENSG00000149328;ENSG00000143891;ENSG00000152556;ENSG00000088356;ENSG00000171298;ENSG00000156515;ENSG00000141349	HKDC1;GLB1;MYORG;GALT;B4GALT2;PFKL;GALK1;GALE;GLB1L2;GALM;PFKM;PDRG1;GAA;HK1;G6PC3
ko00630	Glyoxylate and dicarboxylate metabolism	31	0.368045592809913	1.23614884902505	0.171673819742489	0.233231104075979	3585	ENSG00000131069;ENSG00000120437;ENSG00000182199;Homo_sapiens_newGene_270;ENSG00000178922;ENSG00000114054;ENSG00000135821;ENSG00000137106;ENSG00000175198;ENSG00000184207;ENSG00000122729;ENSG00000140905;ENSG00000146701	ACSS2;ACAT2;SHMT2;Homo_sapiens_newGene_270;HYI;PCCB;GLUL;GRHPR;PCCA;PGP;ACO1;GCSH;MDH2
ko05164	Influenza A	119	-0.270705244724008	-1.15385480073517	0.172173913043478	0.233231104075979	2335	ENSG00000100393;ENSG00000096968;ENSG00000127666;ENSG00000120868;ENSG00000184557;ENSG00000172115;ENSG00000164342;ENSG00000142166;ENSG00000183735;ENSG00000026103;ENSG00000104689;ENSG00000268173;ENSG00000109320;ENSG00000101888;ENSG00000115267;ENSG00000075624;ENSG00000055332;ENSG00000263528;ENSG00000112576;ENSG00000102580;ENSG00000082898;ENSG00000100906;ENSG00000121879;ENSG00000196911;ENSG00000105810…	EP300;JAK2;TICAM1;APAF1;SOCS3;CYCS;TLR3;IFNAR1;TBK1;FAS;TNFRSF10A;ENSG00000268173;NFKB1;NXT2;IFIH1;ACTB;EIF2AK2;IKBKE;CCND3;DNAJC3;XPO1;NFKBIA;PIK3CA;KPNA5;CDK6;DNAJB1;IL12A
ko05146	Amoebiasis	60	-0.315959845625693	-1.19234420523714	0.172932330827068	0.233231104075979	3288	ENSG00000101333;ENSG00000156052;ENSG00000145675;ENSG00000169429;ENSG00000119699;ENSG00000035403;ENSG00000058085;ENSG00000091136;ENSG00000115414;ENSG00000196569;ENSG00000169398;ENSG00000144566;ENSG00000142875;ENSG00000268173;ENSG00000109320;ENSG00000182621;ENSG00000163739;ENSG00000164400;ENSG00000121879;ENSG00000092969;ENSG00000168811	PLCB4;GNAQ;PIK3R1;CXCL8;TGFB3;VCL;LAMC2;LAMB1;FN1;LAMA2;PTK2;RAB5A;PRKACB;ENSG00000268173;NFKB1;PLCB1;CXCL1;CSF2;PIK3CA;TGFB2;IL12A
ko00760	Nicotinate and nicotinamide metabolism	37	0.34822956931562	1.20937765080075	0.180851063829787	0.242395999248816	2477	ENSG00000205309;ENSG00000124098;ENSG00000187531;ENSG00000142082;ENSG00000106733;Homo_sapiens_newGene_4229;ENSG00000163864;ENSG00000166741;ENSG00000172890;ENSG00000168268;ENSG00000124523;ENSG00000125458	NT5M;FAM210B;SIRT7;SIRT3;NMRK1;Homo_sapiens_newGene_4229;NMNAT3;NNMT;NADSYN1;NT5DC2;SIRT5;NT5C
ko00730	Thiamine metabolism	11	0.495342745853986	1.27706046437825	0.18252427184466	0.243128497258969	4781	ENSG00000140057;ENSG00000106992;ENSG00000154027;ENSG00000184924;ENSG00000004455;ENSG00000135778	AK7;AK1;AK5;PTRHD1;AK2;NTPCR
ko05131	Shigellosis	108	-0.273944479553201	-1.14821893652522	0.184859154929577	0.244727973913874	2401	ENSG00000169398;ENSG00000157625;ENSG00000159399;ENSG00000174842;ENSG00000123104;ENSG00000183735;ENSG00000268173;ENSG00000109320;ENSG00000164400;ENSG00000067900;ENSG00000100784;ENSG00000118689;ENSG00000172175;Homo_sapiens_newGene_4638;ENSG00000176171;ENSG00000134318;ENSG00000135679;ENSG00000100906;ENSG00000126775;ENSG00000164430;ENSG00000177606	PTK2;TAB3;HK2;GLMN;ITPR2;TBK1;ENSG00000268173;NFKB1;CSF2;ROCK1;RPS6KA5;FOXO3;MALT1;Homo_sapiens_newGene_4638;BNIP3;ROCK2;MDM2;NFKBIA;ATG14;CGAS;JUN
ko05231	Choline metabolism in cancer	79	-0.288589137915679	-1.15066920163485	0.186832740213523	0.24583255291253	673	ENSG00000162407;ENSG00000121879;ENSG00000100644;ENSG00000170962;ENSG00000177606;ENSG00000170345	PLPP3;PIK3CA;HIF1A;PDGFD;JUN;FOS
ko00983	Drug metabolism - other enzymes	45	0.321500755020677	1.17611354641427	0.189075630252101	0.245994944691045	2112	ENSG00000183696;ENSG00000172831;ENSG00000166548;ENSG00000172113;ENSG00000134202;ENSG00000162384;ENSG00000103202;ENSG00000106348;ENSG00000148834;ENSG00000143198;ENSG00000130717;ENSG00000011052	UPP1;CES2;TK2;NME6;GSTM3;CZIB;NME4;IMPDH1;GSTO1;MGST3;UCK1;NME1-NME2
ko04510	Focal adhesion	176	-0.247563237007298	-1.12536253750032	0.189236111111111	0.245994944691045	2848	ENSG00000058085;ENSG00000107643;ENSG00000150630;ENSG00000213949;ENSG00000091136;ENSG00000145431;ENSG00000169032;ENSG00000115414;ENSG00000157764;ENSG00000196569;ENSG00000167193;ENSG00000169398;ENSG00000213639;ENSG00000105974;ENSG00000089159;ENSG00000077157;ENSG00000180370;ENSG00000135424;ENSG00000110330;ENSG00000115232;ENSG00000077264;Homo_sapiens_newGene_6923;ENSG00000189056;ENSG00000268173;ENSG0…	LAMC2;MAPK8;VEGFC;ITGA1;LAMB1;PDGFC;MAP2K1;FN1;BRAF;LAMA2;CRK;PTK2;PPP1CB;CAV1;PXN;PPP1R12B;PAK2;ITGA7;BIRC2;ITGA4;PAK3;Homo_sapiens_newGene_6923;RELN;ENSG00000268173;ACTB;MET;ROCK1;CCND1;CCND3;BCAR1;Homo_sapiens_newGene_4638;CAV2;ROCK2;PPP1R12A;ITGA2;FAM171B;PIK3CA;ARHGAP5;ITGAV;PDGFD;THBS1;BIRC3;JUN
ko03450	Non-homologous end-joining	13	-0.464712261002772	-1.24600658414616	0.190854870775348	0.246613605477128	3113	ENSG00000152457;ENSG00000113522;ENSG00000020922;ENSG00000168496;ENSG00000152422	DCLRE1C;RAD50;MRE11;FEN1;XRCC4
ko05034	Alcoholism	103	0.260831262698624	1.12975995842687	0.194954128440367	0.250411004575659	1698	ENSG00000274290;ENSG00000087258;ENSG00000181218;ENSG00000174669;ENSG00000277075;ENSG00000129007;ENSG00000176533;ENSG00000274183;ENSG00000277745;ENSG00000196787;ENSG00000233822;ENSG00000129946;ENSG00000184678;ENSG00000180573;ENSG00000163517;ENSG00000188486;ENSG00000128272;ENSG00000068024;ENSG00000108840;ENSG00000189221;ENSG00000094631	H2BC6;GNAO1;H2AW;SLC29A2;H2AC8;CALML4;GNG7;H2AB1;H2AB3;H2AC11;H2BC15;SHC2;H2BC21;H2AC6;HDAC11;H2AX;ATF4;HDAC4;HDAC5;MAOA;HDAC6
ko04979	Cholesterol metabolism	24	0.39064931886585	1.22106040088206	0.205752212389381	0.262716932667848	4509	ENSG00000141458;ENSG00000157978;ENSG00000021762;ENSG00000119655;ENSG00000073060;ENSG00000130203;ENSG00000124164;ENSG00000123384;ENSG00000100300;ENSG00000134243;ENSG00000100979;ENSG00000131748;ENSG00000213585;ENSG00000163956;ENSG00000165637	NPC1;LDLRAP1;OSBPL5;NPC2;SCARB1;APOE;VAPB;LRP1;TSPO;SORT1;PLTP;STARD3;VDAC1;LRPAP1;VDAC2
ko00062	Fatty acid elongation	23	0.381814294413845	1.19465626181257	0.209251101321586	0.264290318646666	5256	ENSG00000184227;ENSG00000165996;ENSG00000116353;ENSG00000159445;ENSG00000119673;ENSG00000084754;ENSG00000149084;ENSG00000097021;ENSG00000138029;ENSG00000103160;ENSG00000164181;ENSG00000118402;ENSG00000127884;ENSG00000074696;ENSG00000066322;ENSG00000131238	ACOT1;HACD1;MECR;THEM4;ACOT2;HADHA;HSD17B12;ACOT7;HADHB;HSDL1;ELOVL7;ELOVL4;ECHS1;HACD3;ELOVL1;PPT1
ko04713	Circadian entrainment	54	-0.316432817191164	-1.17008470491185	0.209433962264151	0.264290318646666	1697	ENSG00000156052;ENSG00000186469;ENSG00000138669;ENSG00000114450;ENSG00000145349;ENSG00000127955;ENSG00000172380;ENSG00000142875;ENSG00000127920;ENSG00000182621;ENSG00000185532;ENSG00000100784;ENSG00000203965;ENSG00000061918;ENSG00000118260;ENSG00000152404;ENSG00000152402;ENSG00000170345	GNAQ;GNG2;PRKG2;GNB4;CAMK2D;GNAI1;GNG12;PRKACB;GNG11;PLCB1;PRKG1;RPS6KA5;EFCAB7;GUCY1B1;CREB1;CWF19L2;GUCY1A2;FOS
ko00051	Fructose and mannose metabolism	31	0.354568095009886	1.19088219261423	0.21244635193133	0.26653306086856	4319	ENSG00000156510;ENSG00000123836;ENSG00000112699;ENSG00000178802;ENSG00000100417;ENSG00000140263;ENSG00000141959;ENSG00000173540;ENSG00000285043;ENSG00000152556;Homo_sapiens_newGene_7066;ENSG00000156515;ENSG00000140650	HKDC1;PFKFB2;GMDS;MPI;PMM1;SORD;PFKL;GMPPB;ENSG00000285043;PFKM;Homo_sapiens_newGene_7066;HK1;PMM2
ko04726	Serotonergic synapse	54	-0.312814280289996	-1.15670431434491	0.215094339622642	0.268295343003599	3151	ENSG00000156052;ENSG00000186469;ENSG00000133703;ENSG00000213281;ENSG00000169032;ENSG00000114450;ENSG00000157764;ENSG00000078061;ENSG00000127955;ENSG00000073756;ENSG00000123104;ENSG00000144935;ENSG00000172380;ENSG00000142875;ENSG00000127920;ENSG00000182621;ENSG00000141837;ENSG00000148680;ENSG00000179546;ENSG00000120129	GNAQ;GNG2;KRAS;NRAS;MAP2K1;GNB4;BRAF;ARAF;GNAI1;PTGS2;ITPR2;TRPC1;GNG12;PRKACB;GNG11;PLCB1;CACNA1A;HTR7;HTR1D;DUSP1
ko00010	Glycolysis / Gluconeogenesis	53	0.303662235570818	1.14763210421176	0.222698072805139	0.276183332879937	668	ENSG00000131069;ENSG00000156510;ENSG00000105679;Homo_sapiens_newGene_3959;ENSG00000100889	ACSS2;HKDC1;GAPDHS;Homo_sapiens_newGene_3959;PCK2
ko00604	Glycosphingolipid biosynthesis - ganglio series	17	0.403800819397674	1.1886743887306	0.226141078838174	0.278847272062733	4087	ENSG00000167700;ENSG00000170266;ENSG00000136840;ENSG00000160408;ENSG00000169359;ENSG00000101638;ENSG00000235863;ENSG00000157350;ENSG00000149328	MFSD3;GLB1;ST6GALNAC4;ST6GALNAC6;SLC33A1;ST8SIA5;B3GALT4;ST3GAL2;GLB1L2
ko04120	Ubiquitin mediated proteolysis	176	-0.24184373454731	-1.09936306407518	0.227430555555556	0.278847272062733	2916	ENSG00000072401;ENSG00000177889;ENSG00000185019;ENSG00000115760;Homo_sapiens_newGene_632;ENSG00000138641;Homo_sapiens_newGene_4481;ENSG00000078140;ENSG00000114423;ENSG00000123124;ENSG00000104517;ENSG00000145604;Homo_sapiens_newGene_4055;ENSG00000154582;ENSG00000184557;ENSG00000231767;ENSG00000108854;ENSG00000110330;ENSG00000114062;ENSG00000095015;ENSG00000101871;ENSG00000109670;ENSG00000150991;EN…	UBE2D1;UBE2N;UBOX5;BIRC6;Homo_sapiens_newGene_632;HERC3;Homo_sapiens_newGene_4481;UBE2K;CBLB;WWP1;UBR5;SKP2;Homo_sapiens_newGene_4055;ELOC;SOCS3;RPS27AP5;SMURF2;BIRC2;UBE3A;MAP3K1;MID1;FBXW7;UBC;KLHL13;CUL5;BRCA1;ANAPC10;RCHY1;UBE2W;UBA6;MDM2;PIAS1;CUL4B;WDR76;KIAA1586;CLSPN;BIRC3
ko04340	Hedgehog signaling pathway	47	0.305096741394383	1.1269538658217	0.236897274633124	0.288813210227715	3159	ENSG00000118971;ENSG00000105429;ENSG00000064309;ENSG00000137486;ENSG00000283900;ENSG00000036257;ENSG00000144857;ENSG00000141480;ENSG00000128602;ENSG00000173020;Homo_sapiens_newGene_657;Homo_sapiens_newGene_656;ENSG00000141576;ENSG00000072062;ENSG00000104731	CCND2;MEGF8;CDON;ARRB1;TPTEP2-CSNK1E;CUL3;BOC;ARRB2;SMO;GRK2;Homo_sapiens_newGene_657;Homo_sapiens_newGene_656;RNF157;PRKACA;KLHDC4
ko00511	Other glycan degradation	23	0.375497905820556	1.17489295463571	0.242290748898678	0.292169397903776	3306	ENSG00000140400;ENSG00000170266;ENSG00000169660;ENSG00000162139;ENSG00000179163;ENSG00000104774;ENSG00000135063;ENSG00000070610;Homo_sapiens_newGene_4853	MAN2C1;GLB1;HEXD;NEU3;FUCA1;MAN2B1;FAM189A2;GBA2;Homo_sapiens_newGene_4853
ko05110	Vibrio cholerae infection	19	0.388617418071155	1.1653549653335	0.24235807860262	0.292169397903776	1594	ENSG00000147614;ENSG00000100196;ENSG00000110719;ENSG00000197943	ATP6V0D2;KDELR3;TCIRG1;PLCG2
ko00590	Arachidonic acid metabolism	25	0.358815922513046	1.13571862048685	0.266233766233766	0.314328072854321	3250	ENSG00000120915;ENSG00000243708;ENSG00000122378;ENSG00000105499;ENSG00000164294;ENSG00000148334;ENSG00000111144;ENSG00000179477;ENSG00000134716	EPHX2;PLA2G4B;PRXL2A;PLA2G4C;GPX8;PTGES2;LTA4H;ALOX12B;CYP2J2
ko00531	Glycosaminoglycan degradation	21	0.375147869701023	1.14095080166466	0.266666666666667	0.314328072854321	2690	ENSG00000165102;ENSG00000243477;ENSG00000170266;ENSG00000108784;ENSG00000127415;ENSG00000186792;ENSG00000068001	HGSNAT;NAA80;GLB1;NAGLU;IDUA;HYAL3;HYAL2
ko00480	Glutathione metabolism	39	0.321966875273187	1.1353550792379	0.267782426778243	0.314328072854321	2947	ENSG00000128965;ENSG00000138413;ENSG00000142657;ENSG00000182054;ENSG00000134202;ENSG00000167468;ENSG00000148834;ENSG00000143198;ENSG00000164294;ENSG00000102172;ENSG00000065621;ENSG00000117862	CHAC1;IDH1;PGD;IDH2;GSTM3;GPX4;GSTO1;MGST3;GPX8;SMS;GSTO2;TXNDC12
ko04917	Prolactin signaling pathway	57	-0.29880374185328	-1.11600918107809	0.267790262172285	0.314328072854321	2809	ENSG00000133703;ENSG00000213281;ENSG00000169032;ENSG00000096968;ENSG00000184557;ENSG00000113494;ENSG00000268173;ENSG00000109320;ENSG00000110092;ENSG00000118689;ENSG00000121879;ENSG00000170677;ENSG00000171150;ENSG00000170345	KRAS;NRAS;MAP2K1;JAK2;SOCS3;PRLR;ENSG00000268173;NFKB1;CCND1;FOXO3;PIK3CA;SOCS6;SOCS5;FOS
ko04622	RIG-I-like receptor signaling pathway	59	-0.295322425595039	-1.11098459794123	0.268022181146026	0.314328072854321	1740	ENSG00000136560;ENSG00000107643;ENSG00000107201;ENSG00000101695;ENSG00000095015;ENSG00000083799;ENSG00000183735;ENSG00000187608;ENSG00000109320;ENSG00000115267;ENSG00000263528;ENSG00000111790;ENSG00000100906;ENSG00000168116;ENSG00000168811	TANK;MAPK8;DDX58;RNF125;MAP3K1;CYLD;TBK1;ISG15;NFKB1;IFIH1;IKBKE;FGFR1OP2;NFKBIA;KIAA1586;IL12A
ko00860	Porphyrin and chlorophyll metabolism	27	0.348042675815545	1.1286028324978	0.272151898734177	0.317150901946224	2392	ENSG00000139428;ENSG00000119431;ENSG00000090013;ENSG00000256269;ENSG00000188690	MMAB;HDHD3;BLVRB;HMBS;UROS
ko03013	RNA transport	186	-0.235787863793757	-1.07502744630974	0.27336860670194	0.317150901946224	2293	ENSG00000146707;ENSG00000070756;ENSG00000169629;ENSG00000272391;ENSG00000093000;ENSG00000015568;ENSG00000169251;ENSG00000125450;ENSG00000183054;ENSG00000196313;ENSG00000167272;ENSG00000089280;ENSG00000114503;ENSG00000169062;ENSG00000126883;ENSG00000172336;ENSG00000104408;ENSG00000104131;ENSG00000141543;ENSG00000075151;ENSG00000183684;ENSG00000153165;ENSG00000125351;ENSG00000132661;ENSG00000134001…	POMZP3;PABPC1;RGPD8;POM121C;NUP50;RGPD5;NMD3;NUP85;RGPD6;POM121;POP5;FUS;NCBP2;UPF3A;NUP214;POP7;EIF3E;EIF3J;EIF4A3;EIF4G3;ALYREF;RGPD3;UPF3B;NXT1;EIF2S1;NUP43;EIF3A;NUP155;TRNT1;SEH1L;VEZF1;GEMIN4;MAGOH;NUP42;NUP54;PABPC1L;RPP30;SUMO1;THOC2;SMN2;ACIN1;RPP40;UPF2;C5orf34;FXR1;Homo_sapiens_newGene_5035;GEMIN5;SRRM1;NUP62;NXT2;Homo_sapiens_newGene_3007;SMN1;DDX20;NUP107;EIF1AX;RANBP2;PHAX;XPO1;FMR1…
ko00020	Citrate cycle (TCA cycle)	34	0.332186095932283	1.12956945640552	0.277542372881356	0.320271243685212	5478	Homo_sapiens_newGene_3959;ENSG00000138413;ENSG00000100889;ENSG00000182054;Homo_sapiens_newGene_270;ENSG00000173599;ENSG00000197444;ENSG00000131473;ENSG00000122729;ENSG00000091483;ENSG00000146701;ENSG00000119689;ENSG00000117118;ENSG00000062485;ENSG00000172340;ENSG00000014641;ENSG00000163541;ENSG00000131828;ENSG00000073578;ENSG00000105953;ENSG00000067829;ENSG00000015676	Homo_sapiens_newGene_3959;IDH1;PCK2;IDH2;Homo_sapiens_newGene_270;PC;OGDHL;ACLY;ACO1;FH;MDH2;DLST;SDHB;CS;SUCLG2;MDH1;SUCLG1;PDHA1;SDHA;OGDH;IDH3G;NUDCD3
ko04621	NOD-like receptor signaling pathway	141	-0.244708510855776	-1.07485533996053	0.279437609841828	0.320743057209265	2986	ENSG00000067369;ENSG00000057663;ENSG00000050748;Homo_sapiens_newGene_5034;ENSG00000106100;ENSG00000085978;ENSG00000169604;ENSG00000101333;ENSG00000117226;ENSG00000163565;ENSG00000169429;ENSG00000005100;ENSG00000087470;ENSG00000136560;ENSG00000107643;ENSG00000111331;ENSG00000055208;ENSG00000157625;ENSG00000127666;ENSG00000123104;ENSG00000145012;ENSG00000110330;ENSG00000142166;ENSG00000110218;ENSG0…	TP53BP1;ATG5;MAPK9;Homo_sapiens_newGene_5034;NOD1;ATG16L1;ANTXR1;PLCB4;GBP3;IFI16;CXCL8;DHX33;DNM1L;TANK;MAPK8;OAS3;TAB2;TAB3;TICAM1;ITPR2;LPP;BIRC2;IFNAR1;PANX1;PKN2;TBK1;BRCC3;NFKB1;PLCB1;CXCL1;NAMPT;IKBKE;KIAA1549L;ERBIN;NFKBIA;HSP90AA1;TNFAIP3;GBP1;NEK7;ARRDC3;BIRC3;JUN
ko04216	Ferroptosis	33	0.330683195871966	1.12080426198162	0.284210526315789	0.324495449149189	2635	ENSG00000140941;ENSG00000130066;ENSG00000258102;ENSG00000141504;ENSG00000151726;ENSG00000111684;ENSG00000167468;ENSG00000101460;ENSG00000168003;ENSG00000197111	MAP1LC3B;SAT1;MAP1LC3B2;SAT2;ACSL1;LPCAT3;GPX4;MAP1LC3A;SLC3A2;PCBP2
ko04740	Olfactory transduction	31	-0.334936140332694	-1.0980657835838	0.291044776119403	0.330549468722868	2741	ENSG00000100077;ENSG00000145349;ENSG00000238243;Homo_sapiens_newGene_4264;ENSG00000142875;Homo_sapiens_newGene_3192;ENSG00000185532;ENSG00000116741;ENSG00000183023;ENSG00000203965;ENSG00000104490	GRK3;CAMK2D;OR2W3;Homo_sapiens_newGene_4264;PRKACB;Homo_sapiens_newGene_3192;PRKG1;RGS2;SLC8A1;EFCAB7;NCALD
ko04914	Progesterone-mediated oocyte maturation	88	-0.266277602820143	-1.0781906750723	0.296028880866426	0.334449824070638	3382	ENSG00000145386;ENSG00000079616;ENSG00000145675;ENSG00000152270;ENSG00000107643;ENSG00000133703;ENSG00000072133;ENSG00000157456;ENSG00000169032;Homo_sapiens_newGene_632;ENSG00000157764;ENSG00000147082;ENSG00000169679;ENSG00000078061;ENSG00000127955;ENSG00000142875;ENSG00000268173;ENSG00000123374;ENSG00000113742;ENSG00000164162;ENSG00000164045;ENSG00000137449;ENSG00000121879;ENSG00000170312;ENSG00…	CCNA2;KIF22;PIK3R1;PDE3B;MAPK8;KRAS;RPS6KA6;CCNB2;MAP2K1;Homo_sapiens_newGene_632;BRAF;CCNB3;BUB1;ARAF;GNAI1;PRKACB;ENSG00000268173;CDK2;CPEB4;ANAPC10;CDC25A;CPEB2;PIK3CA;CDK1;HSP90AA1;CPEB3
ko05330	Allograft rejection	19	-0.372425827333484	-1.11529760278135	0.303308823529412	0.340889851006192	1450	Homo_sapiens_newGene_5276;ENSG00000168811	Homo_sapiens_newGene_5276;IL12A
ko04728	Dopaminergic synapse	94	-0.260387628258419	-1.07028875036249	0.309058614564831	0.345552309712519	3257	ENSG00000101333;ENSG00000221914;ENSG00000156052;ENSG00000186469;ENSG00000107643;ENSG00000114450;ENSG00000182158;ENSG00000145349;ENSG00000127955;Homo_sapiens_newGene_5123;ENSG00000073711;ENSG00000123104;Homo_sapiens_newGene_4959;ENSG00000172380;ENSG00000134852;ENSG00000142875;ENSG00000127920;ENSG00000156475;ENSG00000115966;ENSG00000182621;ENSG00000141837;ENSG00000203965;ENSG00000170759;ENSG0000011…	PLCB4;PPP2R2A;GNAQ;GNG2;MAPK8;GNB4;CREB3L2;CAMK2D;GNAI1;Homo_sapiens_newGene_5123;PPP2R3A;ITPR2;Homo_sapiens_newGene_4959;GNG12;CLOCK;PRKACB;GNG11;PPP2R2B;ATF2;PLCB1;CACNA1A;EFCAB7;KIF5B;CREB1;PPP3CA;FOS
ko04934	Cushing syndrome	116	-0.250603911130138	-1.05939180400944	0.315602836879433	0.349991520153768	3257	ENSG00000144959;ENSG00000185591;ENSG00000101333;ENSG00000156052;ENSG00000135324;ENSG00000118058;ENSG00000148737;ENSG00000169032;ENSG00000157764;ENSG00000182158;ENSG00000145349;ENSG00000127955;ENSG00000007968;Homo_sapiens_newGene_5123;ENSG00000123104;ENSG00000104290;ENSG00000138592;ENSG00000163251;ENSG00000134982;ENSG00000139687;ENSG00000142875;ENSG00000112242;ENSG00000123374;ENSG00000115966;ENSG0…	NCEH1;SP1;PLCB4;GNAQ;MRAP2;KMT2A;TCF7L2;MAP2K1;BRAF;CREB3L2;CAMK2D;GNAI1;E2F2;Homo_sapiens_newGene_5123;ITPR2;FZD3;USP8;FZD5;APC;RB1;PRKACB;E2F3;CDK2;ATF2;PLCB1;WNT7B;CCND1;CREB1;E2F1;CDK6;AHR;CCNE2
ko04620	Toll-like receptor signaling pathway	78	-0.267948485278031	-1.06729541164803	0.316725978647687	0.349991520153768	1842	ENSG00000169429;ENSG00000107643;ENSG00000188015;ENSG00000169032;ENSG00000055208;ENSG00000127666;ENSG00000164342;ENSG00000142166;ENSG00000183735;ENSG00000268173;ENSG00000109320;ENSG00000263528;ENSG00000174130;ENSG00000100906;ENSG00000121879;ENSG00000177606;ENSG00000168811;ENSG00000170345	CXCL8;MAPK8;S100A3;MAP2K1;TAB2;TICAM1;TLR3;IFNAR1;TBK1;ENSG00000268173;NFKB1;IKBKE;TLR6;NFKBIA;PIK3CA;JUN;IL12A;FOS
ko04976	Bile secretion	33	0.323483758592372	1.09640278017798	0.317894736842105	0.349991520153768	3074	ENSG00000066230;ENSG00000121281;ENSG00000113161;ENSG00000012504;ENSG00000143819;ENSG00000063180;ENSG00000090020;ENSG00000083807;ENSG00000073060;ENSG00000105409;ENSG00000069849;ENSG00000072062;ENSG00000108846	SLC9A3;ADCY7;HMGCR;NR1H4;EPHX1;CA11;SLC9A1;SLC27A5;SCARB1;ATP1A3;ATP1B3;PRKACA;ABCC3
ko04540	Gap junction	66	-0.276001781027827	-1.06626983481691	0.322522522522523	0.353284088256036	2802	ENSG00000138669;ENSG00000213281;ENSG00000145431;ENSG00000169032;ENSG00000104067;ENSG00000127955;ENSG00000123104;ENSG00000198121;ENSG00000142875;ENSG00000182621;ENSG00000185532;ENSG00000110427;ENSG00000061918;ENSG00000170312;ENSG00000169967;ENSG00000152404;ENSG00000170962;ENSG00000152402	PRKG2;NRAS;PDGFC;MAP2K1;TJP1;GNAI1;ITPR2;LPAR1;PRKACB;PLCB1;PRKG1;KIAA1549L;GUCY1B1;CDK1;MAP3K2;CWF19L2;PDGFD;GUCY1A2
ko04970	Salivary secretion	52	-0.293915718745423	-1.07459093803622	0.324427480916031	0.353575936139215	1432	ENSG00000142875;ENSG00000182621;ENSG00000064651;ENSG00000070961;ENSG00000185532;ENSG00000203965;ENSG00000061918;ENSG00000152404;ENSG00000152402	PRKACB;PLCB1;SLC12A2;ATP2B1;PRKG1;EFCAB7;GUCY1B1;CWF19L2;GUCY1A2
ko00670	One carbon pool by folate	19	0.365115138062174	1.09487819967265	0.334061135371179	0.362245610955259	2197	ENSG00000177000;ENSG00000178700;ENSG00000182199;ENSG00000103707;ENSG00000120254;ENSG00000065911;ENSG00000159131	MTHFR;DHFR2;SHMT2;MTFMT;MTHFD1L;MTHFD2;GART
ko00790	Folate biosynthesis	19	0.362097718354369	1.08582980174845	0.34061135371179	0.367501723741669	937	ENSG00000178700;ENSG00000075643;ENSG00000151552	DHFR2;MOCOS;QDPR
ko03410	Base excision repair	38	-0.30813644072812	-1.06450707054405	0.347328244274809	0.372884472774736	2850	ENSG00000105486;ENSG00000102699;ENSG00000100479;ENSG00000139372;ENSG00000109674;ENSG00000168496;ENSG00000076248;ENSG00000189403;ENSG00000132646;ENSG00000077514	LIG1;PARP4;POLE2;TDG;NEIL3;FEN1;UNG;HMGB1;PCNA;POLD3
ko04926	Relaxin signaling pathway	94	-0.253859427834168	-1.04345544986769	0.357015985790409	0.381387582527534	3257	ENSG00000101333;ENSG00000145675;ENSG00000186469;ENSG00000107643;ENSG00000133703;ENSG00000150630;ENSG00000213281;ENSG00000169032;ENSG00000114450;ENSG00000163513;ENSG00000182158;ENSG00000127955;Homo_sapiens_newGene_5123;ENSG00000172380;ENSG00000142875;ENSG00000127920;ENSG00000268173;ENSG00000109320;ENSG00000115966;ENSG00000182621;ENSG00000100906;ENSG00000121879;ENSG00000118260;ENSG00000177606;ENSG0…	PLCB4;PIK3R1;GNG2;MAPK8;KRAS;VEGFC;NRAS;MAP2K1;GNB4;TGFBR2;CREB3L2;GNAI1;Homo_sapiens_newGene_5123;GNG12;PRKACB;GNG11;ENSG00000268173;NFKB1;ATF2;PLCB1;NFKBIA;PIK3CA;CREB1;JUN;FOS
ko05120	Epithelial cell signaling in Helicobacter pylori infection	34	-0.314012847658682	-1.05445963311432	0.362264150943396	0.385087637767157	1186	ENSG00000109320;ENSG00000105976;ENSG00000100906;ENSG00000006062;ENSG00000113070;ENSG00000177606	NFKB1;MET;NFKBIA;MAP3K14;HBEGF;JUN
ko04360	Axon guidance	148	-0.232607333360277	-1.02578278392756	0.367311072056239	0.38853854371274	2415	ENSG00000145349;ENSG00000169398;ENSG00000127955;ENSG00000145715;ENSG00000184349;ENSG00000196369;ENSG00000180370;ENSG00000121966;ENSG00000104290;ENSG00000154380;ENSG00000152256;ENSG00000144935;ENSG00000169855;ENSG00000158092;ENSG00000077264;ENSG00000170381;ENSG00000171943;ENSG00000145242;ENSG00000099250;ENSG00000072736;ENSG00000268173;ENSG00000204217;ENSG00000105976;ENSG00000067900;ENSG00000124171…	CAMK2D;PTK2;GNAI1;RASA1;EFNA5;SRGAP2B;PAK2;CXCR4;FZD3;ENAH;PDK1;TRPC1;ROBO1;NCK1;PAK3;SEMA3E;SRGAP2C;EPHA5;NRP1;NFATC3;ENSG00000268173;BMPR2;MET;ROCK1;PARD6B;SEMA3A;PLXNC1;ENSG00000273398;EPHA2;ROCK2;PIK3CA;PPP3CA;BMPR1B;SEMA3C;EFNB2
ko00030	Pentose phosphate pathway	26	0.319427153566243	1.02089820169225	0.377637130801688	0.395013334336687	2507	ENSG00000049239;ENSG00000142657;ENSG00000163931;ENSG00000161542;ENSG00000177156;ENSG00000130313;ENSG00000141959	H6PD;PGD;TKT;PRPSAP1;TALDO1;PGLS;PFKL
ko00310	Lysine degradation	75	0.253642118146702	1.0400322912135	0.378923766816143	0.395013334336687	3396	ENSG00000179240;ENSG00000172432;ENSG00000120437;ENSG00000181192;ENSG00000186532;ENSG00000175309;ENSG00000105607;ENSG00000133247;ENSG00000111325;ENSG00000185420;ENSG00000143149;ENSG00000154144;ENSG00000135842;ENSG00000136147;ENSG00000167123;ENSG00000061455;ENSG00000188266;Homo_sapiens_newGene_7487;ENSG00000008311;ENSG00000108799;ENSG00000084754;ENSG00000116731;ENSG00000170364;ENSG00000143499	GVQW3;GTPBP2;ACAT2;DHTKD1;SMYD4;PHYKPL;GCDH;KMT5C;OGFOD2;SMYD3;ALDH9A1;TBRG1;NIBAN1;PHF11;CERCAM;PRDM6;HYKK;Homo_sapiens_newGene_7487;AASS;EZH1;HADHA;PRDM2;SETMAR;SMYD2
ko00562	Inositol phosphate metabolism	75	0.253554382462854	1.03967254045538	0.378923766816143	0.395013334336687	3445	ENSG00000137825;ENSG00000100711;ENSG00000115446;ENSG00000171608;ENSG00000187091;ENSG00000133056;ENSG00000141401;ENSG00000163719;ENSG00000197943;ENSG00000148384;ENSG00000132376;ENSG00000112367;ENSG00000160256;ENSG00000186111;ENSG00000204084;ENSG00000143772;Homo_sapiens_newGene_4435;ENSG00000119711;ENSG00000155252;ENSG00000105655;ENSG00000108389;ENSG00000107242;ENSG00000086544;ENSG00000185133	ITPKA;ZFYVE21;UNC50;PIK3CD;PLCD1;PIK3C2B;IMPA2;MTMR14;PLCG2;INPP5E;INPP5K;FIG4;FAM207A;PIP5K1C;INPP5B;ITPKB;Homo_sapiens_newGene_4435;ALDH6A1;PI4K2A;ISYNA1;MTMR4;PIP5K1B;ITPKC;INPP5J
ko04725	Cholinergic synapse	76	-0.258721613338612	-1.02777358685701	0.385026737967914	0.399445755482907	3151	ENSG00000156052;ENSG00000145675;ENSG00000186469;ENSG00000166664;ENSG00000133703;ENSG00000213281;ENSG00000169032;ENSG00000114450;ENSG00000182158;ENSG00000145349;ENSG00000127955;ENSG00000096968;ENSG00000123104;ENSG00000172380;ENSG00000142875;ENSG00000127920;ENSG00000268173;ENSG00000152495;ENSG00000182621;ENSG00000141837;ENSG00000121879;ENSG00000185760;ENSG00000118260;ENSG00000170345	GNAQ;PIK3R1;GNG2;CHRFAM7A;KRAS;NRAS;MAP2K1;GNB4;CREB3L2;CAMK2D;GNAI1;JAK2;ITPR2;GNG12;PRKACB;GNG11;ENSG00000268173;CAMK4;PLCB1;CACNA1A;PIK3CA;KCNQ5;CREB1;FOS
ko00040	Pentose and glucuronate interconversions	14	-0.383170514442761	-1.04914444688932	0.388446215139442	0.401065092438105	1292	ENSG00000169764;ENSG00000109814;Homo_sapiens_newGene_5015;ENSG00000197713;ENSG00000214960	UGP2;UGDH;Homo_sapiens_newGene_5015;RPE;CRPPA
ko04520	Adherens junction	75	-0.260634041135093	-1.03163050794526	0.392086330935252	0.401361088494284	2848	ENSG00000175866;ENSG00000148737;ENSG00000176105;ENSG00000117155;ENSG00000104067;ENSG00000163513;ENSG00000005339;ENSG00000100393;ENSG00000166949;ENSG00000075624;ENSG00000151422;ENSG00000105976;ENSG00000106299;ENSG00000177707;ENSG00000137936;ENSG00000019549	BAIAP2;TCF7L2;YES1;SSX2IP;TJP1;TGFBR2;CREBBP;EP300;SMAD3;ACTB;FER;MET;WASL;NECTIN3;BCAR3;SNAI2
ko04330	Notch signaling pathway	62	-0.268518357428212	-1.0174732867874	0.392452830188679	0.401361088494284	2335	ENSG00000100393;ENSG00000100603;ENSG00000168214;ENSG00000150764;ENSG00000196781;ENSG00000184384;ENSG00000140332;ENSG00000114166;Homo_sapiens_newGene_4244;ENSG00000138433;ENSG00000101384;ENSG00000114315	EP300;SNW1;RBPJ;DIXDC1;TLE1;MAML2;TLE3;KAT2B;Homo_sapiens_newGene_4244;CIR1;JAG1;HES1
ko00280	Valine, leucine and isoleucine degradation	51	0.272244672272136	1.02759267471117	0.402061855670103	0.407963262654746	3685	ENSG00000120437;ENSG00000128928;ENSG00000122971;ENSG00000117305;ENSG00000081760;ENSG00000087076;ENSG00000114054;ENSG00000143149;ENSG00000151498;ENSG00000248098;ENSG00000112972;ENSG00000175198;ENSG00000119711;ENSG00000084754;ENSG00000176715;ENSG00000105552;ENSG00000138356	ACAT2;IVD;ACADS;HMGCL;AACS;HSD17B14;PCCB;ALDH9A1;ACAD8;BCKDHA;HMGCS1;PCCA;ALDH6A1;HADHA;ACSF3;BCAT2;AOX1
ko05230	Central carbon metabolism in cancer	62	-0.266811350396359	-1.01100507332183	0.40377358490566	0.407963262654746	3097	ENSG00000145675;ENSG00000133703;ENSG00000213281;ENSG00000169032;Homo_sapiens_newGene_4075;ENSG00000159399;ENSG00000134333;ENSG00000152256;ENSG00000268173;ENSG00000105976;Homo_sapiens_newGene_4336;ENSG00000121879;ENSG00000100644;ENSG00000115419;ENSG00000136997	PIK3R1;KRAS;NRAS;MAP2K1;Homo_sapiens_newGene_4075;HK2;LDHA;PDK1;ENSG00000268173;MET;Homo_sapiens_newGene_4336;PIK3CA;HIF1A;GLS;MYC
ko05323	Rheumatoid arthritis	42	-0.289885162210932	-1.02661030527209	0.404580152671756	0.407963262654746	1423	ENSG00000114573;ENSG00000163739;ENSG00000164400;ENSG00000092969;ENSG00000177606;ENSG00000170345	ATP6V1A;CXCL1;CSF2;TGFB2;JUN;FOS
ko04966	Collecting duct acid secretion	21	0.336376039229861	1.02303262957606	0.406666666666667	0.408159934720522	2214	ENSG00000147614;ENSG00000063180;ENSG00000110719;ENSG00000147416;ENSG00000113504;ENSG00000033627	ATP6V0D2;CA11;TCIRG1;ATP6V1B2;SLC12A7;ATP6V0A1
ko03008	Ribosome biogenesis in eukaryotes	92	-0.25026436775525	-1.02011945441669	0.410810810810811	0.41041041041041	4066	ENSG00000126524;ENSG00000167272;ENSG00000165733;ENSG00000101361;ENSG00000172336;ENSG00000171763;ENSG00000115368;ENSG00000119616;ENSG00000113360;ENSG00000132661;ENSG00000070814;ENSG00000112159;ENSG00000041802;ENSG00000107937;ENSG00000109534;ENSG00000134697;ENSG00000196865;ENSG00000148688;ENSG00000124787;ENSG00000164338;Homo_sapiens_newGene_2994;ENSG00000065183;ENSG00000058729;ENSG00000134987;ENSG0…	SBDS;POP5;BMS1;NOP56;POP7;SPATA5L1;WDR75;FCF1;DROSHA;NXT1;TCOF1;MDN1;LSG1;GTPBP4;GAR1;GNL2;NHLRC2;RPP30;RPP40;UTP15;Homo_sapiens_newGene_2994;WDR3;RIOK2;WDR36;GNL3;NXT2;XRN1;RIOK1;XPO1;NOP58;WDR43;SPATA5;MPHOSPH10
ko04061	Viral protein interaction with cytokine and cytokine receptor	24	0.323419606439609	1.01091914210628	0.415929203539823	0.413608958164752	2624	Homo_sapiens_newGene_4737;ENSG00000271503;ENSG00000115604;ENSG00000174564;ENSG00000173530;ENSG00000184451;ENSG00000081041;ENSG00000120889;ENSG00000187186;ENSG00000243646	Homo_sapiens_newGene_4737;CCL5;IL18R1;IL20RB;TNFRSF10D;CCR10;CXCL2;TNFRSF10B;ENSG00000187186;IL10RB
ko00534	Glycosaminoglycan biosynthesis - heparan sulfate / heparin	23	0.323737785682728	1.01294105147359	0.418502202643172	0.414128432058904	1672	ENSG00000166507;ENSG00000110455;ENSG00000176022;ENSG00000272916;ENSG00000134463;ENSG00000157514;ENSG00000015532	NDST2;ACCS;B3GALT6;ENSG00000272916;ECHDC3;TSC22D3;XYLT2
ko04211	Longevity regulating pathway	85	-0.254975297176798	-1.02048335763705	0.420289855072464	0.414128432058904	1430	ENSG00000163291;ENSG00000268173;ENSG00000109320;ENSG00000109819;ENSG00000169047;ENSG00000115966;ENSG00000152495;ENSG00000132356;ENSG00000118689;ENSG00000096717;ENSG00000151247;ENSG00000121879;ENSG00000023287;ENSG00000118260	PAQR3;ENSG00000268173;NFKB1;PPARGC1A;IRS1;ATF2;CAMK4;PRKAA1;FOXO3;SIRT1;EIF4E;PIK3CA;RB1CC1;CREB1
ko03020	RNA polymerase	35	-0.29870222922946	-1.01409841894501	0.431519699812383	0.423260949576739	2123	ENSG00000147669;ENSG00000132664;ENSG00000125630;ENSG00000113356;ENSG00000105849	POLR2K;POLR3F;POLR1B;POLR3G;POLR1F
ko04020	Calcium signaling pathway	121	0.224194277997083	1.00194717027573	0.436915887850467	0.425476984757749	3033	ENSG00000175344;ENSG00000121281;ENSG00000137825;ENSG00000083454;ENSG00000135124;ENSG00000175938;ENSG00000129007;ENSG00000148408;ENSG00000065361;ENSG00000186815;ENSG00000197461;ENSG00000148343;ENSG00000187091;ENSG00000100311;ENSG00000145949;ENSG00000120899;ENSG00000005022;ENSG00000101188;ENSG00000096433;ENSG00000197943;ENSG00000198838;ENSG00000128203;ENSG00000162341;ENSG00000043591;ENSG00000065534…	CHRNA7;ADCY7;ITPKA;P2RX5;P2RX4;ORAI3;CALML4;CACNA1B;ERBB3;TPCN1;PDGFA;MIGA2;PLCD1;PDGFB;MYLK4;PTK2B;SLC25A5;NTSR1;ITPR3;PLCG2;RYR3;ASPHD2;TPCN2;ADRB1;MYLK;Homo_sapiens_newGene_4545;FAM207A;STIM1;MCOLN2;ITPKB;ITPR1;CAMK1D;PRKACA;ASPHD1;CCDC97;ORAI2
ko04922	Glucagon signaling pathway	78	-0.251469850654157	-1.00165752940347	0.437722419928826	0.425476984757749	3151	ENSG00000156052;ENSG00000117394;ENSG00000152270;ENSG00000221823;ENSG00000182158;ENSG00000275052;ENSG00000145349;ENSG00000005339;ENSG00000100393;Homo_sapiens_newGene_4075;ENSG00000134333;ENSG00000123104;ENSG00000142875;ENSG00000109819;ENSG00000115966;ENSG00000182621;ENSG00000132356;ENSG00000100796;ENSG00000096717;ENSG00000203965;ENSG00000273398;ENSG00000118260;ENSG00000138814	GNAQ;SLC2A1;PDE3B;PPP3R1;CREB3L2;PPP4R3B;CAMK2D;CREBBP;EP300;Homo_sapiens_newGene_4075;LDHA;ITPR2;PRKACB;PPARGC1A;ATF2;PLCB1;PRKAA1;PPP4R3A;SIRT1;EFCAB7;ENSG00000273398;CREB1;PPP3CA
ko04122	Sulfur relay system	11	0.389623459897485	1.00450187429617	0.440776699029126	0.426012949039265	1455	ENSG00000124217;ENSG00000128311;ENSG00000128309	MOCS3;TST;MPST
ko00650	Butanoate metabolism	21	0.328312564123063	0.998508890724396	0.442222222222222	0.426012949039265	3470	ENSG00000120437;ENSG00000122971;ENSG00000117305;ENSG00000081760;ENSG00000112972;ENSG00000198064;ENSG00000084754;Homo_sapiens_newGene_6857	ACAT2;ACADS;HMGCL;AACS;HMGCS1;NPIPB13;HADHA;Homo_sapiens_newGene_6857
ko03018	RNA degradation	82	-0.249654688582809	-1.00049542022961	0.448214285714286	0.428559049403711	4679	ENSG00000144381;ENSG00000140395;ENSG00000074800;ENSG00000229474;ENSG00000070756;ENSG00000171824;ENSG00000272886;ENSG00000130332;ENSG00000178896;ENSG00000154640;ENSG00000138035;ENSG00000164167;ENSG00000135698;ENSG00000039123;ENSG00000198677;ENSG00000170860;ENSG00000111596;Homo_sapiens_newGene_4566;ENSG00000128534;ENSG00000107371;ENSG00000101104;ENSG00000141232;ENSG00000164151;ENSG00000106355;ENSG0…	HSPD1;WDR61;ENO1;PATL2;PABPC1;EXOSC10;DCP1A;LSM7;EXOSC4;BTG3;PNPT1;LSM6;MPHOSPH6;MTREX;TTC37;LSM3;CNOT2;Homo_sapiens_newGene_4566;LSM8;EXOSC3;PABPC1L;TOB1;ICE1;LSM5;DIS3;DHX36;CNOT6L;CNOT6;PAN3;DCP2;CNOT4;XRN1;C1D;EXOSC9;TENT4B
ko04217	Necroptosis	122	0.221077418062507	0.990399336400054	0.448837209302326	0.428559049403711	2005	ENSG00000168040;ENSG00000169964;ENSG00000105639;ENSG00000181218;ENSG00000277075;ENSG00000274183;ENSG00000277745;ENSG00000196787;ENSG00000243708;ENSG00000180573;ENSG00000158792;ENSG00000188486;ENSG00000100994;ENSG00000005022;ENSG00000064012;ENSG00000133985;ENSG00000105499;ENSG00000176108;ENSG00000143258;ENSG00000101400;ENSG00000173757;ENSG00000135821;ENSG00000170581	FADD;TMEM42;JAK3;H2AW;H2AC8;H2AB1;H2AB3;H2AC11;PLA2G4B;H2AC6;SPATA2L;H2AX;PYGB;SLC25A5;CASP8;TTC9;PLA2G4C;CHMP6;USP21;SNTA1;STAT5B;GLUL;STAT2
ko04974	Protein digestion and absorption	31	0.296223947335371	0.994922636504433	0.452789699570815	0.430428418326071	2793	ENSG00000173269;ENSG00000066230;ENSG00000132205;ENSG00000182871;ENSG00000106688;ENSG00000168003;ENSG00000105409;ENSG00000137509;ENSG00000069849	MMRN2;SLC9A3;EMILIN2;COL18A1;SLC1A1;SLC3A2;ATP1A3;PRCP;ATP1B3
ko00565	Ether lipid metabolism	33	0.292322824790956	0.990787170289309	0.458947368421053	0.43247906640093	2358	ENSG00000243708;Homo_sapiens_newGene_5050;ENSG00000180089;ENSG00000176454;ENSG00000105499;ENSG00000155265;ENSG00000067113;ENSG00000151117;ENSG00000158006;ENSG00000105223;ENSG00000079462	PLA2G4B;Homo_sapiens_newGene_5050;TMEM86B;LPCAT4;PLA2G4C;GOLGA7B;PLPP1;TMEM86A;PAFAH2;PLD3;PAFAH1B3
ko05221	Acute myeloid leukemia	58	-0.263073060115464	-0.980730297552465	0.458955223880597	0.43247906640093	3316	ENSG00000108443;ENSG00000139318;ENSG00000145675;ENSG00000133703;ENSG00000213281;ENSG00000148737;ENSG00000131759;ENSG00000169032;ENSG00000157764;ENSG00000078061;ENSG00000268173;ENSG00000109320;ENSG00000164400;ENSG00000110092;ENSG00000121879;ENSG00000137193;ENSG00000136997	RPS6KB1;DUSP6;PIK3R1;KRAS;NRAS;TCF7L2;RARA;MAP2K1;BRAF;ARAF;ENSG00000268173;NFKB1;CSF2;CCND1;PIK3CA;PIM1;MYC
ko04940	Type I diabetes mellitus	24	-0.319141591290637	-1.00566734243892	0.467272727272727	0.438402329935511	1450	Homo_sapiens_newGene_5276;ENSG00000168811	Homo_sapiens_newGene_5276;IL12A
ko05033	Nicotine addiction	19	0.332823892067477	0.998045782732875	0.475982532751092	0.44341251896839	737	ENSG00000175344;ENSG00000148408;ENSG00000104888	CHRNA7;CACNA1B;SLC17A7
ko00510	N-Glycan biosynthesis	56	-0.260036571128656	-0.971856713076882	0.476722532588454	0.44341251896839	742	ENSG00000175548;ENSG00000139133;ENSG00000033170;ENSG00000130449;ENSG00000182050;ENSG00000155330	ALG10B;ALG10;FUT8;ZSWIM6;MGAT4C;C16orf87
ko00520	Amino sugar and nucleotide sugar metabolism	51	0.259489625933884	0.979448510590717	0.48659793814433	0.450655420463463	4319	ENSG00000156510;ENSG00000159348;ENSG00000112699;ENSG00000178802;ENSG00000124357;ENSG00000100417;ENSG00000213930;ENSG00000108479;ENSG00000095380;ENSG00000100243;ENSG00000173540;ENSG00000013375;ENSG00000197355;ENSG00000198380;ENSG00000117308;ENSG00000113552;ENSG00000154814;ENSG00000162066;ENSG00000215883;ENSG00000088356;ENSG00000156515;ENSG00000140650	HKDC1;CYB5R1;GMDS;MPI;NAGK;PMM1;GALT;GALK1;NANS;CYB5R3;GMPPB;PGM3;UAP1L1;GFPT1;GALE;GNPDA1;OXNAD1;AMDHD2;CYB5RL;PDRG1;HK1;PMM2
ko04911	Insulin secretion	48	-0.271293216173757	-0.982136746955413	0.496197718631179	0.453811203142158	3257	ENSG00000101333;ENSG00000156052;ENSG00000117394;ENSG00000182158;ENSG00000145349;ENSG00000171121;ENSG00000143153;Homo_sapiens_newGene_5123;ENSG00000106089;ENSG00000142875;ENSG00000115966;ENSG00000182621;ENSG00000118260;ENSG00000176406;ENSG00000186472	PLCB4;GNAQ;SLC2A1;CREB3L2;CAMK2D;KCNMB3;ATP1B1;Homo_sapiens_newGene_5123;STX1A;PRKACB;ATF2;PLCB1;CREB1;RIMS2;PCLO
ko04710	Circadian rhythm	26	-0.309876330437014	-0.986370750502999	0.496212121212121	0.453811203142158	2050	ENSG00000126368;ENSG00000134852;ENSG00000069667;ENSG00000134107;ENSG00000132356;ENSG00000005812;ENSG00000118260	NR1D1;CLOCK;RORA;BHLHE40;PRKAA1;FBXL3;CREB1
ko05014	Amyotrophic lateral sclerosis	347	0.195112842085001	0.993357229197486	0.496314496314496	0.453811203142158	2818	ENSG00000198938;ENSG00000198727;ENSG00000198763;ENSG00000228253;ENSG00000198899;ENSG00000198840;Homo_sapiens_newGene_1346;ENSG00000104892;ENSG00000135406;ENSG00000198712;ENSG00000198888;ENSG00000104833;ENSG00000212907;ENSG00000070540;ENSG00000155961;Homo_sapiens_newGene_3856;ENSG00000178038;Homo_sapiens_newGene_83;ENSG00000178607;ENSG00000198786;ENSG00000198886;ENSG00000115073;ENSG00000114841;ENS…	MT-CO3;MT-CYB;MT-ND2;MT-ATP8;MT-ATP6;MT-ND3;Homo_sapiens_newGene_1346;KLC3;PRPH;MT-CO2;MT-ND1;TUBB4A;MT-ND4L;WIPI1;RAB39B;Homo_sapiens_newGene_3856;ALS2CL;Homo_sapiens_newGene_83;ERN1;MT-ND5;MT-ND4;ACTR1B;DNAH1;UQCRC2;Homo_sapiens_newGene_4354;KLC2;NDUFC2;DNAL4;MT-ND6;NEFL;ATG2A;MT-CO1;HSPA5;ATF4;ITPR3;ENSG00000256206;NDUFV1;CASP9;COX7A2;HDAC6;CCS;RAE1;COX6B1;DCTN2;KIF5A;ATG13;FIG4;GPX8;UQCRC1;PS…
ko04614	Renin-angiotensin system	10	-0.395855019393882	-0.969773912480474	0.508	0.462189670936305	3210	ENSG00000123213;ENSG00000166825;ENSG00000113441;ENSG00000138792	NLN;ANPEP;LNPEP;ENPEP
ko00601	Glycosphingolipid biosynthesis - lacto and neolacto series	20	0.317009760007241	0.96419944825225	0.509761388286334	0.462189670936305	2103	ENSG00000214654;ENSG00000179913;ENSG00000176383;ENSG00000128274;ENSG00000117411	B3GALT9;B3GNT3;B3GNT4;A4GALT;B4GALT2
ko04960	Aldosterone-regulated sodium reabsorption	24	-0.305909021753651	-0.963969351944858	0.514545454545455	0.464575283778103	3053	ENSG00000151623;ENSG00000133703;ENSG00000118515;ENSG00000143153;ENSG00000268173;ENSG00000169047;ENSG00000121879	NR3C2;KRAS;SGK1;ATP1B1;ENSG00000268173;IRS1;PIK3CA
ko04923	Regulation of lipolysis in adipocytes	38	-0.275679804880723	-0.952380383210391	0.520992366412214	0.466746897259924	3053	ENSG00000152270;ENSG00000138669;ENSG00000185950;ENSG00000127955;ENSG00000073756;ENSG00000011198;ENSG00000169252;ENSG00000142875;ENSG00000268173;ENSG00000169047;ENSG00000185532;ENSG00000121879	PDE3B;PRKG2;IRS2;GNAI1;PTGS2;ABHD5;ADRB2;PRKACB;ENSG00000268173;IRS1;PRKG1;PIK3CA
ko01521	EGFR tyrosine kinase inhibitor resistance	71	-0.242316006136807	-0.952530447282641	0.521276595744681	0.466746897259924	3667	ENSG00000196712;ENSG00000160712;ENSG00000157168;ENSG00000108443;ENSG00000158458;ENSG00000145675;ENSG00000133703;ENSG00000213281;ENSG00000145431;ENSG00000109458;ENSG00000169032;ENSG00000163235;ENSG00000157764;ENSG00000078061;ENSG00000096968;ENSG00000138685;ENSG00000268173;ENSG00000105976;ENSG00000118689;ENSG00000151247;ENSG00000121879;ENSG00000170962	NF1;IL6R;NRG1;RPS6KB1;NRG2;PIK3R1;KRAS;NRAS;PDGFC;GAB1;MAP2K1;TGFA;BRAF;ARAF;JAK2;FGF2;ENSG00000268173;MET;FOXO3;EIF4E;PIK3CA;PDGFD
ko00500	Starch and sucrose metabolism	24	0.298734854581843	0.933761518776418	0.544247787610619	0.485301420009469	1667	ENSG00000156510;ENSG00000163754;ENSG00000164976;ENSG00000100994;ENSG00000240038	HKDC1;GYG1;MYORG;PYGB;AMY2B
ko04150	mTOR signaling pathway	162	0.209037248249785	0.968576789271364	0.558352402745995	0.495829510777254	3580	ENSG00000130766;Homo_sapiens_newGene_4896;ENSG00000047056;ENSG00000111186;ENSG00000188763;ENSG00000103257;ENSG00000134324;ENSG00000082146;ENSG00000146090;ENSG00000121104;ENSG00000171608;ENSG00000198915;ENSG00000174804;ENSG00000104365;ENSG00000105221;ENSG00000067560;Homo_sapiens_newGene_3931;ENSG00000115290;ENSG00000103091;ENSG00000180340;ENSG00000147416;ENSG00000103148;ENSG00000141564;Homo_sapien…	SESN2;Homo_sapiens_newGene_4896;WDR37;WNT5B;FZD9;SLC7A5;LPIN1;STRADB;RASGEF1C;FAM117A;PIK3CD;RASGEF1A;FZD4;IKBKB;AKT2;RHOA;Homo_sapiens_newGene_3931;GRB14;WDR59;FZD2;ATP6V1B2;NPRL3;RPTOR;Homo_sapiens_newGene_263;WNT9A;MAPKAP1;TELO2;CASTOR1;SLC3A2;LPIN2;LAMTOR1;WNT10B;CWF19L1;DVL2;NPRL2;STRADA;Homo_sapiens_newGene_3785;CAB39L;TBC1D7;ATP6V1E2;WDR24;EIF4EBP1;FLCN;MAPK3;RRAGD;RRAGB;TNFRSF1A;AKT1S1
ko04972	Pancreatic secretion	42	-0.264641927786897	-0.937212957713969	0.566793893129771	0.501186334706703	2217	ENSG00000156052;ENSG00000167461;ENSG00000143153;ENSG00000123104;ENSG00000144935;ENSG00000080493;ENSG00000182621;ENSG00000064651;ENSG00000070961;ENSG00000104267;ENSG00000041353	GNAQ;RAB8A;ATP1B1;ITPR2;TRPC1;SLC4A4;PLCB1;SLC12A2;ATP2B1;CA2;RAB27B
ko04925	Aldosterone synthesis and secretion	58	-0.249854862078625	-0.931453160288438	0.569029850746269	0.501186334706703	2375	ENSG00000145349;ENSG00000143153;ENSG00000115825;Homo_sapiens_newGene_5123;ENSG00000123104;ENSG00000142875;ENSG00000153234;ENSG00000115966;ENSG00000152495;ENSG00000182621;ENSG00000070961;ENSG00000203965;ENSG00000123268;ENSG00000118260	CAMK2D;ATP1B1;PRKD3;Homo_sapiens_newGene_5123;ITPR2;PRKACB;NR4A2;ATF2;CAMK4;PLCB1;ATP2B1;EFCAB7;ATF1;CREB1
ko04623	Cytosolic DNA-sensing pathway	44	-0.262649034084262	-0.938048653576118	0.574952561669829	0.503182606383943	1558	ENSG00000107201;ENSG00000147669;ENSG00000183735;ENSG00000132664;ENSG00000109320;ENSG00000263528;ENSG00000100906;ENSG00000164430;ENSG00000113356	DDX58;POLR2K;TBK1;POLR3F;NFKB1;IKBKE;NFKBIA;CGAS;POLR3G
ko00340	Histidine metabolism	14	0.32844453696484	0.910206673903982	0.576	0.503182606383943	2355	ENSG00000189221;ENSG00000143149;ENSG00000133313;ENSG00000006534;ENSG00000198205	MAOA;ALDH9A1;CNDP2;ALDH3B1;ZXDA
ko04514	Cell adhesion molecules	77	-0.236944270092638	-0.942373470710011	0.578291814946619	0.503182606383943	580	Homo_sapiens_newGene_5276;ENSG00000177707;ENSG00000138448;ENSG00000038427;ENSG00000087087;ENSG00000172260	Homo_sapiens_newGene_5276;NECTIN3;ITGAV;VCAN;SRRT;NEGR1
ko04072	Phospholipase D signaling pathway	108	0.216088933985113	0.942768204544078	0.580645161290323	0.503201260048684	1714	ENSG00000108352;ENSG00000121281;ENSG00000026652;ENSG00000126458;ENSG00000010810;ENSG00000129946;ENSG00000197461;ENSG00000243708;ENSG00000171608;ENSG00000100311;ENSG00000120899;ENSG00000008256;ENSG00000105221;ENSG00000105499;ENSG00000169692;ENSG00000145214;ENSG00000197943;ENSG00000077044;ENSG00000067113	RAPGEFL1;ADCY7;AGPAT4;RRAS;FYN;SHC2;PDGFA;PLA2G4B;PIK3CD;PDGFB;PTK2B;CYTH3;AKT2;PLA2G4C;AGPAT2;DGKQ;PLCG2;DGKD;PLPP1
ko04750	Inflammatory mediator regulation of TRP channels	58	0.239503817639095	0.930465814551707	0.587982832618026	0.50752202394398	1594	ENSG00000121281;ENSG00000175591;ENSG00000129007;ENSG00000110881;ENSG00000196689;ENSG00000243708;ENSG00000171608;ENSG00000105499;ENSG00000187688;ENSG00000096433;ENSG00000197122;ENSG00000197943	ADCY7;P2RY2;CALML4;ASIC1;TRPV1;PLA2G4B;PIK3CD;PLA2G4C;TRPV2;ITPR3;SRC;PLCG2
ko00563	Glycosylphosphatidylinositol (GPI)-anchor biosynthesis	26	0.284060240137309	0.907864547803098	0.590717299578059	0.50785089710003	5127	ENSG00000007541;ENSG00000108474;ENSG00000060642;ENSG00000143315;ENSG00000135845;Homo_sapiens_newGene_4748;ENSG00000277161;ENSG00000087111;ENSG00000165283;ENSG00000185808;ENSG00000197858;ENSG00000100564;ENSG00000165282;ENSG00000124155	PIGQ;PIGL;PIGV;PIGM;PIGC;Homo_sapiens_newGene_4748;PIGW;PIGS;STOML2;PIGP;GPAA1;PIGH;PIGO;PIGT
ko00512	Mucin type O-glycan biosynthesis	20	-0.30090382149962	-0.910614345813288	0.602587800369686	0.516000413850399	1969	Homo_sapiens_newGene_4255;ENSG00000106392;ENSG00000109586;ENSG00000141429	Homo_sapiens_newGene_4255;C1GALT1;GALNT7;GALNT1
ko04724	Glutamatergic synapse	65	-0.237496779257587	-0.91458474653634	0.613019891500904	0.522858655118308	3151	ENSG00000156052;ENSG00000186469;ENSG00000079215;ENSG00000221823;ENSG00000100077;ENSG00000116032;ENSG00000114450;ENSG00000179603;ENSG00000127955;ENSG00000123104;ENSG00000144935;ENSG00000172380;ENSG00000142875;ENSG00000127920;ENSG00000182621;ENSG00000152413;ENSG00000141837;ENSG00000273398;ENSG00000138814;ENSG00000115419	GNAQ;GNG2;SLC1A3;PPP3R1;GRK3;GRIN3B;GNB4;GRM8;GNAI1;ITPR2;TRPC1;GNG12;PRKACB;GNG11;PLCB1;HOMER1;CACNA1A;ENSG00000273398;PPP3CA;GLS
ko04137	Mitophagy - animal	83	-0.230724992171154	-0.921051060716393	0.615798922800718	0.523161123805003	3554	ENSG00000050748;ENSG00000170315;ENSG00000068354;ENSG00000196821;ENSG00000185591;ENSG00000185345;ENSG00000188554;ENSG00000107643;ENSG00000133703;ENSG00000213281;ENSG00000068400;ENSG00000187098;Homo_sapiens_newGene_14;ENSG00000104765;ENSG00000112561;ENSG00000231767;ENSG00000138592;ENSG00000183735;ENSG00000150991;ENSG00000106052;ENSG00000118689;ENSG00000135655;ENSG00000121749;ENSG00000176171;ENSG000…	MAPK9;UBB;TBC1D25;ILRUN;SP1;PRKN;NBR1;MAPK8;KRAS;NRAS;GRIPAP1;MITF;Homo_sapiens_newGene_14;BNIP3L;TFEB;RPS27AP5;USP8;TBK1;UBC;TAX1BP1;FOXO3;USP15;TBC1D15;BNIP3;CITED2;HIF1A;E2F1;JUN
ko04964	Proximal tubule bicarbonate reclamation	14	0.313462596827899	0.86868775559074	0.626	0.529742002063983	3462	ENSG00000066230;Homo_sapiens_newGene_3959;ENSG00000100889;ENSG00000063180;ENSG00000105409;ENSG00000069849;ENSG00000148672;ENSG00000163399	SLC9A3;Homo_sapiens_newGene_3959;PCK2;CA11;ATP1A3;ATP1B3;GLUD1;ATP1A1
ko03420	Nucleotide excision repair	60	-0.239116807181529	-0.902360041520791	0.640977443609023	0.540297598436882	2756	ENSG00000177084;ENSG00000111358;ENSG00000134480;ENSG00000225830;ENSG00000105486;ENSG00000020426;ENSG00000106399;ENSG00000100479;ENSG00000035928;ENSG00000119318;ENSG00000133119;ENSG00000111445;Homo_sapiens_newGene_5032;ENSG00000132646;ENSG00000077514;ENSG00000158290;ENSG00000092470	POLE;GTF2H3;CCNH;ERCC6;LIG1;MNAT1;RPA3;POLE2;RFC1;RAD23B;RFC3;RFC5;Homo_sapiens_newGene_5032;PCNA;POLD3;CUL4B;WDR76
ko04066	HIF-1 signaling pathway	82	-0.225072898935266	-0.90198347918406	0.648214285714286	0.54427167139639	3357	ENSG00000108443;ENSG00000117394;ENSG00000145675;ENSG00000027697;ENSG00000169032;ENSG00000145349;ENSG00000005339;ENSG00000100393;Homo_sapiens_newGene_4075;ENSG00000159399;ENSG00000134333;ENSG00000152256;ENSG00000135766;ENSG00000268173;ENSG00000109320;ENSG00000106366;ENSG00000170525;ENSG00000151247;ENSG00000121879;ENSG00000100644;ENSG00000072274	RPS6KB1;SLC2A1;PIK3R1;IFNGR1;MAP2K1;CAMK2D;CREBBP;EP300;Homo_sapiens_newGene_4075;HK2;LDHA;PDK1;EGLN1;ENSG00000268173;NFKB1;SERPINE1;PFKFB3;EIF4E;PIK3CA;HIF1A;TFRC
ko05132	Salmonella infection	217	-0.19853038784514	-0.927579938781857	0.659722222222222	0.549099933036594	2863	ENSG00000006715;ENSG00000107643;ENSG00000178385;ENSG00000135968;ENSG00000185829;ENSG00000148737;ENSG00000188015;ENSG00000169032;ENSG00000165806;ENSG00000100580;ENSG00000158560;ENSG00000070087;ENSG00000055208;ENSG00000157625;Homo_sapiens_newGene_4672;ENSG00000172115;ENSG00000110330;ENSG00000135723;ENSG00000077264;ENSG00000144566;ENSG00000178996;ENSG00000187240;ENSG00000104689;ENSG00000109320;Homo_…	VPS41;MAPK8;PLEKHM3;GCC2;ARL17A;TCF7L2;S100A3;MAP2K1;CASP7;TMED8;DYNC1I1;PFN2;TAB2;TAB3;Homo_sapiens_newGene_4672;CYCS;BIRC2;FHOD1;PAK3;RAB5A;SNX18;DYNC2H1;TNFRSF10A;NFKB1;Homo_sapiens_newGene_4979;ACTB;ARF6;EXOC5;ACBD3;TLR6;ROCK2;WASL;NFKBIA;PIK3CA;HSP90AA1;BIRC3;JUN;MYC;FOS
ko04932	Non-alcoholic fatty liver disease	147	0.201893327766908	0.922640370721966	0.663594470046083	0.549099933036594	2418	ENSG00000198938;ENSG00000198727;ENSG00000072310;ENSG00000198712;ENSG00000245848;ENSG00000178607;ENSG00000186951;ENSG00000140740;Homo_sapiens_newGene_4354;ENSG00000171608;ENSG00000151366;ENSG00000025434;ENSG00000198804;ENSG00000104365;ENSG00000105221;ENSG00000181929;ENSG00000064012;ENSG00000128272;ENSG00000167792;ENSG00000112695;ENSG00000106617;ENSG00000126267;ENSG00000009950;Homo_sapiens_newGene_…	MT-CO3;MT-CYB;SREBF1;MT-CO2;CEBPA;ERN1;PPARA;UQCRC2;Homo_sapiens_newGene_4354;PIK3CD;NDUFC2;NR1H3;MT-CO1;IKBKB;AKT2;PRKAG1;CASP8;ATF4;NDUFV1;COX7A2;PRKAG2;COX6B1;MLXIPL;Homo_sapiens_newGene_4122;UQCRC1;MAP3K11;NDUFS7;UQCRFS1
ko00513	Various types of N-glycan biosynthesis	44	-0.247781878555124	-0.88495074185054	0.664136622390892	0.549099933036594	730	ENSG00000111885;ENSG00000137776;ENSG00000198162;ENSG00000033170;ENSG00000130449;ENSG00000182050;ENSG00000155330	MAN1A1;SLTM;MAN1A2;FUT8;ZSWIM6;MGAT4C;C16orf87
ko05416	Viral myocarditis	39	0.24748028633139	0.872692260218341	0.667364016736402	0.549099933036594	4580	Homo_sapiens_newGene_3827;ENSG00000010810;ENSG00000064012;ENSG00000132906;ENSG00000196352;ENSG00000234745;ENSG00000206503;ENSG00000169750;Homo_sapiens_newGene_5199;Homo_sapiens_newGene_5292;ENSG00000102683;Homo_sapiens_newGene_5074;Homo_sapiens_newGene_5339;Homo_sapiens_newGene_5332;Homo_sapiens_newGene_5141;Homo_sapiens_newGene_5275;Homo_sapiens_newGene_5101;Homo_sapiens_newGene_5336	Homo_sapiens_newGene_3827;FYN;CASP8;CASP9;CD55;HLA-B;HLA-A;RAC3;Homo_sapiens_newGene_5199;Homo_sapiens_newGene_5292;SGCG;Homo_sapiens_newGene_5074;Homo_sapiens_newGene_5339;Homo_sapiens_newGene_5332;Homo_sapiens_newGene_5141;Homo_sapiens_newGene_5275;Homo_sapiens_newGene_5101;Homo_sapiens_newGene_5336
ko03060	Protein export	24	-0.274456388503807	-0.864856961218349	0.669090909090909	0.549099933036594	4516	ENSG00000106803;ENSG00000129128;ENSG00000025796;ENSG00000143742;ENSG00000140319;ENSG00000132432;ENSG00000153037;ENSG00000167881;ENSG00000166562;ENSG00000150667;ENSG00000008952	SEC61B;SPCS3;SEC63;SRP9;SRP14;SEC61G;SRP19;SRP68;SEC11C;FSIP1;SEC62
ko04927	Cortisol synthesis and secretion	39	-0.249850552652216	-0.872786941953703	0.67175572519084	0.549099933036594	3257	ENSG00000144959;ENSG00000185591;ENSG00000101333;ENSG00000156052;ENSG00000135324;ENSG00000182158;Homo_sapiens_newGene_5123;ENSG00000123104;ENSG00000142875;ENSG00000115966;ENSG00000182621;ENSG00000118260	NCEH1;SP1;PLCB4;GNAQ;MRAP2;CREB3L2;Homo_sapiens_newGene_5123;ITPR2;PRKACB;ATF2;PLCB1;CREB1
ko04961	Endocrine and other factor-regulated calcium reabsorption	36	0.253358009034011	0.877851710874904	0.6723044397463	0.549099933036594	3937	ENSG00000070371;Homo_sapiens_newGene_4635;ENSG00000172137;Homo_sapiens_newGene_4407;ENSG00000006125;ENSG00000106976;ENSG00000105409;ENSG00000196961;ENSG00000079805;ENSG00000069849;ENSG00000072062;ENSG00000183020;ENSG00000163399;ENSG00000149782;ENSG00000174233;ENSG00000154229	CLTCL1;Homo_sapiens_newGene_4635;CALB2;Homo_sapiens_newGene_4407;AP2B1;DNM1;ATP1A3;AP2A1;DNM2;ATP1B3;PRKACA;AP2A2;ATP1A1;PLCB3;ADCY6;PRKCA
ko00600	Sphingolipid metabolism	50	0.235997599306412	0.885207842587332	0.674321503131524	0.549099933036594	3386	ENSG00000100422;ENSG00000090661;ENSG00000177076;ENSG00000170266;ENSG00000162139;ENSG00000166224;ENSG00000197746;ENSG00000067113;ENSG00000135587;ENSG00000100596;ENSG00000139624;ENSG00000100299;ENSG00000135063;ENSG00000070610;Homo_sapiens_newGene_4853;ENSG00000174607	CERK;CERS4;ACER2;GLB1;NEU3;SGPL1;PSAP;PLPP1;SMPD2;SPTLC2;CERS5;ARSA;FAM189A2;GBA2;Homo_sapiens_newGene_4853;UGT8
ko04070	Phosphatidylinositol signaling system	99	0.209597059253212	0.898862668067988	0.699095022624434	0.566706169605041	3116	ENSG00000137825;ENSG00000163624;ENSG00000129007;ENSG00000100711;ENSG00000115446;ENSG00000171608;ENSG00000187091;ENSG00000133056;ENSG00000141401;ENSG00000163719;ENSG00000096433;ENSG00000145214;ENSG00000197943;ENSG00000077044;ENSG00000148384;ENSG00000068745;ENSG00000160256;ENSG00000165782;ENSG00000186111;ENSG00000204084;ENSG00000168781;ENSG00000143772;ENSG00000150995;Homo_sapiens_newGene_7055;Homo_…	ITPKA;CDS1;CALML4;ZFYVE21;UNC50;PIK3CD;PLCD1;PIK3C2B;IMPA2;MTMR14;ITPR3;DGKQ;PLCG2;DGKD;INPP5E;IP6K2;FAM207A;PIP4P1;PIP5K1C;INPP5B;PPIP5K1;ITPKB;ITPR1;Homo_sapiens_newGene_7055;Homo_sapiens_newGene_4435;PI4K2A;MTMR4;PIP5K1B
ko04977	Vitamin digestion and absorption	14	-0.301639100197509	-0.825906417661428	0.701195219123506	0.566706169605041	3348	ENSG00000117479;ENSG00000185339;ENSG00000107611;ENSG00000166342	SLC19A2;TCN2;CUBN;NETO1
ko04978	Mineral absorption	29	-0.262380556149868	-0.849037538995512	0.714555765595463	0.571164938831267	903	ENSG00000143153;ENSG00000164647;ENSG00000070961;ENSG00000183023;ENSG00000170385	ATP1B1;STEAP1;ATP2B1;SLC8A1;SLC30A1
ko04920	Adipocytokine signaling pathway	55	-0.233196767530056	-0.864500905334101	0.715909090909091	0.571164938831267	3097	ENSG00000068366;ENSG00000107643;ENSG00000179295;ENSG00000185950;ENSG00000116678;ENSG00000096968;ENSG00000184557;ENSG00000163291;ENSG00000109320;ENSG00000109819;ENSG00000169047;ENSG00000132356;ENSG00000100906;ENSG00000146232	ACSL4;MAPK8;PTPN11;IRS2;LEPR;JAK2;SOCS3;PAQR3;NFKB1;PPARGC1A;IRS1;PRKAA1;NFKBIA;NFKBIE
ko04071	Sphingolipid signaling pathway	104	-0.213056757339542	-0.888059199175124	0.716312056737589	0.571164938831267	3151	ENSG00000221914;ENSG00000156052;ENSG00000145675;ENSG00000107643;ENSG00000133703;ENSG00000160219;ENSG00000213281;ENSG00000250644;ENSG00000169032;ENSG00000127955;ENSG00000198964;ENSG00000073711;ENSG00000268173;ENSG00000109320;ENSG00000156475;ENSG00000182621;ENSG00000172292;ENSG00000176170;ENSG00000067900;ENSG00000120063;ENSG00000134318;ENSG00000170989;ENSG00000121879;ENSG00000164023	PPP2R2A;GNAQ;PIK3R1;MAPK8;KRAS;GAB3;NRAS;ENSG00000250644;MAP2K1;GNAI1;SGMS1;PPP2R3A;ENSG00000268173;NFKB1;PPP2R2B;PLCB1;CERS6;SPHK1;ROCK1;GNA13;ROCK2;S1PR1;PIK3CA;SGMS2
ko01523	Antifolate resistance	26	0.264783568129018	0.846255759795678	0.717299578059072	0.571164938831267	3511	ENSG00000177000;ENSG00000178700;ENSG00000182199;ENSG00000104365;ENSG00000159131;ENSG00000136877;ENSG00000108846;ENSG00000138363;Homo_sapiens_newGene_4910	MTHFR;DHFR2;SHMT2;IKBKB;GART;FPGS;ABCC3;ATIC;Homo_sapiens_newGene_4910
ko00515	Mannose type O-glycan biosynthesis	24	0.262982161514868	0.822008609912481	0.732300884955752	0.579703831027641	2383	ENSG00000165905;ENSG00000085998;ENSG00000174684;ENSG00000009830;ENSG00000117411;ENSG00000135211;ENSG00000115526	LARGE2;POMGNT1;B4GAT1;POMT2;B4GALT2;TMEM60;CHST10
ko04145	Phagosome	116	-0.210153283922605	-0.888392625515184	0.734042553191489	0.579703831027641	1885	ENSG00000102879;ENSG00000144566;ENSG00000187240;ENSG00000155097;Homo_sapiens_newGene_6923;ENSG00000114573;ENSG00000075624;ENSG00000174130;Homo_sapiens_newGene_5276;ENSG00000164171;ENSG00000072274;ENSG00000138448;ENSG00000102189;ENSG00000137801;Homo_sapiens_newGene_5080	CORO1A;RAB5A;DYNC2H1;ATP6V1C1;Homo_sapiens_newGene_6923;ATP6V1A;ACTB;TLR6;Homo_sapiens_newGene_5276;ITGA2;TFRC;ITGAV;EEA1;THBS1;Homo_sapiens_newGene_5080
ko00240	Pyrimidine metabolism	51	0.226418711038918	0.854621715603543	0.736082474226804	0.579703831027641	2746	ENSG00000183696;ENSG00000166548;ENSG00000205309;ENSG00000197217;ENSG00000172113;ENSG00000162384;ENSG00000084774;ENSG00000103202;ENSG00000130717;ENSG00000011052;ENSG00000168268;ENSG00000125458;ENSG00000197586;ENSG00000168393	UPP1;TK2;NT5M;ENTPD4;NME6;CZIB;CAD;NME4;UCK1;NME1-NME2;NT5DC2;NT5C;ENTPD6;DTYMK
ko04215	Apoptosis - multiple species	29	-0.258969127352529	-0.837998492684104	0.741020793950851	0.581470862238945	2809	ENSG00000115760;ENSG00000165806;ENSG00000120868;ENSG00000172115;ENSG00000110330;ENSG00000141682;ENSG00000064300;ENSG00000023445	BIRC6;CASP7;APAF1;CYCS;BIRC2;PMAIP1;NGFR;BIRC3
ko00770	Pantothenate and CoA biosynthesis	17	0.270879210640664	0.797391101405902	0.744813278008299	0.582329221936313	2700	ENSG00000127125;ENSG00000087076;ENSG00000172992;ENSG00000068120;ENSG00000125779	PPCS;HSD17B14;DCAKD;COASY;PANK2
ko02010	ABC transporters	33	-0.250751130436031	-0.835295789687831	0.751423149905123	0.585376195061943	3130	ENSG00000135776;ENSG00000114770;ENSG00000204267;ENSG00000118777;ENSG00000085563;ENSG00000165029;ENSG00000069431;Homo_sapiens_newGene_5080	ABCB10;ABCC5;TAP2;ABCG2;ABCB1;ABCA1;ABCC9;Homo_sapiens_newGene_5080
ko05340	Primary immunodeficiency	18	-0.267869650583854	-0.789899421516141	0.764150943396226	0.593150107520736	1283	ENSG00000204267;ENSG00000168685;ENSG00000076248;Homo_sapiens_newGene_5080	TAP2;IL7R;UNG;Homo_sapiens_newGene_5080
ko04973	Carbohydrate digestion and absorption	26	0.249729150842204	0.798141417091731	0.780590717299578	0.602383065818655	2793	ENSG00000156510;ENSG00000171608;ENSG00000105221;ENSG00000240038;Homo_sapiens_newGene_4105;ENSG00000137700;ENSG00000105409;ENSG00000069849	HKDC1;PIK3CD;AKT2;AMY2B;Homo_sapiens_newGene_4105;SLC37A4;ATP1A3;ATP1B3
ko04610	Complement and coagulation cascades	26	0.249284845149324	0.796721403552495	0.782700421940928	0.602383065818655	3422	Homo_sapiens_newGene_3827;ENSG00000104368;ENSG00000124466;Homo_sapiens_newGene_4832;ENSG00000196352;ENSG00000120885;ENSG00000117335;ENSG00000131187;ENSG00000184500;ENSG00000101000	Homo_sapiens_newGene_3827;PLAT;LYPD3;Homo_sapiens_newGene_4832;CD55;CLU;CD46;F12;PROS1;PROCR
ko00532	Glycosaminoglycan biosynthesis - chondroitin sulfate / dermatan sulfate	21	-0.258014216954553	-0.794311123932574	0.784420289855073	0.602383065818655	845	ENSG00000171451;ENSG00000147408;ENSG00000198108	DSEL;CSGALNACT1;CHSY3
ko04640	Hematopoietic cell lineage	31	-0.250570619798341	-0.821479054779346	0.789179104477612	0.603672211682225	1736	ENSG00000077238;ENSG00000168685;ENSG00000104432;ENSG00000164400;ENSG00000164171;ENSG00000072274	IL4R;IL7R;IL7;CSF2;ITGA2;TFRC
ko05320	Autoimmune thyroid disease	18	0.254309203143776	0.759980491294656	0.794491525423729	0.603672211682225	4580	ENSG00000234745;ENSG00000206503;Homo_sapiens_newGene_5199;Homo_sapiens_newGene_5292;Homo_sapiens_newGene_5074;Homo_sapiens_newGene_5339;Homo_sapiens_newGene_5332;Homo_sapiens_newGene_5141;Homo_sapiens_newGene_5275;Homo_sapiens_newGene_5101;Homo_sapiens_newGene_5336	HLA-B;HLA-A;Homo_sapiens_newGene_5199;Homo_sapiens_newGene_5292;Homo_sapiens_newGene_5074;Homo_sapiens_newGene_5339;Homo_sapiens_newGene_5332;Homo_sapiens_newGene_5141;Homo_sapiens_newGene_5275;Homo_sapiens_newGene_5101;Homo_sapiens_newGene_5336
ko05332	Graft-versus-host disease	18	0.254309203143776	0.759980491294656	0.794491525423729	0.603672211682225	4580	ENSG00000234745;ENSG00000206503;Homo_sapiens_newGene_5199;Homo_sapiens_newGene_5292;Homo_sapiens_newGene_5074;Homo_sapiens_newGene_5339;Homo_sapiens_newGene_5332;Homo_sapiens_newGene_5141;Homo_sapiens_newGene_5275;Homo_sapiens_newGene_5101;Homo_sapiens_newGene_5336	HLA-B;HLA-A;Homo_sapiens_newGene_5199;Homo_sapiens_newGene_5292;Homo_sapiens_newGene_5074;Homo_sapiens_newGene_5339;Homo_sapiens_newGene_5332;Homo_sapiens_newGene_5141;Homo_sapiens_newGene_5275;Homo_sapiens_newGene_5101;Homo_sapiens_newGene_5336
ko05032	Morphine addiction	52	0.216433266061581	0.816834042742238	0.801255230125523	0.606675243493009	3937	ENSG00000121281;ENSG00000087258;ENSG00000148408;ENSG00000176533;ENSG00000186642;ENSG00000137486;ENSG00000157542;ENSG00000113448;ENSG00000187730;ENSG00000141480;ENSG00000125388;ENSG00000173020;ENSG00000072062;ENSG00000285188;ENSG00000198055;ENSG00000102287;ENSG00000174233;ENSG00000284762;ENSG00000174021;ENSG00000154229	ADCY7;GNAO1;CACNA1B;GNG7;PDE2A;ARRB1;KCNJ6;PDE4D;GABRD;ARRB2;GRK4;GRK2;PRKACA;ENSG00000285188;GRK6;GABRE;ADCY6;ENSG00000284762;GNG5;PRKCA
ko04650	Natural killer cell mediated cytotoxicity	75	0.203992707824315	0.836450211264441	0.811659192825112	0.612403881226161	4580	Homo_sapiens_newGene_1599;ENSG00000111981;ENSG00000010810;Homo_sapiens_newGene_7235;Homo_sapiens_newGene_5113;ENSG00000129946;ENSG00000171608;ENSG00000120899;ENSG00000197943;ENSG00000204520;ENSG00000131019;Homo_sapiens_newGene_6368;ENSG00000234745;Homo_sapiens_newGene_5345;ENSG00000120889;ENSG00000131196;ENSG00000169750;Homo_sapiens_newGene_5203;ENSG00000171855;ENSG00000102882;ENSG00000159110;Hom…	Homo_sapiens_newGene_1599;ULBP1;FYN;Homo_sapiens_newGene_7235;Homo_sapiens_newGene_5113;SHC2;PIK3CD;PTK2B;PLCG2;MICA;ULBP3;Homo_sapiens_newGene_6368;HLA-B;Homo_sapiens_newGene_5345;TNFRSF10B;NFATC1;RAC3;Homo_sapiens_newGene_5203;IFNB1;MAPK3;IFNAR2;Homo_sapiens_newGene_5074;HRAS;PRKCA;Homo_sapiens_newGene_5141;SH3BP2;Homo_sapiens_newGene_5275;PLCG1;GRB2;Homo_sapiens_newGene_5101;Homo_sapiens_newGe…
ko04261	Adrenergic signaling in cardiomyocytes	104	-0.201083399539044	-0.838152072677364	0.829787234042553	0.623900175971845	2375	ENSG00000145349;ENSG00000167460;ENSG00000213639;ENSG00000127955;ENSG00000143153;Homo_sapiens_newGene_5123;ENSG00000073711;ENSG00000154001;ENSG00000091157;ENSG00000169252;ENSG00000142875;ENSG00000156475;ENSG00000115966;ENSG00000182621;ENSG00000182389;ENSG00000070961;ENSG00000100784;ENSG00000183023;ENSG00000203965;ENSG00000118260;ENSG00000153956	CAMK2D;TPM4;PPP1CB;GNAI1;ATP1B1;Homo_sapiens_newGene_5123;PPP2R3A;PPP2R5E;WDR7;ADRB2;PRKACB;PPP2R2B;ATF2;PLCB1;CACNB4;ATP2B1;RPS6KA5;SLC8A1;EFCAB7;CREB1;CACNA2D1
ko05217	Basal cell carcinoma	49	0.216711302188673	0.807619938208992	0.835443037974684	0.625971574505885	2671	ENSG00000111186;ENSG00000188763;ENSG00000168646;ENSG00000174804;ENSG00000180340;Homo_sapiens_newGene_263;ENSG00000143816;ENSG00000169884;ENSG00000128602;ENSG00000004975	WNT5B;FZD9;AXIN2;FZD4;FZD2;Homo_sapiens_newGene_263;WNT9A;WNT10B;SMO;DVL2
ko04971	Gastric acid secretion	37	0.223314603455408	0.775556455608229	0.848936170212766	0.633880586026651	4147	ENSG00000121281;ENSG00000129007;ENSG00000145949;ENSG00000063180;ENSG00000096433;ENSG00000090020;ENSG00000065534;ENSG00000105409;ENSG00000150995;ENSG00000069849;ENSG00000072062;ENSG00000163399;ENSG00000149782;ENSG00000174370;ENSG00000174233;ENSG00000154229;ENSG00000114353	ADCY7;CALML4;MYLK4;CA11;ITPR3;SLC9A1;MYLK;ATP1A3;ITPR1;ATP1B3;PRKACA;ATP1A1;PLCB3;C11orf45;ADCY6;PRKCA;GNAI2
ko00230	Purine metabolism	104	-0.195929805551349	-0.816670958411211	0.865248226950355	0.642934931098309	978	ENSG00000111696;ENSG00000155085;ENSG00000101911;ENSG00000184588;ENSG00000128059;ENSG00000061918;ENSG00000156136;ENSG00000065989;ENSG00000152404;ENSG00000152402	NT5DC3;AK9;PRPS2;PDE4B;PPAT;GUCY1B1;DCK;PDE4A;CWF19L2;GUCY1A2
ko04062	Chemokine signaling pathway	115	-0.196527567226929	-0.830165360119286	0.867021276595745	0.642934931098309	3277	ENSG00000198873;ENSG00000101333;ENSG00000156052;ENSG00000145675;ENSG00000186469;ENSG00000169429;ENSG00000133703;ENSG00000213281;ENSG00000100077;ENSG00000169032;ENSG00000114450;ENSG00000157764;ENSG00000167193;ENSG00000169398;ENSG00000127955;ENSG00000089159;ENSG00000096968;ENSG00000121966;ENSG00000156299;ENSG00000172380;ENSG00000142875;ENSG00000127920;ENSG00000268173;ENSG00000109320;ENSG00000182621…	GRK5;PLCB4;GNAQ;PIK3R1;GNG2;CXCL8;KRAS;NRAS;GRK3;MAP2K1;GNB4;BRAF;CRK;PTK2;GNAI1;PXN;JAK2;CXCR4;TIAM1;GNG12;PRKACB;GNG11;ENSG00000268173;NFKB1;PLCB1;CXCL1;ROCK1;FOXO3;BCAR1;Homo_sapiens_newGene_4638;ROCK2;NFKBIA;PIK3CA
ko04130	SNARE interactions in vesicular transport	33	0.21845857395166	0.74043466317003	0.888421052631579	0.656547641634728	5287	ENSG00000139190;ENSG00000053501;ENSG00000170310;ENSG00000177951;ENSG00000220205;ENSG00000010165;Homo_sapiens_newGene_1197;ENSG00000168818;ENSG00000108587;ENSG00000162236;ENSG00000049245;ENSG00000113391;ENSG00000166900;ENSG00000151532;ENSG00000092531	VAMP1;USE1;STX8;BET1L;VAMP2;EEF1AKNMT;Homo_sapiens_newGene_1197;STX18;GOSR1;STX5;VAMP3;FAM172A;STX3;VTI1A;SNAP23
ko04930	Type II diabetes mellitus	30	0.214784573643955	0.714146560904166	0.899563318777293	0.662512952575337	2316	ENSG00000156510;ENSG00000148408;ENSG00000187486;ENSG00000171608;ENSG00000104365;ENSG00000163932;ENSG00000067606	HKDC1;CACNA1B;KCNJ11;PIK3CD;IKBKB;PRKCD;PRKCZ
ko04370	VEGF signaling pathway	54	-0.192552710655922	-0.712008898532483	0.922641509433962	0.677198386802586	3053	ENSG00000221823;ENSG00000133703;ENSG00000213281;ENSG00000169032;ENSG00000169398;ENSG00000073756;ENSG00000089159;ENSG00000268173;ENSG00000176170;ENSG00000273398;ENSG00000121879;ENSG00000138814	PPP3R1;KRAS;NRAS;MAP2K1;PTK2;PTGS2;PXN;ENSG00000268173;SPHK1;ENSG00000273398;PIK3CA;PPP3CA
ko04918	Thyroid hormone synthesis	45	0.193007992891731	0.706061530062642	0.930672268907563	0.67999555669381	3937	ENSG00000121281;ENSG00000091137;ENSG00000044574;ENSG00000128272;ENSG00000096433;ENSG00000125618;ENSG00000164294;ENSG00000105409;ENSG00000150995;ENSG00000069849;ENSG00000072062;ENSG00000163399;ENSG00000149782;ENSG00000174233;ENSG00000146592;ENSG00000154229	ADCY7;SLC26A4;HSPA5;ATF4;ITPR3;PAX8;GPX8;ATP1A3;ITPR1;ATP1B3;PRKACA;ATP1A1;PLCB3;ADCY6;CREB5;PRKCA
ko00830	Retinol metabolism	20	0.205739717046887	0.625766606225786	0.932754880694143	0.67999555669381	1439	ENSG00000072042;ENSG00000185000;ENSG00000106258	RDH11;DGAT1;CYP3A5
ko03022	Basal transcription factors	56	0.184538661282526	0.705184985759881	0.944086021505376	0.685938807048032	2131	ENSG00000174428;ENSG00000196275;Homo_sapiens_newGene_4074;ENSG00000134058;Homo_sapiens_newGene_4735;Homo_sapiens_newGene_4901;ENSG00000104884;ENSG00000153767;ENSG00000185475;ENSG00000006704	GTF2IRD2B;GTF2IRD2;Homo_sapiens_newGene_4074;CDK7;Homo_sapiens_newGene_4735;Homo_sapiens_newGene_4901;ERCC2;GTF2E1;TMEM179B;GTF2IRD1
ko03050	Proteasome	47	-0.189247954493329	-0.681052528501632	0.95047619047619	0.686104180167864	3938	ENSG00000161057;ENSG00000126067;ENSG00000127922;ENSG00000068878;ENSG00000087191;ENSG00000197170;ENSG00000100902;ENSG00000132963;ENSG00000173692;ENSG00000108671;Homo_sapiens_newGene_3962;ENSG00000100567;ENSG00000256646	PSMC2;PSMB2;SEM1;PSME4;PSMC5;PSMD12;PSMA6;POMP;PSMD1;PSMD11;Homo_sapiens_newGene_3962;PSMA3;ENSG00000256646
ko04670	Leukocyte transendothelial migration	69	0.180012186840635	0.720466262415939	0.95067264573991	0.686104180167864	1594	ENSG00000108352;ENSG00000165215;ENSG00000051523;ENSG00000171608;ENSG00000163347;ENSG00000002586;ENSG00000120899;ENSG00000101608;ENSG00000118680;ENSG00000158769;ENSG00000197943	RAPGEFL1;CLDN3;CYBA;PIK3CD;CLDN1;CD99;PTK2B;MYL12A;MYL12B;F11R;PLCG2
ko00130	Ubiquinone and other terpenoid-quinone biosynthesis	11	0.232477847831132	0.599359273541065	0.955339805825243	0.68717424629535	4156	ENSG00000110871;ENSG00000181019;ENSG00000119723;ENSG00000167397	COQ5;NQO1;COQ6;VKORC1
ko04727	GABAergic synapse	50	-0.182996288824491	-0.665547104627516	0.961759082217973	0.68834754616509	2518	ENSG00000127955;Homo_sapiens_newGene_4720;ENSG00000073969;ENSG00000172380;ENSG00000142875;ENSG00000127920;ENSG00000141837;ENSG00000038219;ENSG00000115419	GNAI1;Homo_sapiens_newGene_4720;NSF;GNG12;PRKACB;GNG11;CACNA1A;BOD1L1;GLS
ko05017	Spinocerebellar ataxia	126	-0.172406718419794	-0.745703105706581	0.963350785340314	0.68834754616509	3987	ENSG00000130706;ENSG00000105647;ENSG00000101361;ENSG00000161057;ENSG00000196455;ENSG00000126067;ENSG00000028839;ENSG00000050748;ENSG00000127922;ENSG00000087191;ENSG00000204842;ENSG00000185591;ENSG00000101333;ENSG00000156052;ENSG00000145675;ENSG00000107643;ENSG00000197170;ENSG00000116032;ENSG00000100902;Homo_sapiens_newGene_14;ENSG00000173692;ENSG00000108671;ENSG00000123104;ENSG00000168214;ENSG000…	ADRM1;PIK3R2;NOP56;PSMC2;PIK3R4;PSMB2;TBPL1;MAPK9;SEM1;PSMC5;ATXN2;SP1;PLCB4;GNAQ;PIK3R1;MAPK8;PSMD12;GRIN3B;PSMA6;Homo_sapiens_newGene_14;PSMD1;PSMD11;ITPR2;RBPJ;PUM2;CYCS;NFYA;RORA;RELN;PPIF;ENSG00000268173;PLCB1;PSMA3;ENSG00000256646;CACNA1A;PIK3CA;ATG14;RB1CC1
ko04929	GnRH secretion	44	0.181597429334621	0.660424685458934	0.968421052631579	0.688912377897653	1554	ENSG00000187486;ENSG00000137486;ENSG00000171608;ENSG00000157542;ENSG00000099822;ENSG00000105221;ENSG00000096433	KCNJ11;ARRB1;PIK3CD;KCNJ6;HCN2;AKT2;ITPR3
ko00514	Other types of O-glycan biosynthesis	44	0.18025038292861	0.655525812703697	0.970526315789474	0.688912377897653	2206	ENSG00000139629;ENSG00000073849;ENSG00000169733;ENSG00000257594;ENSG00000135842;ENSG00000009830;ENSG00000117411;ENSG00000167123	GALNT6;ST6GAL1;RFNG;GALNT4;NIBAN1;POMT2;B4GALT2;CERCAM
ko04916	Melanogenesis	75	-0.16518711992065	-0.653836588987338	0.97841726618705	0.692236547259173	3151	ENSG00000156052;ENSG00000133703;ENSG00000213281;ENSG00000148737;ENSG00000169032;ENSG00000187098;ENSG00000182158;ENSG00000145349;ENSG00000005339;ENSG00000127955;ENSG00000100393;ENSG00000104290;ENSG00000163251;ENSG00000142875;ENSG00000182621;ENSG00000188064;ENSG00000203965;ENSG00000118260	GNAQ;KRAS;NRAS;TCF7L2;MAP2K1;MITF;CREB3L2;CAMK2D;CREBBP;GNAI1;EP300;FZD3;FZD5;PRKACB;PLCB1;WNT7B;EFCAB7;CREB1
ko04140	Autophagy - animal	151	0.161998160286227	0.74093665438376	0.983606557377049	0.693633795191934	2599	ENSG00000047056;ENSG00000070540;ENSG00000155961;ENSG00000126458;Homo_sapiens_newGene_3856;Homo_sapiens_newGene_83;ENSG00000178607;Homo_sapiens_newGene_4282;ENSG00000164733;ENSG00000171608;ENSG00000168397;ENSG00000078804;ENSG00000110046;ENSG00000105221;ENSG00000163719;ENSG00000089289;ENSG00000035664;ENSG00000130734;ENSG00000139112;ENSG00000141564;ENSG00000163932;ENSG00000175224;ENSG00000158186;ENS…	WDR37;WIPI1;RAB39B;RRAS;Homo_sapiens_newGene_3856;Homo_sapiens_newGene_83;ERN1;Homo_sapiens_newGene_4282;CTSB;PIK3CD;ATG4B;TP53INP2;ATG2A;AKT2;MTMR14;IGBP1;DAPK2;ATG4D;GABARAPL1;RPTOR;PRKCD;ATG13;MRAS;WDR41;AMBRA1;Homo_sapiens_newGene_6815;Homo_sapiens_newGene_4169
ko04664	Fc epsilon RI signaling pathway	44	0.166645729891366	0.606049073215585	0.987368421052632	0.694018605574454	1594	ENSG00000010810;ENSG00000243708;ENSG00000171608;ENSG00000105221;ENSG00000105499;ENSG00000197943	FYN;PLA2G4B;PIK3CD;AKT2;PLA2G4C;PLCG2
ko04666	Fc gamma R-mediated phagocytosis	75	0.14558014178896	0.59693575154733	0.995515695067265	0.696095076400679	2500	ENSG00000106683;Homo_sapiens_newGene_4873;ENSG00000243708;ENSG00000171608;ENSG00000088280;ENSG00000105221;ENSG00000105499;ENSG00000197943;ENSG00000183323;ENSG00000067113;ENSG00000163932;ENSG00000186111;ENSG00000079805	LIMK1;Homo_sapiens_newGene_4873;PLA2G4B;PIK3CD;ASAP3;AKT2;PLA2G4C;PLCG2;CCDC125;PLPP1;PRKCD;PIP5K1C;DNM2
ko03010	Ribosome	154	0.133523451499793	0.609623662995502	1	0.696095076400679	5565	ENSG00000145107;Homo_sapiens_newGene_2407;Homo_sapiens_newGene_3744;ENSG00000086504;ENSG00000124614;ENSG00000182180;ENSG00000131469;ENSG00000148303;ENSG00000197345;ENSG00000112651;ENSG00000063177;ENSG00000162244;Homo_sapiens_newGene_6927;ENSG00000105364;Homo_sapiens_newGene_4011;ENSG00000197958;ENSG00000149273;ENSG00000159111;Homo_sapiens_newGene_4233;ENSG00000140988;ENSG00000235162;ENSG000001675…	TM4SF19;Homo_sapiens_newGene_2407;Homo_sapiens_newGene_3744;MRPL28;RPS10;MRPS16;RPL27;RPL7A;MRPL21;MRPL2;RPL18;RPL29;Homo_sapiens_newGene_6927;MRPL4;Homo_sapiens_newGene_4011;RPL12;RPS3;MRPL10;Homo_sapiens_newGene_4233;RPS2;C12orf75;RPL13;Homo_sapiens_newGene_7577;RPSA;Homo_sapiens_newGene_5317;Homo_sapiens_newGene_286;MRPS2;MRPL16;MRPS6;Homo_sapiens_newGene_5674;MRPS12;MRPL23;RSL24D1;MRPS21;RPS3…
ko03015	mRNA surveillance pathway	110	-0.139012851269168	-0.583198493397002	1	0.696095076400679	4774	ENSG00000205937;Homo_sapiens_newGene_7360;ENSG00000151846;ENSG00000101654;ENSG00000157106;Homo_sapiens_newGene_4363;ENSG00000104695;ENSG00000070756;ENSG00000113575;ENSG00000165934;ENSG00000140153;ENSG00000179604;Homo_sapiens_newGene_4355;ENSG00000089280;ENSG00000114503;Homo_sapiens_newGene_7302;ENSG00000169062;ENSG00000145216;ENSG00000141543;ENSG00000152684;ENSG00000090060;ENSG00000111711;ENSG000…	RNPS1;Homo_sapiens_newGene_7360;PABPC3;RNMT;SMG1;Homo_sapiens_newGene_4363;PPP2CB;PABPC1;PPP2CA;CPSF2;WDR20;CDC42EP4;Homo_sapiens_newGene_4355;FUS;NCBP2;Homo_sapiens_newGene_7302;UPF3A;FIP1L1;EIF4A3;PELO;PAPOLA;GOLT1B;ALYREF;UPF3B;NXT1;PABPN1;PPP2R2A;CSTF2;MAGOH;PPP1CB;PABPC1L;PPP2R3A;PPP2R5E;ACIN1;UPF2;Homo_sapiens_newGene_4345;RNGTT;PAPOLG;SRRM1;NXT2;PPP2R2B;PNN;TARDBP
