# Supplementary material for: USP45 acts as an oncogene to regulate the proliferation of esophageal cancer cells
Source: Genes Dis. 2023 Sep 30;11(5):101135. doi: 10.1016/j.gendis.2023.101135 (PMC11167240; doi:10.1016/j.gendis.2023.101135)
Supplement: Table S6 — The list of 169 differentially expressed proteins in proteomic analysis. [file mmc7.xlsx]

## Sheet: SH_vs_NC显著性差异分析
Protein	Protein Name	Gene Name	Function	ProteinGroup	FastaHeaders	Proteins	Peptides	RazorUniquePeptides	UniquePeptides	Coverage	MolWeight	LFQ intensity SH-1	LFQ intensity SH-2	LFQ intensity SH-3	average SH	LFQ intensity NC-1	LFQ intensity NC-2	LFQ intensity NC-3	average NC	SH/NC	t test p value
Q96GN5	Cell division cycle-associated 7-like protein	CDCA7L	FUNCTION: Plays a role in transcriptional regulation as a repressor that inhibits monoamine oxidase A (MAOA) activity and gene expression by binding to the promoter. Plays an important oncogenic role in mediating the full transforming effect of MYC in medulloblastoma cells. Involved in apoptotic signaling pathways; May act downstream of P38-kinase and BCL-2, but upstream of CASP3/caspase-3 as wel…	sp|Q96GN5|CDA7L_HUMAN	sp|Q96GN5|CDA7L_HUMAN Cell division cycle-associated 7-like protein OS=Homo sapiens OX=9606 GN=CDCA7L PE=1 SV=2	1	2	2	2	5.3	52.206	257630000	516670000	495910000	4.23403e+08	115060000	34054000	32247000	6.04537e+07	7.00377	0.0142697
P05120	Plasminogen activator inhibitor 2	SERPINB2	FUNCTION: Inhibits urokinase-type plasminogen activator. The monocyte derived PAI-2 is distinct from the endothelial cell-derived PAI-1.	sp|P05120|PAI2_HUMAN	sp|P05120|PAI2_HUMAN Plasminogen activator inhibitor 2 OS=Homo sapiens OX=9606 GN=SERPINB2 PE=1 SV=2	1	11	11	11	36.1	46.596	2185300000	2144600000	2259700000	2.19653e+09	640240000	587720000	453070000	5.60343e+08	3.91998	1.49089e-05
Q16790	Carbonic anhydrase 9	CA9	FUNCTION: Reversible hydration of carbon dioxide. Participates in pH regulation. May be involved in the control of cell proliferation and transformation. Appears to be a novel specific biomarker for a cervical neoplasia. {ECO:0000269|PubMed:18703501}.	sp|Q16790|CAH9_HUMAN	sp|Q16790|CAH9_HUMAN Carbonic anhydrase 9 OS=Homo sapiens OX=9606 GN=CA9 PE=1 SV=2	1	3	3	3	10	49.697	199460000	174160000	216130000	1.96583e+08	72198000	63837000	88226000	7.47537e+07	2.62975	0.000998642
Q92597	Protein NDRG1	NDRG1	FUNCTION: Stress-responsive protein involved in hormone responses, cell growth, and differentiation. Acts as a tumor suppressor in many cell types. Necessary but not sufficient for p53/TP53-mediated caspase activation and apoptosis. Has a role in cell trafficking, notably of the Schwann cell, and is necessary for the maintenance and development of the peripheral nerve myelin sheath. Required for …	sp|Q92597|NDRG1_HUMAN	sp|Q92597|NDRG1_HUMAN Protein NDRG1 OS=Homo sapiens OX=9606 GN=NDRG1 PE=1 SV=1	1	14	14	14	66.5	42.835	15437000000	13291000000	16136000000	1.49547e+10	7087800000	6314300000	6146900000	6.51633e+09	2.29495	0.000732304
Q96PE3	Inositol polyphosphate-4-phosphatase type I A	INPP4A	FUNCTION: Catalyzes the hydrolysis of the 4-position phosphate of phosphatidylinositol 3,4-bisphosphate (PtdIns(3,4)P2) (PubMed:20463662, PubMed:15716355). Catalyzes also inositol 1,3,4-trisphosphate and inositol 1,4-bisphosphate (By similarity). Antagonizes the PI3K-AKT/PKB signaling pathway by dephosphorylating phosphoinositides and thereby modulating cell cycle progression and cell survival (P…	sp|Q96PE3|INP4A_HUMAN	sp|Q96PE3|INP4A_HUMAN Inositol polyphosphate-4-phosphatase type I A OS=Homo sapiens OX=9606 GN=INPP4A PE=1 SV=1	1	3	3	3	5	109.95	45448000	47217000	50595000	4.77533e+07	14639000	28308000	23269000	22072000	2.16353	0.00383898
P00813	Adenosine deaminase	ADA	FUNCTION: Catalyzes the hydrolytic deamination of adenosine and 2-deoxyadenosine (PubMed:8452534, PubMed:16670267). Plays an important role in purine metabolism and in adenosine homeostasis. Modulates signaling by extracellular adenosine, and so contributes indirectly to cellular signaling events. Acts as a positive regulator of T-cell coactivation, by binding DPP4 (PubMed:20959412). Its interact…	sp|P00813|ADA_HUMAN	sp|P00813|ADA_HUMAN Adenosine deaminase OS=Homo sapiens OX=9606 GN=ADA PE=1 SV=3	1	13	13	13	50.4	40.764	1228100000	1173600000	1325700000	1.24247e+09	519610000	657070000	652480000	609720000	2.03777	0.000564041
Q8NDZ4	Divergent protein kinase domain 2A	DIPK2A	FUNCTION: May play a role in cardiomyocyte proliferation through paracrine signaling and activation of the PPI3K-AKT-CDK7 signaling cascade. {ECO:0000269|PubMed:23784961}.	sp|Q8NDZ4|DIK2A_HUMAN	sp|Q8NDZ4|DIK2A_HUMAN Divergent protein kinase domain 2A OS=Homo sapiens OX=9606 GN=DIPK2A PE=1 SV=1	1	4	4	4	11.2	49.481	69651000	65110000	68906000	67889000	19526000	36627000	45114000	3.37557e+07	2.01119	0.0111697
P52566	Rho GDP-dissociation inhibitor 2	ARHGDIB	FUNCTION: Regulates the GDP/GTP exchange reaction of the Rho proteins by inhibiting the dissociation of GDP from them, and the subsequent binding of GTP to them (PubMed:8356058, PubMed:7512369). Regulates reorganization of the actin cytoskeleton mediated by Rho family members (PubMed:8262133). {ECO:0000269|PubMed:7512369, ECO:0000269|PubMed:8262133, ECO:0000269|PubMed:8356058}.	sp|P52566|GDIR2_HUMAN	sp|P52566|GDIR2_HUMAN Rho GDP-dissociation inhibitor 2 OS=Homo sapiens OX=9606 GN=ARHGDIB PE=1 SV=3	1	4	4	4	36.3	22.988	271200000	198140000	266760000	2.45367e+08	122470000	132390000	126080000	126980000	1.93233	0.00765699
O43854	EGF-like repeat and discoidin I-like domain-containing protein 3	EDIL3	FUNCTION: Promotes adhesion of endothelial cells through interaction with the alpha-v/beta-3 integrin receptor. Inhibits formation of vascular-like structures. May be involved in regulation of vascular morphogenesis of remodeling in embryonic development.	sp|O43854|EDIL3_HUMAN	sp|O43854|EDIL3_HUMAN EGF-like repeat and discoidin I-like domain-containing protein 3 OS=Homo sapiens OX=9606 GN=EDIL3 PE=1 SV=1	1	8	8	8	27.5	53.764	495490000	452760000	512650000	4.86967e+08	260370000	230190000	278820000	256460000	1.8988	0.000534929
Q8NEG4	Protein FAM83F	FAM83F		sp|Q8NEG4|FA83F_HUMAN	sp|Q8NEG4|FA83F_HUMAN Protein FAM83F OS=Homo sapiens OX=9606 GN=FAM83F PE=1 SV=1	1	2	2	2	5.8	55.485	23760000	30486000	35258000	2.98347e+07	14799000	14682000	17824000	1.57683e+07	1.89206	0.0157286
P09972	Fructose-bisphosphate aldolase C	ALDOC		sp|P09972|ALDOC_HUMAN	sp|P09972|ALDOC_HUMAN Fructose-bisphosphate aldolase C OS=Homo sapiens OX=9606 GN=ALDOC PE=1 SV=2	1	17	12	12	51.6	39.455	1880800000	1849700000	2176200000	1968900000	1053300000	1088600000	998250000	1.04672e+09	1.88102	0.00100737
Q8N335	Glycerol-3-phosphate dehydrogenase 1-like protein	GPD1L	FUNCTION: Plays a role in regulating cardiac sodium current; decreased enzymatic activity with resulting increased levels of glycerol 3-phosphate activating the DPD1L-dependent SCN5A phosphorylation pathway, may ultimately lead to decreased sodium current; cardiac sodium current may also be reduced due to alterations of NAD(H) balance induced by DPD1L. {ECO:0000269|PubMed:19666841, ECO:0000269|Pu…	sp|Q8N335|GPD1L_HUMAN	sp|Q8N335|GPD1L_HUMAN Glycerol-3-phosphate dehydrogenase 1-like protein OS=Homo sapiens OX=9606 GN=GPD1L PE=1 SV=1	1	9	9	9	31.3	38.418	261520000	234960000	293600000	263360000	90720000	172940000	156970000	140210000	1.87833	0.015374
Q7Z4H3	5-deoxynucleotidase HDDC2	HDDC2	FUNCTION: Catalyzes the dephosphorylation of the nucleoside 5'-monophosphates deoxyadenosine monophosphate (dAMP), deoxycytidine monophosphate (dCMP), deoxyguanosine monophosphate (dGMP) and deoxythymidine monophosphate (dTMP). {ECO:0000250|UniProtKB:P53144}.	sp|Q7Z4H3|HDDC2_HUMAN	sp|Q7Z4H3|HDDC2_HUMAN 5-deoxynucleotidase HDDC2 OS=Homo sapiens OX=9606 GN=HDDC2 PE=1 SV=1	1	3	3	3	16.7	23.39	186070000	180900000	163550000	176840000	80931000	113510000	88189000	94210000	1.87708	0.00232817
P04798	Cytochrome P450 1A1	CYP1A1	FUNCTION: A cytochrome P450 monooxygenase involved in the metabolism of various endogenous substrates, including fatty acids, steroid hormones and vitamins (PubMed:11555828, PubMed:14559847, PubMed:12865317, PubMed:15805301, PubMed:15041462, PubMed:18577768, PubMed:19965576, PubMed:20972997, PubMed:10681376). Mechanistically, uses molecular oxygen inserting one oxygen atom into a substrate, and r…	sp|P04798|CP1A1_HUMAN	sp|P04798|CP1A1_HUMAN Cytochrome P450 1A1 OS=Homo sapiens OX=9606 GN=CYP1A1 PE=1 SV=1	1	6	6	6	16.6	58.165	337920000	370100000	361600000	356540000	182460000	198190000	193410000	1.91353e+08	1.86325	0.000102533
O00625	Pirin	PIR	FUNCTION: Transcriptional coregulator of NF-kappa-B which facilitates binding of NF-kappa-B proteins to target kappa-B genes in a redox-state-dependent manner. May be required for efficient terminal myeloid maturation of hematopoietic cells. Has quercetin 2,3-dioxygenase activity (in vitro). {ECO:0000269|PubMed:17288615, ECO:0000269|PubMed:20010624, ECO:0000269|PubMed:20711196, ECO:0000269|PubMed…	sp|O00625|PIR_HUMAN	sp|O00625|PIR_HUMAN Pirin OS=Homo sapiens OX=9606 GN=PIR PE=1 SV=1	1	7	7	7	42.1	32.113	488940000	442400000	526150000	485830000	346280000	157220000	280730000	261410000	1.8585	0.0206519
P09104	Gamma-enolase	ENO2	FUNCTION: Has neurotrophic and neuroprotective properties on a broad spectrum of central nervous system (CNS) neurons. Binds, in a calcium-dependent manner, to cultured neocortical neurons and promotes cell survival (By similarity). {ECO:0000250}.	sp|P09104|ENOG_HUMAN	sp|P09104|ENOG_HUMAN Gamma-enolase OS=Homo sapiens OX=9606 GN=ENO2 PE=1 SV=3	1	15	12	12	56.2	47.268	2921000000	2566500000	2351900000	2.61313e+09	1275100000	1461500000	1532000000	1.42287e+09	1.83653	0.00286989
O76070	Gamma-synuclein	SNCG	FUNCTION: Plays a role in neurofilament network integrity. May be involved in modulating axonal architecture during development and in the adult. In vitro, increases the susceptibility of neurofilament-H to calcium-dependent proteases (By similarity). May also function in modulating the keratin network in skin. Activates the MAPK and Elk-1 signal transduction pathway (By similarity). {ECO:0000250…	sp|O76070|SYUG_HUMAN	sp|O76070|SYUG_HUMAN Gamma-synuclein OS=Homo sapiens OX=9606 GN=SNCG PE=1 SV=2	1	5	5	5	47.2	13.331	472750000	437470000	360020000	4.23413e+08	245720000	273310000	183760000	2.34263e+08	1.80742	0.0112762
O75582	Ribosomal protein S6 kinase alpha-5	RPS6KA5	FUNCTION: Serine/threonine-protein kinase that is required for the mitogen or stress-induced phosphorylation of the transcription factors CREB1 and ATF1 and for the regulation of the transcription factors RELA, STAT3 and ETV1/ER81, and that contributes to gene activation by histone phosphorylation and functions in the regulation of inflammatory genes (PubMed:11909979, PubMed:12569367, PubMed:1276…	sp|O75582|KS6A5_HUMAN	sp|O75582|KS6A5_HUMAN Ribosomal protein S6 kinase alpha-5 OS=Homo sapiens OX=9606 GN=RPS6KA5 PE=1 SV=1	1	6	4	4	8.2	89.864	120980000	106940000	84940000	1.04287e+08	54268000	60970000	58913000	5.80503e+07	1.79649	0.0123325
O00469	Procollagen-lysine,2-oxoglutarate 5-dioxygenase 2	PLOD2	FUNCTION: Forms hydroxylysine residues in -Xaa-Lys-Gly- sequences in collagens. These hydroxylysines serve as sites of attachment for carbohydrate units and are essential for the stability of the intermolecular collagen cross-links. {ECO:0000250|UniProtKB:P24802}.	sp|O00469|PLOD2_HUMAN	sp|O00469|PLOD2_HUMAN Procollagen-lysine,2-oxoglutarate 5-dioxygenase 2 OS=Homo sapiens OX=9606 GN=PLOD2 PE=1 SV=2	1	15	15	15	27	84.685	1559900000	1569500000	1563900000	1.56443e+09	944400000	848760000	827890000	8.73683e+08	1.79062	4.33608e-05
P40123	Adenylyl cyclase-associated protein 2	CAP2	FUNCTION: May have a regulatory bifunctional role.	sp|P40123|CAP2_HUMAN	sp|P40123|CAP2_HUMAN Adenylyl cyclase-associated protein 2 OS=Homo sapiens OX=9606 GN=CAP2 PE=1 SV=1	1	6	5	5	17.8	52.823	153150000	164460000	146380000	1.54663e+08	88940000	85732000	85632000	86768000	1.78249	0.000227716
P05121	Plasminogen activator inhibitor 1	SERPINE1	FUNCTION: Serine protease inhibitor. Inhibits TMPRSS7 (PubMed:15853774). Is a primary inhibitor of tissue-type plasminogen activator (PLAT) and urokinase-type plasminogen activator (PLAU). As PLAT inhibitor, it is required for fibrinolysis down-regulation and is responsible for the controlled degradation of blood clots (PubMed:8481516, PubMed:9207454, PubMed:17912461). As PLAU inhibitor, it is in…	sp|P05121|PAI1_HUMAN	sp|P05121|PAI1_HUMAN Plasminogen activator inhibitor 1 OS=Homo sapiens OX=9606 GN=SERPINE1 PE=1 SV=1	1	6	6	6	22.6	45.059	320850000	347810000	342620000	3.37093e+08	160110000	199950000	209360000	1.89807e+08	1.77598	0.00102267
Q96I15	Selenocysteine lyase	SCLY	FUNCTION: Catalyzes the decomposition of L-selenocysteine to L-alanine and elemental selenium. {ECO:0000250}.	sp|Q96I15|SCLY_HUMAN	sp|Q96I15|SCLY_HUMAN Selenocysteine lyase OS=Homo sapiens OX=9606 GN=SCLY PE=1 SV=4	1	3	3	3	12.6	48.148		115220000	107980000	111600000	57439000	70381000	61210000	63010000	1.77115	0.00330108
O00622	CCN family member 1	CCN1	FUNCTION: Promotes cell proliferation, chemotaxis, angiogenesis and cell adhesion. Appears to play a role in wound healing by up-regulating, in skin fibroblasts, the expression of a number of genes involved in angiogenesis, inflammation and matrix remodeling including VEGA-A, VEGA-C, MMP1, MMP3, TIMP1, uPA, PAI-1 and integrins alpha-3 and alpha-5. CCN1-mediated gene regulation is dependent on hep…	sp|O00622|CCN1_HUMAN	sp|O00622|CCN1_HUMAN CCN family member 1 OS=Homo sapiens OX=9606 GN=CCN1 PE=1 SV=1	1	9	9	9	28.9	42.026	403600000	443710000	588200000	4.78503e+08	242530000	300330000	271090000	2.71317e+08	1.76363	0.0239618
Q9Y5Q0	Fatty acid desaturase 3	FADS3	FUNCTION: Acts as a methyl-end fatty acyl coenzyme A (CoA) desaturase that introduces a cis double bond between the preexisting double bond and the terminal methyl group of the fatty acyl chain. Desaturates (11E)-octadecenoate (trans-vaccenoate) at carbon 13 to generate (11E,13Z)-octadecadienoate, likely participating in the biohydrogenation pathway of linoleic acid (LA) (18:2n-6). {ECO:0000250|U…	sp|Q9Y5Q0|FADS3_HUMAN	sp|Q9Y5Q0|FADS3_HUMAN Fatty acid desaturase 3 OS=Homo sapiens OX=9606 GN=FADS3 PE=1 SV=1	1	5	5	5	14.8	51.144	365590000	360130000	381140000	3.68953e+08	180740000	231670000	217520000	2.09977e+08	1.75712	0.000638575
A1KXE4	Myelin-associated neurite-outgrowth inhibitor	FAM168B	FUNCTION: Inhibitor of neuronal axonal outgrowth. Acts as a negative regulator of CDC42 and STAT3 and a positive regulator of STMN2. Positive regulator of CDC27. {ECO:0000250|UniProtKB:D4AEP3}.	sp|A1KXE4|F168B_HUMAN	sp|A1KXE4|F168B_HUMAN Myelin-associated neurite-outgrowth inhibitor OS=Homo sapiens OX=9606 GN=FAM168B PE=1 SV=1	1	1	1	1	9.2	20.324		30039000	25176000	27607500	16405000	15261000		15833000	1.74367	0.0421777
Q53TN4	Plasma membrane ascorbate-dependent reductase CYBRD1	CYBRD1	FUNCTION: Ferric-chelate reductase that reduces Fe(3+) to Fe(2+). Present at the brush border of duodenal enterocytes where it probably reduces dietary Fe(3+) thereby facilitating its transport into the mucosal cells. Uses ascorbate as electron donor. May be involved in extracellular ascorbate recycling in erythrocyte membranes. May also act as a ferrireductase in airway epithelial cells. {ECO:00…	sp|Q53TN4|CYBR1_HUMAN	sp|Q53TN4|CYBR1_HUMAN Plasma membrane ascorbate-dependent reductase CYBRD1 OS=Homo sapiens OX=9606 GN=CYBRD1 PE=1 SV=1	1	3	3	3	14.3	31.641	61469000	92526000	92619000	8.22047e+07	37388000	46739000	58112000	47413000	1.7338	0.0438799
Q08623	Pseudouridine-5-phosphatase	PUDP	FUNCTION: Dephosphorylates pseudouridine 5'-phosphate, a potential intermediate in rRNA degradation. Pseudouridine is then excreted intact in urine. {ECO:0000269|PubMed:20722631}.	sp|Q08623|HDHD1_HUMAN	sp|Q08623|HDHD1_HUMAN Pseudouridine-5-phosphatase OS=Homo sapiens OX=9606 GN=PUDP PE=1 SV=3	1	3	3	3	17.5	25.249	124100000	127220000	133560000	1.28293e+08		90153000	58510000	74331500	1.72596	0.0220673
Q15386	Ubiquitin-protein ligase E3C	UBE3C	FUNCTION: E3 ubiquitin-protein ligase that accepts ubiquitin from the E2 ubiquitin-conjugating enzyme UBE2D1 in the form of a thioester and then directly transfers the ubiquitin to targeted substrates. Can assemble unanchored poly-ubiquitin chains in either 'Lys-29'- or 'Lys-48'-linked polyubiquitin chains. Has preference for 'Lys-48' linkages. It can target itself for ubiquitination in vitro and…	sp|Q15386|UBE3C_HUMAN	sp|Q15386|UBE3C_HUMAN Ubiquitin-protein ligase E3C OS=Homo sapiens OX=9606 GN=UBE3C PE=1 SV=3	1	7	7	7	9	123.92	124390000	148740000	142490000	138540000	89365000	75414000	79189000	8.13227e+07	1.70358	0.00243467
Q07065	Cytoskeleton-associated protein 4	CKAP4	FUNCTION: Mediates the anchoring of the endoplasmic reticulum to microtubules. {ECO:0000269|PubMed:15703217}.; FUNCTION: High-affinity epithelial cell surface receptor for the FZD8-related low molecular weight sialoglycopeptide APF/antiproliferative factor. Mediates the APF antiproliferative signaling within cells. {ECO:0000269|PubMed:17030514, ECO:0000269|PubMed:19144824}.	sp|Q07065|CKAP4_HUMAN	sp|Q07065|CKAP4_HUMAN Cytoskeleton-associated protein 4 OS=Homo sapiens OX=9606 GN=CKAP4 PE=1 SV=2	1	19	19	19	45.5	66.022	806180000	853540000	843200000	8.34307e+08	482030000	505490000	495850000	4.94457e+08	1.68732	2.83826e-05
Q9UEE9	Craniofacial development protein 1	CFDP1	FUNCTION: May play a role during embryogenesis. {ECO:0000250}.	sp|Q9UEE9|CFDP1_HUMAN	sp|Q9UEE9|CFDP1_HUMAN Craniofacial development protein 1 OS=Homo sapiens OX=9606 GN=CFDP1 PE=1 SV=1	1	3	3	3	15.4	33.592	350800000	243240000	378810000	3.24283e+08	187340000	188350000	208480000	1.94723e+08	1.66535	0.0364731
O00391	Sulfhydryl oxidase 1	QSOX1	FUNCTION: Catalyzes the oxidation of sulfhydryl groups in peptide and protein thiols to disulfides with the reduction of oxygen to hydrogen peroxide (PubMed:17331072, PubMed:18393449, PubMed:23704371, PubMed:30367560, PubMed:23867277). Plays a role in disulfide bond formation in a variety of extracellular proteins (PubMed:17331072, PubMed:30367560, PubMed:22801504, PubMed:23867277). In fibroblast…	sp|O00391|QSOX1_HUMAN	sp|O00391|QSOX1_HUMAN Sulfhydryl oxidase 1 OS=Homo sapiens OX=9606 GN=QSOX1 PE=1 SV=3	1	1	1	1	1.3	82.577	43935000	46852000	52788000	4.78583e+07	19457000	40473000	26412000	2.87807e+07	1.66286	0.0466713
O76054	SEC14-like protein 2	SEC14L2	FUNCTION: Carrier protein. Binds to some hydrophobic molecules and promotes their transfer between the different cellular sites. Binds with high affinity to alpha-tocopherol. Also binds with a weaker affinity to other tocopherols and to tocotrienols. May have a transcriptional activatory activity via its association with alpha-tocopherol. Probably recognizes and binds some squalene structure, sug…	sp|O76054|S14L2_HUMAN	sp|O76054|S14L2_HUMAN SEC14-like protein 2 OS=Homo sapiens OX=9606 GN=SEC14L2 PE=1 SV=1	1	6	6	6	25.8	46.145	290270000	300210000	270220000	286900000	203510000	152750000	162400000	1.72887e+08	1.65947	0.00310819
O14933	Ubiquitin/ISG15-conjugating enzyme E2 L6	UBE2L6	FUNCTION: Catalyzes the covalent attachment of ubiquitin or ISG15 to other proteins. Functions in the E6/E6-AP-induced ubiquitination of p53/TP53. Promotes ubiquitination and subsequent proteasomal degradation of FLT3. {ECO:0000269|PubMed:15131269, ECO:0000269|PubMed:16428300, ECO:0000269|PubMed:20508617}.	sp|O14933|UB2L6_HUMAN	sp|O14933|UB2L6_HUMAN Ubiquitin/ISG15-conjugating enzyme E2 L6 OS=Homo sapiens OX=9606 GN=UBE2L6 PE=1 SV=4	1	2	2	2	22.2	17.769	92012000	110430000	71137000	91193000	59042000	56765000	49094000	54967000	1.65905	0.0367505
Q9UK22	F-box only protein 2	FBXO2	FUNCTION: Substrate recognition component of a SCF (SKP1-CUL1-F-box protein) E3 ubiquitin-protein ligase complex that mediates the ubiquitination and subsequent proteasomal degradation of target proteins. Involved in the endoplasmic reticulum-associated degradation pathway (ERAD) for misfolded lumenal proteins by recognizing and binding sugar chains on unfolded glycoproteins that are retrotranslo…	sp|Q9UK22|FBX2_HUMAN	sp|Q9UK22|FBX2_HUMAN F-box only protein 2 OS=Homo sapiens OX=9606 GN=FBXO2 PE=1 SV=2	1	4	4	4	17.2	33.327	296240000	324570000	367770000	3.29527e+08	136240000	233050000	227310000	1.98867e+08	1.65702	0.0255253
Q9Y6M7	Sodium bicarbonate cotransporter 3	SLC4A7	FUNCTION: Electroneutral sodium- and bicarbonate-dependent cotransporter with a Na(+):HCO3(-) 1:1 stoichiometry. Regulates intracellular pH and may play a role in bicarbonate salvage in secretory epithelia. May also have an associated sodium channel activity. {ECO:0000269|PubMed:10347222, ECO:0000269|PubMed:12403779}.	sp|Q9Y6M7|S4A7_HUMAN	sp|Q9Y6M7|S4A7_HUMAN Sodium bicarbonate cotransporter 3 OS=Homo sapiens OX=9606 GN=SLC4A7 PE=1 SV=2	1	6	6	6	6	136.04	164890000	202060000	166790000	1.77913e+08	114400000	90753000	119270000	108141000	1.6452	0.00954864
Q9UJY1	Heat shock protein beta-8	HSPB8	FUNCTION: Displays temperature-dependent chaperone activity.	sp|Q9UJY1|HSPB8_HUMAN	sp|Q9UJY1|HSPB8_HUMAN Heat shock protein beta-8 OS=Homo sapiens OX=9606 GN=HSPB8 PE=1 SV=1	1	2	2	2	13.8	21.604	58502000	65972000	61356000	6.19433e+07	27219000	47482000	38434000	3.77117e+07	1.64255	0.0179009
Q13641	Trophoblast glycoprotein	TPBG	FUNCTION: May function as an inhibitor of Wnt/beta-catenin signaling by indirectly interacting with LRP6 and blocking Wnt3a-dependent LRP6 internalization. {ECO:0000269|PubMed:22100263}.	sp|Q13641|TPBG_HUMAN	sp|Q13641|TPBG_HUMAN Trophoblast glycoprotein OS=Homo sapiens OX=9606 GN=TPBG PE=1 SV=1	1	8	8	8	26.9	46.031	769910000	761640000	784620000	7.72057e+08	396170000	476330000	539250000	4.70583e+08	1.64064	0.00198527
Q9UIC8	Leucine carboxyl methyltransferase 1	LCMT1	FUNCTION: Methylates the carboxyl group of the C-terminal leucine residue of protein phosphatase 2A catalytic subunits to form alpha-leucine ester residues. {ECO:0000269|PubMed:10600115}.	sp|Q9UIC8|LCMT1_HUMAN	sp|Q9UIC8|LCMT1_HUMAN Leucine carboxyl methyltransferase 1 OS=Homo sapiens OX=9606 GN=LCMT1 PE=1 SV=2	1	3	3	3	10.8	38.379	162390000	166940000	175300000	168210000	94417000	105270000	109670000	103119000	1.63122	0.00038433
P28062	Proteasome subunit beta type-8	PSMB8	FUNCTION: The proteasome is a multicatalytic proteinase complex which is characterized by its ability to cleave peptides with Arg, Phe, Tyr, Leu, and Glu adjacent to the leaving group at neutral or slightly basic pH. The proteasome has an ATP-dependent proteolytic activity. This subunit is involved in antigen processing to generate class I binding peptides. Replacement of PSMB5 by PSMB8 increases…	sp|P28062|PSB8_HUMAN	sp|P28062|PSB8_HUMAN Proteasome subunit beta type-8 OS=Homo sapiens OX=9606 GN=PSMB8 PE=1 SV=3	1	6	6	6	28.6	30.354	304500000	367330000	315970000	3.29267e+08	181920000	211420000	213510000	2.02283e+08	1.62775	0.00435905
Q9UHQ9	NADH-cytochrome b5 reductase 1	CYB5R1	FUNCTION: NADH-cytochrome b5 reductases are involved in desaturation and elongation of fatty acids, cholesterol biosynthesis, drug metabolism, and, in erythrocyte, methemoglobin reduction. {ECO:0000250}.	sp|Q9UHQ9|NB5R1_HUMAN	sp|Q9UHQ9|NB5R1_HUMAN NADH-cytochrome b5 reductase 1 OS=Homo sapiens OX=9606 GN=CYB5R1 PE=1 SV=1	1	2	2	2	6.9	34.094	73891000	62955000	46751000	61199000	39582000	33994000	39578000	37718000	1.62254	0.0441765
Q08AF3	Schlafen family member 5	SLFN5	FUNCTION: May have a role in hematopoietic cell differentiation. {ECO:0000250}.	sp|Q08AF3|SLFN5_HUMAN;sp|Q68D06|SLN13_HUMAN;sp|Q7Z7L1|SLN11_HUMAN	sp|Q08AF3|SLFN5_HUMAN Schlafen family member 5 OS=Homo sapiens OX=9606 GN=SLFN5 PE=1 SV=1	3	7	7	7	9.8	101.05	119900000	101400000	81126000	1.00809e+08	62850000	60701000	63154000	62235000	1.61981	0.0263698
P28065	Proteasome subunit beta type-9	PSMB9	FUNCTION: The proteasome is a multicatalytic proteinase complex which is characterized by its ability to cleave peptides with Arg, Phe, Tyr, Leu, and Glu adjacent to the leaving group at neutral or slightly basic pH. The proteasome has an ATP-dependent proteolytic activity. This subunit is involved in antigen processing to generate class I binding peptides. Replacement of PSMB6 by PSMB9 increases…	sp|P28065|PSB9_HUMAN	sp|P28065|PSB9_HUMAN Proteasome subunit beta type-9 OS=Homo sapiens OX=9606 GN=PSMB9 PE=1 SV=2	1	4	4	4	23.3	23.264	167490000	146770000	132780000	1.49013e+08	114070000	86715000	75489000	9.20913e+07	1.6181	0.0203023
P34810	Macrosialin	CD68	FUNCTION: Could play a role in phagocytic activities of tissue macrophages, both in intracellular lysosomal metabolism and extracellular cell-cell and cell-pathogen interactions. Binds to tissue- and organ-specific lectins or selectins, allowing homing of macrophage subsets to particular sites. Rapid recirculation of CD68 from endosomes and lysosomes to the plasma membrane may allow macrophages t…	sp|P34810|CD68_HUMAN	sp|P34810|CD68_HUMAN Macrosialin OS=Homo sapiens OX=9606 GN=CD68 PE=1 SV=2	1	1	1	1	6.2	37.408	47308000	49081000	48023000	4.81373e+07	32196000	31391000	25933000	29840000	1.61318	0.000844677
Q04446	1,4-alpha-glucan-branching enzyme	GBE1	FUNCTION: Required for normal glycogen accumulation (PubMed:8463281, PubMed:26199317, PubMed:8613547). The alpha 1-6 branches of glycogen play an important role in increasing the solubility of the molecule (Probable). {ECO:0000269|PubMed:26199317, ECO:0000269|PubMed:8463281, ECO:0000269|PubMed:8613547, ECO:0000305}.	sp|Q04446|GLGB_HUMAN	sp|Q04446|GLGB_HUMAN 1,4-alpha-glucan-branching enzyme OS=Homo sapiens OX=9606 GN=GBE1 PE=1 SV=3	1	19	19	19	36.5	80.473	1186000000	1248200000	1259700000	1231300000	642040000	853570000	794880000	7.63497e+08	1.61271	0.00222247
O00754	Lysosomal alpha-mannosidase	MAN2B1	FUNCTION: Necessary for the catabolism of N-linked carbohydrates released during glycoprotein turnover. Cleaves all known types of alpha-mannosidic linkages.	sp|O00754|MA2B1_HUMAN	sp|O00754|MA2B1_HUMAN Lysosomal alpha-mannosidase OS=Homo sapiens OX=9606 GN=MAN2B1 PE=1 SV=3	1	8	8	8	10.8	113.74	258600000	294600000	257180000	2.70127e+08	178960000	127940000	200470000	1.69123e+08	1.59722	0.0150832
Q9P1F3	Costars family protein ABRACL	ABRACL		sp|Q9P1F3|ABRAL_HUMAN	sp|Q9P1F3|ABRAL_HUMAN Costars family protein ABRACL OS=Homo sapiens OX=9606 GN=ABRACL PE=1 SV=1	1	3	3	3	65.4	9.0564	1145700000	908160000	1266500000	1.10679e+09	653820000	720260000	708510000	6.94197e+08	1.59434	0.0183384
Q03519	Antigen peptide transporter 2	TAP2	FUNCTION: Involved in the transport of antigens from the cytoplasm to the endoplasmic reticulum for association with MHC class I molecules. Also acts as a molecular scaffold for the final stage of MHC class I folding, namely the binding of peptide. Nascent MHC class I molecules associate with TAP via tapasin. Inhibited by the covalent attachment of herpes simplex virus ICP47 protein, which blocks…	sp|Q03519|TAP2_HUMAN	sp|Q03519|TAP2_HUMAN Antigen peptide transporter 2 OS=Homo sapiens OX=9606 GN=TAP2 PE=1 SV=1	1	5	5	5	8.2	75.663	211770000	275000000	278590000	255120000	135890000	207590000	136850000	160110000	1.5934	0.0418072
Q9NQ88	Fructose-2,6-bisphosphatase TIGAR	TIGAR	FUNCTION: Fructose-bisphosphatase hydrolyzing fructose-2,6-bisphosphate as well as fructose-1,6-bisphosphate (PubMed:19015259). Acts as a negative regulator of glycolysis by lowering intracellular levels of fructose-2,6-bisphosphate in a p53/TP53-dependent manner, resulting in the pentose phosphate pathway (PPP) activation and NADPH production (PubMed:16839880, PubMed:22887998). Contributes to th…	sp|Q9NQ88|TIGAR_HUMAN	sp|Q9NQ88|TIGAR_HUMAN Fructose-2,6-bisphosphatase TIGAR OS=Homo sapiens OX=9606 GN=TIGAR PE=1 SV=1	1	5	5	5	30	30.062	341710000	363820000	360490000	355340000	216310000	218800000	234920000	2.23343e+08	1.591	0.00012695
O60220	Mitochondrial import inner membrane translocase subunit Tim8 A	TIMM8A	FUNCTION: Mitochondrial intermembrane chaperone that participates in the import and insertion of some multi-pass transmembrane proteins into the mitochondrial inner membrane. Also required for the transfer of beta-barrel precursors from the TOM complex to the sorting and assembly machinery (SAM complex) of the outer membrane. Acts as a chaperone-like protein that protects the hydrophobic precurso…	sp|O60220|TIM8A_HUMAN	sp|O60220|TIM8A_HUMAN Mitochondrial import inner membrane translocase subunit Tim8 A OS=Homo sapiens OX=9606 GN=TIMM8A PE=1 SV=1	1	4	4	4	68	10.998	1813600000	1771500000	1529300000	1704800000	747370000	1067200000	1422800000	1.07912e+09	1.5798	0.0432264
P34949	Mannose-6-phosphate isomerase	MPI	FUNCTION: Involved in the synthesis of the GDP-mannose and dolichol-phosphate-mannose required for a number of critical mannosyl transfer reactions.	sp|P34949|MPI_HUMAN	sp|P34949|MPI_HUMAN Mannose-6-phosphate isomerase OS=Homo sapiens OX=9606 GN=MPI PE=1 SV=2	1	11	11	11	45.6	46.655	569870000	558170000	555100000	5.61047e+08	314290000	376620000	377220000	3.56043e+08	1.57578	0.000658364
Q08345	Epithelial discoidin domain-containing receptor 1	DDR1	FUNCTION: Tyrosine kinase that functions as cell surface receptor for fibrillar collagen and regulates cell attachment to the extracellular matrix, remodeling of the extracellular matrix, cell migration, differentiation, survival and cell proliferation. Collagen binding triggers a signaling pathway that involves SRC and leads to the activation of MAP kinases. Regulates remodeling of the extracell…	sp|Q08345|DDR1_HUMAN;sp|Q16832|DDR2_HUMAN	sp|Q08345|DDR1_HUMAN Epithelial discoidin domain-containing receptor 1 OS=Homo sapiens OX=9606 GN=DDR1 PE=1 SV=1	2	22	22	22	37.8	101.13	2291000000	2309900000	2333900000	2311600000	1438500000	1413800000	1550500000	1467600000	1.57509	4.29516e-05
P40855	Peroxisomal biogenesis factor 19	PEX19	FUNCTION: Necessary for early peroxisomal biogenesis. Acts both as a cytosolic chaperone and as an import receptor for peroxisomal membrane proteins (PMPs). Binds and stabilizes newly synthesized PMPs in the cytoplasm by interacting with their hydrophobic membrane-spanning domains, and targets them to the peroxisome membrane by binding to the integral membrane protein PEX3. Excludes CDKN2A from t…	sp|P40855|PEX19_HUMAN	sp|P40855|PEX19_HUMAN Peroxisomal biogenesis factor 19 OS=Homo sapiens OX=9606 GN=PEX19 PE=1 SV=1	1	6	6	6	26.4	32.806	204180000	163500000	173520000	180400000	94241000	108050000	142330000	1.14874e+08	1.57042	0.0253006
Q9BZQ8	Protein Niban 1	NIBAN1	FUNCTION: Regulates phosphorylation of a number of proteins involved in translation regulation including EIF2A, EIF4EBP1 and RPS6KB1. May be involved in the endoplasmic reticulum stress response (By similarity). {ECO:0000250}.	sp|Q9BZQ8|NIBA1_HUMAN	sp|Q9BZQ8|NIBA1_HUMAN Protein Niban 1 OS=Homo sapiens OX=9606 GN=NIBAN1 PE=1 SV=1	1	14	14	14	26.2	103.13	921680000	974250000	851270000	9.15733e+08	640850000	633700000	476780000	5.83777e+08	1.56864	0.00668885
P37802	Transgelin-2	TAGLN2		sp|P37802|TAGL2_HUMAN;sp|Q9UI15|TAGL3_HUMAN	sp|P37802|TAGL2_HUMAN Transgelin-2 OS=Homo sapiens OX=9606 GN=TAGLN2 PE=1 SV=3	2	15	15	15	84.9	22.391	23044000000	20849000000	21403000000	2.17653e+10	14728000000	11435000000	15547000000	1.39033e+10	1.56548	0.00518794
P17858	ATP-dependent 6-phosphofructokinase, liver type	PFKL	FUNCTION: Catalyzes the phosphorylation of D-fructose 6-phosphate to fructose 1,6-bisphosphate by ATP, the first committing step of glycolysis (PubMed:22923583). Negatively regulates the phagocyte oxidative burst in response to bacterial infection by controlling cellular NADPH biosynthesis and NADPH oxidase-derived reactive oxygen species. Upon macrophage activation, drives the metabolic switch t…	sp|P17858|PFKAL_HUMAN	sp|P17858|PFKAL_HUMAN ATP-dependent 6-phosphofructokinase, liver type OS=Homo sapiens OX=9606 GN=PFKL PE=1 SV=6	1	25	22	22	48.3	85.018	4646000000	3515600000	3725700000	3.96243e+09	2432400000	2564400000	2605700000	2.53417e+09	1.5636	0.0152389
P62942	Peptidyl-prolyl cis-trans isomerase FKBP1A	FKBP1A	FUNCTION: Keeps in an inactive conformation TGFBR1, the TGF-beta type I serine/threonine kinase receptor, preventing TGF-beta receptor activation in absence of ligand. Recruits SMAD7 to ACVR1B which prevents the association of SMAD2 and SMAD3 with the activin receptor complex, thereby blocking the activin signal. May modulate the RYR1 calcium channel activity. PPIases accelerate the folding of pr…	sp|P62942|FKB1A_HUMAN	sp|P62942|FKB1A_HUMAN Peptidyl-prolyl cis-trans isomerase FKBP1A OS=Homo sapiens OX=9606 GN=FKBP1A PE=1 SV=2	1	7	7	7	73.1	11.951	3896100000	3800900000	4371300000	4.02277e+09	1630100000	3100200000	3038000000	2.58943e+09	1.55353	0.0486734
P03886	NADH-ubiquinone oxidoreductase chain 1	MT-ND1	FUNCTION: Core subunit of the mitochondrial membrane respiratory chain NADH dehydrogenase (Complex I) that is believed to belong to the minimal assembly required for catalysis. Complex I functions in the transfer of electrons from NADH to the respiratory chain. The immediate electron acceptor for the enzyme is believed to be ubiquinone (By similarity). {ECO:0000250}.	sp|P03886|NU1M_HUMAN	sp|P03886|NU1M_HUMAN NADH-ubiquinone oxidoreductase chain 1 OS=Homo sapiens OX=9606 GN=MT-ND1 PE=1 SV=1	1	1	1	1	6	35.66	96667000	148690000	122600000	1.22652e+08	78635000	76788000	81501000	7.89747e+07	1.55306	0.0442796
Q15223	Nectin-1	NECTIN1	FUNCTION: Promotes cell-cell contacts by forming homophilic or heterophilic trans-dimers. Heterophilic interactions have been detected between NECTIN1 and NECTIN3 and between NECTIN1 and NECTIN4. Has some neurite outgrowth-promoting activity. {ECO:0000269|PubMed:21980294}.; FUNCTION: (Microbial infection) Acts as a receptor for herpes simplex virus 1/HHV-1, herpes simplex virus 2/HHV-2, and pseud…	sp|Q15223|NECT1_HUMAN	sp|Q15223|NECT1_HUMAN Nectin-1 OS=Homo sapiens OX=9606 GN=NECTIN1 PE=1 SV=3	1	7	7	7	20.9	57.157	592300000	568910000	616750000	5.92653e+08	396490000	329090000	421160000	3.82247e+08	1.55045	0.00239794
Q96GA7	Serine dehydratase-like	SDSL	FUNCTION: Has low serine dehydratase and threonine dehydratase activity.	sp|Q96GA7|SDSL_HUMAN	sp|Q96GA7|SDSL_HUMAN Serine dehydratase-like OS=Homo sapiens OX=9606 GN=SDSL PE=1 SV=1	1	3	3	3	10	34.674	34695000	43323000	43064000	4.03607e+07	23564000	26929000	27759000	26084000	1.54733	0.0101087
O14972	Vacuolar protein sorting-associated protein 26C	VPS26C	FUNCTION: Acts as component of the retriever complex. The retriever complex is a heterotrimeric complex related to retromer cargo-selective complex (CSC) and essential for retromer-independent retrieval and recycling of numerous cargos such as integrin alpha-5/beta-1 (ITGA5:ITGB1) (PubMed:28892079). The recruitment of the retriever complex to the endosomal membrane involves CCC and WASH complexes…	sp|O14972|VP26C_HUMAN	sp|O14972|VP26C_HUMAN Vacuolar protein sorting-associated protein 26C OS=Homo sapiens OX=9606 GN=VPS26C PE=1 SV=1	1	4	4	4	16.5	33.01	142050000	127930000	119350000	1.29777e+08	69965000	99987000	81900000	8.39507e+07	1.54587	0.0138722
Q96EV2	RNA-binding protein 33	RBM33		sp|Q96EV2|RBM33_HUMAN	sp|Q96EV2|RBM33_HUMAN RNA-binding protein 33 OS=Homo sapiens OX=9606 GN=RBM33 PE=1 SV=3	1	3	3	3	3.5	129.98		49732000	39149000	44440500	29165000	27128000	29957000	28750000	1.54576	0.0312532
P30085	UMP-CMP kinase	CMPK1	FUNCTION: Catalyzes the phosphorylation of pyrimidine nucleoside monophosphates at the expense of ATP. Plays an important role in de novo pyrimidine nucleotide biosynthesis. Has preference for UMP and CMP as phosphate acceptors. Also displays broad nucleoside diphosphate kinase activity. {ECO:0000255|HAMAP-Rule:MF_03172, ECO:0000269|PubMed:10462544, ECO:0000269|PubMed:11912132, ECO:0000269|PubMed…	sp|P30085|KCY_HUMAN	sp|P30085|KCY_HUMAN UMP-CMP kinase OS=Homo sapiens OX=9606 GN=CMPK1 PE=1 SV=3	1	10	10	10	43.9	22.222	2038100000	2161200000	2045300000	2.08153e+09	1258500000	1442800000	1342600000	1.34797e+09	1.5442	0.000385031
Q9NPR2	Semaphorin-4B	SEMA4B	FUNCTION: Inhibits axonal extension by providing local signals to specify territories inaccessible for growing axons. {ECO:0000250}.	sp|Q9NPR2|SEM4B_HUMAN	sp|Q9NPR2|SEM4B_HUMAN Semaphorin-4B OS=Homo sapiens OX=9606 GN=SEMA4B PE=1 SV=4	1	3	3	3	4.3	92.765	67553000	62005000	51708000	60422000	39903000	38811000	39021000	39245000	1.53961	0.010416
P35080	Profilin-2	PFN2	FUNCTION: Binds to actin and affects the structure of the cytoskeleton. At high concentrations, profilin prevents the polymerization of actin, whereas it enhances it at low concentrations. By binding to PIP2, it inhibits the formation of IP3 and DG.	sp|P35080|PROF2_HUMAN	sp|P35080|PROF2_HUMAN Profilin-2 OS=Homo sapiens OX=9606 GN=PFN2 PE=1 SV=3	1	4	4	4	37.9	15.046	228270000	222840000	233310000	228140000	182340000	165370000	99185000	148965000	1.5315	0.0362496
Q14240	Eukaryotic initiation factor 4A-II	EIF4A2	FUNCTION: ATP-dependent RNA helicase which is a subunit of the eIF4F complex involved in cap recognition and is required for mRNA binding to ribosome. In the current model of translation initiation, eIF4A unwinds RNA secondary structures in the 5'-UTR of mRNAs which is necessary to allow efficient binding of the small ribosomal subunit, and subsequent scanning for the initiator codon.	sp|Q14240|IF4A2_HUMAN	sp|Q14240|IF4A2_HUMAN Eukaryotic initiation factor 4A-II OS=Homo sapiens OX=9606 GN=EIF4A2 PE=1 SV=2	1	24	11	11	56.3	46.402	3546500000	3725800000	3850100000	3.70747e+09	2087700000	2566500000	2608600000	2.42093e+09	1.53142	0.00242777
Q6EEV4	DNA-directed RNA polymerase II subunit GRINL1A, isoforms 4/5	POLR2M		sp|Q6EEV4|GL1AD_HUMAN	sp|Q6EEV4|GL1AD_HUMAN DNA-directed RNA polymerase II subunit GRINL1A, isoforms 4/5 OS=Homo sapiens OX=9606 GN=POLR2M PE=1 SV=1	1	1	1	1	8.8	15.131	70996000	56812000	63385000	63731000	36640000	47644000	40684000	41656000	1.52994	0.0132768
P58107	Epiplakin	EPPK1	FUNCTION: Cytoskeletal linker protein that connects to intermediate filaments and controls their reorganization in response to stress (PubMed:15671067, PubMed:27206504, PubMed:23398049). In response to mechanical stress like wound healing, is associated with the machinery for cellular motility by slowing down keratinocyte migration and proliferation and accelerating keratin bundling in proliferat…	sp|P58107|EPIPL_HUMAN	sp|P58107|EPIPL_HUMAN Epiplakin OS=Homo sapiens OX=9606 GN=EPPK1 PE=1 SV=3	1	38	31	31	31.1	555.65	1442600000	1369100000	1307400000	1.37303e+09	901980000	863910000	938040000	901310000	1.52338	0.000450402
O14896	Interferon regulatory factor 6	IRF6	FUNCTION: Probable DNA-binding transcriptional activator. Key determinant of the keratinocyte proliferation-differentiation switch involved in appropriate epidermal development (By similarity). Plays a role in regulating mammary epithelial cell proliferation (By similarity). May regulate WDR65 transcription (By similarity). {ECO:0000250}.	sp|O14896|IRF6_HUMAN	sp|O14896|IRF6_HUMAN Interferon regulatory factor 6 OS=Homo sapiens OX=9606 GN=IRF6 PE=1 SV=1	1	8	8	8	20.8	53.129	287050000	290450000	261500000	2.79667e+08	185650000	201120000	164070000	1.83613e+08	1.52313	0.00242881
Q9BRF8	Serine/threonine-protein phosphatase CPPED1	CPPED1	FUNCTION: Protein phosphatase that dephosphorylates AKT family kinase specifically at 'Ser-473', blocking cell cycle progression and promoting cell apoptosis. May play an inhibitory role in glucose uptake by adipocytes. {ECO:0000269|PubMed:23799035, ECO:0000269|PubMed:23939394}.	sp|Q9BRF8|CPPED_HUMAN	sp|Q9BRF8|CPPED_HUMAN Serine/threonine-protein phosphatase CPPED1 OS=Homo sapiens OX=9606 GN=CPPED1 PE=1 SV=3	1	8	8	8	32.8	35.548	699200000	706690000	716610000	707500000	394190000	524450000	475770000	4.64803e+08	1.52215	0.00318585
O75113	NEDD4-binding protein 1	N4BP1	FUNCTION: Inhibitor of the E3 ubiquitin-protein ligase ITCH. Acts by interacting with the second WW domain of ITCH, leading to compete with ITCH's substrates and impairing ubiquitination of substrates (By similarity). {ECO:0000250}.	sp|O75113|N4BP1_HUMAN	sp|O75113|N4BP1_HUMAN NEDD4-binding protein 1 OS=Homo sapiens OX=9606 GN=N4BP1 PE=1 SV=4	1	5	5	5	8	100.38	133920000	100370000	113720000	1.16003e+08	75580000	68187000	84890000	76219000	1.52197	0.0216679
Q9UJC5	SH3 domain-binding glutamic acid-rich-like protein 2	SH3BGRL2		sp|Q9UJC5|SH3L2_HUMAN	sp|Q9UJC5|SH3L2_HUMAN SH3 domain-binding glutamic acid-rich-like protein 2 OS=Homo sapiens OX=9606 GN=SH3BGRL2 PE=1 SV=2	1	1	1	1	11.2	12.326	51977000	63218000	62541000	5.92453e+07	31428000	37074000	48306000	38936000	1.52161	0.029903
Q14914	Prostaglandin reductase 1	PTGR1	FUNCTION: Functions as 15-oxo-prostaglandin 13-reductase and acts on 15-oxo-PGE1, 15-oxo-PGE2 and 15-oxo-PGE2-alpha. Has no activity towards PGE1, PGE2 and PGE2-alpha (By similarity). Catalyzes the conversion of leukotriene B4 into its biologically less active metabolite, 12-oxo-leukotriene B4. This is an initial and key step of metabolic inactivation of leukotriene B4. {ECO:0000250}.	sp|Q14914|PTGR1_HUMAN	sp|Q14914|PTGR1_HUMAN Prostaglandin reductase 1 OS=Homo sapiens OX=9606 GN=PTGR1 PE=1 SV=2	1	13	13	13	53.5	35.869	1162900000	1240600000	1300300000	1234600000	670730000	892070000	873960000	8.12253e+08	1.51997	0.00655143
Q96HE7	ERO1-like protein alpha	ERO1A	FUNCTION: Oxidoreductase involved in disulfide bond formation in the endoplasmic reticulum. Efficiently reoxidizes P4HB/PDI, the enzyme catalyzing protein disulfide formation, in order to allow P4HB to sustain additional rounds of disulfide formation. Following P4HB reoxidation, passes its electrons to molecular oxygen via FAD, leading to the production of reactive oxygen species (ROS) in the cel…	sp|Q96HE7|ERO1A_HUMAN;sp|Q86YB8|ERO1B_HUMAN	sp|Q96HE7|ERO1A_HUMAN ERO1-like protein alpha OS=Homo sapiens OX=9606 GN=ERO1A PE=1 SV=2	2	23	23	23	53.4	54.392	9523800000	10035000000	11022000000	10193600000	6929900000	6073700000	7143200000	6715600000	1.5179	0.00315391
Q03426	Mevalonate kinase	MVK	FUNCTION: Catalyzes the phosphorylation of mevalonate to mevalonate 5-phosphate, a key step in isoprenoid and cholesterol biosynthesis (PubMed:9325256, PubMed:18302342, PubMed:9392419, PubMed:11278915). {ECO:0000269|PubMed:11278915, ECO:0000269|PubMed:18302342, ECO:0000269|PubMed:9325256, ECO:0000269|PubMed:9392419}.	sp|Q03426|KIME_HUMAN	sp|Q03426|KIME_HUMAN Mevalonate kinase OS=Homo sapiens OX=9606 GN=MVK PE=1 SV=1	1	7	7	7	28	42.45	447000000	523200000	407440000	4.59213e+08	319830000	341160000	252910000	3.04633e+08	1.50743	0.0230947
P07741	Adenine phosphoribosyltransferase	APRT	FUNCTION: Catalyzes a salvage reaction resulting in the formation of AMP, that is energically less costly than de novo synthesis.	sp|P07741|APT_HUMAN	sp|P07741|APT_HUMAN Adenine phosphoribosyltransferase OS=Homo sapiens OX=9606 GN=APRT PE=1 SV=2	1	11	11	11	84.4	19.608	3985000000	2748000000	3393300000	3.37543e+09	2112900000	2129700000	2476300000	2.23963e+09	1.50714	0.0392349
Q92947	Glutaryl-CoA dehydrogenase, mitochondrial	GCDH	FUNCTION: Catalyzes the oxidative decarboxylation of glutaryl-CoA to crotonyl-CoA and CO(2) in the degradative pathway of L-lysine, L-hydroxylysine, and L-tryptophan metabolism. It uses electron transfer flavoprotein as its electron acceptor. Isoform Short is inactive. {ECO:0000269|PubMed:17176108, ECO:0000269|PubMed:6423663, ECO:0000269|PubMed:8541831}.	sp|Q92947|GCDH_HUMAN	sp|Q92947|GCDH_HUMAN Glutaryl-CoA dehydrogenase, mitochondrial OS=Homo sapiens OX=9606 GN=GCDH PE=1 SV=1	1	3	3	3	14.4	48.127	308450000	288190000	317590000	3.04743e+08	159490000	207830000	239710000	2.02343e+08	1.50607	0.0146729
P04080	Cystatin-B	CSTB	FUNCTION: This is an intracellular thiol proteinase inhibitor. Tightly binding reversible inhibitor of cathepsins L, H and B.	sp|P04080|CYTB_HUMAN	sp|P04080|CYTB_HUMAN Cystatin-B OS=Homo sapiens OX=9606 GN=CSTB PE=1 SV=2	1	5	5	5	77.6	11.139	2236500000	3176800000	2832300000	2.74853e+09	1506100000	2109100000	1863400000	1826200000	1.50506	0.0472568
P21399	Cytoplasmic aconitate hydratase	ACO1	FUNCTION: Iron sensor. Binds a 4Fe-4S cluster and functions as aconitase when cellular iron levels are high. Functions as mRNA binding protein that regulates uptake, sequestration and utilization of iron when cellular iron levels are low. Binds to iron-responsive elements (IRES) in target mRNA species when iron levels are low. Binding of a 4Fe-4S cluster precludes RNA binding. {ECO:0000269|PubMed…	sp|P21399|ACOHC_HUMAN	sp|P21399|ACOHC_HUMAN Cytoplasmic aconitate hydratase OS=Homo sapiens OX=9606 GN=ACO1 PE=1 SV=3	1	15	15	15	25.6	98.398	868570000	692140000	792610000	784440000	531870000	529650000	503370000	521630000	1.50382	0.00716537
P02794	Ferritin heavy chain	FTH1	FUNCTION: Stores iron in a soluble, non-toxic, readily available form. Important for iron homeostasis. Has ferroxidase activity. Iron is taken up in the ferrous form and deposited as ferric hydroxides after oxidation. Also plays a role in delivery of iron to cells. Mediates iron uptake in capsule cells of the developing kidney (By similarity). {ECO:0000250}.	sp|P02794|FRIH_HUMAN	sp|P02794|FRIH_HUMAN Ferritin heavy chain OS=Homo sapiens OX=9606 GN=FTH1 PE=1 SV=2	1	13	13	13	72.1	21.225	7877400000	8022100000	7009200000	7.63623e+09	11385000000	11337000000	11740000000	1.14873e+10	0.664752	0.000349783
Q13795	ADP-ribosylation factor-related protein 1	ARFRP1	FUNCTION: Trans-Golgi-associated GTPase that regulates protein sorting. Controls the targeting of ARL1 and its effector to the trans-Golgi. Required for the lipidation of chylomicrons in the intestine and required for VLDL lipidation in the liver. {ECO:0000250|UniProtKB:Q8BXL7}.	sp|Q13795|ARFRP_HUMAN	sp|Q13795|ARFRP_HUMAN ADP-ribosylation factor-related protein 1 OS=Homo sapiens OX=9606 GN=ARFRP1 PE=1 SV=1	1	7	7	7	50.7	22.614	151090000	111690000	100800000	1.21193e+08	168660000	202970000	175810000	182480000	0.664146	0.029618
P14373	Zinc finger protein RFP	TRIM27	FUNCTION: E3 ubiquitin-protein ligase that mediates ubiquitination of PIK3C2B and inhibits its activity; mediates the formation of 'Lys-48'-linked polyubiquitin chains; the function inhibits CD4 T-cell activation. Acts as a regulator of retrograde transport: together with MAGEL2, mediates the formation of 'Lys-63'-linked polyubiquitin chains at 'Lys-220' of WASHC1, leading to promote endosomal F-…	sp|P14373|TRI27_HUMAN;sp|Q9HCM9|TRI39_HUMAN	sp|P14373|TRI27_HUMAN Zinc finger protein RFP OS=Homo sapiens OX=9606 GN=TRIM27 PE=1 SV=1	2	4	4	4	9.4	58.489	64488000	66588000	68515000	6.65303e+07	105740000	92767000	102350000	1.00286e+08	0.663408	0.00113776
Q9UPY3	Endoribonuclease Dicer	DICER1	FUNCTION: Double-stranded RNA (dsRNA) endoribonuclease playing a central role in short dsRNA-mediated post-transcriptional gene silencing. Cleaves naturally occurring long dsRNAs and short hairpin pre-microRNAs (miRNA) into fragments of twenty-one to twenty-three nucleotides with 3' overhang of two nucleotides, producing respectively short interfering RNAs (siRNA) and mature microRNAs. SiRNAs and…	sp|Q9UPY3|DICER_HUMAN	sp|Q9UPY3|DICER_HUMAN Endoribonuclease Dicer OS=Homo sapiens OX=9606 GN=DICER1 PE=1 SV=3	1	4	4	4	2.7	218.68	30185000	38095000	32737000	3.36723e+07	57242000	43351000	52003000	5.08653e+07	0.66199	0.0212175
O75844	CAAX prenyl protease 1 homolog	ZMPSTE24	FUNCTION: Proteolytically removes the C-terminal three residues of farnesylated proteins. Acts on lamin A/C.	sp|O75844|FACE1_HUMAN	sp|O75844|FACE1_HUMAN CAAX prenyl protease 1 homolog OS=Homo sapiens OX=9606 GN=ZMPSTE24 PE=1 SV=2	1	11	11	11	33.1	54.812	957030000	1068300000	1031300000	1.01888e+09	1500000000	1426800000	1692100000	1.53963e+09	0.661766	0.00369126
P04920	Anion exchange protein 2	SLC4A2	FUNCTION: Plasma membrane anion exchange protein of wide distribution.	sp|P04920|B3A2_HUMAN	sp|P04920|B3A2_HUMAN Anion exchange protein 2 OS=Homo sapiens OX=9606 GN=SLC4A2 PE=1 SV=4	1	4	4	4	3.7	137.01	134620000	92933000	91352000	1.06302e+08	164740000	153230000	164790000	160920000	0.660587	0.0204596
Q9NS91	E3 ubiquitin-protein ligase RAD18	RAD18	FUNCTION: E3 ubiquitin-protein ligase involved in postreplication repair of UV-damaged DNA. Postreplication repair functions in gap-filling of a daughter strand on replication of damaged DNA. Associates to the E2 ubiquitin conjugating enzyme UBE2B to form the UBE2B-RAD18 ubiquitin ligase complex involved in mono-ubiquitination of DNA-associated PCNA on 'Lys-164'. Has ssDNA binding activity. {ECO:…	sp|Q9NS91|RAD18_HUMAN	sp|Q9NS91|RAD18_HUMAN E3 ubiquitin-protein ligase RAD18 OS=Homo sapiens OX=9606 GN=RAD18 PE=1 SV=2	1	8	8	8	22	56.222	141400000	179880000	185940000	1.69073e+08	268870000	280770000	218340000	2.55993e+08	0.66046	0.0213807
Q5T9A4	ATPase family AAA domain-containing protein 3B	ATAD3B	FUNCTION: May play a role in a mitochondrial network organization typical for stem cells, characterized by reduced mitochondrial metabolism, low mtDNA copies and fragmentated mitochondrial network. may act by suppressing ATAD3A function, interfering with ATAD3A interaction with matrix nucleoid complexes. {ECO:0000269|PubMed:22664726}.	sp|Q5T9A4|ATD3B_HUMAN	sp|Q5T9A4|ATD3B_HUMAN ATPase family AAA domain-containing protein 3B OS=Homo sapiens OX=9606 GN=ATAD3B PE=1 SV=1	1	19	8	7	32.7	72.572	381170000	391750000	528900000	433940000	570430000	681700000	720320000	6.57483e+08	0.660002	0.0268801
Q96LJ7	Dehydrogenase/reductase SDR family member 1	DHRS1		sp|Q96LJ7|DHRS1_HUMAN	sp|Q96LJ7|DHRS1_HUMAN Dehydrogenase/reductase SDR family member 1 OS=Homo sapiens OX=9606 GN=DHRS1 PE=1 SV=1	1	6	6	6	28.1	33.909	96314000	96464000	78205000	9.03277e+07	160800000	124170000	126180000	137050000	0.659085	0.0248722
P61024	Cyclin-dependent kinases regulatory subunit 1	CKS1B	FUNCTION: Binds to the catalytic subunit of the cyclin dependent kinases and is essential for their biological function.	sp|P61024|CKS1_HUMAN	sp|P61024|CKS1_HUMAN Cyclin-dependent kinases regulatory subunit 1 OS=Homo sapiens OX=9606 GN=CKS1B PE=1 SV=1	1	2	2	2	32.9	9.6601	198180000	245800000	155710000	1.99897e+08	303260000	338620000	269950000	3.03943e+08	0.657677	0.0335176
P20336	Ras-related protein Rab-3A	RAB3A	FUNCTION: Small GTP-binding protein that plays a central role in regulated exocytosis and secretion. Controls the recruitment, tethering and docking of secretory vesicles to the plasma membrane (By similarity). Upon stimulation, switches to its active GTP-bound form, cycles to vesicles and recruits effectors such as RIMS1, RIMS2, Rabphilin-3A/RPH3A, RPH3AL or SYTL4 to help the docking of vesicule…	sp|P20336|RAB3A_HUMAN	sp|P20336|RAB3A_HUMAN Ras-related protein Rab-3A OS=Homo sapiens OX=9606 GN=RAB3A PE=1 SV=1	1	2	1	1	10.5	24.984	30476000	28334000	37882000	3.22307e+07	49396000	48703000		49049500	0.657105	0.0205737
Q9H2D1	Mitochondrial folate transporter/carrier	SLC25A32	FUNCTION: Transports folate across the inner membranes of mitochondria (PubMed:15140890, PubMed:29666258). Can also transport FAD across the mitochondrial inner membrane (PubMed:16165386). {ECO:0000269|PubMed:15140890, ECO:0000269|PubMed:16165386, ECO:0000269|PubMed:29666258}.	sp|Q9H2D1|MFTC_HUMAN	sp|Q9H2D1|MFTC_HUMAN Mitochondrial folate transporter/carrier OS=Homo sapiens OX=9606 GN=SLC25A32 PE=1 SV=2	1	2	2	2	8.3	35.407	53342000	51333000	49189000	51288000	81231000	71417000	82088000	7.82453e+07	0.655477	0.00174978
Q9H9B1	Histone-lysine N-methyltransferase EHMT1	EHMT1	FUNCTION: Histone methyltransferase that specifically mono- and dimethylates 'Lys-9' of histone H3 (H3K9me1 and H3K9me2, respectively) in euchromatin. H3K9me represents a specific tag for epigenetic transcriptional repression by recruiting HP1 proteins to methylated histones. Also weakly methylates 'Lys-27' of histone H3 (H3K27me). Also required for DNA methylation, the histone methyltransferase …	sp|Q9H9B1|EHMT1_HUMAN	sp|Q9H9B1|EHMT1_HUMAN Histone-lysine N-methyltransferase EHMT1 OS=Homo sapiens OX=9606 GN=EHMT1 PE=1 SV=4	1	6	6	6	7.3	141.46	89274000	91195000	87393000	8.92873e+07	152090000	109990000	147480000	136520000	0.654024	0.0242094
O15514	DNA-directed RNA polymerase II subunit RPB4	POLR2D	FUNCTION: DNA-dependent RNA polymerase catalyzes the transcription of DNA into RNA using the four ribonucleoside triphosphates as substrates. Component of RNA polymerase II which synthesizes mRNA precursors and many functional non-coding RNAs. Pol II is the central component of the basal RNA polymerase II transcription machinery. It is composed of mobile elements that move relative to each other.…	sp|O15514|RPB4_HUMAN	sp|O15514|RPB4_HUMAN DNA-directed RNA polymerase II subunit RPB4 OS=Homo sapiens OX=9606 GN=POLR2D PE=1 SV=1	1	2	2	2	24.6	16.311		36271000	32855000	34563000	49327000	54438000	54987000	5.29173e+07	0.653151	0.00618451
Q6ZXV5	Protein O-mannosyl-transferase TMTC3	TMTC3	FUNCTION: Transfers mannosyl residues to the hydroxyl group of serine or threonine residues. The 4 members of the TMTC family are O-mannosyl-transferases dedicated primarily to the cadherin superfamily, each member seems to have a distinct role in decorating the cadherin domains with O-linked mannose glycans at specific regions. Also acts as O-mannosyl-transferase on other proteins such as PDIA3 …	sp|Q6ZXV5|TMTC3_HUMAN	sp|Q6ZXV5|TMTC3_HUMAN Protein O-mannosyl-transferase TMTC3 OS=Homo sapiens OX=9606 GN=TMTC3 PE=1 SV=2	1	10	10	10	14.9	104.01	230360000	227550000	254140000	237350000	430810000	307280000	352370000	3.63487e+08	0.652981	0.0271945
Q9NV92	NEDD4 family-interacting protein 2	NDFIP2	FUNCTION: Activates HECT domain-containing E3 ubiquitin-protein ligases, including ITCH, NEDD4, NEDD4L, SMURF2, WWP1 and WWP2, and consequently modulates the stability of their targets. As a result, may control many cellular processes. Recruits ITCH, NEDD4 and SMURF2 to endosomal membranes. Negatively regulates KCNH2 potassium channel activity by decreasing its cell-surface expression and interfe…	sp|Q9NV92|NFIP2_HUMAN	sp|Q9NV92|NFIP2_HUMAN NEDD4 family-interacting protein 2 OS=Homo sapiens OX=9606 GN=NDFIP2 PE=1 SV=2	1	3	3	3	13.1	36.389	156750000	141610000	101950000	1.33437e+08	186070000	237840000	190450000	2.04787e+08	0.651589	0.0374518
Q9NQS7	Inner centromere protein	INCENP	FUNCTION: Component of the chromosomal passenger complex (CPC), a complex that acts as a key regulator of mitosis. The CPC complex has essential functions at the centromere in ensuring correct chromosome alignment and segregation and is required for chromatin-induced microtubule stabilization and spindle assembly. Acts as a scaffold regulating CPC localization and activity. The C-terminus associa…	sp|Q9NQS7|INCE_HUMAN	sp|Q9NQS7|INCE_HUMAN Inner centromere protein OS=Homo sapiens OX=9606 GN=INCENP PE=1 SV=3	1	4	4	4	6.2	105.43	42106000	31065000	45159000	3.94433e+07	54416000	63960000	63355000	60577000	0.651127	0.0160641
Q8NEM2	SHC SH2 domain-binding protein 1	SHCBP1	FUNCTION: May play a role in signaling pathways governing cellular proliferation, cell growth and differentiation. May be a component of a novel signaling pathway downstream of Shc. Acts as a positive regulator of FGF signaling in neural progenitor cells. {ECO:0000250|UniProtKB:Q9Z179}.	sp|Q8NEM2|SHCBP_HUMAN	sp|Q8NEM2|SHCBP_HUMAN SHC SH2 domain-binding protein 1 OS=Homo sapiens OX=9606 GN=SHCBP1 PE=1 SV=3	1	8	8	8	15	75.69	197690000	164250000	189490000	183810000	259760000	286430000	303550000	2.83247e+08	0.64894	0.00360001
Q5T2T1	MAGUK p55 subfamily member 7	MPP7	FUNCTION: Acts as an important adapter that promotes epithelial cell polarity and tight junction formation via its interaction with DLG1. Involved in the assembly of protein complexes at sites of cell-cell contact. {ECO:0000269|PubMed:17332497}.	sp|Q5T2T1|MPP7_HUMAN	sp|Q5T2T1|MPP7_HUMAN MAGUK p55 subfamily member 7 OS=Homo sapiens OX=9606 GN=MPP7 PE=1 SV=1	1	4	4	4	10.6	65.523	46410000	42307000		44358500	70848000	65225000	69856000	68643000	0.64622	0.00293176
C9JLW8	Mapk-regulated corepressor-interacting protein 1	MCRIP1	FUNCTION: The phosphorylation status of MCRIP1 functions as a molecular switch to regulate epithelial-mesenchymal transition. Unphosphorylated MCRIP1 binds to and inhibits the transcriptional corepressor CTBP(s). When phosphorylated by MAPK/ERK, MCRIP1 releases CTBP(s) resulting in transcriptional silencing of the E-cadherin gene and induction of epithelial-mesenchymal transition (PubMed:25728771…	sp|C9JLW8|MCRI1_HUMAN	sp|C9JLW8|MCRI1_HUMAN Mapk-regulated corepressor-interacting protein 1 OS=Homo sapiens OX=9606 GN=MCRIP1 PE=1 SV=1	1	2	2	2	29.9	10.92	48079000	42819000	37462000	4.27867e+07	58821000	72167000	67646000	6.62113e+07	0.646214	0.00925049
P50416	Carnitine O-palmitoyltransferase 1, liver isoform	CPT1A	FUNCTION: Catalyzes the transfer of the acyl group of long-chain fatty acid-CoA conjugates onto carnitine, an essential step for the mitochondrial uptake of long-chain fatty acids and their subsequent beta-oxidation in the mitochondrion. Plays an important role in triglyceride metabolism.	sp|P50416|CPT1A_HUMAN	sp|P50416|CPT1A_HUMAN Carnitine O-palmitoyltransferase 1, liver isoform OS=Homo sapiens OX=9606 GN=CPT1A PE=1 SV=2	1	10	10	10	15.9	88.367	201960000	185870000	181760000	1.89863e+08	275880000	313470000	293410000	2.94253e+08	0.645238	0.00111939
P05187	Alkaline phosphatase, placental type	ALPP		sp|P05187|PPB1_HUMAN;sp|P10696|PPBN_HUMAN;sp|P09923|PPBI_HUMAN	sp|P05187|PPB1_HUMAN Alkaline phosphatase, placental type OS=Homo sapiens OX=9606 GN=ALPP PE=1 SV=2;sp|P10696|PPBN_HUMAN Alkaline phosphatase, germ cell type OS=Homo sapiens OX=9606 GN=ALPG PE=1 SV=4	3	13	13	13	37.8	57.953	595720000	667810000	650740000	638090000	1047300000	876710000	1063000000	995670000	0.640865	0.00489107
Q9NXW2	DnaJ homolog subfamily B member 12	DNAJB12	FUNCTION: Acts as a co-chaperone with HSPA8/Hsc70; required to promote protein folding and trafficking, prevent aggregation of client proteins, and promote unfolded proteins to endoplasmic reticulum-associated degradation (ERAD) pathway (PubMed:21150129, PubMed:21148293). Acts by determining HSPA8/Hsc70's ATPase and polypeptide-binding activities. Can also act independently of HSPA8/Hsc70: togeth…	sp|Q9NXW2|DJB12_HUMAN	sp|Q9NXW2|DJB12_HUMAN DnaJ homolog subfamily B member 12 OS=Homo sapiens OX=9606 GN=DNAJB12 PE=1 SV=5	1	8	8	8	22.7	41.859	277340000	232000000	177610000	2.28983e+08	339600000	360440000	377200000	359080000	0.637694	0.0134533
P10644	cAMP-dependent protein kinase type I-alpha regulatory subunit	PRKAR1A	FUNCTION: Regulatory subunit of the cAMP-dependent protein kinases involved in cAMP signaling in cells. {ECO:0000269|PubMed:16491121, ECO:0000269|PubMed:20215566, ECO:0000269|PubMed:26405036}.	sp|P10644|KAP0_HUMAN	sp|P10644|KAP0_HUMAN cAMP-dependent protein kinase type I-alpha regulatory subunit OS=Homo sapiens OX=9606 GN=PRKAR1A PE=1 SV=1	1	8	8	8	27	42.981	246830000	171900000	202040000	2.06923e+08	322690000	358320000	292450000	3.24487e+08	0.637694	0.0152795
P46013	Proliferation marker protein Ki-67	MKI67	FUNCTION: Required to maintain individual mitotic chromosomes dispersed in the cytoplasm following nuclear envelope disassembly (PubMed:27362226). Associates with the surface of the mitotic chromosome, the perichromosomal layer, and covers a substantial fraction of the chromosome surface (PubMed:27362226). Prevents chromosomes from collapsing into a single chromatin mass by forming a steric and e…	sp|P46013|KI67_HUMAN	sp|P46013|KI67_HUMAN Proliferation marker protein Ki-67 OS=Homo sapiens OX=9606 GN=MKI67 PE=1 SV=2	1	86	86	86	38.1	358.69	3527500000	3865300000	4108600000	3833800000	5927100000	6002800000	6166700000	6032200000	0.635556	0.000273629
Q9BTE3	Mini-chromosome maintenance complex-binding protein	MCMBP	FUNCTION: Associated component of the MCM complex that acts as a regulator of DNA replication. Binds to the MCM complex during late S phase and promotes the disassembly of the MCM complex from chromatin, thereby acting as a key regulator of pre-replication complex (pre-RC) unloading from replicated DNA. Can dissociate the MCM complex without addition of ATP; probably acts by destabilizing interac…	sp|Q9BTE3|MCMBP_HUMAN	sp|Q9BTE3|MCMBP_HUMAN Mini-chromosome maintenance complex-binding protein OS=Homo sapiens OX=9606 GN=MCMBP PE=1 SV=2	1	13	13	13	25.1	72.979	449950000	470830000	357610000	426130000	786460000	579790000	650460000	6.72237e+08	0.633899	0.0244474
Q9NRZ9	Lymphoid-specific helicase	HELLS	FUNCTION: Plays an essential role in normal development and survival. Involved in regulation of the expansion or survival of lymphoid cells. Required for de novo or maintenance DNA methylation. May control silencing of the imprinted CDKN1C gene through DNA methylation. May play a role in formation and organization of heterochromatin, implying a functional role in the regulation of transcription a…	sp|Q9NRZ9|HELLS_HUMAN	sp|Q9NRZ9|HELLS_HUMAN Lymphoid-specific helicase OS=Homo sapiens OX=9606 GN=HELLS PE=1 SV=1	1	17	17	17	23.3	97.073	627320000	527030000	553320000	5.69223e+08	895860000	970920000	834260000	9.00347e+08	0.632227	0.00262211
Q13137	Calcium-binding and coiled-coil domain-containing protein 2	CALCOCO2	FUNCTION: Xenophagy-specific receptor required for autophagy-mediated intracellular bacteria degradation. Acts as an effector protein of galectin-sensed membrane damage that restricts the proliferation of infecting pathogens such as Salmonella typhimurium upon entry into the cytosol by targeting LGALS8-associated bacteria for autophagy (PubMed:22246324). Initially orchestrates bacteria targeting …	sp|Q13137|CACO2_HUMAN	sp|Q13137|CACO2_HUMAN Calcium-binding and coiled-coil domain-containing protein 2 OS=Homo sapiens OX=9606 GN=CALCOCO2 PE=1 SV=1	1	9	9	9	21.1	52.253	168290000	183770000	214970000	189010000	241780000	356450000	301610000	2.99947e+08	0.630145	0.0364027
Q5T200	Zinc finger CCCH domain-containing protein 13	ZC3H13	FUNCTION: Associated component of the WMM complex, a complex that mediates N6-methyladenosine (m6A) methylation of RNAs, a modification that plays a role in the efficiency of mRNA splicing and RNA processing (PubMed:29507755). Acts as a key regulator of m6A methylation by promoting m6A methylation of mRNAs at the 3'-UTR (By similarity). Controls embryonic stem cells (ESCs) pluripotency via its ro…	sp|Q5T200|ZC3HD_HUMAN	sp|Q5T200|ZC3HD_HUMAN Zinc finger CCCH domain-containing protein 13 OS=Homo sapiens OX=9606 GN=ZC3H13 PE=1 SV=1	1	6	6	6	5	196.63	57558000	58757000	46719000	5.43447e+07	67134000	91577000	101310000	8.66737e+07	0.627003	0.0408961
Q13283	Ras GTPase-activating protein-binding protein 1	G3BP1	FUNCTION: ATP- and magnesium-dependent helicase that plays an essential role in innate immunity (PubMed:30510222). Participates in the DNA-triggered cGAS/STING pathway by promoting the DNA binding and activation of CGAS. Enhances also DDX58-induced type I interferon production probably by helping DDX58 at sensing pathogenic RNA (PubMed:30804210). In addition, plays an essential role in stress gra…	sp|Q13283|G3BP1_HUMAN	sp|Q13283|G3BP1_HUMAN Ras GTPase-activating protein-binding protein 1 OS=Homo sapiens OX=9606 GN=G3BP1 PE=1 SV=1	1	17	17	16	48.1	52.164	5059300000	5021700000	4639800000	4.90693e+09	6334400000	9848800000	7469500000	7.88423e+09	0.622373	0.0463273
Q9NVS2	39S ribosomal protein S18a, mitochondrial	MRPS18A		sp|Q9NVS2|RT18A_HUMAN	sp|Q9NVS2|RT18A_HUMAN 39S ribosomal protein S18a, mitochondrial OS=Homo sapiens OX=9606 GN=MRPS18A PE=1 SV=1	1	5	5	5	29.1	22.184	187760000	130230000	161970000	1.59987e+08	263500000	305000000	204810000	257770000	0.620657	0.0432488
Q8IVT2	Mitotic interactor and substrate of PLK1	MISP	FUNCTION: Plays a role in mitotic spindle orientation and mitotic progression. Regulates the distribution of dynactin at the cell cortex in a PLK1-dependent manner, thus stabilizing cortical and astral microtubule attachments required for proper mitotic spindle positioning. May link microtubules to the actin cytospkeleton and focal adhesions. May be required for directed cell migration and centro…	sp|Q8IVT2|MISP_HUMAN	sp|Q8IVT2|MISP_HUMAN Mitotic interactor and substrate of PLK1 OS=Homo sapiens OX=9606 GN=MISP PE=1 SV=1	1	18	18	18	38.4	75.356	692560000	627700000	674110000	664790000	1077800000	1132600000	1003500000	1071300000	0.620545	0.000643055
O00220	Tumor necrosis factor receptor superfamily member 10A	TNFRSF10A	FUNCTION: Receptor for the cytotoxic ligand TNFSF10/TRAIL (PubMed:26457518). The adapter molecule FADD recruits caspase-8 to the activated receptor. The resulting death-inducing signaling complex (DISC) performs caspase-8 proteolytic activation which initiates the subsequent cascade of caspases (aspartate-specific cysteine proteases) mediating apoptosis (PubMed:19090789). Promotes the activation …	sp|O00220|TR10A_HUMAN	sp|O00220|TR10A_HUMAN Tumor necrosis factor receptor superfamily member 10A OS=Homo sapiens OX=9606 GN=TNFRSF10A PE=1 SV=3	1	5	5	5	12.8	50.089	221500000	169920000	205680000	1.99033e+08	310590000	322860000	329050000	3.20833e+08	0.620364	0.00167202
Q14596	Next to BRCA1 gene 1 protein	NBR1	FUNCTION: Acts probably as a receptor for selective autophagosomal degradation of ubiquitinated targets. {ECO:0000269|PubMed:19250911}.	sp|Q14596|NBR1_HUMAN	sp|Q14596|NBR1_HUMAN Next to BRCA1 gene 1 protein OS=Homo sapiens OX=9606 GN=NBR1 PE=1 SV=3	1	3	3	3	3.6	107.41	68610000	46649000	63760000	59673000	112260000	89649000	86884000	9.62643e+07	0.619887	0.0247767
Q9Y2K7	Lysine-specific demethylase 2A	KDM2A	FUNCTION: Histone demethylase that specifically demethylates 'Lys-36' of histone H3, thereby playing a central role in histone code. Preferentially demethylates dimethylated H3 'Lys-36' residue while it has weak or no activity for mono- and tri-methylated H3 'Lys-36'. May also recognize and bind to some phosphorylated proteins and promote their ubiquitination and degradation. Required to maintain…	sp|Q9Y2K7|KDM2A_HUMAN	sp|Q9Y2K7|KDM2A_HUMAN Lysine-specific demethylase 2A OS=Homo sapiens OX=9606 GN=KDM2A PE=1 SV=3	1	11	11	11	12.6	132.79	195580000	175540000	158930000	1.76683e+08	288440000	271980000	296900000	2.85773e+08	0.618264	0.00106374
P62875	DNA-directed RNA polymerases I, II, and III subunit RPABC5	POLR2L	FUNCTION: DNA-dependent RNA polymerase catalyzes the transcription of DNA into RNA using the four ribonucleoside triphosphates as substrates. Common component of RNA polymerases I, II and III which synthesize ribosomal RNA precursors, mRNA precursors and many functional non-coding RNAs, and a small RNAs, such as 5S rRNA and tRNAs, respectively. Pol II is the central component of the basal RNA pol…	sp|P62875|RPAB5_HUMAN	sp|P62875|RPAB5_HUMAN DNA-directed RNA polymerases I, II, and III subunit RPABC5 OS=Homo sapiens OX=9606 GN=POLR2L PE=1 SV=1	1	2	2	2	29.9	7.645	239940000	201160000	185640000	2.08913e+08	345280000	353600000	315360000	338080000	0.617941	0.00289906
Q8N2F6	Armadillo repeat-containing protein 10	ARMC10	FUNCTION: May play a role in cell survival and cell growth. May suppress the transcriptional activity of p53/TP53. {ECO:0000269|PubMed:12839973, ECO:0000269|PubMed:17904127}.	sp|Q8N2F6|ARM10_HUMAN	sp|Q8N2F6|ARM10_HUMAN Armadillo repeat-containing protein 10 OS=Homo sapiens OX=9606 GN=ARMC10 PE=1 SV=1	1	6	6	6	28.9	37.54	286800000	147590000	282840000	2.39077e+08	357880000	381530000	421310000	3.86907e+08	0.617918	0.0401386
P18827	Syndecan-1	SDC1	FUNCTION: Cell surface proteoglycan that bears both heparan sulfate and chondroitin sulfate and that links the cytoskeleton to the interstitial matrix. Regulates exosome biogenesis in concert with SDCBP and PDCD6IP (PubMed:22660413). {ECO:0000269|PubMed:22660413}.	sp|P18827|SDC1_HUMAN	sp|P18827|SDC1_HUMAN Syndecan-1 OS=Homo sapiens OX=9606 GN=SDC1 PE=1 SV=3	1	5	5	5	16.1	32.461	241370000	236470000	273940000	2.50593e+08	475420000	353500000	394660000	407860000	0.61441	0.0140013
P29317	Ephrin type-A receptor 2	EPHA2	FUNCTION: Receptor tyrosine kinase which binds promiscuously membrane-bound ephrin-A family ligands residing on adjacent cells, leading to contact-dependent bidirectional signaling into neighboring cells. The signaling pathway downstream of the receptor is referred to as forward signaling while the signaling pathway downstream of the ephrin ligand is referred to as reverse signaling. Activated by…	sp|P29317|EPHA2_HUMAN;sp|P54762|EPHB1_HUMAN;sp|Q15375|EPHA7_HUMAN;sp|Q9UF33|EPHA6_HUMAN;sp|Q06187|BTK_HUMAN;sp|P29320|EPHA3_HUMAN;sp|P54764|EPHA4_HUMAN;sp|P54756|EPHA5_HUMAN	sp|P29317|EPHA2_HUMAN Ephrin type-A receptor 2 OS=Homo sapiens OX=9606 GN=EPHA2 PE=1 SV=2	8	21	21	19	31.8	108.27	596850000	510150000	750250000	6.19083e+08	1097200000	922510000	1006900000	1008870000	0.61364	0.0107449
Q96Q89	Kinesin-like protein KIF20B	KIF20B	FUNCTION: Plus-end-directed motor enzyme that is required for completion of cytokinesis (PubMed:11470801, PubMed:12740395). Required for proper midbody organization and abscission in polarized cortical stem cells. Plays a role in the regulation of neuronal polarization by mediating the transport of specific cargos. Participates in the mobilization of SHTN1 and in the accumulation of PIP3 in the g…	sp|Q96Q89|KI20B_HUMAN	sp|Q96Q89|KI20B_HUMAN Kinesin-like protein KIF20B OS=Homo sapiens OX=9606 GN=KIF20B PE=1 SV=3	1	6	6	6	4.6	210.63	41751000	39748000	28348000	3.66157e+07	47324000	63469000	68951000	5.99147e+07	0.61113	0.0392011
Q96FK6	WD repeat-containing protein 89	WDR89		sp|Q96FK6|WDR89_HUMAN	sp|Q96FK6|WDR89_HUMAN WD repeat-containing protein 89 OS=Homo sapiens OX=9606 GN=WDR89 PE=2 SV=1	1	5	5	5	18.3	43.214	43681000	49657000	53244000	4.88607e+07	85070000	79307000	77774000	80717000	0.605333	0.000867763
P11388	DNA topoisomerase 2-alpha	TOP2A	FUNCTION: Control of topological states of DNA by transient breakage and subsequent rejoining of DNA strands. Topoisomerase II makes double-strand breaks. Essential during mitosis and meiosis for proper segregation of daughter chromosomes. May play a role in regulating the period length of ARNTL/BMAL1 transcriptional oscillation (By similarity). {ECO:0000250|UniProtKB:Q01320, ECO:0000269|PubMed:1…	sp|P11388|TOP2A_HUMAN	sp|P11388|TOP2A_HUMAN DNA topoisomerase 2-alpha OS=Homo sapiens OX=9606 GN=TOP2A PE=1 SV=3	1	49	49	37	38	174.38	2628500000	2675000000	2433300000	2.57893e+09	4205400000	4337200000	4296900000	4.27983e+09	0.602578	3.4595e-05
P33316	Deoxyuridine 5-triphosphate nucleotidohydrolase, mitochondrial	DUT	FUNCTION: This enzyme is involved in nucleotide metabolism: it produces dUMP, the immediate precursor of thymidine nucleotides and it decreases the intracellular concentration of dUTP so that uracil cannot be incorporated into DNA. {ECO:0000269|PubMed:17880943, ECO:0000269|PubMed:8631816, ECO:0000269|PubMed:8805593}.	sp|P33316|DUT_HUMAN	sp|P33316|DUT_HUMAN Deoxyuridine 5-triphosphate nucleotidohydrolase, mitochondrial OS=Homo sapiens OX=9606 GN=DUT PE=1 SV=4	1	8	8	8	45.6	26.563	1277000000	1536600000	1447400000	1.42033e+09	2324400000	2508500000	2273100000	2.36867e+09	0.599634	0.000815419
Q9UHA3	Probable ribosome biogenesis protein RLP24	RSL24D1	FUNCTION: Involved in the biogenesis of the 60S ribosomal subunit. Ensures the docking of GTPBP4/NOG1 to pre-60S particles (By similarity). {ECO:0000250}.	sp|Q9UHA3|RLP24_HUMAN	sp|Q9UHA3|RLP24_HUMAN Probable ribosome biogenesis protein RLP24 OS=Homo sapiens OX=9606 GN=RSL24D1 PE=1 SV=1	1	2	2	2	16.6	19.621	127540000	166900000	191740000	162060000	286990000	273300000	254520000	2.71603e+08	0.596679	0.006363
Q9NSV4	Protein diaphanous homolog 3	DIAPH3	FUNCTION: Actin nucleation and elongation factor required for the assembly of F-actin structures, such as actin cables and stress fibers. Required for cytokinesis, stress fiber formation and transcriptional activation of the serum response factor. Binds to GTP-bound form of Rho and to profilin: acts in a Rho-dependent manner to recruit profilin to the membrane, where it promotes actin polymerizat…	sp|Q9NSV4|DIAP3_HUMAN	sp|Q9NSV4|DIAP3_HUMAN Protein diaphanous homolog 3 OS=Homo sapiens OX=9606 GN=DIAPH3 PE=1 SV=4	1	9	9	9	9.5	136.92	118500000	111770000	99984000	1.10085e+08	183560000	221820000	149510000	1.84963e+08	0.59517	0.0255709
O43716	Glutamyl-tRNA(Gln) amidotransferase subunit C, mitochondrial	GATC	FUNCTION: Allows the formation of correctly charged Gln-tRNA(Gln) through the transamidation of misacylated Glu-tRNA(Gln) in the mitochondria. The reaction takes place in the presence of glutamine and ATP through an activated gamma-phospho-Glu-tRNA(Gln). {ECO:0000255|HAMAP-Rule:MF_03149, ECO:0000269|PubMed:19805282}.	sp|O43716|GATC_HUMAN	sp|O43716|GATC_HUMAN Glutamyl-tRNA(Gln) amidotransferase subunit C, mitochondrial OS=Homo sapiens OX=9606 GN=GATC PE=1 SV=1	1	2	2	2	22.1	15.086	42064000	30393000	40735000	3.77307e+07	68230000	61935000	60050000	63405000	0.595074	0.00444747
Q6ZNB6	NF-X1-type zinc finger protein NFXL1	NFXL1		sp|Q6ZNB6|NFXL1_HUMAN	sp|Q6ZNB6|NFXL1_HUMAN NF-X1-type zinc finger protein NFXL1 OS=Homo sapiens OX=9606 GN=NFXL1 PE=1 SV=2	1	7	7	7	11.5	101.34	68620000	105370000	77256000	8.37487e+07	143760000	142630000	138090000	1.41493e+08	0.591891	0.00677947
P52732	Kinesin-like protein KIF11	KIF11	FUNCTION: Motor protein required for establishing a bipolar spindle during mitosis (PubMed:19001501). Required in non-mitotic cells for transport of secretory proteins from the Golgi complex to the cell surface (PubMed:23857769). {ECO:0000269|PubMed:19001501, ECO:0000269|PubMed:23857769}.	sp|P52732|KIF11_HUMAN	sp|P52732|KIF11_HUMAN Kinesin-like protein KIF11 OS=Homo sapiens OX=9606 GN=KIF11 PE=1 SV=2	1	15	15	15	18.5	119.16	278000000	257020000	250870000	2.61963e+08	461070000	466010000	401430000	4.42837e+08	0.591557	0.00126024
O95235	Kinesin-like protein KIF20A	KIF20A	FUNCTION: Mitotic kinesin required for chromosome passenger complex (CPC)-mediated cytokinesis. Following phosphorylation by PLK1, involved in recruitment of PLK1 to the central spindle. Interacts with guanosine triphosphate (GTP)-bound forms of RAB6A and RAB6B. May act as a motor required for the retrograde RAB6 regulated transport of Golgi membranes and associated vesicles along microtubules. H…	sp|O95235|KI20A_HUMAN	sp|O95235|KI20A_HUMAN Kinesin-like protein KIF20A OS=Homo sapiens OX=9606 GN=KIF20A PE=1 SV=1	1	14	14	14	24	100.28	248120000	255230000	234460000	2.45937e+08	434830000	414540000	401120000	416830000	0.590017	0.000121016
P04114	Apolipoprotein B-100	APOB	FUNCTION: Apolipoprotein B is a major protein constituent of chylomicrons (apo B-48), LDL (apo B-100) and VLDL (apo B-100). Apo B-100 functions as a recognition signal for the cellular binding and internalization of LDL particles by the apoB/E receptor.	sp|P04114|APOB_HUMAN	sp|P04114|APOB_HUMAN Apolipoprotein B-100 OS=Homo sapiens OX=9606 GN=APOB PE=1 SV=2	1	11	9	9	2.2	515.6	924030000	791750000	975320000	8.97033e+08	1454900000	1651700000	1465900000	1.52417e+09	0.58854	0.00172515
Q15154	Pericentriolar material 1 protein	PCM1	FUNCTION: Required for centrosome assembly and function (PubMed:12403812, PubMed:15659651, PubMed:16943179). Essential for the correct localization of several centrosomal proteins including CEP250, CETN3, PCNT and NEK2 (PubMed:12403812, PubMed:15659651). Required to anchor microtubules to the centrosome (PubMed:12403812, PubMed:15659651). Involved in the biogenesis of cilia (PubMed:20551181, PubM…	sp|Q15154|PCM1_HUMAN	sp|Q15154|PCM1_HUMAN Pericentriolar material 1 protein OS=Homo sapiens OX=9606 GN=PCM1 PE=1 SV=5	1	27	27	27	17.5	228.54	569540000	567510000	613700000	5.83583e+08	982030000	1003400000	989540000	9.91657e+08	0.588493	1.51788e-05
P00918	Carbonic anhydrase 2	CA2	FUNCTION: Essential for bone resorption and osteoclast differentiation (By similarity). Reversible hydration of carbon dioxide. Can hydrate cyanamide to urea. Involved in the regulation of fluid secretion into the anterior chamber of the eye. Contributes to intracellular pH regulation in the duodenal upper villous epithelium during proton-coupled peptide absorption. Stimulates the chloride-bicarb…	sp|P00918|CAH2_HUMAN	sp|P00918|CAH2_HUMAN Carbonic anhydrase 2 OS=Homo sapiens OX=9606 GN=CA2 PE=1 SV=2	1	3	3	3	14.6	29.246	158350000	150650000	192790000	1.67263e+08	256990000	300290000	310850000	2.89377e+08	0.578013	0.00432423
Q96GW9	Methionine--tRNA ligase, mitochondrial	MARS2		sp|Q96GW9|SYMM_HUMAN	sp|Q96GW9|SYMM_HUMAN Methionine--tRNA ligase, mitochondrial OS=Homo sapiens OX=9606 GN=MARS2 PE=1 SV=2	1	3	3	3	7.3	66.59	84234000	76416000	83681000	8.14437e+07	125100000	172870000	126940000	1.41637e+08	0.575018	0.0190531
Q96EA4	Protein Spindly	SPDL1	FUNCTION: Required for the localization of dynein and dynactin to the mitotic kintochore. Dynein is believed to control the initial lateral interaction between the kinetochore and spindle microtubules and to facilitate the subsequent formation of end-on kinetochore-microtubule attachments mediated by the NDC80 complex. Also required for correct spindle orientation. Does not appear to be required …	sp|Q96EA4|SPDLY_HUMAN	sp|Q96EA4|SPDLY_HUMAN Protein Spindly OS=Homo sapiens OX=9606 GN=SPDL1 PE=1 SV=2	1	1	1	1	2.3	70.171		13740000	18001000	15870500	25947000	27917000	29113000	27659000	0.573792	0.00954866
P49454	Centromere protein F	CENPF	FUNCTION: Required for kinetochore function and chromosome segregation in mitosis. Required for kinetochore localization of dynein, LIS1, NDE1 and NDEL1. Regulates recycling of the plasma membrane by acting as a link between recycling vesicles and the microtubule network though its association with STX4 and SNAP25. Acts as a potential inhibitor of pocket protein-mediated cellular processes during…	sp|P49454|CENPF_HUMAN	sp|P49454|CENPF_HUMAN Centromere protein F OS=Homo sapiens OX=9606 GN=CENPF PE=1 SV=3	1	64	64	64	24.6	357.52	1300900000	1363700000	1325200000	1.32993e+09	2299800000	2406300000	2253000000	2319700000	0.573321	3.51872e-05
Q86WX3	Active regulator of SIRT1	RPS19BP1	FUNCTION: Direct regulator of SIRT1. Enhances SIRT1-mediated deacetylation of p53/TP53, thereby participating in inhibition of p53/TP53-mediated transcriptional activity. {ECO:0000269|PubMed:17964266}.	sp|Q86WX3|AROS_HUMAN	sp|Q86WX3|AROS_HUMAN Active regulator of SIRT1 OS=Homo sapiens OX=9606 GN=RPS19BP1 PE=1 SV=1	1	3	3	3	33.1	15.434	66578000	40727000	57672000	5.49923e+07	111190000	103390000	73695000	9.60917e+07	0.57229	0.0400281
P49447	Transmembrane ascorbate-dependent reductase CYB561	CYB561	FUNCTION: Secretory vesicle-specific electron transport protein.	sp|P49447|CY561_HUMAN	sp|P49447|CY561_HUMAN Transmembrane ascorbate-dependent reductase CYB561 OS=Homo sapiens OX=9606 GN=CYB561 PE=1 SV=2	1	2	2	2	10	27.559	89670000	84997000	67523000	80730000	158980000	156010000	110950000	141980000	0.568601	0.0224317
O15091	Mitochondrial ribonuclease P catalytic subunit	PRORP	FUNCTION: Catalytic ribonuclease component of mitochondrial ribonuclease P, a complex composed of TRMT10C/MRPP1, HSD17B10/MRPP2 and PRORP/MRPP3, which cleaves tRNA molecules in their 5'-ends (PubMed:18984158, PubMed:25953853). The presence of TRMT10C/MRPP1, HSD17B10/MRPP2 is required to catalyze tRNA molecules in their 5'-ends (PubMed:25953853). {ECO:0000269|PubMed:18984158, ECO:0000269|PubMed:25…	sp|O15091|MRPP3_HUMAN	sp|O15091|MRPP3_HUMAN Mitochondrial ribonuclease P catalytic subunit OS=Homo sapiens OX=9606 GN=PRORP PE=1 SV=2	1	3	3	3	6.2	67.315	68067000	68507000	80333000	7.23023e+07	148920000	136170000	99824000	1.28305e+08	0.563521	0.021335
P60520	Gamma-aminobutyric acid receptor-associated protein-like 2	GABARAPL2	FUNCTION: Ubiquitin-like modifier involved in intra-Golgi traffic. Modulates intra-Golgi transport through coupling between NSF activity and SNAREs activation. It first stimulates the ATPase activity of NSF which in turn stimulates the association with GOSR1 (By similarity). Involved in autophagy. Plays a role in mitophagy which contributes to regulate mitochondrial quantity and quality by elimin…	sp|P60520|GBRL2_HUMAN	sp|P60520|GBRL2_HUMAN Gamma-aminobutyric acid receptor-associated protein-like 2 OS=Homo sapiens OX=9606 GN=GABARAPL2 PE=1 SV=1	1	4	3	3	35.9	13.667	219340000	203210000	197970000	206840000	434230000	347310000	321220000	3.67587e+08	0.562697	0.0098501
Q8WVX9	Fatty acyl-CoA reductase 1	FAR1	FUNCTION: Catalyzes the reduction of saturated and unsaturated C16 or C18 fatty acyl-CoA to fatty alcohols (PubMed:15220348, PubMed:24108123). It plays an essential role in the production of ether lipids/plasmalogens which synthesis requires fatty alcohols (PubMed:20071337, PubMed:24108123). In parallel, it is also required for wax monoesters production since fatty alcohols also constitute a subs…	sp|Q8WVX9|FACR1_HUMAN	sp|Q8WVX9|FACR1_HUMAN Fatty acyl-CoA reductase 1 OS=Homo sapiens OX=9606 GN=FAR1 PE=1 SV=1	1	10	10	10	27	59.356	246350000	262930000	269710000	2.59663e+08	463850000	528090000	393150000	4.61697e+08	0.562411	0.00696208
Q9Y4C2	TRPM8 channel-associated factor 1	TCAF1	FUNCTION: Positively regulates the plasma membrane cation channel TRPM8 activity. Involved in the recruitment of TRPM8 to the cell surface. Promotes prostate cancer cell migration inhibition in a TRPM8-dependent manner. {ECO:0000269|PubMed:25559186}.	sp|Q9Y4C2|TCAF1_HUMAN	sp|Q9Y4C2|TCAF1_HUMAN TRPM8 channel-associated factor 1 OS=Homo sapiens OX=9606 GN=TCAF1 PE=1 SV=3	1	4	4	4	4.9	102.12	34266000	47763000	52205000	4.47447e+07	64617000	78830000	98755000	80734000	0.554223	0.0331512
P00374	Dihydrofolate reductase	DHFR	FUNCTION: Key enzyme in folate metabolism. Contributes to the de novo mitochondrial thymidylate biosynthesis pathway. Catalyzes an essential reaction for de novo glycine and purine synthesis, and for DNA precursor synthesis. Binds its own mRNA and that of DHFR2. {ECO:0000269|PubMed:12096917, ECO:0000269|PubMed:21876188}.	sp|P00374|DYR_HUMAN	sp|P00374|DYR_HUMAN Dihydrofolate reductase OS=Homo sapiens OX=9606 GN=DHFR PE=1 SV=2	1	4	4	4	26.7	21.452	145860000	157890000	136260000	146670000	233230000	274570000	290130000	2.65977e+08	0.551439	0.00274069
Q15036	Sorting nexin-17	SNX17	FUNCTION: Critical regulator of endosomal recycling of numerous surface proteins, including integrins, signaling receptor and channels (PubMed:15121882, PubMed:15769472). Binds to NPxY sequences in the cytoplasmic tails of target cargos (PubMed:21512128). Associates with retriever and CCC complexes to prevent lysosomal degradation and promote cell surface recycling of numerous cargos such as inte…	sp|Q15036|SNX17_HUMAN	sp|Q15036|SNX17_HUMAN Sorting nexin-17 OS=Homo sapiens OX=9606 GN=SNX17 PE=1 SV=1	1	6	6	6	17	52.901	126700000	104660000	150890000	1.27417e+08	225390000	233360000	235010000	2.31253e+08	0.550983	0.0016145
O14817	Tetraspanin-4	TSPAN4		sp|O14817|TSN4_HUMAN	sp|O14817|TSN4_HUMAN Tetraspanin-4 OS=Homo sapiens OX=9606 GN=TSPAN4 PE=1 SV=1	1	3	3	3	16	26.118	142040000	140030000	111660000	1.31243e+08	251170000	248600000	215870000	2.38547e+08	0.550179	0.00202613
Q8NG11	Tetraspanin-14	TSPAN14	FUNCTION: Regulates maturation and trafficking of the transmembrane metalloprotease ADAM10 (PubMed:26668317, PubMed:23035126, PubMed:26686862). Negatively regulates ADAM10-mediated cleavage of GP6 (By similarity). Promotes ADAM10-mediated cleavage of CDH5 (By similarity). {ECO:0000250|UniProtKB:Q8QZY6, ECO:0000269|PubMed:23035126, ECO:0000269|PubMed:26668317, ECO:0000269|PubMed:26686862}.	sp|Q8NG11|TSN14_HUMAN	sp|Q8NG11|TSN14_HUMAN Tetraspanin-14 OS=Homo sapiens OX=9606 GN=TSPAN14 PE=1 SV=1	1	1	1	1	4.1	30.69	37958000	32709000	26289000	3.23187e+07	61061000	69887000	45968000	58972000	0.548034	0.0263767
A4D1E9	GTP-binding protein 10	GTPBP10	FUNCTION: May be involved in the ribosome maturation process. Complements an ObgE(CgtA) function in E.coli ribosome maturation. Plays a role of GTPase in vitro. When missing, disorganization of the nucleolar architecture is observed. {ECO:0000269|PubMed:17054726}.	sp|A4D1E9|GTPBA_HUMAN	sp|A4D1E9|GTPBA_HUMAN GTP-binding protein 10 OS=Homo sapiens OX=9606 GN=GTPBP10 PE=1 SV=1	1	8	8	8	25.8	42.932	170470000	172570000	130080000	1.57707e+08	298320000	313270000	258920000	290170000	0.543497	0.00340679
Q7L5Y9	E3 ubiquitin-protein transferase MAEA	MAEA	FUNCTION: Core component of the CTLH E3 ubiquitin-protein ligase complex that selectively accepts ubiquitin from UBE2H and mediates ubiquitination and subsequent proteasomal degradation of the transcription factor HBP1. MAEA and RMND5A are both required for catalytic activity of the CTLH E3 ubiquitin-protein ligase complex (PubMed:29911972). MAEA is required for normal cell proliferation (PubMed:…	sp|Q7L5Y9|MAEA_HUMAN	sp|Q7L5Y9|MAEA_HUMAN E3 ubiquitin-protein transferase MAEA OS=Homo sapiens OX=9606 GN=MAEA PE=1 SV=1	1	2	2	2	5.6	45.287	17558000		13852000	15705000	30758000	27418000		29088000	0.539913	0.0330306
Q96KN1	Protein LRATD2	LRATD2		sp|Q96KN1|LRAT2_HUMAN	sp|Q96KN1|LRAT2_HUMAN Protein LRATD2 OS=Homo sapiens OX=9606 GN=LRATD2 PE=1 SV=1	1	2	2	2	10.3	34.474	147550000	111530000		129540000	283980000	212490000	223600000	2.40023e+08	0.539698	0.0397793
P43357	Melanoma-associated antigen 3	MAGEA3	FUNCTION: Proposed to enhance ubiquitin ligase activity of RING-type zinc finger-containing E3 ubiquitin-protein ligases. May enhance ubiquitin ligase activity of TRIM28 and stimulate p53/TP53 ubiquitination by TRIM28. Proposed to act through recruitment and/or stabilization of the Ubl-conjugating enzyme (E2) at the E3:substrate complex. May play a role in embryonal development and tumor transfor…	sp|P43357|MAGA3_HUMAN;sp|P43365|MAGAC_HUMAN;sp|P43360|MAGA6_HUMAN;sp|P43356|MAGA2_HUMAN	sp|P43357|MAGA3_HUMAN Melanoma-associated antigen 3 OS=Homo sapiens OX=9606 GN=MAGEA3 PE=1 SV=1;sp|P43365|MAGAC_HUMAN Melanoma-associated antigen 12 OS=Homo sapiens OX=9606 GN=MAGEA12 PE=1 SV=2;sp|P43360|MAGA6_HUMAN Melanoma-associated antigen 6 OS=Homo sa	4	2	2	2	10.2	34.747	125360000	110290000	129420000	121690000	190800000	245110000	244960000	2.26957e+08	0.536182	0.00518132
P53350	Serine/threonine-protein kinase PLK1	PLK1	FUNCTION: Serine/threonine-protein kinase that performs several important functions throughout M phase of the cell cycle, including the regulation of centrosome maturation and spindle assembly, the removal of cohesins from chromosome arms, the inactivation of anaphase-promoting complex/cyclosome (APC/C) inhibitors, and the regulation of mitotic exit and cytokinesis. Polo-like kinase proteins acts…	sp|P53350|PLK1_HUMAN	sp|P53350|PLK1_HUMAN Serine/threonine-protein kinase PLK1 OS=Homo sapiens OX=9606 GN=PLK1 PE=1 SV=1	1	3	3	3	7.5	68.254	55957000	31627000		43792000	89927000	83232000	72210000	8.17897e+07	0.535422	0.0432178
Q99595	Mitochondrial import inner membrane translocase subunit Tim17-A	TIMM17A	FUNCTION: Essential component of the TIM23 complex, a complex that mediates the translocation of transit peptide-containing proteins across the mitochondrial inner membrane.	sp|Q99595|TI17A_HUMAN	sp|Q99595|TI17A_HUMAN Mitochondrial import inner membrane translocase subunit Tim17-A OS=Homo sapiens OX=9606 GN=TIMM17A PE=1 SV=1	1	1	1	1	12.9	18.023		47861000	39295000	43578000		87217000	78515000	82866000	0.525885	0.0233081
P98179	RNA-binding protein 3	RBM3	FUNCTION: Cold-inducible mRNA binding protein that enhances global protein synthesis at both physiological and mild hypothermic temperatures. Reduces the relative abundance of microRNAs, when overexpressed. Enhances phosphorylation of translation initiation factors and active polysome formation (By similarity). {ECO:0000250}.	sp|P98179|RBM3_HUMAN	sp|P98179|RBM3_HUMAN RNA-binding protein 3 OS=Homo sapiens OX=9606 GN=RBM3 PE=1 SV=1	1	3	3	3	38.2	17.17	1592400000	1117900000	1530400000	1.41357e+09	3153500000	2514500000	2421600000	2.69653e+09	0.524216	0.00943614
P36941	Tumor necrosis factor receptor superfamily member 3	LTBR	FUNCTION: Receptor for the heterotrimeric lymphotoxin containing LTA and LTB, and for TNFS14/LIGHT. Promotes apoptosis via TRAF3 and TRAF5. May play a role in the development of lymphoid organs. {ECO:0000269|PubMed:10799510, ECO:0000269|PubMed:8171323}.	sp|P36941|TNR3_HUMAN	sp|P36941|TNR3_HUMAN Tumor necrosis factor receptor superfamily member 3 OS=Homo sapiens OX=9606 GN=LTBR PE=1 SV=1	1	2	2	2	6.7	46.709	41381000	63752000		52566500	104550000	111040000	87590000	101060000	0.520151	0.0290041
Q86Y07	Serine/threonine-protein kinase VRK2	VRK2	FUNCTION: Serine/threonine kinase that regulates several signal transduction pathways. Isoform 1 modulates the stress response to hypoxia and cytokines, such as interleukin-1 beta (IL1B) and this is dependent on its interaction with MAPK8IP1, which assembles mitogen-activated protein kinase (MAPK) complexes. Inhibition of signal transmission mediated by the assembly of MAPK8IP1-MAPK complexes red…	sp|Q86Y07|VRK2_HUMAN	sp|Q86Y07|VRK2_HUMAN Serine/threonine-protein kinase VRK2 OS=Homo sapiens OX=9606 GN=VRK2 PE=1 SV=3	1	3	3	3	7.1	58.14	11194000	14210000	12665000	1.26897e+07		25524000	23495000	24509500	0.517745	0.00317006
Q9Y4C8	Probable RNA-binding protein 19	RBM19	FUNCTION: Plays a role in embryo pre-implantation development. {ECO:0000250}.	sp|Q9Y4C8|RBM19_HUMAN	sp|Q9Y4C8|RBM19_HUMAN Probable RNA-binding protein 19 OS=Homo sapiens OX=9606 GN=RBM19 PE=1 SV=3	1	6	6	6	8.5	107.33	197900000	381440000	403720000	3.27687e+08	508980000	594920000	801350000	6.35083e+08	0.515974	0.0472338
Q8NBU5	Outer mitochondrial transmembrane helix translocase	ATAD1	FUNCTION: ATPase that plays a critical role in regulating the surface expression of AMPA receptors (AMPAR), thereby regulating synaptic plasticity and learning and memory. Required for NMDA-stimulated AMPAR internalization and inhibition of GRIA1 and GRIA2 recycling back to the plasma membrane; these activities are ATPase-dependent (By similarity). {ECO:0000250}.	sp|Q8NBU5|ATAD1_HUMAN	sp|Q8NBU5|ATAD1_HUMAN Outer mitochondrial transmembrane helix translocase OS=Homo sapiens OX=9606 GN=ATAD1 PE=1 SV=1	1	5	5	5	18.8	40.744	125050000	122660000	151470000	133060000	307810000	212140000	266760000	2.62237e+08	0.507404	0.011486
A6NCE7	Microtubule-associated proteins 1A/1B light chain 3 beta 2	MAP1LC3B2	FUNCTION: Ubiquitin-like modifier involved in formation of autophagosomal vacuoles (autophagosomes). Plays a role in mitophagy which contributes to regulate mitochondrial quantity and quality by eliminating the mitochondria to a basal level to fulfill cellular energy requirements and preventing excess ROS production. Whereas LC3s are involved in elongation of the phagophore membrane, the GABARAP/…	sp|A6NCE7|MP3B2_HUMAN;sp|Q9GZQ8|MLP3B_HUMAN;sp|Q9H492|MLP3A_HUMAN	sp|A6NCE7|MP3B2_HUMAN Microtubule-associated proteins 1A/1B light chain 3 beta 2 OS=Homo sapiens OX=9606 GN=MAP1LC3B2 PE=2 SV=1;sp|Q9GZQ8|MLP3B_HUMAN Microtubule-associated proteins 1A/1B light chain 3B OS=Homo sapiens OX=9606 GN=MAP1LC3B PE=1 SV=3;sp|Q9H4	3	2	2	2	16.8	14.628	337090000	243860000	261440000	2.80797e+08	577320000	630590000	496060000	567990000	0.494369	0.00406067
O75147	Obscurin-like protein 1	OBSL1	FUNCTION: Core component of the 3M complex, a complex required to regulate microtubule dynamics and genome integrity. It is unclear how the 3M complex regulates microtubules, it could act by controlling the level of a microtubule stabilizer (PubMed:24793695, PubMed:24793696). Acts as a regulator of the Cul7-RING(FBXW8) ubiquitin-protein ligase, playing a critical role in the ubiquitin ligase path…	sp|O75147|OBSL1_HUMAN	sp|O75147|OBSL1_HUMAN Obscurin-like protein 1 OS=Homo sapiens OX=9606 GN=OBSL1 PE=1 SV=4	1	2	2	2	0.9	206.94	16233000	15126000	13705000	1.50213e+07	23669000	39331000	28763000	3.05877e+07	0.491091	0.0290179
Q53HL2	Borealin	CDCA8	FUNCTION: Component of the chromosomal passenger complex (CPC), a complex that acts as a key regulator of mitosis. The CPC complex has essential functions at the centromere in ensuring correct chromosome alignment and segregation and is required for chromatin-induced microtubule stabilization and spindle assembly. Major effector of the TTK kinase in the control of attachment-error-correction and …	sp|Q53HL2|BOREA_HUMAN	sp|Q53HL2|BOREA_HUMAN Borealin OS=Homo sapiens OX=9606 GN=CDCA8 PE=1 SV=2	1	4	4	4	18.6	31.323	45722000	83777000	68241000	6.59133e+07	127650000	157250000	117780000	1.34227e+08	0.49106	0.0135317
O60518	Ran-binding protein 6	RANBP6	FUNCTION: May function in nuclear protein import as nuclear transport receptor.	sp|O60518|RNBP6_HUMAN	sp|O60518|RNBP6_HUMAN Ran-binding protein 6 OS=Homo sapiens OX=9606 GN=RANBP6 PE=1 SV=2	1	25	23	23	28.1	124.71	687410000	749410000	862350000	766390000	1433100000	1685700000	1564800000	1561200000	0.490898	0.000873977
P52292	Importin subunit alpha-1	KPNA2	FUNCTION: Functions in nuclear protein import as an adapter protein for nuclear receptor KPNB1. Binds specifically and directly to substrates containing either a simple or bipartite NLS motif. Docking of the importin/substrate complex to the nuclear pore complex (NPC) is mediated by KPNB1 through binding to nucleoporin FxFG repeats and the complex is subsequently translocated through the pore by …	sp|P52292|IMA1_HUMAN	sp|P52292|IMA1_HUMAN Importin subunit alpha-1 OS=Homo sapiens OX=9606 GN=KPNA2 PE=1 SV=1	1	16	16	16	45.2	57.861	937560000	924170000	854090000	9.05273e+08	1793400000	2197400000	1960800000	1.98387e+09	0.456318	0.000848547
Q86VP1	Tax1-binding protein 1	TAX1BP1	FUNCTION: Inhibits TNF-induced apoptosis by mediating the TNFAIP3 anti-apoptotic activity. Degraded by caspase-3-like family proteins upon TNF-induced apoptosis. May also play a role in the pro-inflammatory cytokine IL-1 signaling cascade. {ECO:0000269|PubMed:10435631, ECO:0000269|PubMed:10920205}.	sp|Q86VP1|TAXB1_HUMAN	sp|Q86VP1|TAXB1_HUMAN Tax1-binding protein 1 OS=Homo sapiens OX=9606 GN=TAX1BP1 PE=1 SV=2	1	21	21	21	24.7	90.876	1067900000	1010400000	878770000	985690000	2212000000	2360100000	2042800000	2.20497e+09	0.447032	0.00034332
Q9ULX3	RNA-binding protein NOB1	NOB1	FUNCTION: May play a role in mRNA degradation (Probable). Endonuclease required for processing of 20S pre-rRNA precursor and biogenesis of 40S ribosomal subunits (By similarity). {ECO:0000250|UniProtKB:Q9FLL1, ECO:0000305}.	sp|Q9ULX3|NOB1_HUMAN	sp|Q9ULX3|NOB1_HUMAN RNA-binding protein NOB1 OS=Homo sapiens OX=9606 GN=NOB1 PE=1 SV=1	1	8	8	8	27.7	46.674	354280000	316140000	146940000	2.72453e+08	655840000	752030000	437810000	6.15227e+08	0.44285	0.0383405
Q02127	Dihydroorotate dehydrogenase (quinone), mitochondrial	DHODH	FUNCTION: Catalyzes the conversion of dihydroorotate to orotate with quinone as electron acceptor.	sp|Q02127|PYRD_HUMAN	sp|Q02127|PYRD_HUMAN Dihydroorotate dehydrogenase (quinone), mitochondrial OS=Homo sapiens OX=9606 GN=DHODH PE=1 SV=3	1	9	9	9	29.6	42.867	190630000	135640000	113520000	1.46597e+08	385690000	286080000	354820000	3.42197e+08	0.428399	0.00633046
Q15004	PCNA-associated factor	PCLAF	FUNCTION: PCNA-binding protein that acts as a regulator of DNA repair during DNA replication. Following DNA damage, the interaction with PCNA is disrupted, facilitating the interaction between monoubiquitinated PCNA and the translesion DNA synthesis DNA polymerase eta (POLH) at stalled replisomes, facilitating the bypass of replication-fork-blocking lesions. Also acts as a regulator of centrosome…	sp|Q15004|PAF15_HUMAN	sp|Q15004|PAF15_HUMAN PCNA-associated factor OS=Homo sapiens OX=9606 GN=PCLAF PE=1 SV=1	1	3	3	3	38.7	11.986	31815000	31883000	36457000	33385000	71226000	93683000	68900000	7.79363e+07	0.428362	0.00520938
Q6PL18	ATPase family AAA domain-containing protein 2	ATAD2	FUNCTION: May be a transcriptional coactivator of the nuclear receptor ESR1 required to induce the expression of a subset of estradiol target genes, such as CCND1, MYC and E2F1. May play a role in the recruitment or occupancy of CREBBP at some ESR1 target gene promoters. May be required for histone hyperacetylation. Involved in the estrogen-induced cell proliferation and cell cycle progression of…	sp|Q6PL18|ATAD2_HUMAN	sp|Q6PL18|ATAD2_HUMAN ATPase family AAA domain-containing protein 2 OS=Homo sapiens OX=9606 GN=ATAD2 PE=1 SV=1	1	10	10	9	10.4	158.55	147100000	111890000	100990000	1.19993e+08	331320000	335970000	226520000	2.97937e+08	0.402748	0.00973135
Q13501	Sequestosome-1	SQSTM1	FUNCTION: Autophagy receptor required for selective macroautophagy (aggrephagy). Functions as a bridge between polyubiquitinated cargo and autophagosomes. Interacts directly with both the cargo to become degraded and an autophagy modifier of the MAP1 LC3 family (PubMed:16286508, PubMed:20168092, PubMed:24128730, PubMed:28404643, PubMed:22622177). Along with WDFY3, involved in the formation and au…	sp|Q13501|SQSTM_HUMAN	sp|Q13501|SQSTM_HUMAN Sequestosome-1 OS=Homo sapiens OX=9606 GN=SQSTM1 PE=1 SV=1	1	17	17	17	63.9	47.687	4507000000	4739900000	5187200000	4.81137e+09	10055000000	13414000000	12476000000	1.19817e+10	0.401561	0.00216058
P33947	ER lumen protein-retaining receptor 2	KDELR2	FUNCTION: Receptor for the C-terminal sequence motif K-D-E-L that is present on endoplasmic reticulum resident proteins and that mediates their recycling from the Golgi back to the endoplasmic reticulum (PubMed:1325562, PubMed:18086916). Binding is pH dependent, and is optimal at pH 5-5.4 (By similarity). {ECO:0000250|UniProtKB:Q5ZKX9, ECO:0000269|PubMed:1325562, ECO:0000269|PubMed:18086916}.	sp|P33947|ERD22_HUMAN;sp|O43731|ERD23_HUMAN	sp|P33947|ERD22_HUMAN ER lumen protein-retaining receptor 2 OS=Homo sapiens OX=9606 GN=KDELR2 PE=1 SV=1;sp|O43731|ERD23_HUMAN ER lumen protein-retaining receptor 3 OS=Homo sapiens OX=9606 GN=KDELR3 PE=1 SV=1	2	2	1	1	14.2	24.422	53299000	25698000	64445000	47814000	146510000		115140000	130825000	0.365481	0.0219105
Q13772	Nuclear receptor coactivator 4	NCOA4	FUNCTION: Enhances the androgen receptor transcriptional activity in prostate cancer cells. Ligand-independent coactivator of the peroxisome proliferator-activated receptor (PPAR) gamma. {ECO:0000269|PubMed:10347167}.	sp|Q13772|NCOA4_HUMAN	sp|Q13772|NCOA4_HUMAN Nuclear receptor coactivator 4 OS=Homo sapiens OX=9606 GN=NCOA4 PE=1 SV=1	1	20	20	20	45.9	69.725	371510000	393170000	341230000	3.68637e+08	889060000	1207300000	952780000	1016380000	0.362696	0.00275486
P42695	Condensin-2 complex subunit D3	NCAPD3	FUNCTION: Regulatory subunit of the condensin-2 complex, a complex which establishes mitotic chromosome architecture and is involved in physical rigidity of the chromatid axis (PubMed:14532007). May promote the resolution of double-strand DNA catenanes (intertwines) between sister chromatids. Condensin-mediated compaction likely increases tension in catenated sister chromatids, providing directio…	sp|P42695|CNDD3_HUMAN	sp|P42695|CNDD3_HUMAN Condensin-2 complex subunit D3 OS=Homo sapiens OX=9606 GN=NCAPD3 PE=1 SV=2	1	16	16	16	14.4	168.89	102240000	192130000	151930000	1.48767e+08	690160000	506110000	523800000	5.73357e+08	0.259466	0.00269897
Q13277	Syntaxin-3	STX3	FUNCTION: Potentially involved in docking of synaptic vesicles at presynaptic active zones.	sp|Q13277|STX3_HUMAN	sp|Q13277|STX3_HUMAN Syntaxin-3 OS=Homo sapiens OX=9606 GN=STX3 PE=1 SV=3	1	2	2	2	8.3	33.155	33996000	41668000	92056000	5.59067e+07	232600000	250490000	221620000	2.34903e+08	0.237999	0.000872033
A6NFQ2	TRPM8 channel-associated factor 2	TCAF2	FUNCTION: [Isoform 2]: Negatively regulates the plasma membrane cation channel TRPM8 activity. Involved in the recruitment of TRPM8 to the cell surface. Promotes prostate cancer cell migration stimulation in a TRPM8-dependent manner. {ECO:0000269|PubMed:25559186}.	sp|A6NFQ2|TCAF2_HUMAN	sp|A6NFQ2|TCAF2_HUMAN TRPM8 channel-associated factor 2 OS=Homo sapiens OX=9606 GN=TCAF2 PE=1 SV=2	1	11	11	11	17.4	100.9	486930000	478210000	515530000	4.93557e+08	288290000	432590000	311500000	3.44127e+08	1.43423	0.0317034
O00151	PDZ and LIM domain protein 1	PDLIM1	FUNCTION: Cytoskeletal protein that may act as an adapter that brings other proteins (like kinases) to the cytoskeleton (PubMed:10861853). Involved in assembly, disassembly and directioning of stress fibers in fibroblasts. Required for the localization of ACTN1 and PALLD to stress fibers. Required for cell migration and in maintaining cell polarity of fibroblasts (By similarity). {ECO:0000250|Uni…	sp|O00151|PDLI1_HUMAN	sp|O00151|PDLI1_HUMAN PDZ and LIM domain protein 1 OS=Homo sapiens OX=9606 GN=PDLIM1 PE=1 SV=4	1	25	25	25	84.8	36.071	11747000000	13491000000	12894000000	1.27107e+10	8481700000	11359000000	9804600000	9.88177e+09	1.28627	0.0442319
O00159	Unconventional myosin-Ic	MYO1C	FUNCTION: Myosins are actin-based motor molecules with ATPase activity. Unconventional myosins serve in intracellular movements. Their highly divergent tails are presumed to bind to membranous compartments, which would be moved relative to actin filaments. Involved in glucose transporter recycling in response to insulin by regulating movement of intracellular GLUT4-containing vesicles to the plas…	sp|O00159|MYO1C_HUMAN	sp|O00159|MYO1C_HUMAN Unconventional myosin-Ic OS=Homo sapiens OX=9606 GN=MYO1C PE=1 SV=4	1	45	45	44	52.8	121.68	12475000000	11482000000	11548000000	11835000000	10128000000	9987100000	9998400000	1.00378e+10	1.17904	0.00515241
O00217	NADH dehydrogenase [ubiquinone] iron-sulfur protein 8, mitochondrial	NDUFS8	FUNCTION: Core subunit of the mitochondrial membrane respiratory chain NADH dehydrogenase (Complex I) that is believed to belong to the minimal assembly required for catalysis. Complex I functions in the transfer of electrons from NADH to the respiratory chain. The immediate electron acceptor for the enzyme is believed to be ubiquinone (By similarity). May donate electrons to ubiquinone. {ECO:000…	sp|O00217|NDUS8_HUMAN	sp|O00217|NDUS8_HUMAN NADH dehydrogenase [ubiquinone] iron-sulfur protein 8, mitochondrial OS=Homo sapiens OX=9606 GN=NDUFS8 PE=1 SV=1	1	4	4	4	29.5	23.705	330570000	372270000	360570000	354470000	387260000	407400000	392540000	3.95733e+08	0.895729	0.0403721
O00233	26S proteasome non-ATPase regulatory subunit 9	PSMD9	FUNCTION: Acts as a chaperone during the assembly of the 26S proteasome, specifically of the base subcomplex of the PA700/19S regulatory complex (RC). During the base subcomplex assembly is part of an intermediate PSMD9:PSMC6:PSMC3 module, also known as modulator trimer complex; PSMD9 is released during the further base assembly process. {ECO:0000269|PubMed:19490896}.	sp|O00233|PSMD9_HUMAN	sp|O00233|PSMD9_HUMAN 26S proteasome non-ATPase regulatory subunit 9 OS=Homo sapiens OX=9606 GN=PSMD9 PE=1 SV=3	1	9	9	9	41.3	24.682	1047300000	1199500000	1206800000	1151200000	946450000	967250000	968300000	9.60667e+08	1.19833	0.0221446
O00244	Copper transport protein ATOX1	ATOX1	FUNCTION: Binds and deliver cytosolic copper to the copper ATPase proteins. May be important in cellular antioxidant defense.	sp|O00244|ATOX1_HUMAN	sp|O00244|ATOX1_HUMAN Copper transport protein ATOX1 OS=Homo sapiens OX=9606 GN=ATOX1 PE=1 SV=1	1	8	8	8	80.9	7.4016	2512900000	2688700000	2870000000	2.69053e+09	1609900000	1909600000	2127200000	1.88223e+09	1.42944	0.0113179
O00264	Membrane-associated progesterone receptor component 1	PGRMC1	FUNCTION: Component of a progesterone-binding protein complex (PubMed:28396637). Binds progesterone (PubMed:25675345). Has many reported cellular functions (heme homeostasis, interaction with CYPs). Required for the maintenance of uterine histoarchitecture and normal female reproductive lifespan (By similarity). Intracellular heme chaperone. Regulates heme synthesis via interactions with FECH and…	sp|O00264|PGRC1_HUMAN	sp|O00264|PGRC1_HUMAN Membrane-associated progesterone receptor component 1 OS=Homo sapiens OX=9606 GN=PGRMC1 PE=1 SV=3	1	7	7	6	21	21.671	1014100000	955540000	861550000	943730000	1312100000	1320000000	1119100000	1250400000	0.754742	0.0180399
O00268	Transcription initiation factor TFIID subunit 4	TAF4	FUNCTION: Part of the TFIID complex, a multimeric protein complex that plays a central role in mediating promoter responses to various activators and repressors. Potentiates transcriptional activation by the AF-2S of the retinoic acid, vitamin D3 and thyroid hormone.	sp|O00268|TAF4_HUMAN;sp|Q92750|TAF4B_HUMAN	sp|O00268|TAF4_HUMAN Transcription initiation factor TFIID subunit 4 OS=Homo sapiens OX=9606 GN=TAF4 PE=1 SV=2	2	5	5	5	5.6	110.11	92455000	104570000	101190000	99405000	77580000	89093000	84668000	8.37803e+07	1.1865	0.0338074
O00299	Chloride intracellular channel protein 1	CLIC1	FUNCTION: Can insert into membranes and form chloride ion channels. Channel activity depends on the pH. Membrane insertion seems to be redox-regulated and may occur only under oxydizing conditions. Involved in regulation of the cell cycle. {ECO:0000269|PubMed:10834939, ECO:0000269|PubMed:11195932, ECO:0000269|PubMed:11551966, ECO:0000269|PubMed:11940526, ECO:0000269|PubMed:11978800, ECO:0000269|P…	sp|O00299|CLIC1_HUMAN	sp|O00299|CLIC1_HUMAN Chloride intracellular channel protein 1 OS=Homo sapiens OX=9606 GN=CLIC1 PE=1 SV=4	1	13	13	13	58.9	26.922	5866200000	6570200000	5857800000	6.09807e+09	4860900000	5525200000	5057600000	5147900000	1.18457	0.0365696
O00303	Eukaryotic translation initiation factor 3 subunit F	EIF3F	FUNCTION: Component of the eukaryotic translation initiation factor 3 (eIF-3) complex, which is required for several steps in the initiation of protein synthesis (PubMed:17581632, PubMed:25849773, PubMed:27462815). The eIF-3 complex associates with the 40S ribosome and facilitates the recruitment of eIF-1, eIF-1A, eIF-2:GTP:methionyl-tRNAi and eIF-5 to form the 43S pre-initiation complex (43S PIC…	sp|O00303|EIF3F_HUMAN	sp|O00303|EIF3F_HUMAN Eukaryotic translation initiation factor 3 subunit F OS=Homo sapiens OX=9606 GN=EIF3F PE=1 SV=1	1	13	13	13	57.7	37.563	5848600000	6706900000	6749100000	6.43487e+09	7326600000	7379100000	7407600000	7371100000	0.872986	0.0335113
O00541	Pescadillo homolog	PES1	FUNCTION: Component of the PeBoW complex, which is required for maturation of 28S and 5.8S ribosomal RNAs and formation of the 60S ribosome. {ECO:0000255|HAMAP-Rule:MF_03028, ECO:0000269|PubMed:16738141, ECO:0000269|PubMed:17189298, ECO:0000269|PubMed:17353269}.	sp|O00541|PESC_HUMAN	sp|O00541|PESC_HUMAN Pescadillo homolog OS=Homo sapiens OX=9606 GN=PES1 PE=1 SV=1	1	18	18	18	39.3	68.002	2397500000	2233200000	2057100000	2.22927e+09	2460000000	2680300000	2548100000	2562800000	0.869856	0.0467005
O00560	Syntenin-1	SDCBP	FUNCTION: Multifunctional adapter protein involved in diverse array of functions including trafficking of transmembrane proteins, neuro and immunomodulation, exosome biogenesis, and tumorigenesis (PubMed:26291527). Positively regulates TGFB1-mediated SMAD2/3 activation and TGFB1-induced epithelial-to-mesenchymal transition (EMT) and cell migration in various cell types. May increase TGFB1 signali…	sp|O00560|SDCB1_HUMAN	sp|O00560|SDCB1_HUMAN Syntenin-1 OS=Homo sapiens OX=9606 GN=SDCBP PE=1 SV=1	1	11	11	11	72.1	32.444	1772800000	1863100000	1862800000	1832900000	1173900000	1553300000	1535100000	1.42077e+09	1.29008	0.0316324
O00571	ATP-dependent RNA helicase DDX3X	DDX3X	FUNCTION: Multifunctional ATP-dependent RNA helicase (PubMed:17357160, PubMed:21589879). The ATPase activity can be stimulated by various ribo-and deoxynucleic acids indicative for a relaxed substrate specificity (PubMed:29222110). In vitro can unwind partially double-stranded DNA with a preference for 5'-single-stranded DNA overhangs (PubMed:17357160, PubMed:21589879). Binds RNA G-quadruplex (rG…	sp|O00571|DDX3X_HUMAN;sp|O15523|DDX3Y_HUMAN	sp|O00571|DDX3X_HUMAN ATP-dependent RNA helicase DDX3X OS=Homo sapiens OX=9606 GN=DDX3X PE=1 SV=3;sp|O15523|DDX3Y_HUMAN ATP-dependent RNA helicase DDX3Y OS=Homo sapiens OX=9606 GN=DDX3Y PE=1 SV=2	2	31	30	28	63.4	73.243	10410000000	10534000000	10361000000	10435000000	11475000000	12558000000	11626000000	1.18863e+10	0.877899	0.0132958
O00629	Importin subunit alpha-3	KPNA4	FUNCTION: Functions in nuclear protein import as an adapter protein for nuclear receptor KPNB1. Binds specifically and directly to substrates containing either a simple or bipartite NLS motif. Docking of the importin/substrate complex to the nuclear pore complex (NPC) is mediated by KPNB1 through binding to nucleoporin FxFG repeats and the complex is subsequently translocated through the pore by …	sp|O00629|IMA3_HUMAN	sp|O00629|IMA3_HUMAN Importin subunit alpha-3 OS=Homo sapiens OX=9606 GN=KPNA4 PE=1 SV=1	1	11	8	8	36.7	57.886	1115500000	1126500000	1088600000	1110200000	1245200000	1304200000	1231800000	1260400000	0.880831	0.00382175
O00764	Pyridoxal kinase	PDXK	FUNCTION: Catalyzes the phosphorylation of the dietary vitamin B6 vitamers pyridoxal (PL), pyridoxine (PN) and pyridoxamine (PM) to form pyridoxal 5'-phosphate (PLP), pyridoxine 5'-phosphate (PNP) and pyridoxamine 5'-phosphate (PMP), respectively (PubMed:9099727, PubMed:10987144, PubMed:17766369, PubMed:19351586, PubMed:31187503) (Probable). PLP is the active form of vitamin B6, and acts as a cof…	sp|O00764|PDXK_HUMAN	sp|O00764|PDXK_HUMAN Pyridoxal kinase OS=Homo sapiens OX=9606 GN=PDXK PE=1 SV=1	1	9	9	9	44.2	35.102	1399600000	1374000000	1491400000	1.42167e+09	942210000	1218200000	1059900000	1.07344e+09	1.32441	0.0164306
O14530	Thioredoxin domain-containing protein 9	TXNDC9	FUNCTION: Significantly diminishes the chaperonin TCP1 complex ATPase activity, thus negatively impacts protein folding, including that of actin or tubulin. {ECO:0000269|PubMed:16415341}.	sp|O14530|TXND9_HUMAN	sp|O14530|TXND9_HUMAN Thioredoxin domain-containing protein 9 OS=Homo sapiens OX=9606 GN=TXNDC9 PE=1 SV=2	1	6	6	6	27.4	26.534	313510000	321530000	311290000	3.15443e+08	384060000	424730000	359110000	389300000	0.810283	0.0189066
O14561	Acyl carrier protein, mitochondrial	NDUFAB1	FUNCTION: Carrier of the growing fatty acid chain in fatty acid biosynthesis (By similarity). Accessory and non-catalytic subunit of the mitochondrial membrane respiratory chain NADH dehydrogenase (Complex I), which functions in the transfer of electrons from NADH to the respiratory chain (PubMed:27626371). {ECO:0000250|UniProtKB:P52505, ECO:0000269|PubMed:27626371}.	sp|O14561|ACPM_HUMAN	sp|O14561|ACPM_HUMAN Acyl carrier protein, mitochondrial OS=Homo sapiens OX=9606 GN=NDUFAB1 PE=1 SV=3	1	4	4	4	17.9	17.417	1489600000	1491700000	1478800000	1486700000	1669900000	1674300000	1629400000	1.65787e+09	0.896755	0.000322511
O14641	Segment polarity protein dishevelled homolog DVL-2	DVL2	FUNCTION: Plays a role in the signal transduction pathways mediated by multiple Wnt genes. Participates both in canonical and non-canonical Wnt signaling by binding to the cytoplasmic C-terminus of frizzled family members and transducing the Wnt signal to down-stream effectors. Promotes internalization and degradation of frizzled proteins upon Wnt signaling. {ECO:0000250|UniProtKB:Q60838, ECO:000…	sp|O14641|DVL2_HUMAN;sp|Q92997|DVL3_HUMAN;sp|P54792|DVLP1_HUMAN;sp|O14640|DVL1_HUMAN	sp|O14641|DVL2_HUMAN Segment polarity protein dishevelled homolog DVL-2 OS=Homo sapiens OX=9606 GN=DVL2 PE=1 SV=1;sp|Q92997|DVL3_HUMAN Segment polarity protein dishevelled homolog DVL-3 OS=Homo sapiens OX=9606 GN=DVL3 PE=1 SV=2	4	6	6	6	11.8	78.947	310360000	351410000	363190000	3.41653e+08	283460000	275010000	273970000	277480000	1.23127	0.016973
O14907	Tax1-binding protein 3	TAX1BP3	FUNCTION: May regulate a number of protein-protein interactions by competing for PDZ domain binding sites. Binds CTNNB1 and may thereby act as an inhibitor of the Wnt signaling pathway. Competes with LIN7A for KCNJ4 binding, and thereby promotes KCNJ4 internalization. May play a role in the Rho signaling pathway. May play a role in activation of CDC42 by the viral protein HPV16 E6. {ECO:0000269|P…	sp|O14907|TX1B3_HUMAN	sp|O14907|TX1B3_HUMAN Tax1-binding protein 3 OS=Homo sapiens OX=9606 GN=TAX1BP3 PE=1 SV=2	1	3	3	3	39.5	13.735	1021400000	1095600000	973460000	1.03015e+09	677090000	831750000	693650000	7.34163e+08	1.40317	0.00811037
O14966	Ras-related protein Rab-7L1	RAB29	FUNCTION: The small GTPases Rab are key regulators in vesicle trafficking (PubMed:24788816). Essential for maintaining the integrity of the endosome-trans-Golgi network structure (By similarity). Together with LRRK2, plays a role in the retrograde trafficking pathway for recycling proteins, such as mannose 6 phosphate receptor (M6PR), between lysosomes and the Golgi apparatus in a retromer-depend…	sp|O14966|RAB7L_HUMAN	sp|O14966|RAB7L_HUMAN Ras-related protein Rab-7L1 OS=Homo sapiens OX=9606 GN=RAB29 PE=1 SV=1	1	2	1	1	11.8	23.155	29249000	28825000		29037000		32069000	32286000	32177500	0.902401	0.00570142
O14976	Cyclin-G-associated kinase	GAK	FUNCTION: Associates with cyclin G and CDK5. Seems to act as an auxilin homolog that is involved in the uncoating of clathrin-coated vesicles by Hsc70 in non-neuronal cells. Expression oscillates slightly during the cell cycle, peaking at G1. {ECO:0000269|PubMed:10625686}.	sp|O14976|GAK_HUMAN	sp|O14976|GAK_HUMAN Cyclin-G-associated kinase OS=Homo sapiens OX=9606 GN=GAK PE=1 SV=2	1	11	11	11	11.3	143.19	368510000	366450000	348050000	3.61003e+08	255230000	279920000	285380000	273510000	1.31989	0.00151297
O14979	Heterogeneous nuclear ribonucleoprotein D-like	HNRNPDL	FUNCTION: Acts as a transcriptional regulator. Promotes transcription repression. Promotes transcription activation in differentiated myotubes (By similarity). Binds to double- and single-stranded DNA sequences. Binds to the transcription suppressor CATR sequence of the COX5B promoter (By similarity). Binds with high affinity to RNA molecules that contain AU-rich elements (AREs) found within the …	sp|O14979|HNRDL_HUMAN	sp|O14979|HNRDL_HUMAN Heterogeneous nuclear ribonucleoprotein D-like OS=Homo sapiens OX=9606 GN=HNRNPDL PE=1 SV=3	1	10	9	9	20.2	46.437	1709200000	1615700000	1791900000	1705600000	2811600000	2313500000	2045200000	2390100000	0.71361	0.0410163
O15031	Plexin-B2	PLXNB2	FUNCTION: Cell surface receptor for SEMA4C, SEMA4D and SEMA4G that plays an important role in cell-cell signaling (By similarity). Plays a role in glutamatergic synapse development and is required for SEMA4A-mediated excitatory synapse development (By similarity). Binding to class 4 semaphorins promotes downstream activation of RHOA and phosphorylation of ERBB2 at 'Tyr-1248' (By similarity). Requ…	sp|O15031|PLXB2_HUMAN	sp|O15031|PLXB2_HUMAN Plexin-B2 OS=Homo sapiens OX=9606 GN=PLXNB2 PE=1 SV=3	1	27	27	27	20.9	205.12	1117100000	1186400000	1222200000	1.17523e+09	906520000	820000000	999830000	9.08783e+08	1.29319	0.0115861
O15042	U2 snRNP-associated SURP motif-containing protein	U2SURP		sp|O15042|SR140_HUMAN	sp|O15042|SR140_HUMAN U2 snRNP-associated SURP motif-containing protein OS=Homo sapiens OX=9606 GN=U2SURP PE=1 SV=2	1	21	21	21	25.8	118.29	1767200000	1729900000	1665000000	1720700000	1855500000	1934000000	1794600000	1.86137e+09	0.924428	0.0486919
O15067	Phosphoribosylformylglycinamidine synthase	PFAS	FUNCTION: Phosphoribosylformylglycinamidine synthase involved in the purines biosynthetic pathway. Catalyzes the ATP-dependent conversion of formylglycinamide ribonucleotide (FGAR) and glutamine to yield formylglycinamidine ribonucleotide (FGAM) and glutamate (By similarity). {ECO:0000250}.	sp|O15067|PUR4_HUMAN	sp|O15067|PUR4_HUMAN Phosphoribosylformylglycinamidine synthase OS=Homo sapiens OX=9606 GN=PFAS PE=1 SV=4	1	34	34	34	40.7	144.73	3239200000	3520000000	3478500000	3.41257e+09	2512700000	2701900000	3037200000	2750600000	1.24066	0.0199623
O15143	Actin-related protein 2/3 complex subunit 1B	ARPC1B	FUNCTION: Component of the Arp2/3 complex, a multiprotein complex that mediates actin polymerization upon stimulation by nucleation-promoting factor (NPF) (PubMed:11741539, PubMed:9230079). The Arp2/3 complex mediates the formation of branched actin networks in the cytoplasm, providing the force for cell motility (PubMed:11741539, PubMed:9230079). In addition to its role in the cytoplasmic cytosk…	sp|O15143|ARC1B_HUMAN	sp|O15143|ARC1B_HUMAN Actin-related protein 2/3 complex subunit 1B OS=Homo sapiens OX=9606 GN=ARPC1B PE=1 SV=3	1	14	14	13	57.8	40.949	6111400000	6632000000	7016300000	6.58657e+09	4462700000	5066900000	5545000000	5.02487e+09	1.31079	0.0187183
O15160	DNA-directed RNA polymerases I and III subunit RPAC1	POLR1C	FUNCTION: DNA-dependent RNA polymerase catalyzes the transcription of DNA into RNA using the four ribonucleoside triphosphates as substrates. Common component of RNA polymerases I and III which synthesize ribosomal RNA precursors and small RNAs, such as 5S rRNA and tRNAs, respectively. RPAC1 is part of the Pol core element with the central large cleft and probably a clamp element that moves to op…	sp|O15160|RPAC1_HUMAN	sp|O15160|RPAC1_HUMAN DNA-directed RNA polymerases I and III subunit RPAC1 OS=Homo sapiens OX=9606 GN=POLR1C PE=1 SV=1	1	9	9	9	33.2	39.249	710250000	713490000	682320000	702020000	829630000	771860000	822480000	807990000	0.868847	0.0068897
O15162	Phospholipid scramblase 1	PLSCR1	FUNCTION: May mediate accelerated ATP-independent bidirectional transbilayer migration of phospholipids upon binding calcium ions that results in a loss of phospholipid asymmetry in the plasma membrane. May play a central role in the initiation of fibrin clot formation, in the activation of mast cells and in the recognition of apoptotic and injured cells by the reticuloendothelial system.; FUNCTI…	sp|O15162|PLS1_HUMAN	sp|O15162|PLS1_HUMAN Phospholipid scramblase 1 OS=Homo sapiens OX=9606 GN=PLSCR1 PE=1 SV=1	1	6	6	6	21.1	35.049	560970000	472230000	555900000	529700000	374040000	430800000	428420000	4.11087e+08	1.28854	0.0256868
O15173	Membrane-associated progesterone receptor component 2	PGRMC2	FUNCTION: Required for the maintenance of uterine histoarchitecture and normal female reproductive lifespan (By similarity). May serve as a universal non-classical progesterone receptor in the uterus (Probable). Intracellular heme chaperone required for delivery of labile, or signaling heme, to the nucleus. Plays a role in adipocyte function and systemic glucose homeostasis. In brown fat, which h…	sp|O15173|PGRC2_HUMAN	sp|O15173|PGRC2_HUMAN Membrane-associated progesterone receptor component 2 OS=Homo sapiens OX=9606 GN=PGRMC2 PE=1 SV=1	1	6	5	5	24.7	23.818	403530000	489860000	415890000	4.36427e+08	579910000	501690000	565090000	5.48897e+08	0.795098	0.0356283
O15230	Laminin subunit alpha-5	LAMA5	FUNCTION: Binding to cells via a high affinity receptor, laminin is thought to mediate the attachment, migration and organization of cells into tissues during embryonic development by interacting with other extracellular matrix components.	sp|O15230|LAMA5_HUMAN	sp|O15230|LAMA5_HUMAN Laminin subunit alpha-5 OS=Homo sapiens OX=9606 GN=LAMA5 PE=1 SV=8	1	15	15	14	5.6	399.73	430650000	419730000	423540000	424640000	366910000	370750000	360870000	3.66177e+08	1.15966	0.000169766
O15382	Branched-chain-amino-acid aminotransferase, mitochondrial	BCAT2	FUNCTION: Catalyzes the first reaction in the catabolism of the essential branched chain amino acids leucine, isoleucine, and valine. May also function as a transporter of branched chain alpha-keto acids.	sp|O15382|BCAT2_HUMAN	sp|O15382|BCAT2_HUMAN Branched-chain-amino-acid aminotransferase, mitochondrial OS=Homo sapiens OX=9606 GN=BCAT2 PE=1 SV=2	1	13	13	13	43.6	44.287	2102400000	2202500000	2074900000	2126600000	1885300000	1838600000	1765300000	1.82973e+09	1.16225	0.00471425
O15397	Importin-8	IPO8	FUNCTION: Seems to function in nuclear protein import, either by acting as autonomous nuclear transport receptor or as an adapter-like protein in association with the importin-beta subunit KPNB1. Acting autonomously, is thought to serve itself as receptor for nuclear localization signals (NLS) and to promote translocation of import substrates through the nuclear pore complex (NPC) by an energy re…	sp|O15397|IPO8_HUMAN	sp|O15397|IPO8_HUMAN Importin-8 OS=Homo sapiens OX=9606 GN=IPO8 PE=1 SV=2	1	16	15	15	21.6	119.94	1818300000	1856600000	1840200000	1.83837e+09	2443000000	3099200000	2621300000	2.72117e+09	0.67558	0.0108293
O15460	Prolyl 4-hydroxylase subunit alpha-2	P4HA2	FUNCTION: Catalyzes the post-translational formation of 4-hydroxyproline in -Xaa-Pro-Gly- sequences in collagens and other proteins.	sp|O15460|P4HA2_HUMAN	sp|O15460|P4HA2_HUMAN Prolyl 4-hydroxylase subunit alpha-2 OS=Homo sapiens OX=9606 GN=P4HA2 PE=1 SV=1	1	12	12	12	30.1	60.901	626490000	597280000	712790000	645520000	421900000	393750000	568860000	4.61503e+08	1.39873	0.0460894
O15533	Tapasin	TAPBP	FUNCTION: Involved in the association of MHC class I with transporter associated with antigen processing (TAP) and in the assembly of MHC class I with peptide (peptide loading). {ECO:0000269|PubMed:10636848, ECO:0000269|PubMed:12582157, ECO:0000269|PubMed:21263072}.	sp|O15533|TPSN_HUMAN	sp|O15533|TPSN_HUMAN Tapasin OS=Homo sapiens OX=9606 GN=TAPBP PE=1 SV=1	1	2	2	2	5.4	47.625	233040000	223530000	258630000	238400000	200740000	194260000	174740000	1.89913e+08	1.25531	0.0206742
O43143	Pre-mRNA-splicing factor ATP-dependent RNA helicase DHX15	DHX15	FUNCTION: Pre-mRNA processing factor involved in disassembly of spliceosomes after the release of mature mRNA. In cooperation with TFIP11 seem to be involved in the transition of the U2, U5 and U6 snRNP-containing IL complex to the snRNP-free IS complex leading to efficient debranching and turnover of excised introns. {ECO:0000269|PubMed:19103666}.	sp|O43143|DHX15_HUMAN	sp|O43143|DHX15_HUMAN Pre-mRNA-splicing factor ATP-dependent RNA helicase DHX15 OS=Homo sapiens OX=9606 GN=DHX15 PE=1 SV=2	1	32	32	31	51.3	90.932	5676200000	5882200000	5578500000	5712300000	6767800000	6377600000	6084700000	6.41003e+09	0.89115	0.0324983
O43172	U4/U6 small nuclear ribonucleoprotein Prp4	PRPF4	FUNCTION: Plays role in pre-mRNA splicing as component of the U4/U6-U5 tri-snRNP complex that is involved in spliceosome assembly, and as component of the precatalytic spliceosome (spliceosome B complex). {ECO:0000269|PubMed:25383878, ECO:0000269|PubMed:28781166}.	sp|O43172|PRP4_HUMAN	sp|O43172|PRP4_HUMAN U4/U6 small nuclear ribonucleoprotein Prp4 OS=Homo sapiens OX=9606 GN=PRPF4 PE=1 SV=2	1	20	20	20	54.2	58.449	1923700000	1944000000	1849400000	1905700000	2011700000	2142600000	2101000000	2085100000	0.913961	0.0203623
O43175	D-3-phosphoglycerate dehydrogenase	PHGDH	FUNCTION: Catalyzes the reversible oxidation of 3-phospho-D-glycerate to 3-phosphonooxypyruvate, the first step of the phosphorylated L-serine biosynthesis pathway. Also catalyzes the reversible oxidation of 2-hydroxyglutarate to 2-oxoglutarate and the reversible oxidation of (S)-malate to oxaloacetate. {ECO:0000269|PubMed:11751922, ECO:0000269|PubMed:25406093}.	sp|O43175|SERA_HUMAN	sp|O43175|SERA_HUMAN D-3-phosphoglycerate dehydrogenase OS=Homo sapiens OX=9606 GN=PHGDH PE=1 SV=4	1	14	14	14	36	56.65	1675300000	1777700000	1629800000	1.69427e+09	1195700000	1075200000	1184200000	1151700000	1.4711	0.000736787
O43278	Kunitz-type protease inhibitor 1	SPINT1	FUNCTION: Inhibitor of HGF activator. Also acts as an inhibitor of matriptase (ST14).	sp|O43278|SPIT1_HUMAN	sp|O43278|SPIT1_HUMAN Kunitz-type protease inhibitor 1 OS=Homo sapiens OX=9606 GN=SPINT1 PE=1 SV=2	1	8	8	8	18.3	58.397	323290000	330300000	316960000	3.23517e+08	331880000	353860000	352480000	3.46073e+08	0.934821	0.0493114
O43291	Kunitz-type protease inhibitor 2	SPINT2	FUNCTION: Inhibitor of HGF activator. Also inhibits plasmin, plasma and tissue kallikrein, and factor XIa.	sp|O43291|SPIT2_HUMAN	sp|O43291|SPIT2_HUMAN Kunitz-type protease inhibitor 2 OS=Homo sapiens OX=9606 GN=SPINT2 PE=1 SV=2	1	8	8	8	44.4	28.228	2879600000	2689200000	2239700000	2.60283e+09	3659400000	4028800000	3404000000	3697400000	0.703963	0.0140246
O43303	Centriolar coiled-coil protein of 110 kDa	CCP110	FUNCTION: Necessary for centrosome duplication at different stages of procentriole formation. Acts as a key negative regulator of ciliogenesis in collaboration with CEP97 by capping the mother centriole thereby preventing cilia formation (PubMed:17719545 PubMed:17681131, PubMed:23486064). Also involved in promoting ciliogenesis. May play a role in the assembly of the mother centriole subdistal ap…	sp|O43303|CP110_HUMAN	sp|O43303|CP110_HUMAN Centriolar coiled-coil protein of 110 kDa OS=Homo sapiens OX=9606 GN=CCP110 PE=1 SV=3	1	3	3	3	3.7	113.42	57885000	65976000	46957000	5.69393e+07	39846000	42486000	35702000	3.93447e+07	1.44719	0.0397157
O43592	Exportin-T	XPOT	FUNCTION: Mediates the nuclear export of aminoacylated tRNAs. In the nucleus binds to tRNA and to the GTPase Ran in its active GTP-bound form. Docking of this trimeric complex to the nuclear pore complex (NPC) is mediated through binding to nucleoporins. Upon transit of a nuclear export complex into the cytoplasm, disassembling of the complex and hydrolysis of Ran-GTP to Ran-GDP (induced by RANBP…	sp|O43592|XPOT_HUMAN	sp|O43592|XPOT_HUMAN Exportin-T OS=Homo sapiens OX=9606 GN=XPOT PE=1 SV=2	1	23	23	23	34.2	109.96	2415300000	2379600000	2230100000	2.34167e+09	1691400000	2068100000	1901000000	1.88683e+09	1.24106	0.0207955
O43598	2-deoxynucleoside 5-phosphate N-hydrolase 1	DNPH1	FUNCTION: Catalyzes the cleavage of the N-glycosidic bond of deoxyribonucleoside 5'-monophosphates to yield deoxyribose 5-phosphate and a purine or pyrimidine base. Deoxyribonucleoside 5'-monophosphates containing purine bases are preferred to those containing pyrimidine bases. {ECO:0000255|HAMAP-Rule:MF_03036, ECO:0000269|PubMed:24260472, ECO:0000269|PubMed:25108359}.	sp|O43598|DNPH1_HUMAN	sp|O43598|DNPH1_HUMAN 2-deoxynucleoside 5-phosphate N-hydrolase 1 OS=Homo sapiens OX=9606 GN=DNPH1 PE=1 SV=1	1	3	3	3	24.7	19.108	418030000	544590000	513130000	4.91917e+08	380670000	319130000	354250000	351350000	1.40008	0.0286782
O43663	Protein regulator of cytokinesis 1	PRC1	FUNCTION: Key regulator of cytokinesis that cross-links antiparrallel microtubules at an average distance of 35 nM. Essential for controlling the spatiotemporal formation of the midzone and successful cytokinesis. Required for KIF14 localization to the central spindle and midbody. Required to recruit PLK1 to the spindle. Stimulates PLK1 phosphorylation of RACGAP1 to allow recruitment of ECT2 to t…	sp|O43663|PRC1_HUMAN	sp|O43663|PRC1_HUMAN Protein regulator of cytokinesis 1 OS=Homo sapiens OX=9606 GN=PRC1 PE=1 SV=2	1	5	5	5	9.7	71.606	87462000	104660000	75709000	89277000	140380000	123540000	123110000	129010000	0.692016	0.0173218
O43760	Synaptogyrin-2	SYNGR2	FUNCTION: May play a role in regulated exocytosis. In neuronal cells, modulates the localization of synaptophysin/SYP into synaptic-like microvesicles and may therefore play a role in the formation and/or the maturation of this vesicles. May also play a role in GLUT4 storage and transport to the plasma membrane. {ECO:0000250|UniProtKB:O54980}.; FUNCTION: (Microbial infection) May play a role in t…	sp|O43760|SNG2_HUMAN	sp|O43760|SNG2_HUMAN Synaptogyrin-2 OS=Homo sapiens OX=9606 GN=SYNGR2 PE=1 SV=1	1	3	3	3	13.4	24.81	433580000	388030000	393070000	4.04893e+08	265730000	329570000	297400000	2.97567e+08	1.36068	0.0101303
O43809	Cleavage and polyadenylation specificity factor subunit 5	NUDT21	FUNCTION: Component of the cleavage factor Im (CFIm) complex that functions as an activator of the pre-mRNA 3'-end cleavage and polyadenylation processing required for the maturation of pre-mRNA into functional mRNAs (PubMed:9659921, PubMed:8626397, PubMed:14690600, PubMed:15937220, PubMed:17024186, PubMed:17098938, PubMed:29276085). CFIm contributes to the recruitment of multiprotein complexes o…	sp|O43809|CPSF5_HUMAN	sp|O43809|CPSF5_HUMAN Cleavage and polyadenylation specificity factor subunit 5 OS=Homo sapiens OX=9606 GN=NUDT21 PE=1 SV=1	1	12	12	12	65.6	26.227	2215000000	2281000000	2686500000	2.39417e+09	3458100000	3001300000	2832100000	3.09717e+09	0.773018	0.0418527
O43818	U3 small nucleolar RNA-interacting protein 2	RRP9	FUNCTION: Component of a nucleolar small nuclear ribonucleoprotein particle (snoRNP) thought to participate in the processing and modification of pre-ribosomal RNA (pre-rRNA). {ECO:0000269|PubMed:26867678}.	sp|O43818|U3IP2_HUMAN	sp|O43818|U3IP2_HUMAN U3 small nucleolar RNA-interacting protein 2 OS=Homo sapiens OX=9606 GN=RRP9 PE=1 SV=1	1	12	12	12	39.6	51.84	1292600000	1203700000	1188900000	1228400000	1466800000	1350300000	1551000000	1.45603e+09	0.843662	0.02682
O60238	BCL2/adenovirus E1B 19 kDa protein-interacting protein 3-like	BNIP3L	FUNCTION: Induces apoptosis. Interacts with viral and cellular anti-apoptosis proteins. Can overcome the suppressors BCL-2 and BCL-XL, although high levels of BCL-XL expression will inhibit apoptosis. Inhibits apoptosis induced by BNIP3. Involved in mitochondrial quality control via its interaction with SPATA18/MIEAP: in response to mitochondrial damage, participates in mitochondrial protein cata…	sp|O60238|BNI3L_HUMAN	sp|O60238|BNI3L_HUMAN BCL2/adenovirus E1B 19 kDa protein-interacting protein 3-like OS=Homo sapiens OX=9606 GN=BNIP3L PE=1 SV=1	1	1	1	1	6.8	23.93	171620000	150170000	130690000	1.50827e+08	93735000	122860000	110180000	108925000	1.38468	0.0447412
O60333	Kinesin-like protein KIF1B	KIF1B	FUNCTION: Motor for anterograde transport of mitochondria. Has a microtubule plus end-directed motility. Isoform 2 is required for induction of neuronal apoptosis. {ECO:0000269|PubMed:18334619}.; FUNCTION: Isoform 1 mediates the transport of synaptic vesicles in neuronal cells. {ECO:0000250|UniProtKB:O88658}.	sp|O60333|KIF1B_HUMAN;sp|Q12756|KIF1A_HUMAN	sp|O60333|KIF1B_HUMAN Kinesin-like protein KIF1B OS=Homo sapiens OX=9606 GN=KIF1B PE=1 SV=5	2	7	7	5	4.5	204.47	110060000	141450000	140570000	1.30693e+08	91060000	95650000	100100000	9.56033e+07	1.36704	0.0300321
O60353	Frizzled-6	FZD6	FUNCTION: Receptor for Wnt proteins. Most of frizzled receptors are coupled to the beta-catenin canonical signaling pathway, which leads to the activation of disheveled proteins, inhibition of GSK-3 kinase, nuclear accumulation of beta-catenin and activation of Wnt target genes. A second signaling pathway involving PKC and calcium fluxes has been seen for some family members, but it is not yet cl…	sp|O60353|FZD6_HUMAN	sp|O60353|FZD6_HUMAN Frizzled-6 OS=Homo sapiens OX=9606 GN=FZD6 PE=1 SV=2	1	6	6	6	9.2	79.291	158290000	138730000	137050000	144690000	185100000	179630000	188630000	1.84453e+08	0.784426	0.00552472
O60443	Gasdermin-E	GSDME	FUNCTION: Plays a role in the TP53-regulated cellular response to DNA damage probably by cooperating with TP53 (PubMed:16897187, PubMed:18223688). {ECO:0000269|PubMed:16897187, ECO:0000269|PubMed:18223688}.; FUNCTION: [Gasdermin-E, N-terminal]: Switches CASP3-mediated apoptosis induced by TNF or danger signals, such as chemotherapy drugs, to pyroptosis (PubMed:28459430, PubMed:27281216). Produced…	sp|O60443|GSDME_HUMAN	sp|O60443|GSDME_HUMAN Gasdermin-E OS=Homo sapiens OX=9606 GN=GSDME PE=1 SV=2	1	12	12	12	30.4	54.554	1114500000	1095000000	1282400000	1.16397e+09	767290000	823880000	968490000	853220000	1.3642	0.0211872
O60568	Multifunctional procollagen lysine hydroxylase and glycosyltransferase LH3	PLOD3	FUNCTION: Multifunctional enzyme that catalyzes a series of essential post-translational modifications on Lys residues in procollagen (PubMed:11956192, PubMed:12475640, PubMed:18298658, PubMed:30089812, PubMed:18834968). Plays a redundant role in catalyzing the formation of hydroxylysine residues in -Xaa-Lys-Gly- sequences in collagens (PubMed:9582318, PubMed:9724729, PubMed:11956192, PubMed:1247…	sp|O60568|PLOD3_HUMAN	sp|O60568|PLOD3_HUMAN Multifunctional procollagen lysine hydroxylase and glycosyltransferase LH3 OS=Homo sapiens OX=9606 GN=PLOD3 PE=1 SV=1	1	19	19	19	45.1	84.784	2021200000	2034500000	2127900000	2061200000	1744700000	1775500000	1758200000	1.75947e+09	1.17149	0.000966562
O60701	UDP-glucose 6-dehydrogenase	UGDH	FUNCTION: Catalyzes the formation of UDP-alpha-D-glucuronate, a constituent of complex glycosaminoglycans (PubMed:21961565, PubMed:21502315, PubMed:23106432, PubMed:22123821, PubMed:25478983, PubMed:27966912, PubMed:30420606, PubMed:30457329). Required for the biosynthesis of chondroitin sulfate and heparan sulfate. Required for embryonic development via its role in the biosynthesis of glycosamin…	sp|O60701|UGDH_HUMAN	sp|O60701|UGDH_HUMAN UDP-glucose 6-dehydrogenase OS=Homo sapiens OX=9606 GN=UGDH PE=1 SV=1	1	25	25	25	68.2	55.023	4288800000	4121100000	4112700000	4174200000	3388600000	3516400000	3199700000	3.36823e+09	1.23928	0.00174743
O60763	General vesicular transport factor p115	USO1	FUNCTION: General vesicular transport factor required for intercisternal transport in the Golgi stack; it is required for transcytotic fusion and/or subsequent binding of the vesicles to the target membrane. May well act as a vesicular anchor by interacting with the target membrane and holding the vesicular and target membranes in proximity. {ECO:0000250|UniProtKB:P41542}.	sp|O60763|USO1_HUMAN;REV__sp|Q5VZ89|DEN4C_HUMAN	sp|O60763|USO1_HUMAN General vesicular transport factor p115 OS=Homo sapiens OX=9606 GN=USO1 PE=1 SV=2	2	24	24	24	37.4	107.89	1822800000	1720500000	1779900000	1774400000	1489100000	1545000000	1494200000	1.50943e+09	1.17554	0.00156495
O75083	WD repeat-containing protein 1	WDR1	FUNCTION: Induces disassembly of actin filaments in conjunction with ADF/cofilin family proteins (PubMed:15629458). Enhances cofilin-mediated actin severing (By similarity). Involved in cytokinesis. Involved in chemotactic cell migration by restricting lamellipodial membrane protrusions (PubMed:18494608). Involved in myocardium sarcomere organization. Required for cardiomyocyte growth and mainten…	sp|O75083|WDR1_HUMAN	sp|O75083|WDR1_HUMAN WD repeat-containing protein 1 OS=Homo sapiens OX=9606 GN=WDR1 PE=1 SV=4	1	30	30	30	71.8	66.193	8648000000	8671900000	8718600000	8679500000	5949000000	7378000000	7609600000	6.97887e+09	1.24368	0.0307159
O75153	Clustered mitochondria protein homolog	CLUH	FUNCTION: mRNA-binding protein involved in proper cytoplasmic distribution of mitochondria. Specifically binds mRNAs of nuclear-encoded mitochondrial proteins in the cytoplasm and regulates transport or translation of these transcripts close to mitochondria, playing a role in mitochondrial biogenesis. {ECO:0000255|HAMAP-Rule:MF_03013, ECO:0000269|PubMed:25349259}.	sp|O75153|CLU_HUMAN;sp|Q9Y5I4|PCDC2_HUMAN	sp|O75153|CLU_HUMAN Clustered mitochondria protein homolog OS=Homo sapiens OX=9606 GN=CLUH PE=1 SV=2	2	29	29	29	33.2	146.67	1772200000	1766100000	1785400000	1.77457e+09	1965100000	2269400000	2004300000	2079600000	0.853321	0.0333435
O75306	NADH dehydrogenase [ubiquinone] iron-sulfur protein 2, mitochondrial	NDUFS2	FUNCTION: Core subunit of the mitochondrial membrane respiratory chain NADH dehydrogenase (Complex I) that is believed to belong to the minimal assembly required for catalysis. Complex I functions in the transfer of electrons from NADH to the respiratory chain. The immediate electron acceptor for the enzyme is believed to be ubiquinone (PubMed:12611891). {ECO:0000269|PubMed:12611891}.	sp|O75306|NDUS2_HUMAN	sp|O75306|NDUS2_HUMAN NADH dehydrogenase [ubiquinone] iron-sulfur protein 2, mitochondrial OS=Homo sapiens OX=9606 GN=NDUFS2 PE=1 SV=2	1	13	13	13	43.6	52.545	1238300000	1227000000	1196300000	1.22053e+09	1350300000	1357300000	1324900000	1.34417e+09	0.908022	0.00149187
O75312	Zinc finger protein ZPR1	ZPR1	FUNCTION: Acts as a signaling molecule that communicates proliferative growth signals from the cytoplasm to the nucleus. Plays a role for the localization and accumulation of the survival motor neuron protein SMN1 in sub-nuclear bodies, including gems and Cajal bodies. Induces neuron differentiation and stimulates axonal growth and formation of growth cone in spinal cord motor neurons. Plays a ro…	sp|O75312|ZPR1_HUMAN	sp|O75312|ZPR1_HUMAN Zinc finger protein ZPR1 OS=Homo sapiens OX=9606 GN=ZPR1 PE=1 SV=1	1	13	13	13	35.7	50.925	736650000	778620000	747860000	7.54377e+08	537630000	596150000	620910000	5.84897e+08	1.28976	0.00361149
O75369	Filamin-B	FLNB	FUNCTION: Connects cell membrane constituents to the actin cytoskeleton. May promote orthogonal branching of actin filaments and links actin filaments to membrane glycoproteins. Anchors various transmembrane proteins to the actin cytoskeleton. Interaction with FLNA may allow neuroblast migration from the ventricular zone into the cortical plate. Various interactions and localizations of isoforms …	sp|O75369|FLNB_HUMAN	sp|O75369|FLNB_HUMAN Filamin-B OS=Homo sapiens OX=9606 GN=FLNB PE=1 SV=2	1	127	117	115	67.6	278.16	45905000000	49950000000	49552000000	48469000000	39112000000	42110000000	39239000000	4.01537e+10	1.20709	0.00678067
O75477	Erlin-1	ERLIN1	FUNCTION: Component of the ERLIN1/ERLIN2 complex which mediates the endoplasmic reticulum-associated degradation (ERAD) of inositol 1,4,5-trisphosphate receptors (IP3Rs). Involved in regulation of cellular cholesterol homeostasis by regulation the SREBP signaling pathway. Binds cholesterol and may promote ER retention of the SCAP-SREBF complex (PubMed:24217618). {ECO:0000269|PubMed:19240031, ECO:…	sp|O75477|ERLN1_HUMAN	sp|O75477|ERLN1_HUMAN Erlin-1 OS=Homo sapiens OX=9606 GN=ERLIN1 PE=1 SV=2	1	13	13	11	44.3	39.171	2464100000	2531100000	2459800000	2485000000	2842600000	3182400000	2886900000	2.97063e+09	0.836522	0.0112436
O75533	Splicing factor 3B subunit 1	SF3B1	FUNCTION: Involved in pre-mRNA splicing as a component of the splicing factor SF3B complex (PubMed:27720643). SF3B complex is required for 'A' complex assembly formed by the stable binding of U2 snRNP to the branchpoint sequence (BPS) in pre-mRNA. Sequence independent binding of SF3A/SF3B complex upstream of the branch site is essential, it may anchor U2 snRNP to the pre-mRNA (PubMed:12234937). T…	sp|O75533|SF3B1_HUMAN	sp|O75533|SF3B1_HUMAN Splicing factor 3B subunit 1 OS=Homo sapiens OX=9606 GN=SF3B1 PE=1 SV=3	1	52	52	52	54.4	145.83	10317000000	11422000000	11026000000	1.09217e+10	11929000000	11721000000	11999000000	11883000000	0.9191	0.0450265
O75616	GTPase Era, mitochondrial	ERAL1	FUNCTION: Probable GTPase that plays a role in the mitochondrial ribosomal small subunit assembly. Specifically binds the 12S mitochondrial rRNA (12S mt-rRNA) to a 33 nucleotide section delineating the 3' terminal stem-loop region. May act as a chaperone that protects the 12S mt-rRNA on the 28S mitoribosomal subunit during ribosomal small subunit assembly. {ECO:0000269|PubMed:20430825, ECO:000026…	sp|O75616|ERAL1_HUMAN	sp|O75616|ERAL1_HUMAN GTPase Era, mitochondrial OS=Homo sapiens OX=9606 GN=ERAL1 PE=1 SV=2	1	7	7	7	21.5	48.349	120380000	156100000	142470000	139650000	190740000	230640000	202190000	2.07857e+08	0.671857	0.0124245
O75643	U5 small nuclear ribonucleoprotein 200 kDa helicase	SNRNP200	FUNCTION: Plays role in pre-mRNA splicing as core component of precatalytic, catalytic and postcatalytic spliceosomal complexes (PubMed:28502770, PubMed:28781166, PubMed:29361316, PubMed:30315277, PubMed:29360106, PubMed:29301961, PubMed:30728453, PubMed:30705154). Involved in spliceosome assembly, activation and disassembly. Mediates changes in the dynamic network of RNA-RNA interactions in the …	sp|O75643|U520_HUMAN	sp|O75643|U520_HUMAN U5 small nuclear ribonucleoprotein 200 kDa helicase OS=Homo sapiens OX=9606 GN=SNRNP200 PE=1 SV=2	1	103	103	103	62.4	244.5	16215000000	18312000000	17892000000	17473000000	21114000000	21431000000	19895000000	2.08133e+10	0.83951	0.0135869
O75691	Small subunit processome component 20 homolog	UTP20	FUNCTION: Involved in 18S pre-rRNA processing. Associates with U3 snoRNA. {ECO:0000269|PubMed:17498821}.	sp|O75691|UTP20_HUMAN	sp|O75691|UTP20_HUMAN Small subunit processome component 20 homolog OS=Homo sapiens OX=9606 GN=UTP20 PE=1 SV=3	1	47	47	47	23.3	318.38	1904700000	1838400000	1752600000	1831900000	2105300000	2090500000	2082600000	2092800000	0.875334	0.00423458
O75843	AP-1 complex subunit gamma-like 2	AP1G2	FUNCTION: May function in protein sorting in late endosomes or multivesucular bodies (MVBs). {ECO:0000269|PubMed:9733768}.; FUNCTION: (Microbial infection) Involved in MVB-assisted maturation of hepatitis B virus (HBV). {ECO:0000269|PubMed:16867982, ECO:0000269|PubMed:17553870}.	sp|O75843|AP1G2_HUMAN	sp|O75843|AP1G2_HUMAN AP-1 complex subunit gamma-like 2 OS=Homo sapiens OX=9606 GN=AP1G2 PE=1 SV=1	1	12	12	12	23.4	87.116	449080000	370770000	411530000	410460000	260220000	332060000	306200000	2.99493e+08	1.37051	0.0228552
O75874	Isocitrate dehydrogenase [NADP] cytoplasmic	IDH1		sp|O75874|IDHC_HUMAN	sp|O75874|IDHC_HUMAN Isocitrate dehydrogenase [NADP] cytoplasmic OS=Homo sapiens OX=9606 GN=IDH1 PE=1 SV=2	1	20	20	19	57.7	46.659	8383100000	8967600000	8732300000	8.69433e+09	6473900000	7582000000	7528000000	7.19463e+09	1.20845	0.0197448
O75884	Serine hydrolase RBBP9	RBBP9	FUNCTION: Serine hydrolase whose substrates have not been identified yet (PubMed:19329999, PubMed:20080647). May negatively regulate basal or autocrine TGF-beta signaling by suppressing SMAD2-SMAD3 phosphorylation (PubMed:20080647). May play a role in the transformation process due to its capacity to confer resistance to the growth-inhibitory effects of TGF-beta through interaction with RB1 and t…	sp|O75884|RBBP9_HUMAN	sp|O75884|RBBP9_HUMAN Serine hydrolase RBBP9 OS=Homo sapiens OX=9606 GN=RBBP9 PE=1 SV=2	1	5	5	5	47.3	21	366840000	429890000	456990000	4.17907e+08	258710000	353240000	305690000	305880000	1.36624	0.0426407
O75915	PRA1 family protein 3	ARL6IP5	FUNCTION: Regulates intracellular concentrations of taurine and glutamate. Negatively modulates SLC1A1/EAAC1 glutamate transport activity by decreasing its affinity for glutamate in a PKC activity-dependent manner. May be involved in membrane traffic. {ECO:0000250|UniProtKB:Q8R5J9, ECO:0000250|UniProtKB:Q9ES40}.	sp|O75915|PRAF3_HUMAN	sp|O75915|PRAF3_HUMAN PRA1 family protein 3 OS=Homo sapiens OX=9606 GN=ARL6IP5 PE=1 SV=1	1	4	4	4	24.5	21.614	747950000	811060000	793930000	7.84313e+08	609740000	587760000	724920000	6.40807e+08	1.22395	0.0367567
O94760	N(G),N(G)-dimethylarginine dimethylaminohydrolase 1	DDAH1	FUNCTION: Hydrolyzes N(G),N(G)-dimethyl-L-arginine (ADMA) and N(G)-monomethyl-L-arginine (MMA) which act as inhibitors of NOS. Has therefore a role in the regulation of nitric oxide generation.	sp|O94760|DDAH1_HUMAN	sp|O94760|DDAH1_HUMAN N(G),N(G)-dimethylarginine dimethylaminohydrolase 1 OS=Homo sapiens OX=9606 GN=DDAH1 PE=1 SV=3	1	13	13	12	60	31.121	1186100000	1161400000	1184900000	1.17747e+09	997320000	1027700000	964540000	996520000	1.18158	0.000816081
O94776	Metastasis-associated protein MTA2	MTA2	FUNCTION: May be involved in the regulation of gene expression as repressor and activator. The repression might be related to covalent modification of histone proteins.	sp|O94776|MTA2_HUMAN	sp|O94776|MTA2_HUMAN Metastasis-associated protein MTA2 OS=Homo sapiens OX=9606 GN=MTA2 PE=1 SV=1	1	21	21	18	40.1	75.022	1798900000	1675900000	1598400000	1.69107e+09	1939000000	2123500000	2088200000	2.05023e+09	0.824817	0.0115153
O94855	Protein transport protein Sec24D	SEC24D	FUNCTION: Component of the coat protein complex II (COPII) which promotes the formation of transport vesicles from the endoplasmic reticulum (ER). The coat has two main functions, the physical deformation of the endoplasmic reticulum membrane into vesicles and the selection of cargo molecules for their transport to the Golgi complex (PubMed:17499046, PubMed:20427317, PubMed:18843296). Plays a cen…	sp|O94855|SC24D_HUMAN	sp|O94855|SC24D_HUMAN Protein transport protein Sec24D OS=Homo sapiens OX=9606 GN=SEC24D PE=1 SV=2	1	4	4	4	6.2	113.01	240640000	191160000	171620000	201140000	133550000	147890000	129400000	1.36947e+08	1.46875	0.0393478
O94906	Pre-mRNA-processing factor 6	PRPF6	FUNCTION: Involved in pre-mRNA splicing as component of the U4/U6-U5 tri-snRNP complex, one of the building blocks of the spliceosome (PubMed:28781166, PubMed:21549338). Enhances dihydrotestosterone-induced transactivation activity of AR, as well as dexamethasone-induced transactivation activity of NR3C1, but does not affect estrogen-induced transactivation. {ECO:0000269|PubMed:12039962, ECO:0000…	sp|O94906|PRP6_HUMAN	sp|O94906|PRP6_HUMAN Pre-mRNA-processing factor 6 OS=Homo sapiens OX=9606 GN=PRPF6 PE=1 SV=1	1	29	29	29	39.1	106.92	3055300000	3503700000	3354100000	3.30437e+09	3890700000	4110200000	3906200000	3.96903e+09	0.832537	0.0113041
O94919	Endonuclease domain-containing 1 protein	ENDOD1	FUNCTION: May act as a DNase and a RNase. {ECO:0000305}.	sp|O94919|ENDD1_HUMAN	sp|O94919|ENDD1_HUMAN Endonuclease domain-containing 1 protein OS=Homo sapiens OX=9606 GN=ENDOD1 PE=1 SV=2	1	3	3	3	9.6	55.016	93174000	85113000	83945000	8.74107e+07	55320000	56513000	66739000	59524000	1.46849	0.00386559
O95166	Gamma-aminobutyric acid receptor-associated protein	GABARAP	FUNCTION: Ubiquitin-like modifier that plays a role in intracellular transport of GABA(A) receptors and its interaction with the cytoskeleton. Involved in apoptosis. Involved in autophagy. While LC3s are involved in elongation of the phagophore membrane, the GABARAP/GATE-16 subfamily is essential for a later stage in autophagosome maturation (PubMed:15977068). Through its interaction with the ret…	sp|O95166|GBRAP_HUMAN;sp|Q9H0R8|GBRL1_HUMAN	sp|O95166|GBRAP_HUMAN Gamma-aminobutyric acid receptor-associated protein OS=Homo sapiens OX=9606 GN=GABARAP PE=1 SV=1;sp|Q9H0R8|GBRL1_HUMAN Gamma-aminobutyric acid receptor-associated protein-like 1 OS=Homo sapiens OX=9606 GN=GABARAPL1 PE=1 SV=1	2	4	4	3	29.9	13.918	1038400000	963970000	866480000	9.56283e+08	1408300000	1284700000	1374100000	1355700000	0.70538	0.00297514
O95168	NADH dehydrogenase [ubiquinone] 1 beta subcomplex subunit 4	NDUFB4	FUNCTION: Accessory subunit of the mitochondrial membrane respiratory chain NADH dehydrogenase (Complex I), that is believed not to be involved in catalysis. Complex I functions in the transfer of electrons from NADH to the respiratory chain. The immediate electron acceptor for the enzyme is believed to be ubiquinone. {ECO:0000269|PubMed:27626371}.	sp|O95168|NDUB4_HUMAN	sp|O95168|NDUB4_HUMAN NADH dehydrogenase [ubiquinone] 1 beta subcomplex subunit 4 OS=Homo sapiens OX=9606 GN=NDUFB4 PE=1 SV=3	1	4	4	4	31	15.208	118110000	130600000	119170000	1.22627e+08	143610000	172430000	156260000	1.57433e+08	0.778912	0.0197199
O95169	NADH dehydrogenase [ubiquinone] 1 beta subcomplex subunit 8, mitochondrial	NDUFB8	FUNCTION: Accessory subunit of the mitochondrial membrane respiratory chain NADH dehydrogenase (Complex I), that is believed not to be involved in catalysis. Complex I functions in the transfer of electrons from NADH to the respiratory chain. The immediate electron acceptor for the enzyme is believed to be ubiquinone. {ECO:0000269|PubMed:27626371}.	sp|O95169|NDUB8_HUMAN	sp|O95169|NDUB8_HUMAN NADH dehydrogenase [ubiquinone] 1 beta subcomplex subunit 8, mitochondrial OS=Homo sapiens OX=9606 GN=NDUFB8 PE=1 SV=1	1	3	3	3	17.2	21.766	106500000	113200000	103380000	1.07693e+08	127930000	122410000	126330000	1.25557e+08	0.857727	0.00582157
O95249	Golgi SNAP receptor complex member 1	GOSR1	FUNCTION: Involved in transport from the ER to the Golgi apparatus as well as in intra-Golgi transport. It belongs to a super-family of proteins called t-SNAREs or soluble NSF (N-ethylmaleimide-sensitive factor) attachment protein receptor. May play a protective role against hydrogen peroxide induced cytotoxicity under glutathione depleted conditions in neuronal cells by regulating the intracellu…	sp|O95249|GOSR1_HUMAN	sp|O95249|GOSR1_HUMAN Golgi SNAP receptor complex member 1 OS=Homo sapiens OX=9606 GN=GOSR1 PE=1 SV=1	1	6	6	6	34	28.612	238400000	255650000	224850000	2.39633e+08	313200000	263130000	289510000	2.88613e+08	0.830292	0.0448588
O95251	Histone acetyltransferase KAT7	KAT7	FUNCTION: Catalytic subunit of histone acetyltransferase HBO1 complexes, which specifically mediate acetylation of histone H3 at 'Lys-14' (H3K14ac), thereby regulating various processes, such as gene transcription, protein ubiquitination, immune regulation, stem cell pluripotent and self-renewal maintenance and embryonic development (PubMed:16387653, PubMed:21753189, PubMed:24065767, PubMed:26620…	sp|O95251|KAT7_HUMAN	sp|O95251|KAT7_HUMAN Histone acetyltransferase KAT7 OS=Homo sapiens OX=9606 GN=KAT7 PE=1 SV=1	1	10	10	10	22.1	70.642	181120000	183330000	192090000	1.85513e+08	216550000	254420000	251750000	2.40907e+08	0.770063	0.0118981
O95274	Ly6/PLAUR domain-containing protein 3	LYPD3	FUNCTION: Supports cell migration. May be involved in urothelial cell-matrix interactions. May be involved in tumor progression. {ECO:0000269|PubMed:11179665, ECO:0000269|PubMed:11245483, ECO:0000269|PubMed:12592373, ECO:0000269|PubMed:15012588}.	sp|O95274|LYPD3_HUMAN	sp|O95274|LYPD3_HUMAN Ly6/PLAUR domain-containing protein 3 OS=Homo sapiens OX=9606 GN=LYPD3 PE=1 SV=2	1	2	2	2	8.4	35.97	96110000	101550000	111250000	102970000	52168000	82116000	77236000	7.05067e+07	1.46043	0.034247
O95336	6-phosphogluconolactonase	PGLS	FUNCTION: Hydrolysis of 6-phosphogluconolactone to 6-phosphogluconate.	sp|O95336|6PGL_HUMAN	sp|O95336|6PGL_HUMAN 6-phosphogluconolactonase OS=Homo sapiens OX=9606 GN=PGLS PE=1 SV=2	1	10	10	10	55.8	27.547	1091600000	1070900000	1071100000	1.07787e+09	823200000	916780000	887640000	8.75873e+08	1.23062	0.00208891
O95391	Pre-mRNA-splicing factor SLU7	SLU7	FUNCTION: Required for pre-mRNA splicing as component of the spliceosome (PubMed:10197984, PubMed:28502770, PubMed:30705154). Participates in the second catalytic step of pre-mRNA splicing, when the free hydroxyl group of exon I attacks the 3'-splice site to generate spliced mRNA and the excised lariat intron. Required for holding exon 1 properly in the spliceosome and for correct AG identificati…	sp|O95391|SLU7_HUMAN	sp|O95391|SLU7_HUMAN Pre-mRNA-splicing factor SLU7 OS=Homo sapiens OX=9606 GN=SLU7 PE=1 SV=2	1	6	6	6	13	68.386	170720000	159120000	226250000	1.85363e+08	262920000	241930000	246150000	2.50333e+08	0.740466	0.040096
O95415	Brain protein I3	BRI3	FUNCTION: Participates in tumor necrosis factor-alpha (TNF)-induced cell death (PubMed:14592447). May be a target of Wnt/beta-catenin signaling in the liver (PubMed:20538055). {ECO:0000269|PubMed:14592447, ECO:0000269|PubMed:20538055}.	sp|O95415|BRI3_HUMAN	sp|O95415|BRI3_HUMAN Brain protein I3 OS=Homo sapiens OX=9606 GN=BRI3 PE=1 SV=1	1	1	1	1	12.8	13.645	70948000	68941000	69969000	6.99527e+07	55614000	55214000	65693000	5.88403e+07	1.18886	0.0330251
O95433	Activator of 90 kDa heat shock protein ATPase homolog 1	AHSA1	FUNCTION: Acts as a co-chaperone of HSP90AA1 (PubMed:29127155). Activates the ATPase activity of HSP90AA1 leading to increase in its chaperone activity (PubMed:29127155). Competes with the inhibitory co-chaperone FNIP1 for binding to HSP90AA1, thereby providing a reciprocal regulatory mechanism for chaperoning of client proteins (PubMed:27353360). Competes with the inhibitory co-chaperone TSC1 fo…	sp|O95433|AHSA1_HUMAN	sp|O95433|AHSA1_HUMAN Activator of 90 kDa heat shock protein ATPase homolog 1 OS=Homo sapiens OX=9606 GN=AHSA1 PE=1 SV=1	1	18	18	18	67.8	38.274	5224200000	5153700000	5292800000	5.22357e+09	4865400000	4648000000	4435000000	4.64947e+09	1.12348	0.0117215
O95456	Proteasome assembly chaperone 1	PSMG1	FUNCTION: Chaperone protein which promotes assembly of the 20S proteasome as part of a heterodimer with PSMG2. The PSMG1-PSMG2 heterodimer binds to the PSMA5 and PSMA7 proteasome subunits, promotes assembly of the proteasome alpha subunits into the heteroheptameric alpha ring and prevents alpha ring dimerization. {ECO:0000269|PubMed:16251969, ECO:0000269|PubMed:17707236}.	sp|O95456|PSMG1_HUMAN	sp|O95456|PSMG1_HUMAN Proteasome assembly chaperone 1 OS=Homo sapiens OX=9606 GN=PSMG1 PE=1 SV=1	1	10	10	10	46.2	32.854	1374200000	1431000000	1406700000	1.40397e+09	996440000	1177300000	1251900000	1141880000	1.22952	0.0278589
O95602	DNA-directed RNA polymerase I subunit RPA1	POLR1A	FUNCTION: DNA-dependent RNA polymerase catalyzes the transcription of DNA into RNA using the four ribonucleoside triphosphates as substrates. Largest and catalytic core component of RNA polymerase I which synthesizes ribosomal RNA precursors. Forms the polymerase active center together with the second largest subunit. A single stranded DNA template strand of the promoter is positioned within the …	sp|O95602|RPA1_HUMAN	sp|O95602|RPA1_HUMAN DNA-directed RNA polymerase I subunit RPA1 OS=Homo sapiens OX=9606 GN=POLR1A PE=1 SV=2	1	30	30	30	24.3	194.81	750070000	729460000	801590000	7.60373e+08	963480000	1053700000	922140000	9.79773e+08	0.776071	0.0077909
O95630	STAM-binding protein	STAMBP	FUNCTION: Zinc metalloprotease that specifically cleaves 'Lys-63'-linked polyubiquitin chains. Does not cleave 'Lys-48'-linked polyubiquitin chains (By similarity). Plays a role in signal transduction for cell growth and MYC induction mediated by IL-2 and GM-CSF. Potentiates BMP (bone morphogenetic protein) signaling by antagonizing the inhibitory action of SMAD6 and SMAD7. Has a key role in regu…	sp|O95630|STABP_HUMAN	sp|O95630|STABP_HUMAN STAM-binding protein OS=Homo sapiens OX=9606 GN=STAMBP PE=1 SV=1	1	10	10	10	32.8	48.076	555930000	490180000	489800000	511970000	359810000	405360000	387500000	3.84223e+08	1.33248	0.00761152
O95747	Serine/threonine-protein kinase OSR1	OXSR1	FUNCTION: Phosphorylates RELL1, RELL2 and RELT (PubMed:16389068, PubMed:28688764). Phosphorylates PAK1 (PubMed:14707132). Phosphorylates PLSCR1 in the presence of RELT (PubMed:22052202). {ECO:0000269|PubMed:14707132, ECO:0000269|PubMed:16389068, ECO:0000269|PubMed:22052202, ECO:0000269|PubMed:28688764}.	sp|O95747|OXSR1_HUMAN	sp|O95747|OXSR1_HUMAN Serine/threonine-protein kinase OSR1 OS=Homo sapiens OX=9606 GN=OXSR1 PE=1 SV=1	1	15	15	12	37	58.022	1931000000	2142400000	1857900000	1977100000	1423700000	1692500000	1517700000	1.54463e+09	1.27998	0.0203853
O95772	STARD3 N-terminal-like protein	STARD3NL	FUNCTION: Tethering protein that creates contact site between the endoplasmic reticulum and late endosomes: localizes to late endosome membranes and contacts the endoplasmic reticulum via interaction with VAPA and VAPB (PubMed:24105263). {ECO:0000269|PubMed:24105263}.	sp|O95772|STR3N_HUMAN	sp|O95772|STR3N_HUMAN STARD3 N-terminal-like protein OS=Homo sapiens OX=9606 GN=STARD3NL PE=1 SV=1	1	1	1	1	4.7	26.654		22906000	21289000	22097500	34175000	36137000	29015000	33109000	0.667417	0.02948
O95834	Echinoderm microtubule-associated protein-like 2	EML2	FUNCTION: Tubulin binding protein that inhibits microtubule nucleation and growth, resulting in shorter microtubules. {ECO:0000269|PubMed:11694528}.	sp|O95834|EMAL2_HUMAN	sp|O95834|EMAL2_HUMAN Echinoderm microtubule-associated protein-like 2 OS=Homo sapiens OX=9606 GN=EML2 PE=1 SV=1	1	9	9	9	19.4	70.678	399660000	548060000	462170000	4.69963e+08	303580000	330550000	321450000	3.18527e+08	1.47543	0.0257652
O95861	3(2),5-bisphosphate nucleotidase 1	BPNT1	FUNCTION: Converts adenosine 3'-phosphate 5'-phosphosulfate (PAPS) to adenosine 5'-phosphosulfate (APS) and 3'(2')-phosphoadenosine 5'- phosphate (PAP) to AMP. Has 1000-fold lower activity towards inositol 1,4-bisphosphate (Ins(1,4)P2) and inositol 1,3,4-trisphosphate (Ins(1,3,4)P3), but does not hydrolyze Ins(1)P, Ins(3,4)P2, Ins(1,3,4,5)P4 or InsP6. {ECO:0000269|PubMed:10224133}.	sp|O95861|BPNT1_HUMAN	sp|O95861|BPNT1_HUMAN 3(2),5-bisphosphate nucleotidase 1 OS=Homo sapiens OX=9606 GN=BPNT1 PE=1 SV=1	1	14	14	14	57.1	33.392	1665900000	1684900000	1853400000	1.73473e+09	1346800000	1598800000	1431200000	1.45893e+09	1.18904	0.0440481
P00338	L-lactate dehydrogenase A chain	LDHA		sp|P00338|LDHA_HUMAN;sp|Q6ZMR3|LDH6A_HUMAN;sp|P07864|LDHC_HUMAN	sp|P00338|LDHA_HUMAN L-lactate dehydrogenase A chain OS=Homo sapiens OX=9606 GN=LDHA PE=1 SV=2	3	24	24	23	74.1	36.688	93206000000	86952000000	92996000000	9.10513e+10	69832000000	75570000000	71722000000	7.23747e+10	1.25806	0.0021555
P00387	NADH-cytochrome b5 reductase 3	CYB5R3	FUNCTION: Desaturation and elongation of fatty acids, cholesterol biosynthesis, drug metabolism, and, in erythrocyte, methemoglobin reduction.	sp|P00387|NB5R3_HUMAN	sp|P00387|NB5R3_HUMAN NADH-cytochrome b5 reductase 3 OS=Homo sapiens OX=9606 GN=CYB5R3 PE=1 SV=3	1	13	13	13	51.5	34.234	2461800000	2403300000	2311300000	2.39213e+09	2149400000	2041100000	2169200000	2119900000	1.12842	0.0100374
P00441	Superoxide dismutase [Cu-Zn]	SOD1	FUNCTION: Destroys radicals which are normally produced within the cells and which are toxic to biological systems.	sp|P00441|SODC_HUMAN	sp|P00441|SODC_HUMAN Superoxide dismutase [Cu-Zn] OS=Homo sapiens OX=9606 GN=SOD1 PE=1 SV=2	1	7	7	7	64.9	15.936	4313700000	3964400000	3781600000	4019900000	3212700000	2728400000	2679600000	2.87357e+09	1.39892	0.00768095
P00491	Purine nucleoside phosphorylase	PNP	FUNCTION: The purine nucleoside phosphorylases catalyze the phosphorolytic breakdown of the N-glycosidic bond in the beta-(deoxy)ribonucleoside molecules, with the formation of the corresponding free purine bases and pentose-1-phosphate. {ECO:0000269|PubMed:2104852}.	sp|P00491|PNPH_HUMAN	sp|P00491|PNPH_HUMAN Purine nucleoside phosphorylase OS=Homo sapiens OX=9606 GN=PNP PE=1 SV=2	1	16	16	16	74	32.118	4930600000	5265700000	5125600000	5107300000	4788400000	4765300000	4621900000	4725200000	1.08086	0.0256777
P00492	Hypoxanthine-guanine phosphoribosyltransferase	HPRT1	FUNCTION: Converts guanine to guanosine monophosphate, and hypoxanthine to inosine monophosphate. Transfers the 5-phosphoribosyl group from 5-phosphoribosylpyrophosphate onto the purine. Plays a central role in the generation of purine nucleotides through the purine salvage pathway.	sp|P00492|HPRT_HUMAN	sp|P00492|HPRT_HUMAN Hypoxanthine-guanine phosphoribosyltransferase OS=Homo sapiens OX=9606 GN=HPRT1 PE=1 SV=2	1	11	11	11	65.6	24.579	4701800000	4255200000	3956300000	4.30443e+09	3650200000	3730300000	3669200000	3.68323e+09	1.16866	0.0463893
P00533	Epidermal growth factor receptor	EGFR	FUNCTION: Receptor tyrosine kinase binding ligands of the EGF family and activating several signaling cascades to convert extracellular cues into appropriate cellular responses (PubMed:2790960, PubMed:10805725, PubMed:27153536). Known ligands include EGF, TGFA/TGF-alpha, AREG, epigen/EPGN, BTC/betacellulin, epiregulin/EREG and HBEGF/heparin-binding EGF (PubMed:2790960, PubMed:7679104, PubMed:8144…	sp|P00533|EGFR_HUMAN;sp|Q15303|ERBB4_HUMAN	sp|P00533|EGFR_HUMAN Epidermal growth factor receptor OS=Homo sapiens OX=9606 GN=EGFR PE=1 SV=2	2	44	44	43	52.6	134.28	9574800000	10917000000	10622000000	1.03713e+10	12333000000	13955000000	13308000000	1.31987e+10	0.785781	0.0105075
P00558	Phosphoglycerate kinase 1	PGK1	FUNCTION: Catalyzes one of the two ATP producing reactions in the glycolytic pathway via the reversible conversion of 1,3-diphosphoglycerate to 3-phosphoglycerate (PubMed:30323285, PubMed:7391028). In addition to its role as a glycolytic enzyme, it seems that PGK-1 acts as a polymerase alpha cofactor protein (primer recognition protein) (PubMed:2324090). May play a role in sperm motility (PubMed:…	sp|P00558|PGK1_HUMAN;sp|P07205|PGK2_HUMAN	sp|P00558|PGK1_HUMAN Phosphoglycerate kinase 1 OS=Homo sapiens OX=9606 GN=PGK1 PE=1 SV=3	2	33	33	33	77.5	44.614	95750000000	96542000000	97363000000	9.65517e+10	71185000000	71911000000	65998000000	69698000000	1.38529	0.000151341
P02786	Transferrin receptor protein 1	TFRC	FUNCTION: Cellular uptake of iron occurs via receptor-mediated endocytosis of ligand-occupied transferrin receptor into specialized endosomes. Endosomal acidification leads to iron release. The apotransferrin-receptor complex is then recycled to the cell surface with a return to neutral pH and the concomitant loss of affinity of apotransferrin for its receptor. Transferrin receptor is necessary f…	sp|P02786|TFR1_HUMAN	sp|P02786|TFR1_HUMAN Transferrin receptor protein 1 OS=Homo sapiens OX=9606 GN=TFRC PE=1 SV=2	1	26	26	26	44.5	84.87	7971200000	7021800000	6894200000	7.29573e+09	11015000000	10878000000	10045000000	10646000000	0.685303	0.0018168
P04075	Fructose-bisphosphate aldolase A	ALDOA	FUNCTION: Plays a key role in glycolysis and gluconeogenesis. In addition, may also function as scaffolding protein (By similarity). {ECO:0000250}.	sp|P04075|ALDOA_HUMAN	sp|P04075|ALDOA_HUMAN Fructose-bisphosphate aldolase A OS=Homo sapiens OX=9606 GN=ALDOA PE=1 SV=2	1	29	29	24	83	39.42	79162000000	83073000000	84912000000	8.23823e+10	60563000000	66669000000	70943000000	6.60583e+10	1.24711	0.00915199
P04083	Annexin A1	ANXA1	FUNCTION: Plays important roles in the innate immune response as effector of glucocorticoid-mediated responses and regulator of the inflammatory process. Has anti-inflammatory activity (PubMed:8425544). Plays a role in glucocorticoid-mediated down-regulation of the early phase of the inflammatory response (By similarity). Promotes resolution of inflammation and wound healing (PubMed:25664854). Fu…	sp|P04083|ANXA1_HUMAN	sp|P04083|ANXA1_HUMAN Annexin A1 OS=Homo sapiens OX=9606 GN=ANXA1 PE=1 SV=2	1	26	26	26	72.8	38.714	54463000000	57619000000	55313000000	5.57983e+10	48390000000	52607000000	47678000000	4.95583e+10	1.12591	0.025846
P04156	Major prion protein	PRNP	FUNCTION: Its primary physiological function is unclear. May play a role in neuronal development and synaptic plasticity. May be required for neuronal myelin sheath maintenance. May promote myelin homeostasis through acting as an agonist for ADGRG6 receptor. May play a role in iron uptake and iron homeostasis. Soluble oligomers are toxic to cultured neuroblastoma cells and induce apoptosis (in vi…	sp|P04156|PRIO_HUMAN	sp|P04156|PRIO_HUMAN Major prion protein OS=Homo sapiens OX=9606 GN=PRNP PE=1 SV=1	1	4	4	4	16.6	27.661	625130000	587300000	554860000	5.89097e+08	664560000	752410000	710390000	709120000	0.830743	0.0209497
P04181	Ornithine aminotransferase, mitochondrial	OAT		sp|P04181|OAT_HUMAN	sp|P04181|OAT_HUMAN Ornithine aminotransferase, mitochondrial OS=Homo sapiens OX=9606 GN=OAT PE=1 SV=1	1	22	22	22	66.5	48.534	10819000000	9656100000	9097900000	9.85767e+09	8461400000	8045800000	8330900000	8.27937e+09	1.19063	0.038937
P04406	Glyceraldehyde-3-phosphate dehydrogenase	GAPDH	FUNCTION: Has both glyceraldehyde-3-phosphate dehydrogenase and nitrosylase activities, thereby playing a role in glycolysis and nuclear functions, respectively. Participates in nuclear events including transcription, RNA transport, DNA replication and apoptosis. Nuclear functions are probably due to the nitrosylase activity that mediates cysteine S-nitrosylation of nuclear target proteins such a…	sp|P04406|G3P_HUMAN;sp|O14556|G3PT_HUMAN	sp|P04406|G3P_HUMAN Glyceraldehyde-3-phosphate dehydrogenase OS=Homo sapiens OX=9606 GN=GAPDH PE=1 SV=3	2	20	20	20	78.2	36.053	213320000000	225660000000	228600000000	2.22527e+11	187130000000	198510000000	201810000000	1.95817e+11	1.1364	0.0144106
P04637	Cellular tumor antigen p53	TP53	FUNCTION: Acts as a tumor suppressor in many tumor types; induces growth arrest or apoptosis depending on the physiological circumstances and cell type. Involved in cell cycle regulation as a trans-activator that acts to negatively regulate cell division by controlling a set of genes required for this process. One of the activated genes is an inhibitor of cyclin-dependent kinases. Apoptosis induc…	sp|P04637|P53_HUMAN	sp|P04637|P53_HUMAN Cellular tumor antigen p53 OS=Homo sapiens OX=9606 GN=TP53 PE=1 SV=4	1	10	10	10	32.1	43.653	1417100000	1752700000	1591800000	1587200000	977190000	1175600000	1096400000	1.08306e+09	1.46547	0.0110688
P04792	Heat shock protein beta-1	HSPB1	FUNCTION: Small heat shock protein which functions as a molecular chaperone probably maintaining denatured proteins in a folding-competent state (PubMed:10383393, PubMed:20178975). Plays a role in stress resistance and actin organization (PubMed:19166925). Through its molecular chaperone activity may regulate numerous biological processes including the phosphorylation and the axonal transport of …	sp|P04792|HSPB1_HUMAN	sp|P04792|HSPB1_HUMAN Heat shock protein beta-1 OS=Homo sapiens OX=9606 GN=HSPB1 PE=1 SV=2	1	18	18	18	86.8	22.782	38700000000	39137000000	35788000000	37875000000	27330000000	30528000000	25205000000	2.76877e+10	1.36794	0.00551768
P04843	Dolichyl-diphosphooligosaccharide--protein glycosyltransferase subunit 1	RPN1	FUNCTION: Subunit of the oligosaccharyl transferase (OST) complex that catalyzes the initial transfer of a defined glycan (Glc(3)Man(9)GlcNAc(2) in eukaryotes) from the lipid carrier dolichol-pyrophosphate to an asparagine residue within an Asn-X-Ser/Thr consensus motif in nascent polypeptide chains, the first step in protein N-glycosylation. N-glycosylation occurs cotranslationally and the compl…	sp|P04843|RPN1_HUMAN	sp|P04843|RPN1_HUMAN Dolichyl-diphosphooligosaccharide--protein glycosyltransferase subunit 1 OS=Homo sapiens OX=9606 GN=RPN1 PE=1 SV=1	1	29	29	29	61.1	68.569	15736000000	16075000000	15806000000	1.58723e+10	14667000000	14548000000	13884000000	1.43663e+10	1.10483	0.00470747
P05023	Sodium/potassium-transporting ATPase subunit alpha-1	ATP1A1	FUNCTION: This is the catalytic component of the active enzyme, which catalyzes the hydrolysis of ATP coupled with the exchange of sodium and potassium ions across the plasma membrane. This action creates the electrochemical gradient of sodium and potassium ions, providing the energy for active transport of various nutrients. {ECO:0000269|PubMed:29499166, ECO:0000269|PubMed:30388404}.	sp|P05023|AT1A1_HUMAN;sp|P13637|AT1A3_HUMAN;sp|P50993|AT1A2_HUMAN;sp|Q13733|AT1A4_HUMAN;sp|P20648|ATP4A_HUMAN	sp|P05023|AT1A1_HUMAN Sodium/potassium-transporting ATPase subunit alpha-1 OS=Homo sapiens OX=9606 GN=ATP1A1 PE=1 SV=1	5	39	39	35	44.7	112.89	9684400000	9913800000	10108000000	9.90207e+09	11399000000	11440000000	10713000000	11184000000	0.885378	0.00849186
P05067	Amyloid-beta precursor protein	APP	FUNCTION: Functions as a cell surface receptor and performs physiological functions on the surface of neurons relevant to neurite growth, neuronal adhesion and axonogenesis. Interaction between APP molecules on neighboring cells promotes synaptogenesis (PubMed:25122912). Involved in cell mobility and transcription regulation through protein-protein interactions. Can promote transcription activati…	sp|P05067|A4_HUMAN	sp|P05067|A4_HUMAN Amyloid-beta precursor protein OS=Homo sapiens OX=9606 GN=APP PE=1 SV=3	1	10	9	9	16.1	86.942	272880000	269340000	258550000	2.66923e+08	197620000	209420000	184400000	1.97147e+08	1.35393	0.00115438
P05362	Intercellular adhesion molecule 1	ICAM1	FUNCTION: ICAM proteins are ligands for the leukocyte adhesion protein LFA-1 (integrin alpha-L/beta-2). During leukocyte trans-endothelial migration, ICAM1 engagement promotes the assembly of endothelial apical cups through ARHGEF26/SGEF and RHOG activation. {ECO:0000269|PubMed:11173916, ECO:0000269|PubMed:17875742}.; FUNCTION: (Microbial infection) Acts as a receptor for major receptor group rhi…	sp|P05362|ICAM1_HUMAN	sp|P05362|ICAM1_HUMAN Intercellular adhesion molecule 1 OS=Homo sapiens OX=9606 GN=ICAM1 PE=1 SV=2	1	17	17	17	38.9	57.825	2546000000	2432500000	2655600000	2544700000	1707400000	1777100000	1821300000	1768600000	1.43882	0.000430086
P05388	60S acidic ribosomal protein P0	RPLP0	FUNCTION: Ribosomal protein P0 is the functional equivalent of E.coli protein L10.	sp|P05388|RLA0_HUMAN;sp|Q8NHW5|RLA0L_HUMAN	sp|P05388|RLA0_HUMAN 60S acidic ribosomal protein P0 OS=Homo sapiens OX=9606 GN=RPLP0 PE=1 SV=1;sp|Q8NHW5|RLA0L_HUMAN 60S acidic ribosomal protein P0-like OS=Homo sapiens OX=9606 GN=RPLP0P6 PE=5 SV=1	2	13	13	13	46.1	34.273	22749000000	22054000000	21187000000	2.19967e+10	20968000000	20275000000	19499000000	2.02473e+10	1.0864	0.047713
P05783	Keratin, type I cytoskeletal 18	KRT18	FUNCTION: Involved in the uptake of thrombin-antithrombin complexes by hepatic cells (By similarity). When phosphorylated, plays a role in filament reorganization. Involved in the delivery of mutated CFTR to the plasma membrane. Together with KRT8, is involved in interleukin-6 (IL-6)-mediated barrier protection. {ECO:0000250, ECO:0000269|PubMed:15529338, ECO:0000269|PubMed:16424149, ECO:0000269|P…	sp|P05783|K1C18_HUMAN;CON__H-INV:HIT000015463;CON__Q92764;sp|Q92764|KRT35_HUMAN	sp|P05783|K1C18_HUMAN Keratin, type I cytoskeletal 18 OS=Homo sapiens OX=9606 GN=KRT18 PE=1 SV=2	4	39	39	26	79.1	48.057	105670000000	97507000000	98780000000	1.00652e+11	134040000000	134660000000	111930000000	1.26877e+11	0.793308	0.0293198
P06493	Cyclin-dependent kinase 1	CDK1	FUNCTION: Plays a key role in the control of the eukaryotic cell cycle by modulating the centrosome cycle as well as mitotic onset; promotes G2-M transition, and regulates G1 progress and G1-S transition via association with multiple interphase cyclins. Required in higher cells for entry into S-phase and mitosis. Phosphorylates PARVA/actopaxin, APC, AMPH, APC, BARD1, Bcl-xL/BCL2L1, BRCA2, CALD1, …	sp|P06493|CDK1_HUMAN	sp|P06493|CDK1_HUMAN Cyclin-dependent kinase 1 OS=Homo sapiens OX=9606 GN=CDK1 PE=1 SV=3	1	14	14	12	58.9	34.095	3069300000	3283600000	3172700000	3175200000	3389300000	3780300000	3609900000	3.59317e+09	0.883677	0.0316657
P06737	Glycogen phosphorylase, liver form	PYGL	FUNCTION: Phosphorylase is an important allosteric enzyme in carbohydrate metabolism. Enzymes from different sources differ in their regulatory mechanisms and in their natural substrates. However, all known phosphorylases share catalytic and structural properties.	sp|P06737|PYGL_HUMAN	sp|P06737|PYGL_HUMAN Glycogen phosphorylase, liver form OS=Homo sapiens OX=9606 GN=PYGL PE=1 SV=4	1	41	41	33	56	97.147	8973400000	8716700000	9090500000	8.92687e+09	6914300000	7801500000	7692400000	7469400000	1.19512	0.00832413
P06744	Glucose-6-phosphate isomerase	GPI	FUNCTION: In the cytoplasm, catalyzes the conversion of glucose-6-phosphate to fructose-6-phosphate, the second step in glycolysis, and the reverse reaction during gluconeogenesis (PubMed:28803808). Besides it's role as a glycolytic enzyme, also acts as a secreted cytokine: acts as an angiogenic factor (AMF) that stimulates endothelial cell motility (PubMed:11437381). Acts as a neurotrophic facto…	sp|P06744|G6PI_HUMAN;sp|Q8N196|SIX5_HUMAN	sp|P06744|G6PI_HUMAN Glucose-6-phosphate isomerase OS=Homo sapiens OX=9606 GN=GPI PE=1 SV=4	2	25	25	17	55.2	63.146	41940000000	39367000000	39474000000	4.02603e+10	32491000000	28728000000	31846000000	3.10217e+10	1.29781	0.00298617
P06753	Tropomyosin alpha-3 chain	TPM3	FUNCTION: Binds to actin filaments in muscle and non-muscle cells. Plays a central role, in association with the troponin complex, in the calcium dependent regulation of vertebrate striated muscle contraction. Smooth muscle contraction is regulated by interaction with caldesmon. In non-muscle cells is implicated in stabilizing cytoskeleton actin filaments. {ECO:0000250|UniProtKB:P09493}.	sp|P06753|TPM3_HUMAN	sp|P06753|TPM3_HUMAN Tropomyosin alpha-3 chain OS=Homo sapiens OX=9606 GN=TPM3 PE=1 SV=2	1	21	10	9	40.7	32.95	9210200000	9696400000	10681000000	9.86253e+09	7432100000	8791500000	7732400000	7.98533e+09	1.23508	0.0348118
P06756	Integrin alpha-V	ITGAV	FUNCTION: The alpha-V (ITGAV) integrins are receptors for vitronectin, cytotactin, fibronectin, fibrinogen, laminin, matrix metalloproteinase-2, osteopontin, osteomodulin, prothrombin, thrombospondin and vWF. They recognize the sequence R-G-D in a wide array of ligands. ITGAV:ITGB3 binds to fractalkine (CX3CL1) and may act as its coreceptor in CX3CR1-dependent fractalkine signaling (PubMed:231254…	sp|P06756|ITAV_HUMAN	sp|P06756|ITAV_HUMAN Integrin alpha-V OS=Homo sapiens OX=9606 GN=ITGAV PE=1 SV=2	1	12	12	12	15.1	116.04	530650000	518630000	564160000	5.37813e+08	455290000	506640000	438030000	4.66653e+08	1.15249	0.044974
P06865	Beta-hexosaminidase subunit alpha	HEXA	FUNCTION: Responsible for the degradation of GM2 gangliosides, and a variety of other molecules containing terminal N-acetyl hexosamines, in the brain and other tissues. The form B is active against certain oligosaccharides. The form S has no measurable activity.	sp|P06865|HEXA_HUMAN	sp|P06865|HEXA_HUMAN Beta-hexosaminidase subunit alpha OS=Homo sapiens OX=9606 GN=HEXA PE=1 SV=2	1	5	5	5	15.5	60.702	236190000	219300000	234030000	229840000	183230000	198340000	198280000	1.93283e+08	1.18914	0.00748394
P07108	Acyl-CoA-binding protein	DBI	FUNCTION: Binds medium- and long-chain acyl-CoA esters with very high affinity and may function as an intracellular carrier of acyl-CoA esters. It is also able to displace diazepam from the benzodiazepine (BZD) recognition site located on the GABA type A receptor. It is therefore possible that this protein also acts as a neuropeptide to modulate the action of the GABA receptor.	sp|P07108|ACBP_HUMAN	sp|P07108|ACBP_HUMAN Acyl-CoA-binding protein OS=Homo sapiens OX=9606 GN=DBI PE=1 SV=2	1	6	6	6	77	10.044	3341300000	3134900000	3337400000	3271200000	2312800000	2260100000	1999800000	2190900000	1.49309	0.000799255
P07203	Glutathione peroxidase 1	GPX1	FUNCTION: Protects the hemoglobin in erythrocytes from oxidative breakdown. In platelets, plays a crucial role of glutathione peroxidase in the arachidonic acid metabolism (PubMed:11115402). {ECO:0000269|PubMed:11115402}.	sp|P07203|GPX1_HUMAN	sp|P07203|GPX1_HUMAN Glutathione peroxidase 1 OS=Homo sapiens OX=9606 GN=GPX1 PE=1 SV=4	1	13	13	13	76.4	22.088	3934400000	3605600000	3679600000	3.73987e+09	2659800000	2935300000	2853000000	2.81603e+09	1.32806	0.00199931
P07237	Protein disulfide-isomerase	P4HB	FUNCTION: This multifunctional protein catalyzes the formation, breakage and rearrangement of disulfide bonds. At the cell surface, seems to act as a reductase that cleaves disulfide bonds of proteins attached to the cell. May therefore cause structural modifications of exofacial proteins. Inside the cell, seems to form/rearrange disulfide bonds of nascent proteins. At high concentrations, functi…	sp|P07237|PDIA1_HUMAN	sp|P07237|PDIA1_HUMAN Protein disulfide-isomerase OS=Homo sapiens OX=9606 GN=P4HB PE=1 SV=3	1	30	30	30	61.6	57.116	24641000000	23147000000	24090000000	2.39593e+10	22717000000	22775000000	22345000000	2.26123e+10	1.05957	0.0419474
P07384	Calpain-1 catalytic subunit	CAPN1	FUNCTION: Calcium-regulated non-lysosomal thiol-protease which catalyzes limited proteolysis of substrates involved in cytoskeletal remodeling and signal transduction. {ECO:0000269|PubMed:21531719, ECO:0000269|PubMed:2400579}.	sp|P07384|CAN1_HUMAN	sp|P07384|CAN1_HUMAN Calpain-1 catalytic subunit OS=Homo sapiens OX=9606 GN=CAPN1 PE=1 SV=1	1	34	34	34	60.6	81.889	8027700000	8234400000	8280600000	8180900000	6268400000	6699500000	6220100000	6396000000	1.27907	0.000476802
P07814	Bifunctional glutamate/proline--tRNA ligase	EPRS1	FUNCTION: Multifunctional protein which is primarily part of the aminoacyl-tRNA synthetase multienzyme complex, also know as multisynthetase complex, that catalyzes the attachment of the cognate amino acid to the corresponding tRNA in a two-step reaction: the amino acid is first activated by ATP to form a covalent intermediate with AMP and is then transferred to the acceptor end of the cognate tR…	sp|P07814|SYEP_HUMAN	sp|P07814|SYEP_HUMAN Bifunctional glutamate/proline--tRNA ligase OS=Homo sapiens OX=9606 GN=EPRS1 PE=1 SV=5	1	71	71	70	60.3	170.59	26761000000	27967000000	27970000000	27566000000	23165000000	24029000000	24771000000	2.39883e+10	1.14914	0.00432891
P07942	Laminin subunit beta-1	LAMB1	FUNCTION: Binding to cells via a high affinity receptor, laminin is thought to mediate the attachment, migration and organization of cells into tissues during embryonic development by interacting with other extracellular matrix components. Involved in the organization of the laminar architecture of cerebral cortex. It is probably required for the integrity of the basement membrane/glia limitans t…	sp|P07942|LAMB1_HUMAN	sp|P07942|LAMB1_HUMAN Laminin subunit beta-1 OS=Homo sapiens OX=9606 GN=LAMB1 PE=1 SV=2	1	13	13	13	9	198.04	193180000	251350000	205010000	2.16513e+08	266380000	331650000	283030000	2.93687e+08	0.737226	0.0432401
P08236	Beta-glucuronidase	GUSB	FUNCTION: Plays an important role in the degradation of dermatan and keratan sulfates.	sp|P08236|BGLR_HUMAN	sp|P08236|BGLR_HUMAN Beta-glucuronidase OS=Homo sapiens OX=9606 GN=GUSB PE=1 SV=2	1	4	4	4	9.7	74.731	106780000	121950000	136540000	1.21757e+08	84396000	72870000	90849000	82705000	1.47218	0.017889
P08237	ATP-dependent 6-phosphofructokinase, muscle type	PFKM	FUNCTION: Catalyzes the phosphorylation of D-fructose 6-phosphate to fructose 1,6-bisphosphate by ATP, the first committing step of glycolysis.	sp|P08237|PFKAM_HUMAN	sp|P08237|PFKAM_HUMAN ATP-dependent 6-phosphofructokinase, muscle type OS=Homo sapiens OX=9606 GN=PFKM PE=1 SV=2	1	19	17	17	34.1	85.182	1141500000	1072100000	948960000	1.05419e+09	709340000	837960000	742660000	763320000	1.38105	0.0130197
P08758	Annexin A5	ANXA5	FUNCTION: This protein is an anticoagulant protein that acts as an indirect inhibitor of the thromboplastin-specific complex, which is involved in the blood coagulation cascade.	sp|P08758|ANXA5_HUMAN	sp|P08758|ANXA5_HUMAN Annexin A5 OS=Homo sapiens OX=9606 GN=ANXA5 PE=1 SV=2	1	24	24	24	74.7	35.936	11372000000	12542000000	11673000000	1.18623e+10	9648800000	10163000000	9840300000	9.88403e+09	1.20015	0.00658149
P09525	Annexin A4	ANXA4	FUNCTION: Calcium/phospholipid-binding protein which promotes membrane fusion and is involved in exocytosis. {ECO:0000250}.	sp|P09525|ANXA4_HUMAN	sp|P09525|ANXA4_HUMAN Annexin A4 OS=Homo sapiens OX=9606 GN=ANXA4 PE=1 SV=4	1	14	14	14	49.2	35.882	2757500000	2974100000	2879300000	2870300000	2212900000	2149700000	2230100000	2.19757e+09	1.30613	0.000562397
P09758	Tumor-associated calcium signal transducer 2	TACSTD2	FUNCTION: May function as a growth factor receptor.	sp|P09758|TACD2_HUMAN	sp|P09758|TACD2_HUMAN Tumor-associated calcium signal transducer 2 OS=Homo sapiens OX=9606 GN=TACSTD2 PE=1 SV=3	1	13	13	13	42.7	35.709	5932200000	5479500000	5029700000	5.48047e+09	4307800000	4229100000	4009100000	4182000000	1.31049	0.00921096
P09874	Poly [ADP-ribose] polymerase 1	PARP1	FUNCTION: Poly-ADP-ribosyltransferase that mediates poly-ADP-ribosylation of proteins and plays a key role in DNA repair (PubMed:17177976, PubMed:18172500, PubMed:19344625, PubMed:19661379, PubMed:23230272, PubMed:25043379, PubMed:26344098). Mainly mediates glutamate and aspartate ADP-ribosylation of target proteins: the ADP-D-ribosyl group of NAD(+) is transferred to the acceptor carboxyl group …	sp|P09874|PARP1_HUMAN	sp|P09874|PARP1_HUMAN Poly [ADP-ribose] polymerase 1 OS=Homo sapiens OX=9606 GN=PARP1 PE=1 SV=4	1	52	52	52	59	113.08	11054000000	11263000000	11612000000	1.13097e+10	9820700000	10227000000	9825300000	9.95767e+09	1.13577	0.00306117
P09960	Leukotriene A-4 hydrolase	LTA4H	FUNCTION: Epoxide hydrolase that catalyzes the final step in the biosynthesis of the proinflammatory mediator leukotriene B4. Has also aminopeptidase activity. {ECO:0000269|PubMed:11917124, ECO:0000269|PubMed:12207002, ECO:0000269|PubMed:15078870, ECO:0000269|PubMed:18804029, ECO:0000269|PubMed:1897988, ECO:0000269|PubMed:1975494, ECO:0000269|PubMed:2244921}.	sp|P09960|LKHA4_HUMAN	sp|P09960|LKHA4_HUMAN Leukotriene A-4 hydrolase OS=Homo sapiens OX=9606 GN=LTA4H PE=1 SV=2	1	24	24	24	51.7	69.284	3203400000	3564300000	3606000000	3457900000	2859000000	3094300000	2898900000	2.95073e+09	1.17188	0.0260783
P0CG12	Decreased expression in renal and prostate cancer protein	DERPC	FUNCTION: Potential tumor suppressor. Inhibits prostate tumor cell growth, when overexpressed. {ECO:0000269|PubMed:12477976}.	sp|P0CG12|DERPC_HUMAN	sp|P0CG12|DERPC_HUMAN Decreased expression in renal and prostate cancer protein OS=Homo sapiens OX=9606 GN=DERPC PE=1 SV=1	1	5	5	5	15.6	51.391	104130000	96229000	83913000	9.47573e+07	65902000	57176000	80287000	6.77883e+07	1.39784	0.0393486
P10253	Lysosomal alpha-glucosidase	GAA	FUNCTION: Essential for the degradation of glycogen in lysosomes (PubMed:1856189, PubMed:7717400, PubMed:14695532, PubMed:18429042). Has highest activity on alpha-1,4-linked glycosidic linkages, but can also hydrolyze alpha-1,6-linked glucans (PubMed:29061980). {ECO:0000269|PubMed:14695532, ECO:0000269|PubMed:18429042, ECO:0000269|PubMed:1856189, ECO:0000269|PubMed:29061980, ECO:0000269|PubMed:77…	sp|P10253|LYAG_HUMAN	sp|P10253|LYAG_HUMAN Lysosomal alpha-glucosidase OS=Homo sapiens OX=9606 GN=GAA PE=1 SV=4	1	10	10	10	17.5	105.32	603030000	728980000	616870000	6.49627e+08	405110000	449670000	515170000	456650000	1.42259	0.0195028
P11169	Solute carrier family 2, facilitated glucose transporter member 3	SLC2A3	FUNCTION: Facilitative glucose transporter that can also mediate the uptake of various other monosaccharides across the cell membrane (PubMed:9477959, PubMed:26176916). Mediates the uptake of glucose, 2-deoxyglucose, galactose, mannose, xylose and fucose, and probably also dehydroascorbate (PubMed:9477959, PubMed:26176916). Does not mediate fructose transport (PubMed:9477959, PubMed:26176916). {E…	sp|P11169|GTR3_HUMAN;sp|Q8TDB8|GTR14_HUMAN	sp|P11169|GTR3_HUMAN Solute carrier family 2, facilitated glucose transporter member 3 OS=Homo sapiens OX=9606 GN=SLC2A3 PE=1 SV=1;sp|Q8TDB8|GTR14_HUMAN Solute carrier family 2, facilitated glucose transporter member 14 OS=Homo sapiens OX=9606 GN=SLC2A14 P	2	6	6	6	12.1	53.924	704870000	753160000	682710000	713580000	828550000	922610000	788790000	846650000	0.842828	0.0411239
P11310	Medium-chain specific acyl-CoA dehydrogenase, mitochondrial	ACADM	FUNCTION: Acyl-CoA dehydrogenase specific for acyl chain lengths of 4 to 16 that catalyzes the initial step of fatty acid beta-oxidation. Utilizes the electron transfer flavoprotein (ETF) as an electron acceptor to transfer electrons to the main mitochondrial respiratory chain via ETF-ubiquinone oxidoreductase (ETF dehydrogenase). {ECO:0000269|PubMed:25416781}.	sp|P11310|ACADM_HUMAN	sp|P11310|ACADM_HUMAN Medium-chain specific acyl-CoA dehydrogenase, mitochondrial OS=Homo sapiens OX=9606 GN=ACADM PE=1 SV=1	1	13	13	13	41.1	46.588	1470600000	1459400000	1448500000	1459500000	1114600000	1261900000	1183500000	1.18667e+09	1.22992	0.00316767
P11413	Glucose-6-phosphate 1-dehydrogenase	G6PD	FUNCTION: Cytosolic glucose-6-phosphate dehydrogenase that catalyzes the first and rate-limiting step of the oxidative branch within the pentose phosphate pathway/shunt, an alternative route to glycolysis for the dissimilation of carbohydrates and a major source of reducing power and metabolic intermediates for fatty acid and nucleic acid biosynthetic processes. {ECO:0000269|PubMed:15858258, ECO:…	sp|P11413|G6PD_HUMAN	sp|P11413|G6PD_HUMAN Glucose-6-phosphate 1-dehydrogenase OS=Homo sapiens OX=9606 GN=G6PD PE=1 SV=4	1	26	26	26	62.7	59.256	3804000000	4062000000	3944200000	3.93673e+09	4350600000	4191100000	4246100000	4262600000	0.923552	0.0208021
P11498	Pyruvate carboxylase, mitochondrial	PC	FUNCTION: Pyruvate carboxylase catalyzes a 2-step reaction, involving the ATP-dependent carboxylation of the covalently attached biotin in the first step and the transfer of the carboxyl group to pyruvate in the second. Catalyzes in a tissue specific manner, the initial reactions of glucose (liver, kidney) and lipid (adipose tissue, liver, brain) synthesis from pyruvate.	sp|P11498|PYC_HUMAN	sp|P11498|PYC_HUMAN Pyruvate carboxylase, mitochondrial OS=Homo sapiens OX=9606 GN=PC PE=1 SV=2	1	8	8	8	9.6	129.63	185310000	168260000	167370000	1.73647e+08	202760000	205120000	206410000	2.04763e+08	0.848036	0.00632517
P11586	C-1-tetrahydrofolate synthase, cytoplasmic	MTHFD1		sp|P11586|C1TC_HUMAN	sp|P11586|C1TC_HUMAN C-1-tetrahydrofolate synthase, cytoplasmic OS=Homo sapiens OX=9606 GN=MTHFD1 PE=1 SV=4	1	44	44	43	61	101.53	10276000000	10673000000	10911000000	10620000000	9822900000	9665600000	9333300000	9.60727e+09	1.10541	0.0125145
P11908	Ribose-phosphate pyrophosphokinase 2	PRPS2	FUNCTION: Catalyzes the synthesis of phosphoribosylpyrophosphate (PRPP) that is essential for nucleotide synthesis.	sp|P11908|PRPS2_HUMAN	sp|P11908|PRPS2_HUMAN Ribose-phosphate pyrophosphokinase 2 OS=Homo sapiens OX=9606 GN=PRPS2 PE=1 SV=2	1	12	12	5	48.7	34.769	4558700000	4446800000	4498100000	4501200000	4293500000	4403200000	4278800000	4.32517e+09	1.0407	0.0257822
P11940	Polyadenylate-binding protein 1	PABPC1	FUNCTION: Binds the poly(A) tail of mRNA, including that of its own transcript, and regulates processes of mRNA metabolism such as pre-mRNA splicing and mRNA stability (PubMed:11051545, PubMed:17212783, PubMed:25480299). Its function in translational initiation regulation can either be enhanced by PAIP1 or repressed by PAIP2 (PubMed:11051545, PubMed:20573744). Can probably bind to cytoplasmic RNA…	sp|P11940|PABP1_HUMAN;sp|Q9H361|PABP3_HUMAN;sp|Q4VXU2|PAP1L_HUMAN;sp|Q5JQF8|PAP1M_HUMAN	sp|P11940|PABP1_HUMAN Polyadenylate-binding protein 1 OS=Homo sapiens OX=9606 GN=PABPC1 PE=1 SV=2;sp|Q9H361|PABP3_HUMAN Polyadenylate-binding protein 3 OS=Homo sapiens OX=9606 GN=PABPC3 PE=1 SV=2	4	30	30	21	56	70.67	13071000000	14302000000	13543000000	1.36387e+10	14951000000	16798000000	15422000000	1.57237e+10	0.867397	0.0342142
P12268	Inosine-5-monophosphate dehydrogenase 2	IMPDH2	FUNCTION: Catalyzes the conversion of inosine 5'-phosphate (IMP) to xanthosine 5'-phosphate (XMP), the first committed and rate-limiting step in the de novo synthesis of guanine nucleotides, and therefore plays an important role in the regulation of cell growth. Could also have a single-stranded nucleic acid-binding activity and could play a role in RNA and/or DNA metabolism. It may also have a r…	sp|P12268|IMDH2_HUMAN	sp|P12268|IMDH2_HUMAN Inosine-5-monophosphate dehydrogenase 2 OS=Homo sapiens OX=9606 GN=IMPDH2 PE=1 SV=2	1	29	29	28	66.9	55.804	19736000000	20388000000	19032000000	1.97187e+10	16475000000	17794000000	16860000000	17043000000	1.157	0.00845038
P12429	Annexin A3	ANXA3	FUNCTION: Inhibitor of phospholipase A2, also possesses anti-coagulant properties. Also cleaves the cyclic bond of inositol 1,2-cyclic phosphate to form inositol 1-phosphate.	sp|P12429|ANXA3_HUMAN	sp|P12429|ANXA3_HUMAN Annexin A3 OS=Homo sapiens OX=9606 GN=ANXA3 PE=1 SV=3	1	24	24	24	72.8	36.375	12683000000	13056000000	13402000000	13047000000	8169100000	10596000000	9917600000	9560900000	1.36462	0.00977164
P13051	Uracil-DNA glycosylase	UNG	FUNCTION: Excises uracil residues from the DNA which can arise as a result of misincorporation of dUMP residues by DNA polymerase or due to deamination of cytosine.	sp|P13051|UNG_HUMAN	sp|P13051|UNG_HUMAN Uracil-DNA glycosylase OS=Homo sapiens OX=9606 GN=UNG PE=1 SV=2	1	3	3	3	14.1	34.645	56558000	68033000	59045000	61212000	84306000	99269000		91787500	0.666888	0.0236166
P13473	Lysosome-associated membrane glycoprotein 2	LAMP2	FUNCTION: Plays an important role in chaperone-mediated autophagy, a process that mediates lysosomal degradation of proteins in response to various stresses and as part of the normal turnover of proteins with a long biological half-live (PubMed:8662539, PubMed:11082038, PubMed:18644871, PubMed:24880125, PubMed:27628032). Functions by binding target proteins, such as GAPDH and MLLT11, and targetin…	sp|P13473|LAMP2_HUMAN	sp|P13473|LAMP2_HUMAN Lysosome-associated membrane glycoprotein 2 OS=Homo sapiens OX=9606 GN=LAMP2 PE=1 SV=2	1	5	5	5	13.7	44.96	3349900000	3725100000	3134800000	3.40327e+09	2790100000	2837000000	2620400000	2.74917e+09	1.23793	0.0239428
P13674	Prolyl 4-hydroxylase subunit alpha-1	P4HA1	FUNCTION: Catalyzes the post-translational formation of 4-hydroxyproline in -Xaa-Pro-Gly- sequences in collagens and other proteins.	sp|P13674|P4HA1_HUMAN	sp|P13674|P4HA1_HUMAN Prolyl 4-hydroxylase subunit alpha-1 OS=Homo sapiens OX=9606 GN=P4HA1 PE=1 SV=2	1	19	19	19	47.9	61.049	2286700000	2357900000	2545300000	2.39663e+09	1816800000	1529300000	1626700000	1657600000	1.44585	0.00295147
P13726	Tissue factor	F3	FUNCTION: Initiates blood coagulation by forming a complex with circulating factor VII or VIIa. The [TF:VIIa] complex activates factors IX or X by specific limited proteolysis. TF plays a role in normal hemostasis by initiating the cell-surface assembly and propagation of the coagulation protease cascade. {ECO:0000269|PubMed:12652293}.	sp|P13726|TF_HUMAN	sp|P13726|TF_HUMAN Tissue factor OS=Homo sapiens OX=9606 GN=F3 PE=1 SV=1	1	11	11	11	33.6	33.067	3609700000	3870900000	4256100000	3.91223e+09	5913400000	4630300000	5048600000	5.19743e+09	0.752724	0.0381628
P13796	Plastin-2	LCP1	FUNCTION: Actin-binding protein (PubMed:16636079, PubMed:17294403, PubMed:28493397). Plays a role in the activation of T-cells in response to costimulation through TCR/CD3 and CD2 or CD28 (PubMed:17294403). Modulates the cell surface expression of IL2RA/CD25 and CD69 (PubMed:17294403). {ECO:0000269|PubMed:16636079, ECO:0000269|PubMed:17294403, ECO:0000269|PubMed:28493397}.	sp|P13796|PLSL_HUMAN	sp|P13796|PLSL_HUMAN Plastin-2 OS=Homo sapiens OX=9606 GN=LCP1 PE=1 SV=6	1	38	38	31	68.7	70.288	31662000000	34497000000	37078000000	3.44123e+10	25935000000	25809000000	26472000000	26072000000	1.3199	0.00613642
P13797	Plastin-3	PLS3	FUNCTION: Actin-bundling protein found in intestinal microvilli, hair cell stereocilia, and fibroblast filopodia. May play a role in the regulation of bone development.	sp|P13797|PLST_HUMAN	sp|P13797|PLST_HUMAN Plastin-3 OS=Homo sapiens OX=9606 GN=PLS3 PE=1 SV=4	1	36	29	28	57.9	70.81	10478000000	10916000000	10868000000	10754000000	8650900000	9641300000	9026000000	9.10607e+09	1.18097	0.00676651
P14550	Aldo-keto reductase family 1 member A1	AKR1A1	FUNCTION: Catalyzes the NADPH-dependent reduction of a wide variety of carbonyl-containing compounds to their corresponding alcohols. Displays enzymatic activity towards endogenous metabolites such as aromatic and aliphatic aldehydes, ketones, monosaccharides and bile acids, with a preference for negatively charged substrates, such as glucuronate and succinic semialdehyde (PubMed:10510318). Funct…	sp|P14550|AK1A1_HUMAN	sp|P14550|AK1A1_HUMAN Aldo-keto reductase family 1 member A1 OS=Homo sapiens OX=9606 GN=AKR1A1 PE=1 SV=3	1	15	15	15	67.1	36.573	2243100000	2477500000	2449900000	2.39017e+09	1694900000	1757900000	1777800000	1.74353e+09	1.37088	0.00115982
P14923	Junction plakoglobin	JUP	FUNCTION: Common junctional plaque protein. The membrane-associated plaques are architectural elements in an important strategic position to influence the arrangement and function of both the cytoskeleton and the cells within the tissue. The presence of plakoglobin in both the desmosomes and in the intermediate junctions suggests that it plays a central role in the structure and function of subme…	sp|P14923|PLAK_HUMAN	sp|P14923|PLAK_HUMAN Junction plakoglobin OS=Homo sapiens OX=9606 GN=JUP PE=1 SV=3	1	33	33	30	67	81.744	10014000000	9592900000	9392600000	9666500000	8909300000	9085600000	9234200000	9.07637e+09	1.06502	0.0455778
P15374	Ubiquitin carboxyl-terminal hydrolase isozyme L3	UCHL3	FUNCTION: Deubiquitinating enzyme (DUB) that controls levels of cellular ubiquitin through processing of ubiquitin precursors and ubiquitinated proteins. Thiol protease that recognizes and hydrolyzes a peptide bond at the C-terminal glycine of either ubiquitin or NEDD8. Has a 10-fold preference for Arg and Lys at position P3'', and exhibits a preference towards 'Lys-48'-linked ubiquitin chains. D…	sp|P15374|UCHL3_HUMAN	sp|P15374|UCHL3_HUMAN Ubiquitin carboxyl-terminal hydrolase isozyme L3 OS=Homo sapiens OX=9606 GN=UCHL3 PE=1 SV=1	1	13	13	13	80.9	26.182	2324600000	2726900000	2862100000	2.63787e+09	1729600000	2201300000	1977300000	1969400000	1.33943	0.0340282
P15586	N-acetylglucosamine-6-sulfatase	GNS		sp|P15586|GNS_HUMAN	sp|P15586|GNS_HUMAN N-acetylglucosamine-6-sulfatase OS=Homo sapiens OX=9606 GN=GNS PE=1 SV=3	1	9	9	9	24.3	62.081	1298400000	1199200000	1241800000	1.24647e+09	1031400000	1037100000	1132400000	1.06697e+09	1.16823	0.0146178
P16070	CD44 antigen	CD44	FUNCTION: Cell-surface receptor that plays a role in cell-cell interactions, cell adhesion and migration, helping them to sense and respond to changes in the tissue microenvironment (PubMed:16541107, PubMed:19703720, PubMed:22726066). Participates thereby in a wide variety of cellular functions including the activation, recirculation and homing of T-lymphocytes, hematopoiesis, inflammation and re…	sp|P16070|CD44_HUMAN	sp|P16070|CD44_HUMAN CD44 antigen OS=Homo sapiens OX=9606 GN=CD44 PE=1 SV=3	1	11	11	11	16.4	81.537	8597700000	6909900000	6477600000	7328400000	11299000000	9338300000	10258000000	1.02984e+10	0.711603	0.0259444
P16144	Integrin beta-4	ITGB4	FUNCTION: Integrin alpha-6/beta-4 is a receptor for laminin. Plays a critical structural role in the hemidesmosome of epithelial cells. Is required for the regulation of keratinocyte polarity and motility. ITGA6:ITGB4 binds to NRG1 (via EGF domain) and this binding is essential for NRG1-ERBB signaling (PubMed:20682778). ITGA6:ITGB4 binds to IGF1 and this binding is essential for IGF1 signaling (P…	sp|P16144|ITB4_HUMAN	sp|P16144|ITB4_HUMAN Integrin beta-4 OS=Homo sapiens OX=9606 GN=ITGB4 PE=1 SV=5	1	59	59	59	48.2	202.16	5504400000	5620300000	5203700000	5442800000	8096700000	8391900000	7882200000	8123600000	0.669999	0.000155705
P16152	Carbonyl reductase [NADPH] 1	CBR1	FUNCTION: NADPH-dependent reductase with broad substrate specificity. Catalyzes the reduction of a wide variety of carbonyl compounds including quinones, prostaglandins, menadione, plus various xenobiotics. Catalyzes the reduction of the antitumor anthracyclines doxorubicin and daunorubicin to the cardiotoxic compounds doxorubicinol and daunorubicinol (PubMed:18449627). Can convert prostaglandin …	sp|P16152|CBR1_HUMAN	sp|P16152|CBR1_HUMAN Carbonyl reductase [NADPH] 1 OS=Homo sapiens OX=9606 GN=CBR1 PE=1 SV=3	1	13	13	11	61.4	30.375	3264200000	3606200000	3686200000	3.51887e+09	3009800000	2941200000	2982800000	2.97793e+09	1.18165	0.0144802
P16278	Beta-galactosidase	GLB1	FUNCTION: [Isoform 1]: Cleaves beta-linked terminal galactosyl residues from gangliosides, glycoproteins, and glycosaminoglycans. {ECO:0000269|PubMed:15714521, ECO:0000269|PubMed:19472408, ECO:0000269|PubMed:2511208, ECO:0000269|PubMed:25936995, ECO:0000269|PubMed:8200356}.; FUNCTION: [Isoform 2]: Has no beta-galactosidase catalytic activity, but plays functional roles in the formation of extrace…	sp|P16278|BGAL_HUMAN	sp|P16278|BGAL_HUMAN Beta-galactosidase OS=Homo sapiens OX=9606 GN=GLB1 PE=1 SV=2	1	9	9	9	23.2	76.074	438770000	366410000	414620000	406600000	340850000	303020000	318070000	3.20647e+08	1.26806	0.0229676
P16401	Histone H1.5	H1-5	FUNCTION: Histone H1 protein binds to linker DNA between nucleosomes forming the macromolecular structure known as the chromatin fiber. Histones H1 are necessary for the condensation of nucleosome chains into higher-order structured fibers. Acts also as a regulator of individual gene transcription through chromatin remodeling, nucleosome spacing and DNA methylation (By similarity). {ECO:0000250}.	sp|P16401|H15_HUMAN	sp|P16401|H15_HUMAN Histone H1.5 OS=Homo sapiens OX=9606 GN=H1-5 PE=1 SV=3	1	6	4	4	24.8	22.58	1064700000	936880000	847660000	9.49747e+08	1381300000	1212900000	1255800000	1.28333e+09	0.740062	0.0144775
P16422	Epithelial cell adhesion molecule	EPCAM	FUNCTION: May act as a physical homophilic interaction molecule between intestinal epithelial cells (IECs) and intraepithelial lymphocytes (IELs) at the mucosal epithelium for providing immunological barrier as a first line of defense against mucosal infection. Plays a role in embryonic stem cells proliferation and differentiation. Up-regulates the expression of FABP5, MYC and cyclins A and E. {E…	sp|P16422|EPCAM_HUMAN	sp|P16422|EPCAM_HUMAN Epithelial cell adhesion molecule OS=Homo sapiens OX=9606 GN=EPCAM PE=1 SV=2	1	7	7	7	26.1	34.932	833640000	902240000	765460000	833780000	1054300000	1205300000	1078900000	1.11283e+09	0.749241	0.0103488
P16615	Sarcoplasmic/endoplasmic reticulum calcium ATPase 2	ATP2A2	FUNCTION: This magnesium-dependent enzyme catalyzes the hydrolysis of ATP coupled with the translocation of calcium from the cytosol to the sarcoplasmic reticulum lumen. Isoform 2 is involved in the regulation of the contraction/relaxation cycle (PubMed:16402920). Acts as a regulator of TNFSF11-mediated Ca(2+) signaling pathways via its interaction with TMEM64 which is critical for the TNFSF11-in…	sp|P16615|AT2A2_HUMAN;sp|O14983|AT2A1_HUMAN;sp|Q93084|AT2A3_HUMAN	sp|P16615|AT2A2_HUMAN Sarcoplasmic/endoplasmic reticulum calcium ATPase 2 OS=Homo sapiens OX=9606 GN=ATP2A2 PE=1 SV=1	3	43	43	43	46.3	114.76	11634000000	10704000000	10477000000	1.09383e+10	9594900000	9260300000	8999100000	9.28477e+09	1.17809	0.0136971
P16930	Fumarylacetoacetase	FAH		sp|P16930|FAAA_HUMAN	sp|P16930|FAAA_HUMAN Fumarylacetoacetase OS=Homo sapiens OX=9606 GN=FAH PE=1 SV=2	1	9	9	9	28.2	46.374	653900000	681580000	645820000	6.60433e+08	386520000	532380000	488290000	4.69063e+08	1.40798	0.0126664
P16989	Y-box-binding protein 3	YBX3	FUNCTION: Binds to the GM-CSF promoter. Seems to act as a repressor. Binds also to full-length mRNA and to short RNA sequences containing the consensus site 5'-UCCAUCA-3'. May have a role in translation repression (By similarity). {ECO:0000250}.	sp|P16989|YBOX3_HUMAN	sp|P16989|YBOX3_HUMAN Y-box-binding protein 3 OS=Homo sapiens OX=9606 GN=YBX3 PE=1 SV=4	1	12	8	8	44.6	40.089	1337000000	1332500000	1417700000	1362400000	1984100000	2018600000	1687800000	1.89683e+09	0.71825	0.00791734
P17174	Aspartate aminotransferase, cytoplasmic	GOT1	FUNCTION: Biosynthesis of L-glutamate from L-aspartate or L-cysteine. Important regulator of levels of glutamate, the major excitatory neurotransmitter of the vertebrate central nervous system. Acts as a scavenger of glutamate in brain neuroprotection. The aspartate aminotransferase activity is involved in hepatic glucose synthesis during development and in adipocyte glyceroneogenesis. Using L-cy…	sp|P17174|AATC_HUMAN	sp|P17174|AATC_HUMAN Aspartate aminotransferase, cytoplasmic OS=Homo sapiens OX=9606 GN=GOT1 PE=1 SV=3	1	17	17	17	62.5	46.247	4316100000	4189000000	4267900000	4.25767e+09	3275700000	3574400000	3574300000	3474800000	1.2253	0.00180598
P17844	Probable ATP-dependent RNA helicase DDX5	DDX5	FUNCTION: Involved in the alternative regulation of pre-mRNA splicing; its RNA helicase activity is necessary for increasing tau exon 10 inclusion and occurs in a RBM4-dependent manner. Binds to the tau pre-mRNA in the stem-loop region downstream of exon 10. The rate of ATP hydrolysis is highly stimulated by single-stranded RNA. Involved in transcriptional regulation; the function is independent …	sp|P17844|DDX5_HUMAN	sp|P17844|DDX5_HUMAN Probable ATP-dependent RNA helicase DDX5 OS=Homo sapiens OX=9606 GN=DDX5 PE=1 SV=1	1	35	35	28	60.6	69.147	15864000000	15845000000	14916000000	1.55417e+10	20323000000	21548000000	20749000000	2.08733e+10	0.74457	0.000362472
P18031	Tyrosine-protein phosphatase non-receptor type 1	PTPN1	FUNCTION: Tyrosine-protein phosphatase which acts as a regulator of endoplasmic reticulum unfolded protein response. Mediates dephosphorylation of EIF2AK3/PERK; inactivating the protein kinase activity of EIF2AK3/PERK. May play an important role in CKII- and p60c-src-induced signal transduction cascades. May regulate the EFNA5-EPHA3 signaling pathway which modulates cell reorganization and cell-c…	sp|P18031|PTN1_HUMAN	sp|P18031|PTN1_HUMAN Tyrosine-protein phosphatase non-receptor type 1 OS=Homo sapiens OX=9606 GN=PTPN1 PE=1 SV=1	1	22	22	22	65.1	49.966	4414100000	4494500000	4442400000	4.45033e+09	4150000000	4319900000	4332300000	4267400000	1.04287	0.0446628
P18085	ADP-ribosylation factor 4	ARF4	FUNCTION: GTP-binding protein that functions as an allosteric activator of the cholera toxin catalytic subunit, an ADP-ribosyltransferase. Involved in protein trafficking; may modulate vesicle budding and uncoating within the Golgi apparatus.	sp|P18085|ARF4_HUMAN	sp|P18085|ARF4_HUMAN ADP-ribosylation factor 4 OS=Homo sapiens OX=9606 GN=ARF4 PE=1 SV=3	1	12	12	7	78.3	20.511	13128000000	14825000000	13319000000	1.37573e+10	12007000000	11741000000	12327000000	12025000000	1.14406	0.0369963
P18206	Vinculin	VCL	FUNCTION: Actin filament (F-actin)-binding protein involved in cell-matrix adhesion and cell-cell adhesion. Regulates cell-surface E-cadherin expression and potentiates mechanosensing by the E-cadherin complex. May also play important roles in cell morphology and locomotion. {ECO:0000269|PubMed:20484056}.	sp|P18206|VINC_HUMAN	sp|P18206|VINC_HUMAN Vinculin OS=Homo sapiens OX=9606 GN=VCL PE=1 SV=4	1	58	58	58	56.9	123.8	14021000000	15255000000	15295000000	14857000000	12883000000	12748000000	11715000000	1.24487e+10	1.19346	0.0124579
P18583	Protein SON	SON	FUNCTION: RNA-binding protein that acts as a mRNA splicing cofactor by promoting efficient splicing of transcripts that possess weak splice sites. Specifically promotes splicing of many cell-cycle and DNA-repair transcripts that possess weak splice sites, such as TUBG1, KATNB1, TUBGCP2, AURKB, PCNT, AKT1, RAD23A, and FANCG. Probably acts by facilitating the interaction between Serine/arginine-ric…	sp|P18583|SON_HUMAN	sp|P18583|SON_HUMAN Protein SON OS=Homo sapiens OX=9606 GN=SON PE=1 SV=4	1	28	28	28	15.9	263.83	1646100000	1668400000	1636600000	1.65037e+09	2063900000	2084500000	1801600000	1.98333e+09	0.832118	0.0220212
P18669	Phosphoglycerate mutase 1	PGAM1	FUNCTION: Interconversion of 3- and 2-phosphoglycerate with 2,3-bisphosphoglycerate as the primer of the reaction. Can also catalyze the reaction of EC 5.4.2.4 (synthase), but with a reduced activity.	sp|P18669|PGAM1_HUMAN;sp|P15259|PGAM2_HUMAN;sp|Q8N0Y7|PGAM4_HUMAN	sp|P18669|PGAM1_HUMAN Phosphoglycerate mutase 1 OS=Homo sapiens OX=9606 GN=PGAM1 PE=1 SV=2	3	18	18	18	78	28.804	29125000000	32325000000	36597000000	3.26823e+10	23040000000	25916000000	24091000000	24349000000	1.34225	0.0229765
P18754	Regulator of chromosome condensation	RCC1	FUNCTION: Guanine-nucleotide releasing factor that promotes the exchange of Ran-bound GDP by GTP, and thereby plays an important role in RAN-mediated functions in nuclear import and mitosis (PubMed:1944575, PubMed:17435751, PubMed:20668449, PubMed:22215983, PubMed:11336674). Contributes to the generation of high levels of chromosome-associated, GTP-bound RAN, which is important for mitotic spindl…	sp|P18754|RCC1_HUMAN	sp|P18754|RCC1_HUMAN Regulator of chromosome condensation OS=Homo sapiens OX=9606 GN=RCC1 PE=1 SV=1	1	17	17	17	66.7	44.969	4357300000	4353000000	4055800000	4.25537e+09	4711800000	4777800000	4695800000	4.72847e+09	0.899946	0.0100479
P19338	Nucleolin	NCL	FUNCTION: Nucleolin is the major nucleolar protein of growing eukaryotic cells. It is found associated with intranucleolar chromatin and pre-ribosomal particles. It induces chromatin decondensation by binding to histone H1. It is thought to play a role in pre-rRNA transcription and ribosome assembly. May play a role in the process of transcriptional elongation. Binds RNA oligonucleotides with 5'-…	sp|P19338|NUCL_HUMAN	sp|P19338|NUCL_HUMAN Nucleolin OS=Homo sapiens OX=9606 GN=NCL PE=1 SV=3	1	29	29	29	34.1	76.613	33047000000	35215000000	35261000000	3.45077e+10	39184000000	39572000000	36994000000	3.85833e+10	0.894367	0.0198475
P19388	DNA-directed RNA polymerases I, II, and III subunit RPABC1	POLR2E	FUNCTION: DNA-dependent RNA polymerase catalyzes the transcription of DNA into RNA using the four ribonucleoside triphosphates as substrates. Common component of RNA polymerases I, II and III which synthesize ribosomal RNA precursors, mRNA precursors and many functional non-coding RNAs, and small RNAs, such as 5S rRNA and tRNAs, respectively. Pol II is the central component of the basal RNA polym…	sp|P19388|RPAB1_HUMAN	sp|P19388|RPAB1_HUMAN DNA-directed RNA polymerases I, II, and III subunit RPABC1 OS=Homo sapiens OX=9606 GN=POLR2E PE=1 SV=4	1	9	9	9	62.9	24.551	540220000	470400000	550500000	5.20373e+08	704800000	669540000	614940000	6.63093e+08	0.784766	0.0170519
P20340	Ras-related protein Rab-6A	RAB6A	FUNCTION: Protein transport. Regulator of membrane traffic from the Golgi apparatus towards the endoplasmic reticulum (ER). Has a low GTPase activity. Involved in COPI-independent retrograde transport from the Golgi to the ER (PubMed:25962623). {ECO:0000269|PubMed:25962623}.	sp|P20340|RAB6A_HUMAN;sp|Q9NRW1|RAB6B_HUMAN;sp|Q14964|RB39A_HUMAN	sp|P20340|RAB6A_HUMAN Ras-related protein Rab-6A OS=Homo sapiens OX=9606 GN=RAB6A PE=1 SV=3	3	12	12	10	64.4	23.593	7318200000	6378700000	6945600000	6.88083e+09	4600500000	5124500000	5643000000	5.12267e+09	1.34321	0.0123881
P20936	Ras GTPase-activating protein 1	RASA1	FUNCTION: Inhibitory regulator of the Ras-cyclic AMP pathway. Stimulates the GTPase of normal but not oncogenic Ras p21; this stimulation may be further increased in the presence of NCK1. {ECO:0000269|PubMed:11389730, ECO:0000269|PubMed:8360177}.	sp|P20936|RASA1_HUMAN	sp|P20936|RASA1_HUMAN Ras GTPase-activating protein 1 OS=Homo sapiens OX=9606 GN=RASA1 PE=1 SV=1	1	7	7	7	9.4	116.4	204990000	233720000	244640000	2.27783e+08	154060000	190840000	179190000	1.74697e+08	1.30388	0.0297211
P21291	Cysteine and glycine-rich protein 1	CSRP1	FUNCTION: Could play a role in neuronal development.	sp|P21291|CSRP1_HUMAN	sp|P21291|CSRP1_HUMAN Cysteine and glycine-rich protein 1 OS=Homo sapiens OX=9606 GN=CSRP1 PE=1 SV=3	1	10	10	10	64.2	20.567	2078000000	1880400000	1834500000	1.93097e+09	1632300000	1650800000	1514200000	1599100000	1.20753	0.0182238
P21964	Catechol O-methyltransferase	COMT	FUNCTION: Catalyzes the O-methylation, and thereby the inactivation, of catecholamine neurotransmitters and catechol hormones. Also shortens the biological half-lives of certain neuroactive drugs, like L-DOPA, alpha-methyl DOPA and isoproterenol. {ECO:0000269|PubMed:11559542, ECO:0000269|PubMed:21846718}.	sp|P21964|COMT_HUMAN	sp|P21964|COMT_HUMAN Catechol O-methyltransferase OS=Homo sapiens OX=9606 GN=COMT PE=1 SV=2	1	15	15	15	68.6	30.037	7080900000	7072000000	6973600000	7.04217e+09	5351100000	4872800000	5472400000	5232100000	1.34595	0.000627398
P22033	Methylmalonyl-CoA mutase, mitochondrial	MMUT	FUNCTION: Involved in the degradation of several amino acids, odd-chain fatty acids and cholesterol via propionyl-CoA to the tricarboxylic acid cycle. MCM has different functions in other species.	sp|P22033|MUTA_HUMAN	sp|P22033|MUTA_HUMAN Methylmalonyl-CoA mutase, mitochondrial OS=Homo sapiens OX=9606 GN=MMUT PE=1 SV=4	1	9	9	9	15.2	83.134	177070000	187140000	169890000	1.78033e+08	226030000	239890000	198020000	2.21313e+08	0.80444	0.0311969
P22102	Trifunctional purine biosynthetic protein adenosine-3	GART		sp|P22102|PUR2_HUMAN	sp|P22102|PUR2_HUMAN Trifunctional purine biosynthetic protein adenosine-3 OS=Homo sapiens OX=9606 GN=GART PE=1 SV=1	1	47	47	47	64.7	107.77	19698000000	18763000000	20120000000	19527000000	15604000000	14059000000	16356000000	1.53397e+10	1.27297	0.00597781
P22314	Ubiquitin-like modifier-activating enzyme 1	UBA1	FUNCTION: Catalyzes the first step in ubiquitin conjugation to mark cellular proteins for degradation through the ubiquitin-proteasome system (PubMed:1606621, PubMed:1447181). Activates ubiquitin by first adenylating its C-terminal glycine residue with ATP, and thereafter linking this residue to the side chain of a cysteine residue in E1, yielding a ubiquitin-E1 thioester and free AMP (PubMed:144…	sp|P22314|UBA1_HUMAN	sp|P22314|UBA1_HUMAN Ubiquitin-like modifier-activating enzyme 1 OS=Homo sapiens OX=9606 GN=UBA1 PE=1 SV=3	1	44	44	44	68.5	117.85	21000000000	22614000000	21541000000	2.17183e+10	18731000000	17572000000	16986000000	17763000000	1.22267	0.00479343
P22676	Calretinin	CALB2	FUNCTION: Calretinin is a calcium-binding protein which is abundant in auditory neurons.	sp|P22676|CALB2_HUMAN;sp|P05937|CALB1_HUMAN	sp|P22676|CALB2_HUMAN Calretinin OS=Homo sapiens OX=9606 GN=CALB2 PE=2 SV=2	2	12	12	12	56.5	31.54	473190000	498770000	478740000	4.83567e+08	584960000	866440000	703460000	7.18287e+08	0.673222	0.0457565
P23229	Integrin alpha-6	ITGA6	FUNCTION: Integrin alpha-6/beta-1 (ITGA6:ITGB1) is a receptor for laminin on platelets (By similarity). Integrin alpha-6/beta-1 (ITGA6:ITGB1) is present in oocytes and is involved in sperm-egg fusion (By similarity). Integrin alpha-6/beta-4 (ITGA6:ITGB4) is a receptor for laminin in epithelial cells and it plays a critical structural role in the hemidesmosome (By similarity). ITGA6:ITGB4 binds to…	sp|P23229|ITA6_HUMAN	sp|P23229|ITA6_HUMAN Integrin alpha-6 OS=Homo sapiens OX=9606 GN=ITGA6 PE=1 SV=5	1	30	30	30	37.1	126.6	1873600000	1961400000	2058100000	1.96437e+09	2751100000	2781500000	2523200000	2.68527e+09	0.731535	0.00177589
P23246	Splicing factor, proline- and glutamine-rich	SFPQ	FUNCTION: DNA- and RNA binding protein, involved in several nuclear processes. Essential pre-mRNA splicing factor required early in spliceosome formation and for splicing catalytic step II, probably as a heteromer with NONO. Binds to pre-mRNA in spliceosome C complex, and specifically binds to intronic polypyrimidine tracts. Involved in regulation of signal-induced alternative splicing. During sp…	sp|P23246|SFPQ_HUMAN	sp|P23246|SFPQ_HUMAN Splicing factor, proline- and glutamine-rich OS=Homo sapiens OX=9606 GN=SFPQ PE=1 SV=2	1	26	26	25	39.5	76.149	16209000000	17538000000	16674000000	16807000000	20536000000	19770000000	19015000000	1.97737e+10	0.849969	0.00720478
P23258	Tubulin gamma-1 chain	TUBG1	FUNCTION: Tubulin is the major constituent of microtubules. The gamma chain is found at microtubule organizing centers (MTOC) such as the spindle poles or the centrosome. Pericentriolar matrix component that regulates alpha/beta chain minus-end nucleation, centrosome duplication and spindle formation.	sp|P23258|TBG1_HUMAN;sp|Q9NRH3|TBG2_HUMAN	sp|P23258|TBG1_HUMAN Tubulin gamma-1 chain OS=Homo sapiens OX=9606 GN=TUBG1 PE=1 SV=2;sp|Q9NRH3|TBG2_HUMAN Tubulin gamma-2 chain OS=Homo sapiens OX=9606 GN=TUBG2 PE=2 SV=1	2	14	14	14	52.1	51.169	702830000	850090000	819690000	790870000	1002700000	1165600000	1000700000	1.05633e+09	0.748694	0.0198736
P23284	Peptidyl-prolyl cis-trans isomerase B	PPIB	FUNCTION: PPIase that catalyzes the cis-trans isomerization of proline imidic peptide bonds in oligopeptides and may therefore assist protein folding. {ECO:0000269|PubMed:20676357}.	sp|P23284|PPIB_HUMAN	sp|P23284|PPIB_HUMAN Peptidyl-prolyl cis-trans isomerase B OS=Homo sapiens OX=9606 GN=PPIB PE=1 SV=2	1	14	14	14	52.8	23.742	20069000000	18440000000	17373000000	1.86273e+10	15661000000	16104000000	15390000000	1.57183e+10	1.18507	0.0230281
P23526	Adenosylhomocysteinase	AHCY	FUNCTION: Adenosylhomocysteine is a competitive inhibitor of S-adenosyl-L-methionine-dependent methyl transferase reactions; therefore adenosylhomocysteinase may play a key role in the control of methylations via regulation of the intracellular concentration of adenosylhomocysteine. {ECO:0000269|PubMed:12590576}.	sp|P23526|SAHH_HUMAN	sp|P23526|SAHH_HUMAN Adenosylhomocysteinase OS=Homo sapiens OX=9606 GN=AHCY PE=1 SV=4	1	21	21	21	54.9	47.716	21194000000	22683000000	22919000000	2.22653e+10	18632000000	19974000000	20785000000	19797000000	1.12468	0.0407053
P23919	Thymidylate kinase	DTYMK	FUNCTION: Catalyzes the conversion of dTMP to dTDP.	sp|P23919|KTHY_HUMAN	sp|P23919|KTHY_HUMAN Thymidylate kinase OS=Homo sapiens OX=9606 GN=DTYMK PE=1 SV=4	1	15	15	15	71.2	23.819	2800900000	2656700000	2525400000	2661000000	1826600000	2237400000	2357800000	2140600000	1.24311	0.044088
P24386	Rab proteins geranylgeranyltransferase component A 1	CHM	FUNCTION: Substrate-binding subunit of the Rab geranylgeranyltransferase (GGTase) complex. Binds unprenylated Rab proteins and presents the substrate peptide to the catalytic component B composed of RABGGTA and RABGGTB, and remains bound to it after the geranylgeranyl transfer reaction. The component A is thought to be regenerated by transferring its prenylated Rab back to the donor membrane. Bes…	sp|P24386|RAE1_HUMAN	sp|P24386|RAE1_HUMAN Rab proteins geranylgeranyltransferase component A 1 OS=Homo sapiens OX=9606 GN=CHM PE=1 SV=3	1	6	6	6	13.3	73.475	196830000	169080000	174630000	180180000	219360000	221070000	196900000	2.12443e+08	0.848132	0.0486774
P24666	Low molecular weight phosphotyrosine protein phosphatase	ACP1	FUNCTION: Acts on tyrosine phosphorylated proteins, low-MW aryl phosphates and natural and synthetic acyl phosphates. Isoform 3 does not possess phosphatase activity.	sp|P24666|PPAC_HUMAN	sp|P24666|PPAC_HUMAN Low molecular weight phosphotyrosine protein phosphatase OS=Homo sapiens OX=9606 GN=ACP1 PE=1 SV=3	1	6	6	6	58.2	18.042	1371400000	1430100000	1553800000	1.45177e+09	1310600000	1069800000	1204000000	1194800000	1.21507	0.0432325
P24928	DNA-directed RNA polymerase II subunit RPB1	POLR2A	FUNCTION: DNA-dependent RNA polymerase catalyzes the transcription of DNA into RNA using the four ribonucleoside triphosphates as substrates. Largest and catalytic component of RNA polymerase II which synthesizes mRNA precursors and many functional non-coding RNAs. Forms the polymerase active center together with the second largest subunit. Pol II is the central component of the basal RNA polymer…	sp|P24928|RPB1_HUMAN	sp|P24928|RPB1_HUMAN DNA-directed RNA polymerase II subunit RPB1 OS=Homo sapiens OX=9606 GN=POLR2A PE=1 SV=2	1	38	38	38	27.1	217.17	1464300000	1386000000	1396100000	1.41547e+09	2051200000	1965400000	1720600000	1912400000	0.740152	0.00822365
P25116	Proteinase-activated receptor 1	F2R	FUNCTION: High affinity receptor for activated thrombin coupled to G proteins that stimulate phosphoinositide hydrolysis. May play a role in platelets activation and in vascular development. {ECO:0000269|PubMed:10079109}.	sp|P25116|PAR1_HUMAN	sp|P25116|PAR1_HUMAN Proteinase-activated receptor 1 OS=Homo sapiens OX=9606 GN=F2R PE=1 SV=2	1	5	5	5	16.2	47.44	245760000	184350000	187620000	205910000	262660000	289250000	287190000	279700000	0.736182	0.0272613
P25325	3-mercaptopyruvate sulfurtransferase	MPST	FUNCTION: Transfer of a sulfur ion to cyanide or to other thiol compounds. Also has weak rhodanese activity. Detoxifies cyanide and is required for thiosulfate biosynthesis. Acts as an antioxidant. In combination with cysteine aminotransferase (CAT), contributes to the catabolism of cysteine and is an important producer of hydrogen sulfide in the brain, retina and vascular endothelial cells. Hydr…	sp|P25325|THTM_HUMAN	sp|P25325|THTM_HUMAN 3-mercaptopyruvate sulfurtransferase OS=Homo sapiens OX=9606 GN=MPST PE=1 SV=3	1	6	6	6	32.3	33.178	549460000	484080000	561220000	5.31587e+08	355680000	434680000	424750000	4.05037e+08	1.31244	0.0215061
P26006	Integrin alpha-3	ITGA3	FUNCTION: Integrin alpha-3/beta-1 is a receptor for fibronectin, laminin, collagen, epiligrin, thrombospondin and CSPG4. Integrin alpha-3/beta-1 provides a docking site for FAP (seprase) at invadopodia plasma membranes in a collagen-dependent manner and hence may participate in the adhesion, formation of invadopodia and matrix degradation processes, promoting cell invasion. Alpha-3/beta-1 may med…	sp|P26006|ITA3_HUMAN	sp|P26006|ITA3_HUMAN Integrin alpha-3 OS=Homo sapiens OX=9606 GN=ITGA3 PE=1 SV=5	1	16	16	16	20.3	116.61	2435400000	2644300000	2630300000	2570000000	3032100000	3220700000	3466600000	3239800000	0.793259	0.00935642
P26358	DNA (cytosine-5)-methyltransferase 1	DNMT1	FUNCTION: Methylates CpG residues. Preferentially methylates hemimethylated DNA. Associates with DNA replication sites in S phase maintaining the methylation pattern in the newly synthesized strand, that is essential for epigenetic inheritance. Associates with chromatin during G2 and M phases to maintain DNA methylation independently of replication. It is responsible for maintaining methylation p…	sp|P26358|DNMT1_HUMAN	sp|P26358|DNMT1_HUMAN DNA (cytosine-5)-methyltransferase 1 OS=Homo sapiens OX=9606 GN=DNMT1 PE=1 SV=2	1	34	34	34	27.2	183.16	1622900000	1733300000	1634100000	1.66343e+09	2121100000	2255700000	2242600000	2.20647e+09	0.75389	0.000606363
P26583	High mobility group protein B2	HMGB2	FUNCTION: Multifunctional protein with various roles in different cellular compartments. May act in a redox sensitive manner. In the nucleus is an abundant chromatin-associated non-histone protein involved in transcription, chromatin remodeling and V(D)J recombination and probably other processes. Binds DNA with a preference to non-canonical DNA structures such as single-stranded DNA. Can bent DN…	sp|P26583|HMGB2_HUMAN	sp|P26583|HMGB2_HUMAN High mobility group protein B2 OS=Homo sapiens OX=9606 GN=HMGB2 PE=1 SV=2	1	8	7	7	24.4	24.033	1861300000	1604600000	1667400000	1711100000	1183100000	1278600000	1275300000	1.24567e+09	1.37364	0.00504516
P26639	Threonine--tRNA ligase 1, cytoplasmic	TARS1	FUNCTION: Catalyzes the attachment of threonine to tRNA(Thr) in a two-step reaction: threonine is first activated by ATP to form Thr-AMP and then transferred to the acceptor end of tRNA(Thr) (PubMed:25824639, PubMed:31374204). Also edits incorrectly charged tRNA(Thr) via its editing domain, at the post-transfer stage (By similarity). {ECO:0000250|UniProtKB:Q9D0R2, ECO:0000269|PubMed:25824639, ECO…	sp|P26639|SYTC_HUMAN;sp|A2RTX5|SYTC2_HUMAN	sp|P26639|SYTC_HUMAN Threonine--tRNA ligase 1, cytoplasmic OS=Homo sapiens OX=9606 GN=TARS1 PE=1 SV=3	2	33	33	33	55.3	83.434	7037600000	7311300000	7362900000	7.23727e+09	5668600000	6440700000	5662500000	5.92393e+09	1.2217	0.00907491
P27694	Replication protein A 70 kDa DNA-binding subunit	RPA1	FUNCTION: As part of the heterotrimeric replication protein A complex (RPA/RP-A), binds and stabilizes single-stranded DNA intermediates, that form during DNA replication or upon DNA stress. It prevents their reannealing and in parallel, recruits and activates different proteins and complexes involved in DNA metabolism (PubMed:27723720, PubMed:27723717). Thereby, it plays an essential role both i…	sp|P27694|RFA1_HUMAN	sp|P27694|RFA1_HUMAN Replication protein A 70 kDa DNA-binding subunit OS=Homo sapiens OX=9606 GN=RPA1 PE=1 SV=2	1	24	24	24	52.6	68.137	1910900000	2009100000	1890600000	1.93687e+09	2475000000	2872100000	2301500000	2.54953e+09	0.759695	0.0238941
P27708	CAD protein	CAD	FUNCTION: This protein is a 'fusion' protein encoding four enzymatic activities of the pyrimidine pathway (GATase, CPSase, ATCase and DHOase). {ECO:0000269|PubMed:24332717}.	sp|P27708|PYR1_HUMAN;sp|P31327|CPSM_HUMAN	sp|P27708|PYR1_HUMAN CAD protein OS=Homo sapiens OX=9606 GN=CAD PE=1 SV=3	2	61	61	61	45.7	242.98	6357900000	6642900000	6475300000	6.49203e+09	5381700000	5777300000	5556500000	5.57183e+09	1.16515	0.00286259
P28070	Proteasome subunit beta type-4	PSMB4	FUNCTION: Component of the 20S core proteasome complex involved in the proteolytic degradation of most intracellular proteins. This complex plays numerous essential roles within the cell by associating with different regulatory particles. Associated with two 19S regulatory particles, forms the 26S proteasome and thus participates in the ATP-dependent degradation of ubiquitinated proteins. The 26S…	sp|P28070|PSB4_HUMAN	sp|P28070|PSB4_HUMAN Proteasome subunit beta type-4 OS=Homo sapiens OX=9606 GN=PSMB4 PE=1 SV=4	1	7	7	7	45.5	29.204	2978000000	2886200000	3062500000	2.97557e+09	2685300000	2792000000	2760300000	2.74587e+09	1.08365	0.0185806
P28340	DNA polymerase delta catalytic subunit	POLD1	FUNCTION: As the catalytic component of the trimeric (Pol-delta3 complex) and tetrameric DNA polymerase delta complexes (Pol-delta4 complex), plays a crucial role in high fidelity genome replication, including in lagging strand synthesis, and repair. Exhibits both DNA polymerase and 3'- to 5'-exonuclease activities (PubMed:16510448, PubMed:19074196, PubMed:20334433, PubMed:24035200, PubMed:240224…	sp|P28340|DPOD1_HUMAN	sp|P28340|DPOD1_HUMAN DNA polymerase delta catalytic subunit OS=Homo sapiens OX=9606 GN=POLD1 PE=1 SV=2	1	30	30	30	39.2	123.63	1843300000	1841900000	1894900000	1.86003e+09	1678400000	1798200000	1721300000	1.73263e+09	1.07353	0.0312365
P29350	Tyrosine-protein phosphatase non-receptor type 6	PTPN6	FUNCTION: Modulates signaling by tyrosine phosphorylated cell surface receptors such as KIT and the EGF receptor/EGFR. The SH2 regions may interact with other cellular components to modulate its own phosphatase activity against interacting substrates. Together with MTUS1, induces UBE2V2 expression upon angiotensin II stimulation. Plays a key role in hematopoiesis. {ECO:0000269|PubMed:11266449}.	sp|P29350|PTN6_HUMAN	sp|P29350|PTN6_HUMAN Tyrosine-protein phosphatase non-receptor type 6 OS=Homo sapiens OX=9606 GN=PTPN6 PE=1 SV=1	1	10	10	10	23	67.56	325520000	349800000	337800000	3.37707e+08	261300000	258710000	249230000	2.56413e+08	1.31704	0.000505797
P29590	Protein PML	PML	FUNCTION: Functions via its association with PML-nuclear bodies (PML-NBs) in a wide range of important cellular processes, including tumor suppression, transcriptional regulation, apoptosis, senescence, DNA damage response, and viral defense mechanisms. Acts as the scaffold of PML-NBs allowing other proteins to shuttle in and out, a process which is regulated by SUMO-mediated modifications and in…	sp|P29590|PML_HUMAN	sp|P29590|PML_HUMAN Protein PML OS=Homo sapiens OX=9606 GN=PML PE=1 SV=3	1	16	16	16	19.7	97.55	869450000	1078000000	983440000	9.76963e+08	747370000	772430000	735030000	751610000	1.29983	0.0212584
P30041	Peroxiredoxin-6	PRDX6	FUNCTION: Thiol-specific peroxidase that catalyzes the reduction of hydrogen peroxide and organic hydroperoxides to water and alcohols, respectively. Can reduce H(2)O(2) and short chain organic, fatty acid, and phospholipid hydroperoxides. Also has phospholipase activity, and can therefore either reduce the oxidized sn-2 fatty acyl grup of phospholipids (peroxidase activity) or hydrolyze the sn-2…	sp|P30041|PRDX6_HUMAN	sp|P30041|PRDX6_HUMAN Peroxiredoxin-6 OS=Homo sapiens OX=9606 GN=PRDX6 PE=1 SV=3	1	17	17	17	74.6	25.035	11443000000	11753000000	11834000000	1.16767e+10	10082000000	10256000000	10358000000	10232000000	1.14119	0.000552562
P30043	Flavin reductase (NADPH)	BLVRB	FUNCTION: Broad specificity oxidoreductase that catalyzes the NADPH-dependent reduction of a variety of flavins, such as riboflavin, FAD or FMN, biliverdins, methemoglobin and PQQ (pyrroloquinoline quinone). Contributes to heme catabolism and metabolizes linear tetrapyrroles. Can also reduce the complexed Fe(3+) iron to Fe(2+) in the presence of FMN and NADPH. In the liver, converts biliverdin to…	sp|P30043|BLVRB_HUMAN	sp|P30043|BLVRB_HUMAN Flavin reductase (NADPH) OS=Homo sapiens OX=9606 GN=BLVRB PE=1 SV=3	1	10	10	10	63.6	22.119	2151600000	2287200000	2114100000	2184300000	1767100000	1876600000	1771300000	1805000000	1.21014	0.00397387
P30086	Phosphatidylethanolamine-binding protein 1	PEBP1	FUNCTION: Binds ATP, opioids and phosphatidylethanolamine. Has lower affinity for phosphatidylinositol and phosphatidylcholine. Serine protease inhibitor which inhibits thrombin, neuropsin and chymotrypsin but not trypsin, tissue type plasminogen activator and elastase (By similarity). Inhibits the kinase activity of RAF1 by inhibiting its activation and by dissociating the RAF1/MEK complex and a…	sp|P30086|PEBP1_HUMAN	sp|P30086|PEBP1_HUMAN Phosphatidylethanolamine-binding protein 1 OS=Homo sapiens OX=9606 GN=PEBP1 PE=1 SV=3	1	13	13	13	79.7	21.057	4392400000	4457300000	4439600000	4.42977e+09	3526400000	3884100000	3574800000	3.66177e+09	1.20973	0.00250529
P30519	Heme oxygenase 2	HMOX2	FUNCTION: Heme oxygenase cleaves the heme ring at the alpha methene bridge to form biliverdin. Biliverdin is subsequently converted to bilirubin by biliverdin reductase. Under physiological conditions, the activity of heme oxygenase is highest in the spleen, where senescent erythrocytes are sequestrated and destroyed. Heme oxygenase 2 could be implicated in the production of carbon monoxide in br…	sp|P30519|HMOX2_HUMAN	sp|P30519|HMOX2_HUMAN Heme oxygenase 2 OS=Homo sapiens OX=9606 GN=HMOX2 PE=1 SV=2	1	14	14	14	61.7	36.032	2629100000	2837100000	2897600000	2.78793e+09	3155400000	3489700000	3378100000	3.34107e+09	0.834444	0.0122844
P30530	Tyrosine-protein kinase receptor UFO	AXL	FUNCTION: Receptor tyrosine kinase that transduces signals from the extracellular matrix into the cytoplasm by binding growth factor GAS6 and which is thus regulating many physiological processes including cell survival, cell proliferation, migration and differentiation. Ligand binding at the cell surface induces dimerization and autophosphorylation of AXL. Following activation by ligand, ALX bin…	sp|P30530|UFO_HUMAN;sp|Q12866|MERTK_HUMAN	sp|P30530|UFO_HUMAN Tyrosine-protein kinase receptor UFO OS=Homo sapiens OX=9606 GN=AXL PE=1 SV=4	2	24	24	24	33.4	98.336	2035000000	1890800000	1855100000	1.92697e+09	2834600000	2867700000	2716400000	2.80623e+09	0.686674	0.000253162
P30626	Sorcin	SRI	FUNCTION: Calcium-binding protein that modulates excitation-contraction coupling in the heart. Contributes to calcium homeostasis in the heart sarcoplasmic reticulum. Modulates the activity of RYR2 calcium channels. {ECO:0000269|PubMed:17699613}.	sp|P30626|SORCN_HUMAN	sp|P30626|SORCN_HUMAN Sorcin OS=Homo sapiens OX=9606 GN=SRI PE=1 SV=1	1	9	9	9	58.6	21.676	6519800000	5948200000	5942900000	6.13697e+09	4219800000	4731200000	4385700000	4.44557e+09	1.38047	0.0022593
P30740	Leukocyte elastase inhibitor	SERPINB1	FUNCTION: Neutrophil serine protease inhibitor that plays an essential role in the regulation of the innate immune response, inflammation and cellular homeostasis (PubMed:30692621). Acts primarily to protect the cell from proteases released in the cytoplasm during stress or infection. These proteases are important in killing microbes but when released from granules, these potent enzymes also dest…	sp|P30740|ILEU_HUMAN	sp|P30740|ILEU_HUMAN Leukocyte elastase inhibitor OS=Homo sapiens OX=9606 GN=SERPINB1 PE=1 SV=1	1	13	13	13	39.3	42.741	1765600000	1454800000	1613400000	1.61127e+09	1364000000	1196100000	1267500000	1.27587e+09	1.26288	0.0303265
P31150	Rab GDP dissociation inhibitor alpha	GDI1	FUNCTION: Regulates the GDP/GTP exchange reaction of most Rab proteins by inhibiting the dissociation of GDP from them, and the subsequent binding of GTP to them. Promotes the dissociation of GDP-bound Rab proteins from the membrane and inhibits their activation. Promotes the dissociation of RAB1A, RAB3A, RAB5A and RAB10 from membranes. {ECO:0000269|PubMed:23815289}.	sp|P31150|GDIA_HUMAN	sp|P31150|GDIA_HUMAN Rab GDP dissociation inhibitor alpha OS=Homo sapiens OX=9606 GN=GDI1 PE=1 SV=2	1	20	11	11	57.7	50.582	938970000	885780000	947160000	923970000	580610000	696380000	683560000	6.53517e+08	1.41384	0.00283297
P31350	Ribonucleoside-diphosphate reductase subunit M2	RRM2	FUNCTION: Provides the precursors necessary for DNA synthesis. Catalyzes the biosynthesis of deoxyribonucleotides from the corresponding ribonucleotides. Inhibits Wnt signaling.	sp|P31350|RIR2_HUMAN;sp|Q7LG56|RIR2B_HUMAN	sp|P31350|RIR2_HUMAN Ribonucleoside-diphosphate reductase subunit M2 OS=Homo sapiens OX=9606 GN=RRM2 PE=1 SV=1	2	16	16	16	53.7	44.877	1851600000	1693900000	1572600000	1.70603e+09	2171900000	2675200000	2285900000	2.37767e+09	0.717524	0.0176201
P31431	Syndecan-4	SDC4	FUNCTION: Cell surface proteoglycan that bears heparan sulfate. Regulates exosome biogenesis in concert with SDCBP and PDCD6IP (PubMed:22660413). {ECO:0000269|PubMed:22660413}.	sp|P31431|SDC4_HUMAN	sp|P31431|SDC4_HUMAN Syndecan-4 OS=Homo sapiens OX=9606 GN=SDC4 PE=1 SV=2	1	4	4	4	17.7	21.641	192890000	218530000	223310000	2.11577e+08	162200000	123850000	157740000	147930000	1.43025	0.0143227
P32119	Peroxiredoxin-2	PRDX2	FUNCTION: Thiol-specific peroxidase that catalyzes the reduction of hydrogen peroxide and organic hydroperoxides to water and alcohols, respectively. Plays a role in cell protection against oxidative stress by detoxifying peroxides and as sensor of hydrogen peroxide-mediated signaling events. Might participate in the signaling cascades of growth factors and tumor necrosis factor-alpha by regulati…	sp|P32119|PRDX2_HUMAN	sp|P32119|PRDX2_HUMAN Peroxiredoxin-2 OS=Homo sapiens OX=9606 GN=PRDX2 PE=1 SV=5	1	13	12	12	66.2	21.892	9702500000	9917400000	10218000000	9.94597e+09	7392600000	7768700000	7898300000	7.68653e+09	1.29395	0.00044666
P32926	Desmoglein-3	DSG3	FUNCTION: Component of intercellular desmosome junctions. Involved in the interaction of plaque proteins and intermediate filaments mediating cell-cell adhesion.	sp|P32926|DSG3_HUMAN	sp|P32926|DSG3_HUMAN Desmoglein-3 OS=Homo sapiens OX=9606 GN=DSG3 PE=1 SV=2	1	18	18	18	26.3	107.53	1036300000	1125400000	1051700000	1.07113e+09	709400000	810420000	777730000	765850000	1.39862	0.00166174
P33992	DNA replication licensing factor MCM5	MCM5	FUNCTION: Acts as component of the MCM2-7 complex (MCM complex) which is the putative replicative helicase essential for 'once per cell cycle' DNA replication initiation and elongation in eukaryotic cells. The active ATPase sites in the MCM2-7 ring are formed through the interaction surfaces of two neighboring subunits such that a critical structure of a conserved arginine finger motif is provide…	sp|P33992|MCM5_HUMAN	sp|P33992|MCM5_HUMAN DNA replication licensing factor MCM5 OS=Homo sapiens OX=9606 GN=MCM5 PE=1 SV=5	1	38	38	38	54.9	82.285	7262200000	7440500000	7234300000	7.31233e+09	6959200000	7110200000	7042500000	7037300000	1.03908	0.0242809
P35237	Serpin B6	SERPINB6	FUNCTION: May be involved in the regulation of serine proteinases present in the brain or extravasated from the blood (By similarity). Inhibitor of cathepsin G, kallikrein-8 and thrombin. May play an important role in the inner ear in the protection against leakage of lysosomal content during stress and loss of this protection results in cell death and sensorineural hearing loss. {ECO:0000250, EC…	sp|P35237|SPB6_HUMAN	sp|P35237|SPB6_HUMAN Serpin B6 OS=Homo sapiens OX=9606 GN=SERPINB6 PE=1 SV=3	1	11	11	11	36.7	42.621	670920000	689170000	708280000	6.89457e+08	497150000	594830000	505460000	532480000	1.2948	0.00899701
P35251	Replication factor C subunit 1	RFC1	FUNCTION: The elongation of primed DNA templates by DNA polymerase delta and epsilon requires the action of the accessory proteins PCNA and activator 1. This subunit binds to the primer-template junction. Binds the PO-B transcription element as well as other GA rich DNA sequences. Could play a role in DNA transcription regulation as well as DNA replication and/or repair. Can bind single- or doubl…	sp|P35251|RFC1_HUMAN	sp|P35251|RFC1_HUMAN Replication factor C subunit 1 OS=Homo sapiens OX=9606 GN=RFC1 PE=1 SV=4	1	19	19	19	24	128.25	638200000	686640000	667340000	664060000	778690000	766340000	767910000	770980000	0.861319	0.0018522
P35270	Sepiapterin reductase	SPR	FUNCTION: Catalyzes the final one or two reductions in tetra-hydrobiopterin biosynthesis to form 5,6,7,8-tetrahydrobiopterin.	sp|P35270|SPRE_HUMAN;REV__sp|Q16649|NFIL3_HUMAN	sp|P35270|SPRE_HUMAN Sepiapterin reductase OS=Homo sapiens OX=9606 GN=SPR PE=1 SV=1	2	11	11	11	49.8	28.048	2507500000	2476000000	2319800000	2.43443e+09	2052600000	2031300000	1931400000	2005100000	1.21412	0.00340013
P35579	Myosin-9	MYH9	FUNCTION: Cellular myosin that appears to play a role in cytokinesis, cell shape, and specialized functions such as secretion and capping. During cell spreading, plays an important role in cytoskeleton reorganization, focal contacts formation (in the margins but not the central part of spreading cells), and lamellipodial retraction; this function is mechanically antagonized by MYH10. {ECO:0000269…	sp|P35579|MYH9_HUMAN;REV__sp|Q9UKV3|ACINU_HUMAN;sp|P12883|MYH7_HUMAN;sp|P13535|MYH8_HUMAN;sp|Q9UKX3|MYH13_HUMAN;sp|P13533|MYH6_HUMAN	sp|P35579|MYH9_HUMAN Myosin-9 OS=Homo sapiens OX=9606 GN=MYH9 PE=1 SV=4	6	142	142	120	64.6	226.53	114290000000	133610000000	132870000000	1.26923e+11	103450000000	110950000000	107690000000	1.07363e+11	1.18219	0.0429461
P35749	Myosin-11	MYH11	FUNCTION: Muscle contraction.	sp|P35749|MYH11_HUMAN	sp|P35749|MYH11_HUMAN Myosin-11 OS=Homo sapiens OX=9606 GN=MYH11 PE=1 SV=3	1	16	1	1	9.5	227.34		66872000	76819000	71845500	48250000	53352000	58625000	53409000	1.34519	0.0411816
P35914	Hydroxymethylglutaryl-CoA lyase, mitochondrial	HMGCL	FUNCTION: Mitochondrial 3-hydroxymethyl-3-methylglutaryl-CoA lyase that catalyzes a cation-dependent cleavage of (S)-3-hydroxy-3-methylglutaryl-CoA into acetyl-CoA and acetoacetate, a key step in ketogenesis. Terminal step in leucine catabolism. Ketone bodies (beta-hydroxybutyrate, acetoacetate and acetone) are essential as an alternative source of energy to glucose, as lipid precursors and as re…	sp|P35914|HMGCL_HUMAN;sp|Q8TB92|HMGC2_HUMAN	sp|P35914|HMGCL_HUMAN Hydroxymethylglutaryl-CoA lyase, mitochondrial OS=Homo sapiens OX=9606 GN=HMGCL PE=1 SV=2	2	5	5	5	20.3	34.36	301420000	310810000	212570000	2.74933e+08	180620000	187240000	187770000	185210000	1.48444	0.0459797
P36406	E3 ubiquitin-protein ligase TRIM23	TRIM23	FUNCTION: Acts as an E3 ubiquitin-protein ligase. Plays an essential role in autophagy activation during viral infection. Mechanistically, activates TANK-binding kinase 1/TBK1 by facilitating its dimerization and ability to phosphorylate the selective autophagy receptor SQSTM1. In order to achieve this function, TRIM23 mediates 'Lys-27'-linked auto-ubiquitination of its ADP-ribosylation factor (A…	sp|P36406|TRI23_HUMAN	sp|P36406|TRI23_HUMAN E3 ubiquitin-protein ligase TRIM23 OS=Homo sapiens OX=9606 GN=TRIM23 PE=1 SV=1	1	1	1	1	1.7	64.066	164800000	159870000	159440000	161370000	191970000	180560000	179750000	1.84093e+08	0.876566	0.00617031
P36551	Oxygen-dependent coproporphyrinogen-III oxidase, mitochondrial	CPOX	FUNCTION: Involved in the heme biosynthesis. Catalyzes the aerobic oxidative decarboxylation of propionate groups of rings A and B of coproporphyrinogen-III to yield the vinyl groups in protoporphyrinogen-IX.	sp|P36551|HEM6_HUMAN	sp|P36551|HEM6_HUMAN Oxygen-dependent coproporphyrinogen-III oxidase, mitochondrial OS=Homo sapiens OX=9606 GN=CPOX PE=1 SV=3	1	17	17	17	47.6	50.151	1492300000	1614900000	1633200000	1.58013e+09	1126400000	1394000000	1242600000	1.25433e+09	1.25974	0.0217322
P36871	Phosphoglucomutase-1	PGM1	FUNCTION: This enzyme participates in both the breakdown and synthesis of glucose.	sp|P36871|PGM1_HUMAN	sp|P36871|PGM1_HUMAN Phosphoglucomutase-1 OS=Homo sapiens OX=9606 GN=PGM1 PE=1 SV=3	1	28	28	28	70.6	61.448	4234600000	3748100000	3998400000	3993700000	3160000000	3007900000	2631200000	2.93303e+09	1.36163	0.00732397
P36915	Guanine nucleotide-binding protein-like 1	GNL1	FUNCTION: Possible regulatory or functional link with the histocompatibility cluster.	sp|P36915|GNL1_HUMAN	sp|P36915|GNL1_HUMAN Guanine nucleotide-binding protein-like 1 OS=Homo sapiens OX=9606 GN=GNL1 PE=1 SV=2	1	17	17	17	36.6	68.66	1378500000	1496500000	1462700000	1445900000	940770000	1156200000	1202000000	1.09966e+09	1.31486	0.0169388
P36952	Serpin B5	SERPINB5	FUNCTION: Tumor suppressor. It blocks the growth, invasion, and metastatic properties of mammary tumors. As it does not undergo the S (stressed) to R (relaxed) conformational transition characteristic of active serpins, it exhibits no serine protease inhibitory activity.	sp|P36952|SPB5_HUMAN	sp|P36952|SPB5_HUMAN Serpin B5 OS=Homo sapiens OX=9606 GN=SERPINB5 PE=1 SV=2	1	18	18	18	65.6	42.1	2306000000	2064100000	2526600000	2298900000	1769500000	1764100000	1885000000	1806200000	1.27278	0.0240561
P36957	Dihydrolipoyllysine-residue succinyltransferase component of 2-oxoglutarate dehydrogenase complex, mitochondrial	DLST	FUNCTION: Dihydrolipoamide succinyltransferase (E2) component of the 2-oxoglutarate dehydrogenase complex. The 2-oxoglutarate dehydrogenase complex catalyzes the overall conversion of 2-oxoglutarate to succinyl-CoA and CO(2). The 2-oxoglutarate dehydrogenase complex is mainly active in the mitochondrion (PubMed:29211711, PubMed:30929736). A fraction of the 2-oxoglutarate dehydrogenase complex als…	sp|P36957|ODO2_HUMAN	sp|P36957|ODO2_HUMAN Dihydrolipoyllysine-residue succinyltransferase component of 2-oxoglutarate dehydrogenase complex, mitochondrial OS=Homo sapiens OX=9606 GN=DLST PE=1 SV=4	1	12	12	12	34.9	48.755	2698400000	2741500000	2714500000	2.71813e+09	3125700000	3145500000	2833000000	3.03473e+09	0.895675	0.0358796
P37268	Squalene synthase	FDFT1	FUNCTION: Catalyzes the condensation of 2 farnesyl pyrophosphate (FPP) moieties to form squalene. Proceeds in two distinct steps. In the first half-reaction, two molecules of FPP react to form the stable presqualene diphosphate intermediate (PSQPP), with concomitant release of a proton and a molecule of inorganic diphosphate. In the second half-reaction, PSQPP undergoes heterolysis, isomerization…	sp|P37268|FDFT_HUMAN	sp|P37268|FDFT_HUMAN Squalene synthase OS=Homo sapiens OX=9606 GN=FDFT1 PE=1 SV=1	1	11	11	11	30.9	48.115	590870000	548560000	508070000	5.49167e+08	727530000	871930000	770800000	7.90087e+08	0.695071	0.00795391
P38117	Electron transfer flavoprotein subunit beta	ETFB	FUNCTION: Heterodimeric electron transfer flavoprotein that accepts electrons from several mitochondrial dehydrogenases, including acyl-CoA dehydrogenases, glutaryl-CoA and sarcosine dehydrogenase (PubMed:25416781, PubMed:15159392, PubMed:15975918). It transfers the electrons to the main mitochondrial respiratory chain via ETF-ubiquinone oxidoreductase (Probable). Required for normal mitochondria…	sp|P38117|ETFB_HUMAN	sp|P38117|ETFB_HUMAN Electron transfer flavoprotein subunit beta OS=Homo sapiens OX=9606 GN=ETFB PE=1 SV=3	1	15	15	15	56.1	27.843	4392200000	4476800000	4347900000	4.40563e+09	3834700000	4204300000	4098900000	4.04597e+09	1.0889	0.0364351
P38606	V-type proton ATPase catalytic subunit A	ATP6V1A	FUNCTION: Catalytic subunit of the peripheral V1 complex of vacuolar ATPase. V-ATPase vacuolar ATPase is responsible for acidifying a variety of intracellular compartments in eukaryotic cells. In aerobic conditions, involved in intracellular iron homeostasis, thus triggering the activity of Fe(2+) prolyl hydroxylase (PHD) enzymes, and leading to HIF1A hydroxylation and subsequent proteasomal degr…	sp|P38606|VATA_HUMAN	sp|P38606|VATA_HUMAN V-type proton ATPase catalytic subunit A OS=Homo sapiens OX=9606 GN=ATP6V1A PE=1 SV=2	1	27	27	27	61.9	68.303	4882100000	4562300000	4355500000	4.59997e+09	4133800000	4113000000	3837400000	4.02807e+09	1.14198	0.0339216
P40189	Interleukin-6 receptor subunit beta	IL6ST	FUNCTION: Signal-transducing molecule. The receptor systems for IL6, LIF, OSM, CNTF, IL11, CTF1 and BSF3 can utilize IL6ST for initiating signal transmission. Binding of IL6 to IL6R induces IL6ST homodimerization and formation of a high-affinity receptor complex, which activates Janus kinases (PubMed:2261637). That causes phosphorylation of IL6ST tyrosine residues which in turn activates STAT3 (P…	sp|P40189|IL6RB_HUMAN	sp|P40189|IL6RB_HUMAN Interleukin-6 receptor subunit beta OS=Homo sapiens OX=9606 GN=IL6ST PE=1 SV=2	1	3	3	3	4.9	103.54	32886000		38265000	35575500		47890000	48472000	48181000	0.738372	0.0430995
P40763	Signal transducer and activator of transcription 3	STAT3	FUNCTION: Signal transducer and transcription activator that mediates cellular responses to interleukins, KITLG/SCF, LEP and other growth factors (PubMed:10688651, PubMed:12359225, PubMed:12873986, PubMed:15194700, PubMed:17344214, PubMed:18242580, PubMed:23084476, PubMed:31462771). Once activated, recruits coactivators, such as NCOA1 or MED1, to the promoter region of the target gene (PubMed:173…	sp|P40763|STAT3_HUMAN	sp|P40763|STAT3_HUMAN Signal transducer and activator of transcription 3 OS=Homo sapiens OX=9606 GN=STAT3 PE=1 SV=2	1	24	24	24	49.1	88.067	2038900000	2231100000	2159200000	2.14307e+09	2601600000	2992800000	2791400000	2.79527e+09	0.766677	0.00664177
P41229	Lysine-specific demethylase 5C	KDM5C	FUNCTION: Histone demethylase that specifically demethylates 'Lys-4' of histone H3, thereby playing a central role in histone code (PubMed:28262558). Does not demethylate histone H3 'Lys-9', H3 'Lys-27', H3 'Lys-36', H3 'Lys-79' or H4 'Lys-20'. Demethylates trimethylated and dimethylated but not monomethylated H3 'Lys-4'. Participates in transcriptional repression of neuronal genes by recruiting …	sp|P41229|KDM5C_HUMAN;sp|Q9BY66|KDM5D_HUMAN;sp|P29375|KDM5A_HUMAN	sp|P41229|KDM5C_HUMAN Lysine-specific demethylase 5C OS=Homo sapiens OX=9606 GN=KDM5C PE=1 SV=2	3	8	8	8	6.7	175.72	108410000	120450000	109860000	1.12907e+08	100800000	99749000	91520000	9.73563e+07	1.15973	0.0316178
P41240	Tyrosine-protein kinase CSK	CSK	FUNCTION: Non-receptor tyrosine-protein kinase that plays an important role in the regulation of cell growth, differentiation, migration and immune response. Phosphorylates tyrosine residues located in the C-terminal tails of Src-family kinases (SFKs) including LCK, SRC, HCK, FYN, LYN, CSK or YES1. Upon tail phosphorylation, Src-family members engage in intramolecular interactions between the pho…	sp|P41240|CSK_HUMAN	sp|P41240|CSK_HUMAN Tyrosine-protein kinase CSK OS=Homo sapiens OX=9606 GN=CSK PE=1 SV=1	1	14	14	14	45.3	50.704	1088300000	1190100000	1098100000	1125500000	909650000	1007400000	918320000	9.45123e+08	1.19085	0.0160466
P41250	Glycine--tRNA ligase	GARS1	FUNCTION: Catalyzes the ATP-dependent ligation of glycine to the 3'-end of its cognate tRNA, via the formation of an aminoacyl-adenylate intermediate (Gly-AMP) (PubMed:17544401, PubMed:28675565, PubMed:24898252). Also produces diadenosine tetraphosphate (Ap4A), a universal pleiotropic signaling molecule needed for cell regulation pathways, by direct condensation of 2 ATPs. Thereby, may play a spe…	sp|P41250|GARS_HUMAN	sp|P41250|GARS_HUMAN Glycine--tRNA ligase OS=Homo sapiens OX=9606 GN=GARS1 PE=1 SV=3	1	24	24	24	47.4	83.165	6703100000	6515900000	6983500000	6.73417e+09	5969200000	6106300000	6005300000	6.02693e+09	1.11735	0.00758222
P41252	Isoleucine--tRNA ligase, cytoplasmic	IARS1	FUNCTION: Catalyzes the specific attachment of an amino acid to its cognate tRNA in a 2 step reaction: the amino acid (AA) is first activated by ATP to form AA-AMP and then transferred to the acceptor end of the tRNA. {ECO:0000269|PubMed:8052601}.	sp|P41252|SYIC_HUMAN	sp|P41252|SYIC_HUMAN Isoleucine--tRNA ligase, cytoplasmic OS=Homo sapiens OX=9606 GN=IARS1 PE=1 SV=2	1	47	47	47	46.8	144.5	8569600000	8904400000	8868900000	8.78097e+09	7869900000	8398000000	7696800000	7.98823e+09	1.09924	0.0283714
P41440	Reduced folate transporter	SLC19A1	FUNCTION: Transporter that mediates the import of reduced folates and a subset of cyclic dinucleotides (PubMed:7826387, PubMed:9041240, PubMed:10787414, PubMed:15337749, PubMed:16115875, PubMed:31126740, PubMed:31511694). Has high affinity for N5-methyltetrahydrofolate, the predominant circulating form of folate (PubMed:10787414, PubMed:14609557, PubMed:22554803). Also able to mediate the import …	sp|P41440|S19A1_HUMAN	sp|P41440|S19A1_HUMAN Reduced folate transporter OS=Homo sapiens OX=9606 GN=SLC19A1 PE=1 SV=3	1	6	6	6	14.2	64.868	59030000	73854000	77181000	7.00217e+07	92303000	90849000	82923000	8.86917e+07	0.789495	0.0413066
P42285	Exosome RNA helicase MTR4	MTREX	FUNCTION: Catalyzes the ATP-dependent unwinding of RNA duplexes with a single-stranded 3' RNA extension (PubMed:27871484, PubMed:29844170, PubMed:29906447). Central subunit of many protein complexes, namely TRAMP-like, nuclear exosome targeting (NEXT) and poly(A) tail exosome targeting (PAXT) (PubMed:27871484, PubMed:29844170, PubMed:21855801). NEXT functions as an RNA exosome cofactor that direc…	sp|P42285|MTREX_HUMAN	sp|P42285|MTREX_HUMAN Exosome RNA helicase MTR4 OS=Homo sapiens OX=9606 GN=MTREX PE=1 SV=3	1	33	33	33	42.1	117.8	3683000000	4033100000	3707500000	3.80787e+09	4487600000	4733800000	4283400000	4501600000	0.845892	0.015781
P42704	Leucine-rich PPR motif-containing protein, mitochondrial	LRPPRC	FUNCTION: May play a role in RNA metabolism in both nuclei and mitochondria. In the nucleus binds to HNRPA1-associated poly(A) mRNAs and is part of nmRNP complexes at late stages of mRNA maturation which are possibly associated with nuclear mRNA export. May bind mature mRNA in the nucleus outer membrane. In mitochondria binds to poly(A) mRNA. Plays a role in translation or stability of mitochondr…	sp|P42704|LPPRC_HUMAN	sp|P42704|LPPRC_HUMAN Leucine-rich PPR motif-containing protein, mitochondrial OS=Homo sapiens OX=9606 GN=LRPPRC PE=1 SV=3	1	74	74	73	66.8	157.9	14956000000	15419000000	14454000000	14943000000	18299000000	17255000000	16861000000	1.74717e+10	0.85527	0.00780016
P43034	Platelet-activating factor acetylhydrolase IB subunit beta	PAFAH1B1	FUNCTION: Required for proper activation of Rho GTPases and actin polymerization at the leading edge of locomoting cerebellar neurons and postmigratory hippocampal neurons in response to calcium influx triggered via NMDA receptors. Non-catalytic subunit of an acetylhydrolase complex which inactivates platelet-activating factor (PAF) by removing the acetyl group at the SN-2 position (By similarity…	sp|P43034|LIS1_HUMAN	sp|P43034|LIS1_HUMAN Platelet-activating factor acetylhydrolase IB subunit beta OS=Homo sapiens OX=9606 GN=PAFAH1B1 PE=1 SV=2	1	22	22	22	70.2	46.637	4080100000	3805900000	3916700000	3.93423e+09	3328200000	3091300000	3398100000	3.27253e+09	1.2022	0.00565514
P43243	Matrin-3	MATR3	FUNCTION: May play a role in transcription or may interact with other nuclear matrix proteins to form the internal fibrogranular network. In association with the SFPQ-NONO heteromer may play a role in nuclear retention of defective RNAs. Plays a role in the regulation of DNA virus-mediated innate immune response by assembling into the HDP-RNP complex, a complex that serves as a platform for IRF3 …	sp|P43243|MATR3_HUMAN	sp|P43243|MATR3_HUMAN Matrin-3 OS=Homo sapiens OX=9606 GN=MATR3 PE=1 SV=2	1	30	30	30	39.1	94.622	13518000000	14206000000	14195000000	13973000000	16676000000	15920000000	15694000000	1.60967e+10	0.868068	0.00475048
P43250	G protein-coupled receptor kinase 6	GRK6	FUNCTION: Specifically phosphorylates the activated forms of G protein-coupled receptors. Such receptor phosphorylation initiates beta-arrestin-mediated receptor desensitization, internalization, and signaling events leading to their desensitization. Seems to be involved in the desensitization of D2-like dopamine receptors in striatum and chemokine receptor CXCR4 which is critical for CXCL12-indu…	sp|P43250|GRK6_HUMAN;sp|P34947|GRK5_HUMAN	sp|P43250|GRK6_HUMAN G protein-coupled receptor kinase 6 OS=Homo sapiens OX=9606 GN=GRK6 PE=1 SV=2	2	6	6	6	16.3	65.99	90641000	102930000	106100000	9.98903e+07	142560000	143940000	119590000	1.35363e+08	0.737942	0.0181928
P43304	Glycerol-3-phosphate dehydrogenase, mitochondrial	GPD2	FUNCTION: Calcium-responsive mitochondrial glycerol-3-phosphate dehydrogenase which seems to be a key component of the pancreatic beta-cell glucose-sensing device. {ECO:0000269|PubMed:9070847}.	sp|P43304|GPDM_HUMAN	sp|P43304|GPDM_HUMAN Glycerol-3-phosphate dehydrogenase, mitochondrial OS=Homo sapiens OX=9606 GN=GPD2 PE=1 SV=3	1	35	35	35	54.7	80.852	3128700000	3358200000	3050500000	3.17913e+09	3628000000	3494700000	3512600000	3545100000	0.896768	0.022534
P43487	Ran-specific GTPase-activating protein	RANBP1	FUNCTION: Plays a role in RAN-dependent nucleocytoplasmic transport. Alleviates the TNPO1-dependent inhibition of RAN GTPase activity and mediates the dissociation of RAN from proteins involved in transport into the nucleus (By similarity). Induces a conformation change in the complex formed by XPO1 and RAN that triggers the release of the nuclear export signal of cargo proteins (PubMed:20485264)…	sp|P43487|RANG_HUMAN	sp|P43487|RANG_HUMAN Ran-specific GTPase-activating protein OS=Homo sapiens OX=9606 GN=RANBP1 PE=1 SV=1	1	6	6	6	54.2	23.31	6220000000	6363400000	6938000000	6.50713e+09	5791400000	5331800000	5824800000	5.64933e+09	1.15184	0.033999
P43490	Nicotinamide phosphoribosyltransferase	NAMPT	FUNCTION: Catalyzes the condensation of nicotinamide with 5-phosphoribosyl-1-pyrophosphate to yield nicotinamide mononucleotide, an intermediate in the biosynthesis of NAD. It is the rate limiting component in the mammalian NAD biosynthesis pathway. The secreted form behaves both as a cytokine with immunomodulating properties and an adipokine with anti-diabetic properties, it has no enzymatic act…	sp|P43490|NAMPT_HUMAN	sp|P43490|NAMPT_HUMAN Nicotinamide phosphoribosyltransferase OS=Homo sapiens OX=9606 GN=NAMPT PE=1 SV=1	1	27	27	27	69.2	55.52	7329200000	7257500000	7476700000	7.35447e+09	5411600000	5740700000	5334800000	5495700000	1.33822	0.000187147
P45954	Short/branched chain specific acyl-CoA dehydrogenase, mitochondrial	ACADSB	FUNCTION: Has greatest activity toward short branched chain acyl-CoA derivative such as (s)-2-methylbutyryl-CoA, isobutyryl-CoA, and 2-methylhexanoyl-CoA as well as toward short straight chain acyl-CoAs such as butyryl-CoA and hexanoyl-CoA. Can use valproyl-CoA as substrate and may play a role in controlling the metabolic flux of valproic acid in the development of toxicity of this agent.	sp|P45954|ACDSB_HUMAN	sp|P45954|ACDSB_HUMAN Short/branched chain specific acyl-CoA dehydrogenase, mitochondrial OS=Homo sapiens OX=9606 GN=ACADSB PE=1 SV=1	1	10	10	10	35.6	47.485	412870000	360860000	293490000	355740000	512760000	481250000	450720000	4.81577e+08	0.738699	0.0318845
P45974	Ubiquitin carboxyl-terminal hydrolase 5	USP5	FUNCTION: Cleaves linear and branched multiubiquitin polymers with a marked preference for branched polymers. Involved in unanchored 'Lys-48'-linked polyubiquitin disassembly. Binds linear and 'Lys-63'-linked polyubiquitin with a lower affinity. Knock-down of USP5 causes the accumulation of p53/TP53 and an increase in p53/TP53 transcriptional activity because the unanchored polyubiquitin that acc…	sp|P45974|UBP5_HUMAN	sp|P45974|UBP5_HUMAN Ubiquitin carboxyl-terminal hydrolase 5 OS=Homo sapiens OX=9606 GN=USP5 PE=1 SV=2	1	27	27	26	42	95.785	4579900000	4822700000	4987600000	4.79673e+09	4381600000	4155100000	4209000000	4.24857e+09	1.12902	0.0159964
P46060	Ran GTPase-activating protein 1	RANGAP1	FUNCTION: GTPase activator for RAN (PubMed:8146159, PubMed:8896452, PubMed:16428860). Converts cytoplasmic GTP-bound RAN to GDP-bound RAN, which is essential for RAN-mediated nuclear import and export (PubMed:8896452, PubMed:27160050). Mediates dissociation of cargo from nuclear export complexes containing XPO1, RAN and RANBP2 after nuclear export (PubMed:27160050). {ECO:0000269|PubMed:16428860, …	sp|P46060|RAGP1_HUMAN	sp|P46060|RAGP1_HUMAN Ran GTPase-activating protein 1 OS=Homo sapiens OX=9606 GN=RANGAP1 PE=1 SV=1	1	23	23	23	51.6	63.541	1655700000	1769000000	1672700000	1.69913e+09	2277500000	2255500000	2172000000	2235000000	0.760239	0.000358126
P46063	ATP-dependent DNA helicase Q1	RECQL	FUNCTION: DNA helicase that may play a role in the repair of DNA that is damaged by ultraviolet light or other mutagens. Exhibits a magnesium-dependent ATP-dependent DNA-helicase activity that unwinds single- and double-stranded DNA in a 3'-5' direction. {ECO:0000269|PubMed:15886194, ECO:0000269|PubMed:7961977, ECO:0000269|PubMed:8056767}.	sp|P46063|RECQ1_HUMAN	sp|P46063|RECQ1_HUMAN ATP-dependent DNA helicase Q1 OS=Homo sapiens OX=9606 GN=RECQL PE=1 SV=3	1	27	27	27	64.9	73.457	4457300000	4515000000	4464300000	4.47887e+09	3619300000	3909800000	3528200000	3.68577e+09	1.21518	0.00243205
P46109	Crk-like protein	CRKL	FUNCTION: May mediate the transduction of intracellular signals.	sp|P46109|CRKL_HUMAN	sp|P46109|CRKL_HUMAN Crk-like protein OS=Homo sapiens OX=9606 GN=CRKL PE=1 SV=1	1	10	10	10	43.9	33.777	960820000	1088800000	1136100000	1.06191e+09	798210000	852120000	875540000	8.41957e+08	1.26124	0.0183155
P46783	40S ribosomal protein S10	RPS10	FUNCTION: Component of the 40S ribosomal subunit.	sp|P46783|RS10_HUMAN;sp|Q9NQ39|RS10L_HUMAN	sp|P46783|RS10_HUMAN 40S ribosomal protein S10 OS=Homo sapiens OX=9606 GN=RPS10 PE=1 SV=1	2	9	9	9	44.8	18.898	7563900000	7361100000	7450600000	7.45853e+09	8659600000	8208500000	8256100000	8.37473e+09	0.8906	0.00406795
P46937	Transcriptional coactivator YAP1	YAP1	FUNCTION: Transcriptional regulator which can act both as a coactivator and a corepressor and is the critical downstream regulatory target in the Hippo signaling pathway that plays a pivotal role in organ size control and tumor suppression by restricting proliferation and promoting apoptosis (PubMed:17974916, PubMed:18280240, PubMed:18579750, PubMed:21364637, PubMed:30447097). The core of this pa…	sp|P46937|YAP1_HUMAN	sp|P46937|YAP1_HUMAN Transcriptional coactivator YAP1 OS=Homo sapiens OX=9606 GN=YAP1 PE=1 SV=2	1	11	11	11	37.7	54.461	883210000	1017200000	992340000	964250000	747410000	823420000	832910000	8.01247e+08	1.20344	0.0296607
P47895	Aldehyde dehydrogenase family 1 member A3	ALDH1A3	FUNCTION: NAD-dependent aldehyde dehydrogenase that catalyzes the formation of retinoic acid (PubMed:27759097). Has high activity with all-trans retinal, and has much lower in vitro activity with acetaldehyde (PubMed:27759097). Required for the biosynthesis of normal levels of retinoic acid in the embryonic ocular and nasal regions; retinoic acid is required for normal embryonic development of th…	sp|P47895|AL1A3_HUMAN;sp|O94788|AL1A2_HUMAN	sp|P47895|AL1A3_HUMAN Aldehyde dehydrogenase family 1 member A3 OS=Homo sapiens OX=9606 GN=ALDH1A3 PE=1 SV=2	2	22	22	22	47.3	56.108	2640700000	2872500000	2763000000	2.75873e+09	1941200000	2055900000	2219800000	2072300000	1.33124	0.00282547
P48029	Sodium- and chloride-dependent creatine transporter 1	SLC6A8	FUNCTION: Required for the uptake of creatine in muscles and brain.	sp|P48029|SC6A8_HUMAN	sp|P48029|SC6A8_HUMAN Sodium- and chloride-dependent creatine transporter 1 OS=Homo sapiens OX=9606 GN=SLC6A8 PE=1 SV=1	1	2	2	2	4.1	70.522	75886000	83126000	71437000	7.68163e+07	66855000	64532000	54722000	6.20363e+07	1.23825	0.0427679
P48147	Prolyl endopeptidase	PREP	FUNCTION: Cleaves peptide bonds on the C-terminal side of prolyl residues within peptides that are up to approximately 30 amino acids long.	sp|P48147|PPCE_HUMAN	sp|P48147|PPCE_HUMAN Prolyl endopeptidase OS=Homo sapiens OX=9606 GN=PREP PE=1 SV=2	1	29	29	29	55.2	80.699	4451700000	5153900000	5278200000	4.96127e+09	3722000000	4230300000	3912000000	3.95477e+09	1.2545	0.027549
P49189	4-trimethylaminobutyraldehyde dehydrogenase	ALDH9A1	FUNCTION: Converts gamma-trimethylaminobutyraldehyde into gamma-butyrobetaine with high efficiency (in vitro). Can catalyze the irreversible oxidation of a broad range of aldehydes to the corresponding acids in an NAD-dependent reaction, but with low efficiency. {ECO:0000269|PubMed:10702312, ECO:0000269|PubMed:30914451, ECO:0000269|PubMed:8645224}.	sp|P49189|AL9A1_HUMAN	sp|P49189|AL9A1_HUMAN 4-trimethylaminobutyraldehyde dehydrogenase OS=Homo sapiens OX=9606 GN=ALDH9A1 PE=1 SV=3	1	17	17	17	44.5	53.801	1961700000	2325200000	2302600000	2196500000	1692300000	1815600000	1808600000	1.77217e+09	1.23944	0.0268613
P49327	Fatty acid synthase	FASN	FUNCTION: Fatty acid synthetase catalyzes the formation of long-chain fatty acids from acetyl-CoA, malonyl-CoA and NADPH. This multifunctional protein has 7 catalytic activities as an acyl carrier protein.	sp|P49327|FAS_HUMAN	sp|P49327|FAS_HUMAN Fatty acid synthase OS=Homo sapiens OX=9606 GN=FASN PE=1 SV=3	1	104	104	104	61.4	273.42	41120000000	40699000000	41560000000	4.11263e+10	32983000000	34509000000	33982000000	3.38247e+10	1.21587	0.000140305
P49354	Protein farnesyltransferase/geranylgeranyltransferase type-1 subunit alpha	FNTA	FUNCTION: Essential subunit of both the farnesyltransferase and the geranylgeranyltransferase complex. Contributes to the transfer of a farnesyl or geranylgeranyl moiety from farnesyl or geranylgeranyl diphosphate to a cysteine at the fourth position from the C-terminus of several proteins having the C-terminal sequence Cys-aliphatic-aliphatic-X. May positively regulate neuromuscular junction dev…	sp|P49354|FNTA_HUMAN	sp|P49354|FNTA_HUMAN Protein farnesyltransferase/geranylgeranyltransferase type-1 subunit alpha OS=Homo sapiens OX=9606 GN=FNTA PE=1 SV=1	1	8	8	8	26.6	44.408	366870000	404410000	420870000	3.97383e+08	273800000	302330000	343280000	306470000	1.29665	0.0241507
P49411	Elongation factor Tu, mitochondrial	TUFM	FUNCTION: Promotes the GTP-dependent binding of aminoacyl-tRNA to the A-site of ribosomes during protein biosynthesis. Plays also a role in the regulation of autophagy and innate immunity. Recruits ATG5-ATG12 and NLRX1 at mitochondria and serves as a checkpoint of the RIG-I/DDX58-MAVS pathway. In turn, inhibits RLR-mediated type I interferon while promoting autophagy. {ECO:0000269|PubMed:22749352…	sp|P49411|EFTU_HUMAN	sp|P49411|EFTU_HUMAN Elongation factor Tu, mitochondrial OS=Homo sapiens OX=9606 GN=TUFM PE=1 SV=2	1	32	32	32	68.6	49.541	28125000000	27297000000	26545000000	2.73223e+10	25524000000	25076000000	24982000000	25194000000	1.08448	0.011878
P49419	Alpha-aminoadipic semialdehyde dehydrogenase	ALDH7A1	FUNCTION: Multifunctional enzyme mediating important protective effects. Metabolizes betaine aldehyde to betaine, an important cellular osmolyte and methyl donor. Protects cells from oxidative stress by metabolizing a number of lipid peroxidation-derived aldehydes. Involved in lysine catabolism. {ECO:0000269|PubMed:16491085, ECO:0000269|PubMed:20207735}.	sp|P49419|AL7A1_HUMAN	sp|P49419|AL7A1_HUMAN Alpha-aminoadipic semialdehyde dehydrogenase OS=Homo sapiens OX=9606 GN=ALDH7A1 PE=1 SV=5	1	22	22	22	58.6	58.486	4283900000	4718900000	4494800000	4499200000	3628700000	4240300000	3721500000	3863500000	1.16454	0.0494073
P49589	Cysteine--tRNA ligase, cytoplasmic	CARS1		sp|P49589|SYCC_HUMAN	sp|P49589|SYCC_HUMAN Cysteine--tRNA ligase, cytoplasmic OS=Homo sapiens OX=9606 GN=CARS1 PE=1 SV=3	1	23	23	23	41	85.472	3063900000	3108100000	2892700000	3.02157e+09	1890600000	2224200000	2049900000	2054900000	1.47042	0.00115558
P49720	Proteasome subunit beta type-3	PSMB3	FUNCTION: Component of the 20S core proteasome complex involved in the proteolytic degradation of most intracellular proteins. This complex plays numerous essential roles within the cell by associating with different regulatory particles. Associated with two 19S regulatory particles, forms the 26S proteasome and thus participates in the ATP-dependent degradation of ubiquitinated proteins. The 26S…	sp|P49720|PSB3_HUMAN	sp|P49720|PSB3_HUMAN Proteasome subunit beta type-3 OS=Homo sapiens OX=9606 GN=PSMB3 PE=1 SV=2	1	6	6	6	36.1	22.949	3624700000	3393100000	3635400000	3.55107e+09	3313800000	3221800000	3077300000	3204300000	1.10822	0.0296968
P49841	Glycogen synthase kinase-3 beta	GSK3B	FUNCTION: Constitutively active protein kinase that acts as a negative regulator in the hormonal control of glucose homeostasis, Wnt signaling and regulation of transcription factors and microtubules, by phosphorylating and inactivating glycogen synthase (GYS1 or GYS2), EIF2B, CTNNB1/beta-catenin, APC, AXIN1, DPYSL2/CRMP2, JUN, NFATC1/NFATC, MAPT/TAU and MACF1. Requires primed phosphorylation of …	sp|P49841|GSK3B_HUMAN	sp|P49841|GSK3B_HUMAN Glycogen synthase kinase-3 beta OS=Homo sapiens OX=9606 GN=GSK3B PE=1 SV=2	1	5	5	4	20.7	46.744	110980000	102990000	127850000	113940000	92921000	68517000	88908000	8.34487e+07	1.36539	0.0442475
P50395	Rab GDP dissociation inhibitor beta	GDI2	FUNCTION: Regulates the GDP/GTP exchange reaction of most Rab proteins by inhibiting the dissociation of GDP from them, and the subsequent binding of GTP to them.	sp|P50395|GDIB_HUMAN	sp|P50395|GDIB_HUMAN Rab GDP dissociation inhibitor beta OS=Homo sapiens OX=9606 GN=GDI2 PE=1 SV=2	1	39	39	30	87.2	50.663	24517000000	23814000000	25109000000	24480000000	18174000000	20569000000	21756000000	2.01663e+10	1.2139	0.0181707
P50454	Serpin H1	SERPINH1	FUNCTION: Binds specifically to collagen. Could be involved as a chaperone in the biosynthetic pathway of collagen.	sp|P50454|SERPH_HUMAN	sp|P50454|SERPH_HUMAN Serpin H1 OS=Homo sapiens OX=9606 GN=SERPINH1 PE=1 SV=2	1	24	24	24	62.4	46.44	21891000000	21378000000	19821000000	21030000000	15401000000	15721000000	14875000000	1.53323e+10	1.37161	0.00104545
P50570	Dynamin-2	DNM2	FUNCTION: Microtubule-associated force-producing protein involved in producing microtubule bundles and able to bind and hydrolyze GTP. Plays a role in the regulation of neuron morphology, axon growth and formation of neuronal growth cones (By similarity). Plays an important role in vesicular trafficking processes, in particular endocytosis. Involved in cytokinesis (PubMed:12498685). Regulates mat…	sp|P50570|DYN2_HUMAN;sp|Q05193|DYN1_HUMAN;sp|Q9UQ16|DYN3_HUMAN	sp|P50570|DYN2_HUMAN Dynamin-2 OS=Homo sapiens OX=9606 GN=DNM2 PE=1 SV=2	3	22	22	22	36.2	98.063	1660800000	1591400000	1598700000	1.61697e+09	1530600000	1440100000	1399100000	1456600000	1.1101	0.0229328
P51003	Poly(A) polymerase alpha	PAPOLA	FUNCTION: Polymerase that creates the 3'-poly(A) tail of mRNA's. Also required for the endoribonucleolytic cleavage reaction at some polyadenylation sites. May acquire specificity through interaction with a cleavage and polyadenylation specificity factor (CPSF) at its C-terminus. {ECO:0000269|PubMed:19224921}.	sp|P51003|PAPOA_HUMAN;sp|Q9NRJ5|PAPOB_HUMAN;sp|Q9BWT3|PAPOG_HUMAN	sp|P51003|PAPOA_HUMAN Poly(A) polymerase alpha OS=Homo sapiens OX=9606 GN=PAPOLA PE=1 SV=4	3	11	11	11	17.2	82.842	550970000	574290000	535470000	5.53577e+08	437760000	503280000	440750000	4.60597e+08	1.20187	0.0183149
P51153	Ras-related protein Rab-13	RAB13	FUNCTION: The small GTPases Rab are key regulators of intracellular membrane trafficking, from the formation of transport vesicles to their fusion with membranes. Rabs cycle between an inactive GDP-bound form and an active GTP-bound form that is able to recruit to membranes different sets of downstream effectors directly responsible for vesicle formation, movement, tethering and fusion. That Rab …	sp|P51153|RAB13_HUMAN	sp|P51153|RAB13_HUMAN Ras-related protein Rab-13 OS=Homo sapiens OX=9606 GN=RAB13 PE=1 SV=1	1	8	5	5	45.8	22.774	378680000	367290000	379220000	3.75063e+08	424040000	413260000	478190000	4.38497e+08	0.855339	0.0362206
P51452	Dual specificity protein phosphatase 3	DUSP3	FUNCTION: Shows activity both for tyrosine-protein phosphate and serine-protein phosphate, but displays a strong preference toward phosphotyrosines. Specifically dephosphorylates and inactivates ERK1 and ERK2. {ECO:0000269|PubMed:10224087, ECO:0000269|PubMed:11863439}.	sp|P51452|DUS3_HUMAN	sp|P51452|DUS3_HUMAN Dual specificity protein phosphatase 3 OS=Homo sapiens OX=9606 GN=DUSP3 PE=1 SV=1	1	6	6	6	44.3	20.478	409860000	420490000	417730000	4.16027e+08	263970000	327950000	316020000	3.02647e+08	1.37463	0.00468845
P51532	Transcription activator BRG1	SMARCA4	FUNCTION: Involved in transcriptional activation and repression of select genes by chromatin remodeling (alteration of DNA-nucleosome topology). Component of SWI/SNF chromatin remodeling complexes that carry out key enzymatic activities, changing chromatin structure by altering DNA-histone contacts within a nucleosome in an ATP-dependent manner. Component of the CREST-BRG1 complex, a multiprotein…	sp|P51532|SMCA4_HUMAN	sp|P51532|SMCA4_HUMAN Transcription activator BRG1 OS=Homo sapiens OX=9606 GN=SMARCA4 PE=1 SV=2	1	28	28	15	17.7	184.64	1263200000	1323800000	1286700000	1.29123e+09	1571500000	1446000000	1378100000	1465200000	0.881268	0.0427248
P51553	Isocitrate dehydrogenase [NAD] subunit gamma, mitochondrial	IDH3G	FUNCTION: Regulatory subunit which plays a role in the allosteric regulation of the enzyme catalyzing the decarboxylation of isocitrate (ICT) into alpha-ketoglutarate. The heterodimer composed of the alpha (IDH3A) and beta (IDH3B) subunits and the heterodimer composed of the alpha (IDH3A) and gamma (IDH3G) subunits, have considerable basal activity but the full activity of the heterotetramer (con…	sp|P51553|IDH3G_HUMAN	sp|P51553|IDH3G_HUMAN Isocitrate dehydrogenase [NAD] subunit gamma, mitochondrial OS=Homo sapiens OX=9606 GN=IDH3G PE=1 SV=1	1	8	8	8	26.5	42.794	741590000	672180000	711010000	708260000	618910000	597260000	521050000	5.79073e+08	1.22309	0.0226551
P51648	Aldehyde dehydrogenase family 3 member A2	ALDH3A2	FUNCTION: Catalyzes the oxidation of medium and long chain aliphatic aldehydes to fatty acids. Active on a variety of saturated and unsaturated aliphatic aldehydes between 6 and 24 carbons in length (PubMed:9133646, PubMed:22633490, PubMed:25047030, PubMed:18035827, PubMed:9662422, PubMed:18182499). Responsible for conversion of the sphingosine 1-phosphate (S1P) degradation product hexadecenal to…	sp|P51648|AL3A2_HUMAN	sp|P51648|AL3A2_HUMAN Aldehyde dehydrogenase family 3 member A2 OS=Homo sapiens OX=9606 GN=ALDH3A2 PE=1 SV=1	1	15	15	14	40.2	54.847	2067000000	2374500000	2104900000	2.18213e+09	2742400000	2622900000	2797500000	2.72093e+09	0.80198	0.00796863
P51812	Ribosomal protein S6 kinase alpha-3	RPS6KA3	FUNCTION: Serine/threonine-protein kinase that acts downstream of ERK (MAPK1/ERK2 and MAPK3/ERK1) signaling and mediates mitogenic and stress-induced activation of the transcription factors CREB1, ETV1/ER81 and NR4A1/NUR77, regulates translation through RPS6 and EIF4B phosphorylation, and mediates cellular proliferation, survival, and differentiation by modulating mTOR signaling and repressing pr…	sp|P51812|KS6A3_HUMAN;sp|Q9UK32|KS6A6_HUMAN;sp|Q15349|KS6A2_HUMAN	sp|P51812|KS6A3_HUMAN Ribosomal protein S6 kinase alpha-3 OS=Homo sapiens OX=9606 GN=RPS6KA3 PE=1 SV=1	3	18	18	12	32.7	83.735	1291200000	1335600000	1315500000	1314100000	1056400000	1066300000	1160900000	1.09453e+09	1.2006	0.0035431
P52209	6-phosphogluconate dehydrogenase, decarboxylating	PGD	FUNCTION: Catalyzes the oxidative decarboxylation of 6-phosphogluconate to ribulose 5-phosphate and CO(2), with concomitant reduction of NADP to NADPH. {ECO:0000250}.	sp|P52209|6PGD_HUMAN	sp|P52209|6PGD_HUMAN 6-phosphogluconate dehydrogenase, decarboxylating OS=Homo sapiens OX=9606 GN=PGD PE=1 SV=3	1	19	19	19	57.1	53.139	5190300000	5055400000	5310900000	5.18553e+09	4269400000	4399400000	4964600000	4.54447e+09	1.14107	0.0469061
P52789	Hexokinase-2	HK2	FUNCTION: Catalyzes the phosphorylation of hexose, such as D-glucose and D-fructose, to hexose 6-phosphate (D-glucose 6-phosphate and D-fructose 6-phosphate, respectively) (PubMed:23185017, PubMed:26985301, PubMed:29298880). Mediates the initial step of glycolysis by catalyzing phosphorylation of D-glucose to D-glucose 6-phosphate (PubMed:29298880). Plays a key role in maintaining the integrity o…	sp|P52789|HXK2_HUMAN;sp|P52790|HXK3_HUMAN	sp|P52789|HXK2_HUMAN Hexokinase-2 OS=Homo sapiens OX=9606 GN=HK2 PE=1 SV=2	2	39	39	35	56.7	102.38	7612100000	8052800000	8726300000	8130400000	7166800000	6791700000	6283500000	6.74733e+09	1.20498	0.0285739
P52943	Cysteine-rich protein 2	CRIP2		sp|P52943|CRIP2_HUMAN	sp|P52943|CRIP2_HUMAN Cysteine-rich protein 2 OS=Homo sapiens OX=9606 GN=CRIP2 PE=1 SV=1	1	3	3	3	32.2	22.492	295530000	248000000	221730000	2.55087e+08	172480000	167770000	208000000	182750000	1.39582	0.0446831
P53396	ATP-citrate synthase	ACLY	FUNCTION: Catalyzes the cleavage of citrate into oxaloacetate and acetyl-CoA, the latter serving as common substrate for de novo cholesterol and fatty acid synthesis. {ECO:0000269|PubMed:10653665, ECO:0000269|PubMed:1371749, ECO:0000269|PubMed:19286649, ECO:0000269|PubMed:23932781, ECO:0000269|PubMed:9116495}.	sp|P53396|ACLY_HUMAN	sp|P53396|ACLY_HUMAN ATP-citrate synthase OS=Homo sapiens OX=9606 GN=ACLY PE=1 SV=3	1	49	49	49	56.9	120.84	16938000000	18502000000	16892000000	17444000000	12212000000	12520000000	12646000000	1.24593e+10	1.40007	0.000791133
P53602	Diphosphomevalonate decarboxylase	MVD	FUNCTION: Catalyzes the ATP dependent decarboxylation of (R)-5-diphosphomevalonate to form isopentenyl diphosphate (IPP). Functions in the mevalonate (MVA) pathway leading to isopentenyl diphosphate (IPP), a key precursor for the biosynthesis of isoprenoids and sterol synthesis. {ECO:0000269|PubMed:18823933, ECO:0000269|PubMed:8626466, ECO:0000269|PubMed:9392419}.	sp|P53602|MVD1_HUMAN	sp|P53602|MVD1_HUMAN Diphosphomevalonate decarboxylase OS=Homo sapiens OX=9606 GN=MVD PE=1 SV=1	1	9	9	9	35.8	43.404	321990000	314320000	382980000	3.39763e+08	271140000	265750000	203680000	2.46857e+08	1.37636	0.0387882
P53621	Coatomer subunit alpha	COPA	FUNCTION: The coatomer is a cytosolic protein complex that binds to dilysine motifs and reversibly associates with Golgi non-clathrin-coated vesicles, which further mediate biosynthetic protein transport from the ER, via the Golgi up to the trans Golgi network. Coatomer complex is required for budding from Golgi membranes, and is essential for the retrograde Golgi-to-ER transport of dilysine-tagg…	sp|P53621|COPA_HUMAN	sp|P53621|COPA_HUMAN Coatomer subunit alpha OS=Homo sapiens OX=9606 GN=COPA PE=1 SV=2	1	57	57	57	56.9	138.34	14292000000	14242000000	13312000000	1.39487e+10	12179000000	12623000000	12763000000	1.25217e+10	1.11396	0.0172508
P54577	Tyrosine--tRNA ligase, cytoplasmic	YARS1	FUNCTION: Catalyzes the attachment of tyrosine to tRNA(Tyr) in a two-step reaction: tyrosine is first activated by ATP to form Tyr-AMP and then transferred to the acceptor end of tRNA(Tyr). {ECO:0000250}.	sp|P54577|SYYC_HUMAN	sp|P54577|SYYC_HUMAN Tyrosine--tRNA ligase, cytoplasmic OS=Homo sapiens OX=9606 GN=YARS1 PE=1 SV=4	1	28	28	28	60.2	59.143	4324800000	4820600000	4780300000	4641900000	3919900000	4283600000	3792600000	3998700000	1.16085	0.0411639
P54886	Delta-1-pyrroline-5-carboxylate synthase	ALDH18A1	FUNCTION: Bifunctional enzyme that converts glutamate to glutamate 5-semialdehyde, an intermediate in the biosynthesis of proline, ornithine and arginine. {ECO:0000269|PubMed:10037775, ECO:0000269|PubMed:11092761, ECO:0000269|PubMed:26297558, ECO:0000269|PubMed:26320891}.	sp|P54886|P5CS_HUMAN	sp|P54886|P5CS_HUMAN Delta-1-pyrroline-5-carboxylate synthase OS=Homo sapiens OX=9606 GN=ALDH18A1 PE=1 SV=2	1	32	32	32	50.1	87.301	3940300000	4296300000	4259900000	4165500000	4821300000	4969500000	4810900000	4.86723e+09	0.855825	0.00482652
P55786	Puromycin-sensitive aminopeptidase	NPEPPS	FUNCTION: Aminopeptidase with broad substrate specificity for several peptides. Involved in proteolytic events essential for cell growth and viability. May act as regulator of neuropeptide activity. Plays a role in the antigen-processing pathway for MHC class I molecules. Involved in the N-terminal trimming of cytotoxic T-cell epitope precursors. Digests the poly-Q peptides found in many cellular…	sp|P55786|PSA_HUMAN;sp|A6NEC2|PSAL_HUMAN	sp|P55786|PSA_HUMAN Puromycin-sensitive aminopeptidase OS=Homo sapiens OX=9606 GN=NPEPPS PE=1 SV=2	2	41	41	41	55	103.28	9013600000	9195900000	8812000000	9.00717e+09	5903300000	6251200000	6116800000	6.09043e+09	1.4789	4.14282e-05
P57678	Gem-associated protein 4	GEMIN4	FUNCTION: The SMN complex plays a catalyst role in the assembly of small nuclear ribonucleoproteins (snRNPs), the building blocks of the spliceosome. Thereby, plays an important role in the splicing of cellular pre-mRNAs. Most spliceosomal snRNPs contain a common set of Sm proteins SNRPB, SNRPD1, SNRPD2, SNRPD3, SNRPE, SNRPF and SNRPG that assemble in a heptameric protein ring on the Sm site of t…	sp|P57678|GEMI4_HUMAN	sp|P57678|GEMI4_HUMAN Gem-associated protein 4 OS=Homo sapiens OX=9606 GN=GEMIN4 PE=1 SV=2	1	27	27	27	36.6	120.04	1285300000	1414800000	1272200000	1324100000	1553400000	1783800000	1577600000	1.63827e+09	0.808232	0.0218006
P57729	Ras-related protein Rab-38	RAB38	FUNCTION: May be involved in melanosomal transport and docking. Involved in the proper sorting of TYRP1. Involved in peripheral melanosomal distribution of TYRP1 in melanocytes; the function, which probably is implicating vesicle-trafficking, includes cooperation with ANKRD27 and VAMP7 (By similarity). Plays a role in the maturation of phagosomes that engulf pathogens, such as S.aureus and M.tube…	sp|P57729|RAB38_HUMAN	sp|P57729|RAB38_HUMAN Ras-related protein Rab-38 OS=Homo sapiens OX=9606 GN=RAB38 PE=1 SV=1	1	7	6	6	41.2	23.712	361050000	386750000	354530000	3.67443e+08	283830000	285850000	278820000	2.82833e+08	1.29915	0.00109173
P57735	Ras-related protein Rab-25	RAB25	FUNCTION: Involved in the regulation of cell survival. Promotes invasive migration of cells in which it functions to localize and maintain integrin alpha-V/beta-1 at the tips of extending pseudopodia (PubMed:17925226). Involved in the regulation of epithelial morphogenesis through the control of CLDN4 expression and localization at tight junctions (By similarity). May selectively regulate the api…	sp|P57735|RAB25_HUMAN	sp|P57735|RAB25_HUMAN Ras-related protein Rab-25 OS=Homo sapiens OX=9606 GN=RAB25 PE=1 SV=2	1	4	4	4	26.3	23.495	183880000	171900000	165060000	1.73613e+08	152820000	131980000	144450000	1.43083e+08	1.21337	0.0202551
P57737	Coronin-7	CORO7	FUNCTION: F-actin regulator involved in anterograde Golgi to endosome transport: upon ubiquitination via 'Lys-33'-linked ubiquitin chains by the BCR(KLHL20) E3 ubiquitin ligase complex, interacts with EPS15 and localizes to the trans-Golgi network, where it promotes actin polymerization, thereby facilitating post-Golgi trafficking. May play a role in the maintenance of the Golgi apparatus morphol…	sp|P57737|CORO7_HUMAN	sp|P57737|CORO7_HUMAN Coronin-7 OS=Homo sapiens OX=9606 GN=CORO7 PE=1 SV=2	1	8	8	8	14.9	100.6	224120000	232880000	247700000	234900000	147410000	194680000	186790000	1.76293e+08	1.33244	0.0222201
P59998	Actin-related protein 2/3 complex subunit 4	ARPC4	FUNCTION: Actin-binding component of the Arp2/3 complex, a multiprotein complex that mediates actin polymerization upon stimulation by nucleation-promoting factor (NPF) (PubMed:9230079). The Arp2/3 complex mediates the formation of branched actin networks in the cytoplasm, providing the force for cell motility (PubMed:9230079). In addition to its role in the cytoplasmic cytoskeleton, the Arp2/3 c…	sp|P59998|ARPC4_HUMAN	sp|P59998|ARPC4_HUMAN Actin-related protein 2/3 complex subunit 4 OS=Homo sapiens OX=9606 GN=ARPC4 PE=1 SV=3	1	8	8	8	64.3	19.667	7815900000	7316100000	6975000000	7369000000	5660400000	5816300000	6648200000	6.04163e+09	1.2197	0.0276193
P60174	Triosephosphate isomerase	TPI1	FUNCTION: Triosephosphate isomerase is an extremely efficient metabolic enzyme that catalyzes the interconversion between dihydroxyacetone phosphate (DHAP) and D-glyceraldehyde-3-phosphate (G3P) in glycolysis and gluconeogenesis. {ECO:0000269|PubMed:18562316}.; FUNCTION: It is also responsible for the non-negligible production of methylglyoxal a reactive cytotoxic side-product that modifies and c…	sp|P60174|TPIS_HUMAN	sp|P60174|TPIS_HUMAN Triosephosphate isomerase OS=Homo sapiens OX=9606 GN=TPI1 PE=1 SV=4	1	17	17	17	81.9	26.669	72041000000	73926000000	66713000000	7.08933e+10	57031000000	62623000000	58054000000	59236000000	1.19679	0.0134453
P60228	Eukaryotic translation initiation factor 3 subunit E	EIF3E	FUNCTION: Component of the eukaryotic translation initiation factor 3 (eIF-3) complex, which is required for several steps in the initiation of protein synthesis (PubMed:17581632, PubMed:25849773, PubMed:27462815). The eIF-3 complex associates with the 40S ribosome and facilitates the recruitment of eIF-1, eIF-1A, eIF-2:GTP:methionyl-tRNAi and eIF-5 to form the 43S pre-initiation complex (43S PIC…	sp|P60228|EIF3E_HUMAN	sp|P60228|EIF3E_HUMAN Eukaryotic translation initiation factor 3 subunit E OS=Homo sapiens OX=9606 GN=EIF3E PE=1 SV=1	1	24	24	24	62.9	52.22	5782600000	5660900000	5615800000	5.68643e+09	6371500000	6495700000	6330000000	6.39907e+09	0.888635	0.000536795
P61020	Ras-related protein Rab-5B	RAB5B	FUNCTION: Protein transport. Probably involved in vesicular traffic (By similarity). {ECO:0000250}.	sp|P61020|RAB5B_HUMAN	sp|P61020|RAB5B_HUMAN Ras-related protein Rab-5B OS=Homo sapiens OX=9606 GN=RAB5B PE=1 SV=1	1	7	5	5	41.9	23.707	784640000	708010000	672690000	721780000	582250000	592720000	570980000	5.81983e+08	1.24021	0.0141856
P61086	Ubiquitin-conjugating enzyme E2 K	UBE2K	FUNCTION: Accepts ubiquitin from the E1 complex and catalyzes its covalent attachment to other proteins. In vitro, in the presence or in the absence of BRCA1-BARD1 E3 ubiquitin-protein ligase complex, catalyzes the synthesis of 'Lys-48'-linked polyubiquitin chains. Does not transfer ubiquitin directly to but elongates monoubiquitinated substrate protein. Mediates the selective degradation of shor…	sp|P61086|UBE2K_HUMAN	sp|P61086|UBE2K_HUMAN Ubiquitin-conjugating enzyme E2 K OS=Homo sapiens OX=9606 GN=UBE2K PE=1 SV=3	1	9	9	9	45.5	22.406	1024000000	966170000	1134900000	1041690000	933170000	880520000	834180000	8.82623e+08	1.18022	0.0496992
P61158	Actin-related protein 3	ACTR3	FUNCTION: ATP-binding component of the Arp2/3 complex, a multiprotein complex that mediates actin polymerization upon stimulation by nucleation-promoting factor (NPF) (PubMed:9000076). The Arp2/3 complex mediates the formation of branched actin networks in the cytoplasm, providing the force for cell motility (PubMed:9000076). Seems to contact the pointed end of the daughter actin filament (PubMed…	sp|P61158|ARP3_HUMAN;sp|Q9P1U1|ARP3B_HUMAN;sp|Q9C0K3|ARP3C_HUMAN	sp|P61158|ARP3_HUMAN Actin-related protein 3 OS=Homo sapiens OX=9606 GN=ACTR3 PE=1 SV=3	3	21	21	21	74.2	47.371	10276000000	9534800000	9978100000	9.92963e+09	7347500000	7797100000	8517100000	7.88723e+09	1.25895	0.0071395
P61160	Actin-related protein 2	ACTR2	FUNCTION: ATP-binding component of the Arp2/3 complex, a multiprotein complex that mediates actin polymerization upon stimulation by nucleation-promoting factor (NPF) (PubMed:9000076). The Arp2/3 complex mediates the formation of branched actin networks in the cytoplasm, providing the force for cell motility (PubMed:9000076). Seems to contact the pointed end of the daughter actin filament (PubMed…	sp|P61160|ARP2_HUMAN	sp|P61160|ARP2_HUMAN Actin-related protein 2 OS=Homo sapiens OX=9606 GN=ACTR2 PE=1 SV=1	1	14	14	14	51.8	44.76	8230200000	7113400000	7368700000	7.57077e+09	5956000000	5749100000	6034100000	5.91307e+09	1.28035	0.00891697
P61254	60S ribosomal protein L26	RPL26	FUNCTION: Component of the large ribosomal subunit. {ECO:0000305|PubMed:26100019}.	sp|P61254|RL26_HUMAN	sp|P61254|RL26_HUMAN 60S ribosomal protein L26 OS=Homo sapiens OX=9606 GN=RPL26 PE=1 SV=1	1	6	6	1	28.3	17.258	8880000000	8942200000	8466600000	8.76293e+09	9592800000	10219000000	9340000000	9.71727e+09	0.90179	0.033803
P61313	60S ribosomal protein L15	RPL15		sp|P61313|RL15_HUMAN	sp|P61313|RL15_HUMAN 60S ribosomal protein L15 OS=Homo sapiens OX=9606 GN=RPL15 PE=1 SV=2	1	9	9	9	36.8	24.146	12423000000	12075000000	11307000000	11935000000	9254200000	10310000000	10688000000	1.00841e+10	1.18355	0.0267598
P61353	60S ribosomal protein L27	RPL27	FUNCTION: Component of the large ribosomal subunit (PubMed:12962325, PubMed:23636399, PubMed:25957688, PubMed:25901680). Required for proper rRNA processing and maturation of 28S and 5.8S rRNAs (PubMed:25424902). {ECO:0000269|PubMed:23636399, ECO:0000269|PubMed:25424902, ECO:0000269|PubMed:25901680, ECO:0000269|PubMed:25957688, ECO:0000305|PubMed:12962325}.	sp|P61353|RL27_HUMAN	sp|P61353|RL27_HUMAN 60S ribosomal protein L27 OS=Homo sapiens OX=9606 GN=RPL27 PE=1 SV=2	1	6	6	6	37.5	15.798	6694900000	6456400000	6037100000	6.39613e+09	7578000000	7301600000	6833800000	7237800000	0.883712	0.0440444
P61758	Prefoldin subunit 3	VBP1	FUNCTION: Binds specifically to cytosolic chaperonin (c-CPN) and transfers target proteins to it. Binds to nascent polypeptide chain and promotes folding in an environment in which there are many competing pathways for nonnative proteins. {ECO:0000269|PubMed:9630229}.	sp|P61758|PFD3_HUMAN	sp|P61758|PFD3_HUMAN Prefoldin subunit 3 OS=Homo sapiens OX=9606 GN=VBP1 PE=1 SV=4	1	9	9	9	46.7	22.626	2409500000	2077900000	2066700000	2184700000	1756000000	1884800000	1826800000	1.82253e+09	1.19872	0.037752
P62072	Mitochondrial import inner membrane translocase subunit Tim10	TIMM10	FUNCTION: Mitochondrial intermembrane chaperone that participates in the import and insertion of multi-pass transmembrane proteins into the mitochondrial inner membrane. May also be required for the transfer of beta-barrel precursors from the TOM complex to the sorting and assembly machinery (SAM complex) of the outer membrane. Acts as a chaperone-like protein that protects the hydrophobic precur…	sp|P62072|TIM10_HUMAN	sp|P62072|TIM10_HUMAN Mitochondrial import inner membrane translocase subunit Tim10 OS=Homo sapiens OX=9606 GN=TIMM10 PE=1 SV=1	1	5	5	5	52.2	10.333	162140000	193780000	205590000	187170000	304970000	241020000	271180000	272390000	0.68714	0.0195069
P62314	Small nuclear ribonucleoprotein Sm D1	SNRPD1	FUNCTION: Plays role in pre-mRNA splicing as core component of the SMN-Sm complex that mediates spliceosomal snRNP assembly and as component of the spliceosomal U1, U2, U4 and U5 small nuclear ribonucleoproteins (snRNPs), the building blocks of the spliceosome (PubMed:11991638, PubMed:18984161, PubMed:19325628, PubMed:23333303, PubMed:25555158, PubMed:26912367, PubMed:28502770, PubMed:28781166, P…	sp|P62314|SMD1_HUMAN	sp|P62314|SMD1_HUMAN Small nuclear ribonucleoprotein Sm D1 OS=Homo sapiens OX=9606 GN=SNRPD1 PE=1 SV=1	1	5	5	5	54.6	13.281	2660900000	3103300000	2902900000	2.88903e+09	3388300000	3809100000	3608500000	3.60197e+09	0.802071	0.0155901
P62633	CCHC-type zinc finger nucleic acid binding protein	CNBP	FUNCTION: Single-stranded DNA-binding protein, with specificity to the sterol regulatory element (SRE). Involved in sterol-mediated repression.	sp|P62633|CNBP_HUMAN	sp|P62633|CNBP_HUMAN CCHC-type zinc finger nucleic acid binding protein OS=Homo sapiens OX=9606 GN=CNBP PE=1 SV=1	1	9	9	9	53.7	19.463	2560500000	2082600000	2075600000	2.23957e+09	3169200000	3277700000	3026700000	3.15787e+09	0.709202	0.00646019
P62826	GTP-binding nuclear protein Ran	RAN	FUNCTION: GTPase involved in nucleocytoplasmic transport, participating both to the import and the export from the nucleus of proteins and RNAs (PubMed:10400640, PubMed:8276887, PubMed:8896452, PubMed:8636225, PubMed:8692944, PubMed:9351834, PubMed:9428644, PubMed:9822603, PubMed:26272610). Switches between a cytoplasmic GDP- and a nuclear GTP-bound state by nucleotide exchange and GTP hydrolysis…	sp|P62826|RAN_HUMAN	sp|P62826|RAN_HUMAN GTP-binding nuclear protein Ran OS=Homo sapiens OX=9606 GN=RAN PE=1 SV=3	1	11	11	11	54.2	24.423	18666000000	18228000000	17739000000	18211000000	14079000000	16044000000	16802000000	1.56417e+10	1.16426	0.0396641
P62937	Peptidyl-prolyl cis-trans isomerase A	PPIA	FUNCTION: PPIases accelerate the folding of proteins. It catalyzes the cis-trans isomerization of proline imidic peptide bonds in oligopeptides. {ECO:0000269|PubMed:20676357}.	sp|P62937|PPIA_HUMAN;sp|Q9Y536|PAL4A_HUMAN;sp|P0DN26|PAL4F_HUMAN;sp|F5H284|PAL4D_HUMAN;sp|A0A0B4J2A2|PAL4C_HUMAN;sp|A0A075B767|PAL4H_HUMAN;sp|A0A075B759|PAL4E_HUMAN;sp|P0DN37|PAL4G_HUMAN	sp|P62937|PPIA_HUMAN Peptidyl-prolyl cis-trans isomerase A OS=Homo sapiens OX=9606 GN=PPIA PE=1 SV=2	8	13	13	13	71.5	18.012	91146000000	90206000000	89957000000	9.04363e+10	73876000000	83678000000	77406000000	78320000000	1.1547	0.0137632
Q5JWF2	Guanine nucleotide-binding protein G(s) subunit alpha isoforms XLas	GNAS	FUNCTION: Guanine nucleotide-binding proteins (G proteins) function as transducers in numerous signaling pathways controlled by G protein-coupled receptors (GPCRs). Signaling involves the activation of adenylyl cyclases, resulting in increased levels of the signaling molecule cAMP. GNAS functions downstream of several GPCRs, including beta-adrenergic receptors. XLas isoforms interact with the sam…	sp|Q5JWF2|GNAS1_HUMAN;sp|P63092|GNAS2_HUMAN;sp|P38405|GNAL_HUMAN	sp|Q5JWF2|GNAS1_HUMAN Guanine nucleotide-binding protein G(s) subunit alpha isoforms XLas OS=Homo sapiens OX=9606 GN=GNAS PE=1 SV=2;sp|P63092|GNAS2_HUMAN Guanine nucleotide-binding protein G(s) subunit alpha isoforms short OS=Homo sapiens OX=9606 GN=GNAS P	3	14	13	13	19.4	111.02	2138200000	2052700000	2136300000	2.10907e+09	2593300000	2642900000	2225500000	2.48723e+09	0.847957	0.0483712
P63151	Serine/threonine-protein phosphatase 2A 55 kDa regulatory subunit B alpha isoform	PPP2R2A	FUNCTION: The B regulatory subunit might modulate substrate selectivity and catalytic activity, and also might direct the localization of the catalytic enzyme to a particular subcellular compartment.	sp|P63151|2ABA_HUMAN;sp|Q66LE6|2ABD_HUMAN;sp|Q00005|2ABB_HUMAN;sp|Q9Y2T4|2ABG_HUMAN	sp|P63151|2ABA_HUMAN Serine/threonine-protein phosphatase 2A 55 kDa regulatory subunit B alpha isoform OS=Homo sapiens OX=9606 GN=PPP2R2A PE=1 SV=1	4	12	12	12	37.1	51.691	1345100000	1295000000	1358000000	1332700000	1613200000	1783700000	1745400000	1714100000	0.777493	0.002287
P63172	Dynein light chain Tctex-type 1	DYNLT1	FUNCTION: Acts as one of several non-catalytic accessory components of the cytoplasmic dynein 1 complex that are thought to be involved in linking dynein to cargos and to adapter proteins that regulate dynein function. Cytoplasmic dynein 1 acts as a motor for the intracellular retrograde motility of vesicles and organelles along microtubules. Binds to transport cargos and is involved in apical ca…	sp|P63172|DYLT1_HUMAN	sp|P63172|DYLT1_HUMAN Dynein light chain Tctex-type 1 OS=Homo sapiens OX=9606 GN=DYNLT1 PE=1 SV=1	1	4	4	4	60.2	12.452	957720000	802720000	831250000	8.63897e+08	464730000	706040000	673470000	6.14747e+08	1.40529	0.0493869
P78330	Phosphoserine phosphatase	PSPH	FUNCTION: Catalyzes the last step in the biosynthesis of serine from carbohydrates. The reaction mechanism proceeds via the formation of a phosphoryl-enzyme intermediates. {ECO:0000269|PubMed:12777757}.	sp|P78330|SERB_HUMAN	sp|P78330|SERB_HUMAN Phosphoserine phosphatase OS=Homo sapiens OX=9606 GN=PSPH PE=1 SV=2	1	5	5	5	22.7	25.007	250600000	289730000	304150000	2.81493e+08	211200000	192500000	178450000	194050000	1.45062	0.00929733
P78346	Ribonuclease P protein subunit p30	RPP30	FUNCTION: Component of ribonuclease P, a ribonucleoprotein complex that generates mature tRNA molecules by cleaving their 5'-ends (PubMed:9037013, PubMed:9630247, PubMed:30454648). Also a component of the MRP ribonuclease complex, which cleaves pre-rRNA sequences (PubMed:28115465). {ECO:0000269|PubMed:28115465, ECO:0000269|PubMed:30454648, ECO:0000269|PubMed:9037013, ECO:0000269|PubMed:9630247}.	sp|P78346|RPP30_HUMAN	sp|P78346|RPP30_HUMAN Ribonuclease P protein subunit p30 OS=Homo sapiens OX=9606 GN=RPP30 PE=1 SV=1	1	11	11	11	64.2	29.321	665870000	599720000	644420000	636670000	768410000	743880000	824960000	7.79083e+08	0.817204	0.00998545
P78371	T-complex protein 1 subunit beta	CCT2	FUNCTION: Component of the chaperonin-containing T-complex (TRiC), a molecular chaperone complex that assists the folding of proteins upon ATP hydrolysis (PubMed:25467444). The TRiC complex mediates the folding of WRAP53/TCAB1, thereby regulating telomere maintenance (PubMed:25467444). As part of the TRiC complex may play a role in the assembly of BBSome, a complex involved in ciliogenesis regula…	sp|P78371|TCPB_HUMAN	sp|P78371|TCPB_HUMAN T-complex protein 1 subunit beta OS=Homo sapiens OX=9606 GN=CCT2 PE=1 SV=4	1	33	33	33	74.8	57.488	34857000000	35928000000	35672000000	3.54857e+10	37920000000	37433000000	40786000000	38713000000	0.916634	0.0420466
Q00403	Transcription initiation factor IIB	GTF2B	FUNCTION: General transcription factor that plays a role in transcription initiation by RNA polymerase II (Pol II). Involved in the pre-initiation complex (PIC) formation and Pol II recruitment at promoter DNA (PubMed:1876184, PubMed:1946368, PubMed:1517211, PubMed:3818643, PubMed:3029109, PubMed:8413225, PubMed:8515820, PubMed:8516311, PubMed:8516312, PubMed:7601352, PubMed:9420329, PubMed:12931…	sp|Q00403|TF2B_HUMAN	sp|Q00403|TF2B_HUMAN Transcription initiation factor IIB OS=Homo sapiens OX=9606 GN=GTF2B PE=1 SV=1	1	8	8	8	35.4	34.833	461970000	432400000	418690000	4.37687e+08	360640000	346990000	406450000	371360000	1.1786	0.0396562
Q00610	Clathrin heavy chain 1	CLTC	FUNCTION: Clathrin is the major protein of the polyhedral coat of coated pits and vesicles. Two different adapter protein complexes link the clathrin lattice either to the plasma membrane or to the trans-Golgi network. Acts as component of the TACC3/ch-TOG/clathrin complex proposed to contribute to stabilization of kinetochore fibers of the mitotic spindle by acting as inter-microtubule bridge (P…	sp|Q00610|CLH1_HUMAN;sp|P53675|CLH2_HUMAN	sp|Q00610|CLH1_HUMAN Clathrin heavy chain 1 OS=Homo sapiens OX=9606 GN=CLTC PE=1 SV=5	2	91	91	91	73.3	191.61	39289000000	38891000000	40368000000	39516000000	38312000000	36727000000	37329000000	37456000000	1.055	0.0321332
Q00653	Nuclear factor NF-kappa-B p100 subunit	NFKB2	FUNCTION: NF-kappa-B is a pleiotropic transcription factor present in almost all cell types and is the endpoint of a series of signal transduction events that are initiated by a vast array of stimuli related to many biological processes such as inflammation, immunity, differentiation, cell growth, tumorigenesis and apoptosis. NF-kappa-B is a homo- or heterodimeric complex formed by the Rel-like d…	sp|Q00653|NFKB2_HUMAN	sp|Q00653|NFKB2_HUMAN Nuclear factor NF-kappa-B p100 subunit OS=Homo sapiens OX=9606 GN=NFKB2 PE=1 SV=4	1	20	20	20	33.7	96.748	1302200000	1546400000	1483200000	1.44393e+09	967240000	1009500000	936890000	971210000	1.48674	0.00342524
Q00796	Sorbitol dehydrogenase	SORD	FUNCTION: Polyol dehydrogenase that catalyzes the reversible NAD(+)-dependent oxidation of various sugar alcohols. Is mostly active with D-sorbitol (D-glucitol), L-threitol, xylitol and ribitol as substrates, leading to the C2-oxidized products D-fructose, L-erythrulose, D-xylulose, and D-ribulose, respectively (PubMed:3365415). Is a key enzyme in the polyol pathway that interconverts glucose and…	sp|Q00796|DHSO_HUMAN	sp|Q00796|DHSO_HUMAN Sorbitol dehydrogenase OS=Homo sapiens OX=9606 GN=SORD PE=1 SV=4	1	10	10	10	43.4	38.324	1001100000	988820000	1000100000	9.96673e+08	725640000	763220000	728850000	7.39237e+08	1.34825	3.4484e-05
Q01469	Fatty acid-binding protein 5	FABP5	FUNCTION: Intracellular carrier for long-chain fatty acids and related active lipids, such as the endocannabinoid, that regulates the metabolism and actions of the ligands they bind. In addition to the cytosolic transport, selectively delivers specific fatty acids from the cytosol to the nucleus, wherein they activate nuclear receptors (PubMed:22170058, PubMed:21395585). Delivers retinoic acid to…	sp|Q01469|FABP5_HUMAN;sp|A8MUU1|FB5L3_HUMAN	sp|Q01469|FABP5_HUMAN Fatty acid-binding protein 5 OS=Homo sapiens OX=9606 GN=FABP5 PE=1 SV=3	2	11	11	11	71.1	15.164	3714200000	3627000000	4260000000	3.86707e+09	2276800000	2671300000	2842300000	2596800000	1.48917	0.00805773
Q01813	ATP-dependent 6-phosphofructokinase, platelet type	PFKP	FUNCTION: Catalyzes the phosphorylation of D-fructose 6-phosphate to fructose 1,6-bisphosphate by ATP, the first committing step of glycolysis.	sp|Q01813|PFKAP_HUMAN	sp|Q01813|PFKAP_HUMAN ATP-dependent 6-phosphofructokinase, platelet type OS=Homo sapiens OX=9606 GN=PFKP PE=1 SV=2	1	32	32	29	54.2	85.595	25072000000	27435000000	25738000000	2.60817e+10	15206000000	19253000000	19566000000	1.80083e+10	1.44831	0.00678743
Q01844	RNA-binding protein EWS	EWSR1	FUNCTION: Might normally function as a transcriptional repressor. EWS-fusion-proteins (EFPS) may play a role in the tumorigenic process. They may disturb gene expression by mimicking, or interfering with the normal function of CTD-POLII within the transcription initiation complex. They may also contribute to an aberrant activation of the fusion protein target genes.	sp|Q01844|EWS_HUMAN	sp|Q01844|EWS_HUMAN RNA-binding protein EWS OS=Homo sapiens OX=9606 GN=EWSR1 PE=1 SV=1	1	7	7	7	15.1	68.477	2332900000	2234000000	2074500000	2213800000	2517200000	2609700000	2721900000	2.61627e+09	0.846168	0.0136614
Q01968	Inositol polyphosphate 5-phosphatase OCRL	OCRL	FUNCTION: Catalyzes the hydrolysis of the 4-position phosphate of phosphatidylinositol 4,5-bisphosphate (PtdIns(4,5)P2) and phosphatidylinositol-3,4,5-bisphosphate (PtdIns(3,4,5)P3), with the greatest catalytic activity towards PtdIns(4,5)P2 (PubMed:7761412, PubMed:15474001, PubMed:9430698, PubMed:10764818). Able also to hydrolyzes the 4-phosphate of inositol 1,4,5-trisphosphate and of inositol 1…	sp|Q01968|OCRL_HUMAN	sp|Q01968|OCRL_HUMAN Inositol polyphosphate 5-phosphatase OCRL OS=Homo sapiens OX=9606 GN=OCRL PE=1 SV=3	1	6	6	6	7.7	104.2	93023000	85887000	69277000	82729000	115090000	118940000	101360000	1.11797e+08	0.739995	0.0301491
Q01970	1-phosphatidylinositol 4,5-bisphosphate phosphodiesterase beta-3	PLCB3	FUNCTION: The production of the second messenger molecules diacylglycerol (DAG) and inositol 1,4,5-trisphosphate (IP3) is mediated by activated phosphatidylinositol-specific phospholipase C enzymes.	sp|Q01970|PLCB3_HUMAN	sp|Q01970|PLCB3_HUMAN 1-phosphatidylinositol 4,5-bisphosphate phosphodiesterase beta-3 OS=Homo sapiens OX=9606 GN=PLCB3 PE=1 SV=2	1	16	16	16	15.6	138.8	403130000	402500000	423460000	4.09697e+08	297080000	368450000	343310000	336280000	1.21832	0.0289335
Q02241	Kinesin-like protein KIF23	KIF23	FUNCTION: Component of the centralspindlin complex that serves as a microtubule-dependent and Rho-mediated signaling required for the myosin contractile ring formation during the cell cycle cytokinesis. Essential for cytokinesis in Rho-mediated signaling. Required for the localization of ECT2 to the central spindle. Plus-end-directed motor enzyme that moves antiparallel microtubules in vitro. {EC…	sp|Q02241|KIF23_HUMAN	sp|Q02241|KIF23_HUMAN Kinesin-like protein KIF23 OS=Homo sapiens OX=9606 GN=KIF23 PE=1 SV=3	1	21	21	21	30.2	110.06	1426300000	1540000000	1547300000	1.50453e+09	1718000000	1811800000	1724700000	1751500000	0.858997	0.00753184
Q02750	Dual specificity mitogen-activated protein kinase kinase 1	MAP2K1	FUNCTION: Dual specificity protein kinase which acts as an essential component of the MAP kinase signal transduction pathway. Binding of extracellular ligands such as growth factors, cytokines and hormones to their cell-surface receptors activates RAS and this initiates RAF1 activation. RAF1 then further activates the dual-specificity protein kinases MAP2K1/MEK1 and MAP2K2/MEK2. Both MAP2K1/MEK1 …	sp|Q02750|MP2K1_HUMAN	sp|Q02750|MP2K1_HUMAN Dual specificity mitogen-activated protein kinase kinase 1 OS=Homo sapiens OX=9606 GN=MAP2K1 PE=1 SV=2	1	14	14	10	57	43.439	2963400000	2768700000	3087800000	2.93997e+09	2226200000	2265600000	2524600000	2338800000	1.25704	0.0103409
Q02809	Procollagen-lysine,2-oxoglutarate 5-dioxygenase 1	PLOD1	FUNCTION: Part of a complex composed of PLOD1, P3H3 and P3H4 that catalyzes hydroxylation of lysine residues in collagen alpha chains and is required for normal assembly and cross-linkling of collagen fibrils (By similarity). Forms hydroxylysine residues in -Xaa-Lys-Gly- sequences in collagens (PubMed:8621606, PubMed:10686424, PubMed:15854030). These hydroxylysines serve as sites of attachment fo…	sp|Q02809|PLOD1_HUMAN	sp|Q02809|PLOD1_HUMAN Procollagen-lysine,2-oxoglutarate 5-dioxygenase 1 OS=Homo sapiens OX=9606 GN=PLOD1 PE=1 SV=2	1	19	19	19	38	83.549	999880000	1119100000	1037000000	1.05199e+09	797790000	844270000	816980000	819680000	1.28342	0.0035258
Q03169	Tumor necrosis factor alpha-induced protein 2	TNFAIP2	FUNCTION: May play a role as a mediator of inflammation and angiogenesis.	sp|Q03169|TNAP2_HUMAN	sp|Q03169|TNAP2_HUMAN Tumor necrosis factor alpha-induced protein 2 OS=Homo sapiens OX=9606 GN=TNFAIP2 PE=1 SV=2	1	15	15	15	29.2	72.66	681840000	640010000	655070000	6.58973e+08	512670000	466230000	364940000	4.47947e+08	1.4711	0.00959906
Q03518	Antigen peptide transporter 1	TAP1	FUNCTION: Involved in the transport of antigens from the cytoplasm to the endoplasmic reticulum for association with MHC class I molecules. Also acts as a molecular scaffold for the final stage of MHC class I folding, namely the binding of peptide. Nascent MHC class I molecules associate with TAP via tapasin. Inhibited by the covalent attachment of herpes simplex virus ICP47 protein, which blocks…	sp|Q03518|TAP1_HUMAN	sp|Q03518|TAP1_HUMAN Antigen peptide transporter 1 OS=Homo sapiens OX=9606 GN=TAP1 PE=1 SV=2	1	10	10	10	17.5	87.217	474600000	511860000	456300000	480920000	362720000	310110000	312270000	3.28367e+08	1.46458	0.00300609
Q04760	Lactoylglutathione lyase	GLO1	FUNCTION: Catalyzes the conversion of hemimercaptal, formed from methylglyoxal and glutathione, to S-lactoylglutathione. Involved in the regulation of TNF-induced transcriptional activity of NF-kappa-B. Required for normal osteoclastogenesis. {ECO:0000269|PubMed:19199007, ECO:0000269|PubMed:23122816, ECO:0000269|PubMed:9705294}.	sp|Q04760|LGUL_HUMAN	sp|Q04760|LGUL_HUMAN Lactoylglutathione lyase OS=Homo sapiens OX=9606 GN=GLO1 PE=1 SV=4	1	11	11	11	66.3	20.777	4315100000	4104700000	3970400000	4.13007e+09	2864400000	3075600000	3435800000	3.12527e+09	1.32151	0.00668795
Q04864	Proto-oncogene c-Rel	REL	FUNCTION: Proto-oncogene that may play a role in differentiation and lymphopoiesis. NF-kappa-B is a pleiotropic transcription factor which is present in almost all cell types and is involved in many biological processed such as inflammation, immunity, differentiation, cell growth, tumorigenesis and apoptosis. NF-kappa-B is a homo- or heterodimeric complex formed by the Rel-like domain-containing …	sp|Q04864|REL_HUMAN	sp|Q04864|REL_HUMAN Proto-oncogene c-Rel OS=Homo sapiens OX=9606 GN=REL PE=1 SV=1	1	4	4	4	8.6	68.519	56528000	48876000	46647000	5.06837e+07	39276000	34712000	32720000	3.55693e+07	1.42493	0.0132839
Q05209	Tyrosine-protein phosphatase non-receptor type 12	PTPN12	FUNCTION: Dephosphorylates a range of proteins, and thereby regulates cellular signaling cascades (PubMed:18559503). Dephosphorylates cellular tyrosine kinases, such as ERBB2 and PTK2B/PYK2, and thereby regulates signaling via ERBB2 and PTK2B/PYK2 (PubMed:17329398, PubMed:27134172). Selectively dephosphorylates ERBB2 phosphorylated at 'Tyr-1112', 'Tyr-1196', and/or 'Tyr-1248' (PubMed:27134172). {…	sp|Q05209|PTN12_HUMAN	sp|Q05209|PTN12_HUMAN Tyrosine-protein phosphatase non-receptor type 12 OS=Homo sapiens OX=9606 GN=PTPN12 PE=1 SV=3	1	16	16	16	27.7	88.105	660530000	650690000	636570000	6.49263e+08	507540000	546030000	571160000	5.41577e+08	1.19884	0.00551106
Q06136	3-ketodihydrosphingosine reductase	KDSR	FUNCTION: Catalyzes the reduction of 3-ketodihydrosphingosine (KDS) to dihydrosphingosine (DHS). {ECO:0000269|PubMed:28575652}.	sp|Q06136|KDSR_HUMAN	sp|Q06136|KDSR_HUMAN 3-ketodihydrosphingosine reductase OS=Homo sapiens OX=9606 GN=KDSR PE=1 SV=1	1	3	3	3	11.1	36.187	219410000	190090000	205460000	2.04987e+08	171480000	172650000	159260000	1.67797e+08	1.22164	0.0172539
Q06203	Amidophosphoribosyltransferase	PPAT		sp|Q06203|PUR1_HUMAN	sp|Q06203|PUR1_HUMAN Amidophosphoribosyltransferase OS=Homo sapiens OX=9606 GN=PPAT PE=1 SV=1	1	10	10	10	25.5	57.398	400530000	491770000	406180000	4.32827e+08	337140000	355340000	349100000	3.47193e+08	1.24664	0.0461695
Q06210	Glutamine--fructose-6-phosphate aminotransferase [isomerizing] 1	GFPT1	FUNCTION: Controls the flux of glucose into the hexosamine pathway. Most likely involved in regulating the availability of precursors for N- and O-linked glycosylation of proteins. Regulates the circadian expression of clock genes ARNTL/BMAL1 and CRY1.	sp|Q06210|GFPT1_HUMAN	sp|Q06210|GFPT1_HUMAN Glutamine--fructose-6-phosphate aminotransferase [isomerizing] 1 OS=Homo sapiens OX=9606 GN=GFPT1 PE=1 SV=3	1	28	28	23	51.2	78.806	3321500000	3187000000	3243500000	3.25067e+09	2687700000	2674400000	2620900000	2661000000	1.2216	0.000179503
Q06265	Exosome complex component RRP45	EXOSC9	FUNCTION: Non-catalytic component of the RNA exosome complex which has 3'->5' exoribonuclease activity and participates in a multitude of cellular RNA processing and degradation events. In the nucleus, the RNA exosome complex is involved in proper maturation of stable RNA species such as rRNA, snRNA and snoRNA, in the elimination of RNA processing by-products and non-coding 'pervasive' transcript…	sp|Q06265|EXOS9_HUMAN	sp|Q06265|EXOS9_HUMAN Exosome complex component RRP45 OS=Homo sapiens OX=9606 GN=EXOSC9 PE=1 SV=3	1	8	8	8	27.3	48.948	473040000	492550000	465660000	4.77083e+08	528680000	651950000	625120000	6.01917e+08	0.792607	0.0310457
Q06323	Proteasome activator complex subunit 1	PSME1	FUNCTION: Implicated in immunoproteasome assembly and required for efficient antigen processing. The PA28 activator complex enhances the generation of class I binding peptides by altering the cleavage pattern of the proteasome.	sp|Q06323|PSME1_HUMAN	sp|Q06323|PSME1_HUMAN Proteasome activator complex subunit 1 OS=Homo sapiens OX=9606 GN=PSME1 PE=1 SV=1	1	19	19	19	68.7	28.723	8130600000	7810700000	8023800000	7.98837e+09	6900400000	5971900000	5920600000	6264300000	1.27522	0.00654692
Q06787	Synaptic functional regulator FMR1	FMR1	FUNCTION: Multifunctional polyribosome-associated RNA-binding protein that plays a central role in neuronal development and synaptic plasticity through the regulation of alternative mRNA splicing, mRNA stability, mRNA dendritic transport and postsynaptic local protein synthesis of a subset of mRNAs (PubMed:16631377, PubMed:18653529, PubMed:19166269, PubMed:23235829, PubMed:25464849). Plays a role…	sp|Q06787|FMR1_HUMAN	sp|Q06787|FMR1_HUMAN Synaptic functional regulator FMR1 OS=Homo sapiens OX=9606 GN=FMR1 PE=1 SV=1	1	12	10	10	23.1	71.174	277410000	320910000	335060000	3.11127e+08	410770000	417080000	432770000	4.20207e+08	0.740413	0.0041699
Q07960	Rho GTPase-activating protein 1	ARHGAP1	FUNCTION: GTPase activator for the Rho, Rac and Cdc42 proteins, converting them to the putatively inactive GDP-bound state. Cdc42 seems to be the preferred substrate.	sp|Q07960|RHG01_HUMAN	sp|Q07960|RHG01_HUMAN Rho GTPase-activating protein 1 OS=Homo sapiens OX=9606 GN=ARHGAP1 PE=1 SV=1	1	18	18	18	60.6	50.435	7289800000	7702500000	6946500000	7.31293e+09	5927900000	6180100000	6336000000	6148000000	1.18948	0.00943135
Q08722	Leukocyte surface antigen CD47	CD47	FUNCTION: Has a role in both cell adhesion by acting as an adhesion receptor for THBS1 on platelets, and in the modulation of integrins. Plays an important role in memory formation and synaptic plasticity in the hippocampus (By similarity). Receptor for SIRPA, binding to which prevents maturation of immature dendritic cells and inhibits cytokine production by mature dendritic cells. Interaction w…	sp|Q08722|CD47_HUMAN	sp|Q08722|CD47_HUMAN Leukocyte surface antigen CD47 OS=Homo sapiens OX=9606 GN=CD47 PE=1 SV=1	1	3	3	3	8.7	35.213	732200000	795260000	810010000	7.79157e+08	466190000	507310000	622690000	5.32063e+08	1.46441	0.00930629
Q08752	Peptidyl-prolyl cis-trans isomerase D	PPID	FUNCTION: PPIase that catalyzes the cis-trans isomerization of proline imidic peptide bonds in oligopeptides and may therefore assist protein folding (PubMed:11350175, PubMed:20676357). Proposed to act as a co-chaperone in HSP90 complexes such as in unligated steroid receptors heterocomplexes. Different co-chaperones seem to compete for association with HSP90 thus establishing distinct HSP90-co-c…	sp|Q08752|PPID_HUMAN	sp|Q08752|PPID_HUMAN Peptidyl-prolyl cis-trans isomerase D OS=Homo sapiens OX=9606 GN=PPID PE=1 SV=3	1	14	14	14	44.6	40.763	1060400000	1098500000	1115800000	1.09157e+09	1034100000	944230000	966300000	9.81543e+08	1.11209	0.0253262
Q08945	FACT complex subunit SSRP1	SSRP1	FUNCTION: Component of the FACT complex, a general chromatin factor that acts to reorganize nucleosomes. The FACT complex is involved in multiple processes that require DNA as a template such as mRNA elongation, DNA replication and DNA repair. During transcription elongation the FACT complex acts as a histone chaperone that both destabilizes and restores nucleosomal structure. It facilitates the …	sp|Q08945|SSRP1_HUMAN	sp|Q08945|SSRP1_HUMAN FACT complex subunit SSRP1 OS=Homo sapiens OX=9606 GN=SSRP1 PE=1 SV=1	1	19	19	19	36.2	81.074	5913900000	5731700000	5649900000	5.76517e+09	7089600000	7242700000	6523300000	6.95187e+09	0.829298	0.00694044
Q10567	AP-1 complex subunit beta-1	AP1B1	FUNCTION: Subunit of clathrin-associated adaptor protein complex 1 that plays a role in protein sorting in the late-Golgi/trans-Golgi network (TGN) and/or endosomes (PubMed:31630791). The AP complexes mediate both the recruitment of clathrin to membranes and the recognition of sorting signals within the cytosolic tails of transmembrane cargo molecules. {ECO:0000269|PubMed:31630791}.	sp|Q10567|AP1B1_HUMAN	sp|Q10567|AP1B1_HUMAN AP-1 complex subunit beta-1 OS=Homo sapiens OX=9606 GN=AP1B1 PE=1 SV=2	1	34	18	18	46.2	104.64	3646500000	3589600000	3921900000	3.71933e+09	3465100000	3019700000	3057900000	3180900000	1.16927	0.0374419
Q12899	Tripartite motif-containing protein 26	TRIM26	FUNCTION: E3 ubiquitin-protein ligase which regulates the IFN-beta production and antiviral response downstream of various DNA-encoded pattern-recognition receptors (PRRs). Promotes nuclear IRF3 ubiquitination and proteasomal degradation. Bridges together TBK1 and NEMO during the innate response to viral infection leading to the activation of TBK1. {ECO:0000269|PubMed:25763818, ECO:0000269|PubMed…	sp|Q12899|TRI26_HUMAN	sp|Q12899|TRI26_HUMAN Tripartite motif-containing protein 26 OS=Homo sapiens OX=9606 GN=TRIM26 PE=1 SV=1	1	10	10	10	24.9	62.165	348590000	387100000	325160000	3.53617e+08	425700000	514610000	442130000	4.60813e+08	0.767375	0.0306743
Q12907	Vesicular integral-membrane protein VIP36	LMAN2	FUNCTION: Plays a role as an intracellular lectin in the early secretory pathway. Interacts with N-acetyl-D-galactosamine and high-mannose type glycans and may also bind to O-linked glycans. Involved in the transport and sorting of glycoproteins carrying high mannose-type glycans (By similarity). {ECO:0000250}.	sp|Q12907|LMAN2_HUMAN	sp|Q12907|LMAN2_HUMAN Vesicular integral-membrane protein VIP36 OS=Homo sapiens OX=9606 GN=LMAN2 PE=1 SV=1	1	17	17	17	59	40.228	8589100000	9470400000	9070300000	9.04327e+09	7059500000	8095400000	7504500000	7.55313e+09	1.19729	0.0193372
Q12965	Unconventional myosin-Ie	MYO1E	FUNCTION: Myosins are actin-based motor molecules with ATPase activity. Unconventional myosins serve in intracellular movements. Their highly divergent tails bind to membranous compartments, which are then moved relative to actin filaments. Binds to membranes containing anionic phospholipids via its tail domain. Required for normal morphology of the glomerular basement membrane, normal developmen…	sp|Q12965|MYO1E_HUMAN;sp|O00160|MYO1F_HUMAN	sp|Q12965|MYO1E_HUMAN Unconventional myosin-Ie OS=Homo sapiens OX=9606 GN=MYO1E PE=1 SV=2	2	27	27	27	30.6	127.06	1880200000	2172100000	2058600000	2.03697e+09	1645900000	1691700000	1689100000	1.67557e+09	1.21569	0.0138018
Q13011	Delta(3,5)-Delta(2,4)-dienoyl-CoA isomerase, mitochondrial	ECH1	FUNCTION: Isomerization of 3-trans,5-cis-dienoyl-CoA to 2-trans,4-trans-dienoyl-CoA. {ECO:0000250|UniProtKB:Q62651}.	sp|Q13011|ECH1_HUMAN	sp|Q13011|ECH1_HUMAN Delta(3,5)-Delta(2,4)-dienoyl-CoA isomerase, mitochondrial OS=Homo sapiens OX=9606 GN=ECH1 PE=1 SV=2	1	13	13	13	62.2	35.816	3548800000	3246100000	3483200000	3.42603e+09	2911400000	2978800000	2839700000	2.90997e+09	1.17734	0.00677325
Q13033	Striatin-3	STRN3	FUNCTION: Binds calmodulin in a calcium dependent manner. May function as scaffolding or signaling protein.	sp|Q13033|STRN3_HUMAN	sp|Q13033|STRN3_HUMAN Striatin-3 OS=Homo sapiens OX=9606 GN=STRN3 PE=1 SV=3	1	10	10	10	18.3	87.208	317340000	324630000	280050000	307340000	234790000	236140000	239280000	2.36737e+08	1.29824	0.00703012
Q13043	Serine/threonine-protein kinase 4	STK4	FUNCTION: Stress-activated, pro-apoptotic kinase which, following caspase-cleavage, enters the nucleus and induces chromatin condensation followed by internucleosomal DNA fragmentation. Key component of the Hippo signaling pathway which plays a pivotal role in organ size control and tumor suppression by restricting proliferation and promoting apoptosis. The core of this pathway is composed of a k…	sp|Q13043|STK4_HUMAN	sp|Q13043|STK4_HUMAN Serine/threonine-protein kinase 4 OS=Homo sapiens OX=9606 GN=STK4 PE=1 SV=2	1	11	7	7	26.7	55.63	275050000	312860000	300910000	2.96273e+08	253930000	222330000	259600000	2.45287e+08	1.20787	0.0339055
Q13085	Acetyl-CoA carboxylase 1	ACACA	FUNCTION: Cytosolic enzyme that catalyzes the carboxylation of acetyl-CoA to malonyl-CoA, the first and rate-limiting step of de novo fatty acid biosynthesis (PubMed:20952656, PubMed:20457939, PubMed:29899443). This is a 2 steps reaction starting with the ATP-dependent carboxylation of the biotin carried by the biotin carboxyl carrier (BCC) domain followed by the transfer of the carboxyl group fr…	sp|Q13085|ACACA_HUMAN	sp|Q13085|ACACA_HUMAN Acetyl-CoA carboxylase 1 OS=Homo sapiens OX=9606 GN=ACACA PE=1 SV=2	1	48	48	37	27.2	265.55	2220900000	2227500000	2226500000	2.22497e+09	1686100000	1970600000	1774300000	1.81033e+09	1.22904	0.0078735
Q13111	Chromatin assembly factor 1 subunit A	CHAF1A	FUNCTION: Core component of the CAF-1 complex, a complex that is thought to mediate chromatin assembly in DNA replication and DNA repair. Assembles histone octamers onto replicating DNA in vitro. CAF-1 performs the first step of the nucleosome assembly process, bringing newly synthesized histones H3 and H4 to replicating DNA; histones H2A/H2B can bind to this chromatin precursor subsequent to DNA…	sp|Q13111|CAF1A_HUMAN	sp|Q13111|CAF1A_HUMAN Chromatin assembly factor 1 subunit A OS=Homo sapiens OX=9606 GN=CHAF1A PE=1 SV=3	1	8	8	8	14.1	106.91	128490000	128240000	126180000	1.27637e+08	177490000	194690000	174450000	182210000	0.700492	0.0010034
Q13112	Chromatin assembly factor 1 subunit B	CHAF1B	FUNCTION: Complex that is thought to mediate chromatin assembly in DNA replication and DNA repair. Assembles histone octamers onto replicating DNA in vitro. CAF-1 performs the first step of the nucleosome assembly process, bringing newly synthesized histones H3 and H4 to replicating DNA; histones H2A/H2B can bind to this chromatin precursor subsequent to DNA replication to complete the histone oc…	sp|Q13112|CAF1B_HUMAN	sp|Q13112|CAF1B_HUMAN Chromatin assembly factor 1 subunit B OS=Homo sapiens OX=9606 GN=CHAF1B PE=1 SV=1	1	10	10	10	26.3	61.492	242590000	294070000	280280000	2.72313e+08	313230000	364130000	352610000	3.43323e+08	0.793169	0.0310519
Q13151	Heterogeneous nuclear ribonucleoprotein A0	HNRNPA0	FUNCTION: mRNA-binding component of ribonucleosomes. Specifically binds AU-rich element (ARE)-containing mRNAs. Involved in post-transcriptional regulation of cytokines mRNAs. {ECO:0000269|PubMed:12456657}.	sp|Q13151|ROA0_HUMAN	sp|Q13151|ROA0_HUMAN Heterogeneous nuclear ribonucleoprotein A0 OS=Homo sapiens OX=9606 GN=HNRNPA0 PE=1 SV=1	1	9	9	9	48.2	30.84	4293100000	3799200000	4333800000	4.14203e+09	5088500000	4950300000	5326200000	5.12167e+09	0.808728	0.00861869
Q13185	Chromobox protein homolog 3	CBX3	FUNCTION: Seems to be involved in transcriptional silencing in heterochromatin-like complexes. Recognizes and binds histone H3 tails methylated at 'Lys-9', leading to epigenetic repression. May contribute to the association of the heterochromatin with the inner nuclear membrane through its interaction with lamin B receptor (LBR). Involved in the formation of functional kinetochore through interac…	sp|Q13185|CBX3_HUMAN	sp|Q13185|CBX3_HUMAN Chromobox protein homolog 3 OS=Homo sapiens OX=9606 GN=CBX3 PE=1 SV=4	1	9	8	7	58.5	20.811	5113900000	6589600000	6846900000	6.18347e+09	8783300000	8107700000	7961100000	8.28403e+09	0.746432	0.0243961
Q13188	Serine/threonine-protein kinase 3	STK3	FUNCTION: Stress-activated, pro-apoptotic kinase which, following caspase-cleavage, enters the nucleus and induces chromatin condensation followed by internucleosomal DNA fragmentation. Key component of the Hippo signaling pathway which plays a pivotal role in organ size control and tumor suppression by restricting proliferation and promoting apoptosis. The core of this pathway is composed of a k…	sp|Q13188|STK3_HUMAN	sp|Q13188|STK3_HUMAN Serine/threonine-protein kinase 3 OS=Homo sapiens OX=9606 GN=STK3 PE=1 SV=2	1	12	12	8	28.9	56.3	597810000	615930000	613690000	6.09143e+08	426900000	543140000	531710000	5.00583e+08	1.21687	0.0440898
Q13243	Serine/arginine-rich splicing factor 5	SRSF5	FUNCTION: Plays a role in constitutive splicing and can modulate the selection of alternative splice sites.	sp|Q13243|SRSF5_HUMAN	sp|Q13243|SRSF5_HUMAN Serine/arginine-rich splicing factor 5 OS=Homo sapiens OX=9606 GN=SRSF5 PE=1 SV=1	1	6	5	5	22.8	31.263	476860000	574560000	525700000	5.25707e+08	671970000	859380000	721560000	750970000	0.700037	0.0229741
Q13308	Inactive tyrosine-protein kinase 7	PTK7	FUNCTION: Inactive tyrosine kinase involved in Wnt signaling pathway. Component of both the non-canonical (also known as the Wnt/planar cell polarity signaling) and the canonical Wnt signaling pathway. Functions in cell adhesion, cell migration, cell polarity, proliferation, actin cytoskeleton reorganization and apoptosis. Has a role in embryogenesis, epithelial tissue organization and angiogenes…	sp|Q13308|PTK7_HUMAN	sp|Q13308|PTK7_HUMAN Inactive tyrosine-protein kinase 7 OS=Homo sapiens OX=9606 GN=PTK7 PE=1 SV=2	1	23	23	23	32.8	118.39	1389800000	1403400000	1460800000	1418000000	1037300000	1066300000	1146900000	1083500000	1.30872	0.00105018
Q13330	Metastasis-associated protein MTA1	MTA1	FUNCTION: Transcriptional coregulator which can act as both a transcriptional corepressor and coactivator. As a part of the histone-deacetylase multiprotein complex (NuRD), regulates transcription of its targets by modifying the acetylation status of the target chromatin and cofactor accessibility to the target DNA. In conjunction with other components of NuRD, acts as a transcriptional corepress…	sp|Q13330|MTA1_HUMAN	sp|Q13330|MTA1_HUMAN Metastasis-associated protein MTA1 OS=Homo sapiens OX=9606 GN=MTA1 PE=1 SV=2	1	17	15	13	30.2	80.785	988980000	1008200000	1000600000	999260000	879640000	919830000	926910000	9.08793e+08	1.09955	0.00454714
Q13404	Ubiquitin-conjugating enzyme E2 variant 1	UBE2V1	FUNCTION: Has no ubiquitin ligase activity on its own. The UBE2V1-UBE2N heterodimer catalyzes the synthesis of non-canonical poly-ubiquitin chains that are linked through Lys-63. This type of poly-ubiquitination activates IKK and does not seem to involve protein degradation by the proteasome. Plays a role in the activation of NF-kappa-B mediated by IL1B, TNF, TRAF6 and TRAF2. Mediates transcripti…	sp|Q13404|UB2V1_HUMAN	sp|Q13404|UB2V1_HUMAN Ubiquitin-conjugating enzyme E2 variant 1 OS=Homo sapiens OX=9606 GN=UBE2V1 PE=1 SV=2	1	8	8	4	63.9	16.495	1516300000	1352000000	1406500000	1.42493e+09	1258300000	1154100000	1135000000	1.18247e+09	1.20505	0.0170742
Q13435	Splicing factor 3B subunit 2	SF3B2	FUNCTION: Involved in pre-mRNA splicing as a component of the splicing factor SF3B complex (PubMed:27720643). SF3B complex is required for 'A' complex assembly formed by the stable binding of U2 snRNP to the branchpoint sequence (BPS) in pre-mRNA. Sequence independent binding of SF3A/SF3B complex upstream of the branch site is essential, it may anchor U2 snRNP to the pre-mRNA (PubMed:12234937). M…	sp|Q13435|SF3B2_HUMAN	sp|Q13435|SF3B2_HUMAN Splicing factor 3B subunit 2 OS=Homo sapiens OX=9606 GN=SF3B2 PE=1 SV=2	1	40	40	40	47.5	100.23	6227700000	6869400000	6452100000	6516400000	7958500000	7917400000	6997600000	7624500000	0.854666	0.0387791
Q13573	SNW domain-containing protein 1	SNW1	FUNCTION: Involved in pre-mRNA splicing as component of the spliceosome (PubMed:11991638, PubMed:28502770, PubMed:28076346). Is required in the specific splicing of CDKN1A pre-mRNA; the function probably involves the recruitment of U2AF2 to the mRNA. Is proposed to recruit PPIL1 to the spliceosome. May be involved in cyclin-D1/CCND1 mRNA stability through the SNARP complex which associates with b…	sp|Q13573|SNW1_HUMAN	sp|Q13573|SNW1_HUMAN SNW domain-containing protein 1 OS=Homo sapiens OX=9606 GN=SNW1 PE=1 SV=1	1	16	16	16	39.6	61.494	1245700000	1214800000	1233200000	1.23123e+09	1613700000	1457600000	1405400000	1.49223e+09	0.825094	0.0145085
Q13596	Sorting nexin-1	SNX1	FUNCTION: Involved in several stages of intracellular trafficking. Interacts with membranes containing phosphatidylinositol 3-phosphate (PtdIns(3P)) or phosphatidylinositol 3,5-bisphosphate (PtdIns(3,5)P2) (PubMed:12198132). Acts in part as component of the retromer membrane-deforming SNX-BAR subcomplex. The SNX-BAR retromer mediates retrograde transport of cargo proteins from endosomes to the tr…	sp|Q13596|SNX1_HUMAN	sp|Q13596|SNX1_HUMAN Sorting nexin-1 OS=Homo sapiens OX=9606 GN=SNX1 PE=1 SV=3	1	21	21	19	49.8	59.069	1875700000	1853000000	2029500000	1919400000	1391900000	1525200000	1483600000	1466900000	1.30847	0.00264841
Q13618	Cullin-3	CUL3	FUNCTION: Core component of multiple cullin-RING-based BCR (BTB-CUL3-RBX1) E3 ubiquitin-protein ligase complexes which mediate the ubiquitination and subsequent proteasomal degradation of target proteins. BCR complexes and ARIH1 collaborate in tandem to mediate ubiquitination of target proteins (PubMed:27565346). As a scaffold protein may contribute to catalysis through positioning of the substra…	sp|Q13618|CUL3_HUMAN	sp|Q13618|CUL3_HUMAN Cullin-3 OS=Homo sapiens OX=9606 GN=CUL3 PE=1 SV=2	1	21	21	21	31.6	88.929	2136000000	2265600000	2196600000	2199400000	1676200000	1980500000	1857600000	1838100000	1.19656	0.0197047
Q13620	Cullin-4B	CUL4B	FUNCTION: Core component of multiple cullin-RING-based E3 ubiquitin-protein ligase complexes which mediate the ubiquitination and subsequent proteasomal degradation of target proteins. The functional specificity of the E3 ubiquitin-protein ligase complex depends on the variable substrate recognition subunit. CUL4B may act within the complex as a scaffold protein, contributing to catalysis through…	sp|Q13620|CUL4B_HUMAN	sp|Q13620|CUL4B_HUMAN Cullin-4B OS=Homo sapiens OX=9606 GN=CUL4B PE=1 SV=4	1	34	34	25	40.9	103.98	2294100000	2184500000	2260200000	2.24627e+09	2728900000	2723500000	2944400000	2.79893e+09	0.802544	0.00226422
Q13724	Mannosyl-oligosaccharide glucosidase	MOGS	FUNCTION: Cleaves the distal alpha 1,2-linked glucose residue from the Glc(3)Man(9)GlcNAc(2) oligosaccharide precursor in a highly specific manner.	sp|Q13724|MOGS_HUMAN	sp|Q13724|MOGS_HUMAN Mannosyl-oligosaccharide glucosidase OS=Homo sapiens OX=9606 GN=MOGS PE=1 SV=5	1	22	22	22	36	91.916	2573900000	2252500000	2387000000	2.40447e+09	2002500000	2124800000	1891500000	2.00627e+09	1.19848	0.0257525
Q13823	Nucleolar GTP-binding protein 2	GNL2	FUNCTION: GTPase that associates with pre-60S ribosomal subunits in the nucleolus and is required for their nuclear export and maturation (By similarity). May promote cell proliferation possibly by increasing p53/TP53 protein levels, and consequently those of its downstream product CDKN1A/p21, and decreasing RPL23A protein levels (PubMed:26203195). {ECO:0000250, ECO:0000269|PubMed:26203195}.	sp|Q13823|NOG2_HUMAN	sp|Q13823|NOG2_HUMAN Nucleolar GTP-binding protein 2 OS=Homo sapiens OX=9606 GN=GNL2 PE=1 SV=1	1	11	11	11	18.2	83.654	343280000	421490000	449050000	4.04607e+08	506980000	589280000	510440000	5.35567e+08	0.755474	0.0344344
Q13835	Plakophilin-1	PKP1	FUNCTION: Seems to play a role in junctional plaques. Contributes to epidermal morphogenesis. {ECO:0000269|PubMed:9326952}.	sp|Q13835|PKP1_HUMAN	sp|Q13835|PKP1_HUMAN Plakophilin-1 OS=Homo sapiens OX=9606 GN=PKP1 PE=1 SV=2	1	10	10	10	19.7	82.86	285620000	243770000	291610000	2.73667e+08	207020000	200800000	172020000	193280000	1.41591	0.0122279
Q13838	Spliceosome RNA helicase DDX39B	DDX39B	FUNCTION: Involved in nuclear export of spliced and unspliced mRNA. Assembling component of the TREX complex which is thought to couple mRNA transcription, processing and nuclear export, and specifically associates with spliced mRNA and not with unspliced pre-mRNA. TREX is recruited to spliced mRNAs by a transcription-independent mechanism, binds to mRNA upstream of the exon-junction complex (EJC…	sp|Q13838|DX39B_HUMAN	sp|Q13838|DX39B_HUMAN Spliceosome RNA helicase DDX39B OS=Homo sapiens OX=9606 GN=DDX39B PE=1 SV=1	1	23	23	14	57.7	48.991	13153000000	12974000000	12438000000	12855000000	14564000000	14612000000	13660000000	1.42787e+10	0.900294	0.0194739
Q13907	Isopentenyl-diphosphate Delta-isomerase 1	IDI1	FUNCTION: Catalyzes the 1,3-allylic rearrangement of the homoallylic substrate isopentenyl (IPP) to its highly electrophilic allylic isomer, dimethylallyl diphosphate (DMAPP). {ECO:0000269|PubMed:8806705}.	sp|Q13907|IDI1_HUMAN;sp|Q9BXS1|IDI2_HUMAN	sp|Q13907|IDI1_HUMAN Isopentenyl-diphosphate Delta-isomerase 1 OS=Homo sapiens OX=9606 GN=IDI1 PE=1 SV=2	2	11	11	11	62.1	26.319	2019800000	2188500000	2131000000	2113100000	1701100000	1770200000	1552200000	1674500000	1.26193	0.00567967
Q14008	Cytoskeleton-associated protein 5	CKAP5	FUNCTION: Binds to the plus end of microtubules and regulates microtubule dynamics and microtubule organization. Acts as processive microtubule polymerase. Promotes cytoplasmic microtubule nucleation and elongation. Plays a major role in organizing spindle poles. In spindle formation protects kinetochore microtubules from depolymerization by KIF2C and has an essential role in centrosomal microtub…	sp|Q14008|CKAP5_HUMAN	sp|Q14008|CKAP5_HUMAN Cytoskeleton-associated protein 5 OS=Homo sapiens OX=9606 GN=CKAP5 PE=1 SV=3	1	64	64	64	40.5	225.49	4734400000	4620800000	4341500000	4.56557e+09	5495200000	5568400000	5211800000	5.42513e+09	0.841558	0.00573801
Q14019	Coactosin-like protein	COTL1	FUNCTION: Binds to F-actin in a calcium-independent manner. Has no direct effect on actin depolymerization. Acts as a chaperone for ALOX5 (5LO), influencing both its stability and activity in leukotrienes synthesis. {ECO:0000269|PubMed:11583571, ECO:0000269|PubMed:19807693}.	sp|Q14019|COTL1_HUMAN	sp|Q14019|COTL1_HUMAN Coactosin-like protein OS=Homo sapiens OX=9606 GN=COTL1 PE=1 SV=3	1	7	7	7	57	15.945	3171500000	2801200000	3282800000	3.08517e+09	2618300000	2453900000	2690400000	2.58753e+09	1.19232	0.036899
Q14116	Interleukin-18	IL18	FUNCTION: A proinflammatory cytokine primarily involved in polarized T-helper 1 (Th1) cell and natural killer (NK) cell immune responses (Probable). Upon binding to IL18R1 and IL18RAP, forms a signaling ternary complex which activates NF-kappa-B, triggering synthesis of inflammatory mediators (PubMed:14528293, PubMed:25500532). Synergizes with IL12/interleukin-12 to induce IFNG synthesis from T-h…	sp|Q14116|IL18_HUMAN	sp|Q14116|IL18_HUMAN Interleukin-18 OS=Homo sapiens OX=9606 GN=IL18 PE=1 SV=1	1	5	5	5	37.8	22.326	459840000	523550000	497450000	4.93613e+08	362890000	397410000	414180000	3.91493e+08	1.26085	0.0128711
Q14145	Kelch-like ECH-associated protein 1	KEAP1	FUNCTION: Substrate-specific adapter of a BCR (BTB-CUL3-RBX1) E3 ubiquitin ligase complex that regulates the response to oxidative stress by targeting NFE2L2/NRF2 for ubiquitination (PubMed:14585973, PubMed:15379550, PubMed:15572695, PubMed:15983046, PubMed:15601839). KEAP1 acts as a key sensor of oxidative and electrophilic stress: in normal conditions, the BCR(KEAP1) complex mediates ubiquitina…	sp|Q14145|KEAP1_HUMAN	sp|Q14145|KEAP1_HUMAN Kelch-like ECH-associated protein 1 OS=Homo sapiens OX=9606 GN=KEAP1 PE=1 SV=2	1	12	12	12	23.7	69.666	435300000	355780000	336930000	3.76003e+08	479880000	503350000	461530000	4.81587e+08	0.780759	0.0313615
Q14166	Tubulin--tyrosine ligase-like protein 12	TTLL12	FUNCTION: Negatively regulates post-translational modifications of tubulin, including detyrosination of the C-terminus and polyglutamylation of glutamate residues (PubMed:20162578, PubMed:23251473). Also, indirectly promotes histone H4 trimethylation at 'Lys-20' (H4K20me3) (PubMed:23251473). Probably by controlling tubulin and/or histone H4 post-translational modifications, plays a role in mitosi…	sp|Q14166|TTL12_HUMAN	sp|Q14166|TTL12_HUMAN Tubulin--tyrosine ligase-like protein 12 OS=Homo sapiens OX=9606 GN=TTLL12 PE=1 SV=2	1	21	21	21	54.8	74.403	2658600000	2827600000	2597400000	2.69453e+09	2176500000	2385400000	2400400000	2.32077e+09	1.16105	0.0200335
Q14197	Peptidyl-tRNA hydrolase ICT1, mitochondrial	MRPL58	FUNCTION: Essential peptidyl-tRNA hydrolase component of the mitochondrial large ribosomal subunit. Acts as a codon-independent translation release factor that has lost all stop codon specificity and directs the termination of translation in mitochondrion, possibly in case of abortive elongation. May be involved in the hydrolysis of peptidyl-tRNAs that have been prematurely terminated and thus in…	sp|Q14197|ICT1_HUMAN	sp|Q14197|ICT1_HUMAN Peptidyl-tRNA hydrolase ICT1, mitochondrial OS=Homo sapiens OX=9606 GN=MRPL58 PE=1 SV=1	1	5	5	5	28.2	23.63	364590000	296020000	248380000	3.02997e+08	462960000	439390000	449130000	4.50493e+08	0.672589	0.0127872
Q14204	Cytoplasmic dynein 1 heavy chain 1	DYNC1H1	FUNCTION: Cytoplasmic dynein 1 acts as a motor for the intracellular retrograde motility of vesicles and organelles along microtubules. Dynein has ATPase activity; the force-producing power stroke is thought to occur on release of ADP. Plays a role in mitotic spindle assembly and metaphase plate congression (PubMed:27462074). {ECO:0000269|PubMed:27462074}.	sp|Q14204|DYHC1_HUMAN	sp|Q14204|DYHC1_HUMAN Cytoplasmic dynein 1 heavy chain 1 OS=Homo sapiens OX=9606 GN=DYNC1H1 PE=1 SV=5	1	184	184	184	50.3	532.4	24482000000	26027000000	25728000000	2.54123e+10	21107000000	22096000000	22343000000	2.18487e+10	1.16311	0.00416205
Q14344	Guanine nucleotide-binding protein subunit alpha-13	GNA13	FUNCTION: Guanine nucleotide-binding proteins (G proteins) are involved as modulators or transducers in various transmembrane signaling systems (PubMed:15240885, PubMed:16787920, PubMed:16705036, PubMed:27084452). Activates effector molecule RhoA by binding and activating RhoGEFs (ARHGEF1/p115RhoGEF, ARHGEF11/PDZ-RhoGEF and ARHGEF12/LARG) (PubMed:15240885, PubMed:12515866). GNA13-dependent Rho si…	sp|Q14344|GNA13_HUMAN	sp|Q14344|GNA13_HUMAN Guanine nucleotide-binding protein subunit alpha-13 OS=Homo sapiens OX=9606 GN=GNA13 PE=1 SV=2	1	13	12	12	41.1	44.049	629410000	654600000	638260000	6.40757e+08	680470000	776520000	726970000	7.27987e+08	0.880176	0.0384123
Q14444	Caprin-1	CAPRIN1	FUNCTION: May regulate the transport and translation of mRNAs of proteins involved in synaptic plasticity in neurons and cell proliferation and migration in multiple cell types. Binds directly and selectively to MYC and CCND2 RNAs. In neuronal cells, directly binds to several mRNAs associated with RNA granules, including BDNF, CAMK2A, CREB1, MAP2, NTRK2 mRNAs, as well as to GRIN1 and KPNB1 mRNAs,…	sp|Q14444|CAPR1_HUMAN	sp|Q14444|CAPR1_HUMAN Caprin-1 OS=Homo sapiens OX=9606 GN=CAPRIN1 PE=1 SV=2	1	15	15	15	29.1	78.365	4961100000	5013700000	4834700000	4936500000	7506600000	7018700000	6449600000	6.99163e+09	0.706058	0.00268625
Q14498	RNA-binding protein 39	RBM39	FUNCTION: RNA-binding protein that acts as a pre-mRNA splicing factor (PubMed:15694343, PubMed:31271494, PubMed:28437394, PubMed:28302793, PubMed:24795046). Acts by promoting exon inclusion via regulation of exon cassette splicing (PubMed:31271494). Also acts as a transcriptional coactivator for steroid nuclear receptors ESR1/ER-alpha and ESR2/ER-beta, and JUN/AP-1, independently of the pre-mRNA …	sp|Q14498|RBM39_HUMAN;sp|Q86U06|RBM23_HUMAN	sp|Q14498|RBM39_HUMAN RNA-binding protein 39 OS=Homo sapiens OX=9606 GN=RBM39 PE=1 SV=2	2	18	18	18	46.8	59.379	3198200000	3273300000	3288200000	3.25323e+09	3737600000	3448300000	3718000000	3.63463e+09	0.895065	0.0173116
Q14558	Phosphoribosyl pyrophosphate synthase-associated protein 1	PRPSAP1	FUNCTION: Seems to play a negative regulatory role in 5-phosphoribose 1-diphosphate synthesis.	sp|Q14558|KPRA_HUMAN	sp|Q14558|KPRA_HUMAN Phosphoribosyl pyrophosphate synthase-associated protein 1 OS=Homo sapiens OX=9606 GN=PRPSAP1 PE=1 SV=2	1	14	14	13	60.7	39.393	1029000000	1110200000	975590000	1.03826e+09	825470000	924980000	890300000	880250000	1.17951	0.0317436
Q14676	Mediator of DNA damage checkpoint protein 1	MDC1	FUNCTION: Required for checkpoint mediated cell cycle arrest in response to DNA damage within both the S phase and G2/M phases of the cell cycle. May serve as a scaffold for the recruitment of DNA repair and signal transduction proteins to discrete foci of DNA damage marked by 'Ser-139' phosphorylation of histone H2AX. Also required for downstream events subsequent to the recruitment of these pro…	sp|Q14676|MDC1_HUMAN	sp|Q14676|MDC1_HUMAN Mediator of DNA damage checkpoint protein 1 OS=Homo sapiens OX=9606 GN=MDC1 PE=1 SV=3	1	31	31	31	20.6	226.66	2043300000	2090900000	2028500000	2.05423e+09	2338500000	2220500000	2259900000	2.27297e+09	0.903767	0.00518155
Q14683	Structural maintenance of chromosomes protein 1A	SMC1A	FUNCTION: Involved in chromosome cohesion during cell cycle and in DNA repair. Central component of cohesin complex. The cohesin complex is required for the cohesion of sister chromatids after DNA replication. The cohesin complex apparently forms a large proteinaceous ring within which sister chromatids can be trapped. At anaphase, the complex is cleaved and dissociates from chromatin, allowing s…	sp|Q14683|SMC1A_HUMAN	sp|Q14683|SMC1A_HUMAN Structural maintenance of chromosomes protein 1A OS=Homo sapiens OX=9606 GN=SMC1A PE=1 SV=2	1	55	55	55	42.9	143.23	3867400000	4209400000	3877500000	3.98477e+09	4855000000	4518200000	4419700000	4.59763e+09	0.8667	0.0240374
Q14697	Neutral alpha-glucosidase AB	GANAB	FUNCTION: Catalytic subunit of glucosidase II that cleaves sequentially the 2 innermost alpha-1,3-linked glucose residues from the Glc(2)Man(9)GlcNAc(2) oligosaccharide precursor of immature glycoproteins (PubMed:10929008). Required for PKD1/Polycystin-1 and PKD2/Polycystin-2 maturation and localization to the cell surface and cilia (PubMed:27259053). {ECO:0000269|PubMed:10929008, ECO:0000269|Pub…	sp|Q14697|GANAB_HUMAN	sp|Q14697|GANAB_HUMAN Neutral alpha-glucosidase AB OS=Homo sapiens OX=9606 GN=GANAB PE=1 SV=3	1	40	40	40	53.9	106.87	22582000000	23400000000	23221000000	2.30677e+10	20984000000	21309000000	21465000000	2.12527e+10	1.0854	0.00315212
Q14764	Major vault protein	MVP	FUNCTION: Required for normal vault structure. Vaults are multi-subunit structures that may act as scaffolds for proteins involved in signal transduction. Vaults may also play a role in nucleo-cytoplasmic transport. Down-regulates IFNG-mediated STAT1 signaling and subsequent activation of JAK. Down-regulates SRC activity and signaling through MAP kinases. {ECO:0000269|PubMed:15133037, ECO:0000269…	sp|Q14764|MVP_HUMAN	sp|Q14764|MVP_HUMAN Major vault protein OS=Homo sapiens OX=9606 GN=MVP PE=1 SV=4	1	38	38	38	62.4	99.326	5614000000	6599600000	6402200000	6.20527e+09	5031200000	5036400000	4976900000	5.01483e+09	1.23738	0.0168736
Q14807	Kinesin-like protein KIF22	KIF22	FUNCTION: Kinesin family member that is involved in spindle formation and the movements of chromosomes during mitosis and meiosis. Binds to microtubules and to DNA (By similarity). Plays a role in congression of laterally attached chromosomes in NDC80-depleted cells (PubMed:25743205). {ECO:0000250|UniProtKB:Q9I869, ECO:0000269|PubMed:25743205}.	sp|Q14807|KIF22_HUMAN	sp|Q14807|KIF22_HUMAN Kinesin-like protein KIF22 OS=Homo sapiens OX=9606 GN=KIF22 PE=1 SV=5	1	11	11	11	22.9	73.261	225370000	213990000	214580000	217980000	290250000	338650000	265340000	298080000	0.73128	0.0214285
Q14978	Nucleolar and coiled-body phosphoprotein 1	NOLC1	FUNCTION: Nucleolar protein that acts as a regulator of RNA polymerase I by connecting RNA polymerase I with enzymes responsible for ribosomal processing and modification (PubMed:10567578, PubMed:26399832). Required for neural crest specification: following monoubiquitination by the BCR(KBTBD8) complex, associates with TCOF1 and acts as a platform to connect RNA polymerase I with enzymes responsi…	sp|Q14978|NOLC1_HUMAN	sp|Q14978|NOLC1_HUMAN Nucleolar and coiled-body phosphoprotein 1 OS=Homo sapiens OX=9606 GN=NOLC1 PE=1 SV=2	1	12	12	12	20	73.602	3688400000	2971900000	3175700000	3.27867e+09	4457000000	4004600000	4062000000	4.17453e+09	0.785397	0.0249784
Q14C86	GTPase-activating protein and VPS9 domain-containing protein 1	GAPVD1	FUNCTION: Acts both as a GTPase-activating protein (GAP) and a guanine nucleotide exchange factor (GEF), and participates in various processes such as endocytosis, insulin receptor internalization or LC2A4/GLUT4 trafficking. Acts as a GEF for the Ras-related protein RAB31 by exchanging bound GDP for free GTP, leading to regulate LC2A4/GLUT4 trafficking. In the absence of insulin, it maintains RAB…	sp|Q14C86|GAPD1_HUMAN	sp|Q14C86|GAPD1_HUMAN GTPase-activating protein and VPS9 domain-containing protein 1 OS=Homo sapiens OX=9606 GN=GAPVD1 PE=1 SV=2	1	19	19	19	15.3	164.98	1048600000	1066700000	994540000	1.03661e+09	943270000	944490000	978130000	9.55297e+08	1.08512	0.029409
Q15021	Condensin complex subunit 1	NCAPD2	FUNCTION: Regulatory subunit of the condensin complex, a complex required for conversion of interphase chromatin into mitotic-like condense chromosomes. The condensin complex probably introduces positive supercoils into relaxed DNA in the presence of type I topoisomerases and converts nicked DNA into positive knotted forms in the presence of type II topoisomerases. May target the condensin comple…	sp|Q15021|CND1_HUMAN	sp|Q15021|CND1_HUMAN Condensin complex subunit 1 OS=Homo sapiens OX=9606 GN=NCAPD2 PE=1 SV=3	1	36	36	36	36.8	157.18	1931100000	2216500000	1878200000	2008600000	2393000000	2636000000	2466500000	2498500000	0.803922	0.0183468
Q15025	TNFAIP3-interacting protein 1	TNIP1	FUNCTION: Inhibits NF-kappa-B activation and TNF-induced NF-kappa-B-dependent gene expression by regulating A20/TNFAIP3-mediated deubiquitination of IKBKG; proposed to link A20/TNFAIP3 to ubiquitinated IKBKG. Involved in regulation of EGF-induced ERK1/ERK2 signaling pathway; blocks MAPK3/MAPK1 nuclear translocation and MAPK1-dependent transcription. Increases cell surface CD4(T4) antigen expressi…	sp|Q15025|TNIP1_HUMAN	sp|Q15025|TNIP1_HUMAN TNFAIP3-interacting protein 1 OS=Homo sapiens OX=9606 GN=TNIP1 PE=1 SV=2	1	10	10	10	22.3	71.863	418190000	375400000	360160000	3.84583e+08	602430000	512710000	539630000	551590000	0.697227	0.00625662
Q15029	116 kDa U5 small nuclear ribonucleoprotein component	EFTUD2	FUNCTION: Required for pre-mRNA splicing as component of the spliceosome, including pre-catalytic, catalytic and post-catalytic spliceosomal complexes (PubMed:28502770, PubMed:28781166, PubMed:28076346, PubMed:29361316, PubMed:30315277, PubMed:29360106, PubMed:29301961, PubMed:30705154). Component of the U5 snRNP and the U4/U6-U5 tri-snRNP complex, a building block of the spliceosome (PubMed:1672…	sp|Q15029|U5S1_HUMAN	sp|Q15029|U5S1_HUMAN 116 kDa U5 small nuclear ribonucleoprotein component OS=Homo sapiens OX=9606 GN=EFTUD2 PE=1 SV=1	1	43	42	42	62.8	109.43	9320500000	9077100000	8820600000	9.07273e+09	10234000000	10240000000	9552400000	10008800000	0.906476	0.0256601
Q15050	Ribosome biogenesis regulatory protein homolog	RRS1	FUNCTION: Involved in ribosomal large subunit assembly. May regulate the localization of the 5S RNP/5S ribonucleoprotein particle to the nucleolus. {ECO:0000269|PubMed:24120868}.	sp|Q15050|RRS1_HUMAN	sp|Q15050|RRS1_HUMAN Ribosome biogenesis regulatory protein homolog OS=Homo sapiens OX=9606 GN=RRS1 PE=1 SV=2	1	13	13	13	41.1	41.193	1933800000	2061300000	1890800000	1.96197e+09	2246500000	2142400000	2200000000	2196300000	0.893305	0.0168806
Q15061	WD repeat-containing protein 43	WDR43	FUNCTION: Ribosome biogenesis factor that coordinates hyperactive transcription and ribogenesis (PubMed:17699751). Involved in nucleolar processing of pre-18S ribosomal RNA. Required for optimal pre-ribosomal RNA transcription by RNA polymerase I (PubMed:17699751). Essential for stem cell pluripotency and embryonic development. In the nucleoplasm, recruited by promoter-associated/nascent transcri…	sp|Q15061|WDR43_HUMAN	sp|Q15061|WDR43_HUMAN WD repeat-containing protein 43 OS=Homo sapiens OX=9606 GN=WDR43 PE=1 SV=3	1	17	17	17	35.2	74.89	746630000	882450000	986000000	8.71693e+08	1210700000	1102500000	1048600000	1120600000	0.777881	0.0415909
Q15075	Early endosome antigen 1	EEA1	FUNCTION: Binds phospholipid vesicles containing phosphatidylinositol 3-phosphate and participates in endosomal trafficking.	sp|Q15075|EEA1_HUMAN	sp|Q15075|EEA1_HUMAN Early endosome antigen 1 OS=Homo sapiens OX=9606 GN=EEA1 PE=1 SV=2	1	50	50	50	42.7	162.46	3566000000	3593000000	3472500000	3.54383e+09	3245600000	3189200000	3186600000	3.20713e+09	1.10498	0.00122882
Q15121	Astrocytic phosphoprotein PEA-15	PEA15	FUNCTION: Blocks Ras-mediated inhibition of integrin activation and modulates the ERK MAP kinase cascade. Inhibits RPS6KA3 activities by retaining it in the cytoplasm (By similarity). Inhibits both TNFRSF6- and TNFRSF1A-mediated CASP8 activity and apoptosis. Regulates glucose transport by controlling both the content of SLC2A1 glucose transporters on the plasma membrane and the insulin-dependent …	sp|Q15121|PEA15_HUMAN	sp|Q15121|PEA15_HUMAN Astrocytic phosphoprotein PEA-15 OS=Homo sapiens OX=9606 GN=PEA15 PE=1 SV=2	1	8	8	8	70.8	15.04	2202500000	2212000000	2341500000	2252000000	1541700000	1481500000	1899800000	1641000000	1.37233	0.0114567
Q15149	Plectin	PLEC	FUNCTION: Interlinks intermediate filaments with microtubules and microfilaments and anchors intermediate filaments to desmosomes or hemidesmosomes. Could also bind muscle proteins such as actin to membrane complexes in muscle. May be involved not only in the filaments network, but also in the regulation of their dynamics. Structural component of muscle. Isoform 9 plays a major role in the mainte…	sp|Q15149|PLEC_HUMAN	sp|Q15149|PLEC_HUMAN Plectin OS=Homo sapiens OX=9606 GN=PLEC PE=1 SV=3	1	298	298	290	65.9	531.78	149100000000	148890000000	144790000000	1.47593e+11	169470000000	165980000000	159000000000	1.64817e+11	0.8955	0.00702266
Q15172	Serine/threonine-protein phosphatase 2A 56 kDa regulatory subunit alpha isoform	PPP2R5A	FUNCTION: The B regulatory subunit might modulate substrate selectivity and catalytic activity, and also might direct the localization of the catalytic enzyme to a particular subcellular compartment.	sp|Q15172|2A5A_HUMAN	sp|Q15172|2A5A_HUMAN Serine/threonine-protein phosphatase 2A 56 kDa regulatory subunit alpha isoform OS=Homo sapiens OX=9606 GN=PPP2R5A PE=1 SV=1	1	18	18	17	46.7	56.193	3000700000	2630100000	2812200000	2.81433e+09	1928600000	2221100000	2474100000	2.20793e+09	1.27465	0.0334286
Q15233	Non-POU domain-containing octamer-binding protein	NONO	FUNCTION: DNA- and RNA binding protein, involved in several nuclear processes. Binds the conventional octamer sequence in double-stranded DNA. Also binds single-stranded DNA and RNA at a site independent of the duplex site. Involved in pre-mRNA splicing, probably as a heterodimer with SFPQ. Interacts with U5 snRNA, probably by binding to a purine-rich sequence located on the 3' side of U5 snRNA s…	sp|Q15233|NONO_HUMAN	sp|Q15233|NONO_HUMAN Non-POU domain-containing octamer-binding protein OS=Homo sapiens OX=9606 GN=NONO PE=1 SV=4	1	24	23	22	55.6	54.231	12079000000	13861000000	12653000000	1.28643e+10	14503000000	16335000000	14862000000	1.52333e+10	0.844486	0.0367772
Q15257	Serine/threonine-protein phosphatase 2A activator	PTPA	FUNCTION: PPIases accelerate the folding of proteins. It catalyzes the cis-trans isomerization of proline imidic peptide bonds in oligopeptides. Acts as a regulatory subunit for serine/threonine-protein phosphatase 2A (PP2A) modulating its activity or substrate specificity, probably by inducing a conformational change in the catalytic subunit, a proposed direct target of the PPIase. Can reactivat…	sp|Q15257|PTPA_HUMAN	sp|Q15257|PTPA_HUMAN Serine/threonine-protein phosphatase 2A activator OS=Homo sapiens OX=9606 GN=PTPA PE=1 SV=3	1	10	10	10	43.6	40.667	695300000	675280000	764820000	711800000	503700000	465490000	581190000	5.16793e+08	1.37734	0.0109885
Q15276	Rab GTPase-binding effector protein 1	RABEP1	FUNCTION: Rab effector protein acting as linker between gamma-adaptin, RAB4A and RAB5A. Involved in endocytic membrane fusion and membrane trafficking of recycling endosomes. Involved in KCNH1 channels trafficking to and from the cell membrane (PubMed:22841712). Stimulates RABGEF1 mediated nucleotide exchange on RAB5A. Mediates the traffic of PKD1:PKD2 complex from the endoplasmic reticulum throu…	sp|Q15276|RABE1_HUMAN	sp|Q15276|RABE1_HUMAN Rab GTPase-binding effector protein 1 OS=Homo sapiens OX=9606 GN=RABEP1 PE=1 SV=2	1	9	9	9	12.4	99.289	130230000	172370000	148250000	1.50283e+08	189580000	184180000	188350000	187370000	0.802067	0.0395019
Q15435	Protein phosphatase 1 regulatory subunit 7	PPP1R7	FUNCTION: Regulatory subunit of protein phosphatase 1. {ECO:0000250}.	sp|Q15435|PP1R7_HUMAN	sp|Q15435|PP1R7_HUMAN Protein phosphatase 1 regulatory subunit 7 OS=Homo sapiens OX=9606 GN=PPP1R7 PE=1 SV=1	1	16	16	16	55.8	41.564	1504200000	1537100000	1663900000	1568400000	1157300000	1235900000	1168700000	1187300000	1.32098	0.00220262
Q15477	Helicase SKI2W	SKIV2L	FUNCTION: Helicase; has ATPase activity. Component of the SKI complex which is thought to be involved in exosome-mediated RNA decay and associates with transcriptionally active genes in a manner dependent on PAF1 complex (PAF1C).	sp|Q15477|SKIV2_HUMAN	sp|Q15477|SKIV2_HUMAN Helicase SKI2W OS=Homo sapiens OX=9606 GN=SKIV2L PE=1 SV=3	1	12	12	12	13.6	137.75	441680000	450650000	456840000	4.49723e+08	380690000	364050000	403710000	3.82817e+08	1.17477	0.00556336
Q15526	Surfeit locus protein 1	SURF1	FUNCTION: Component of the MITRAC (mitochondrial translation regulation assembly intermediate of cytochrome c oxidase complex) complex, that regulates cytochrome c oxidase assembly. {ECO:0000269|PubMed:24027061, ECO:0000269|PubMed:9843204, ECO:0000305|PubMed:26321642}.	sp|Q15526|SURF1_HUMAN	sp|Q15526|SURF1_HUMAN Surfeit locus protein 1 OS=Homo sapiens OX=9606 GN=SURF1 PE=1 SV=1	1	1	1	1	4.7	33.331	60817000	44659000	53378000	5.29513e+07	80316000	73689000	72342000	75449000	0.701816	0.0130416
Q15643	Thyroid receptor-interacting protein 11	TRIP11	FUNCTION: Is a membrane tether required for vesicle tethering to Golgi. Has an essential role in the maintenance of Golgi structure and function (PubMed:25473115, PubMed:30728324). It is required for efficient anterograde and retrograde trafficking in the early secretory pathway, functioning at both the ER-to-Golgi intermediate compartment (ERGIC) and Golgi complex (PubMed:25717001). Binds the li…	sp|Q15643|TRIPB_HUMAN	sp|Q15643|TRIPB_HUMAN Thyroid receptor-interacting protein 11 OS=Homo sapiens OX=9606 GN=TRIP11 PE=1 SV=3	1	23	23	23	14.3	227.58	467800000	469370000	445100000	4.60757e+08	512790000	503660000	483530000	4.99993e+08	0.921526	0.0282496
Q15691	Microtubule-associated protein RP/EB family member 1	MAPRE1	FUNCTION: Plus-end tracking protein (+TIP) that binds to the plus-end of microtubules and regulates the dynamics of the microtubule cytoskeleton (PubMed:12388762, PubMed:16109370, PubMed:19632184, PubMed:21646404, PubMed:28726242, PubMed:28814570). Promotes cytoplasmic microtubule nucleation and elongation (PubMed:12388762, PubMed:16109370, PubMed:19632184, PubMed:21646404, PubMed:28726242, PubMe…	sp|Q15691|MARE1_HUMAN;sp|Q9UPY8|MARE3_HUMAN	sp|Q15691|MARE1_HUMAN Microtubule-associated protein RP/EB family member 1 OS=Homo sapiens OX=9606 GN=MAPRE1 PE=1 SV=3	2	16	16	15	68.3	29.999	7061900000	7133900000	7622100000	7.27263e+09	5872800000	5754000000	6278900000	5.96857e+09	1.21849	0.00532791
Q15847	Adipogenesis regulatory factor	ADIRF	FUNCTION: Plays a role in fat cell development; promotes adipogenic differentiation and stimulates transcription initiation of master adipogenesis factors like PPARG and CEBPA at early stages of preadipocyte differentiation. Its overexpression confers resistance to the anticancer chemotherapeutic drug cisplatin. {ECO:0000269|PubMed:19444912, ECO:0000269|PubMed:23239344}.	sp|Q15847|ADIRF_HUMAN	sp|Q15847|ADIRF_HUMAN Adipogenesis regulatory factor OS=Homo sapiens OX=9606 GN=ADIRF PE=1 SV=1	1	5	5	5	77.6	7.8547	676200000	653570000	689850000	6.73207e+08	511190000	505440000	590400000	5.35677e+08	1.25674	0.00944317
Q16222	UDP-N-acetylhexosamine pyrophosphorylase	UAP1	FUNCTION: Converts UTP and GlcNAc-1-P into UDP-GlcNAc, and UTP and GalNAc-1-P into UDP-GalNAc. Isoform AGX1 has 2 to 3 times higher activity towards GalNAc-1-P, while isoform AGX2 has 8 times more activity towards GlcNAc-1-P.	sp|Q16222|UAP1_HUMAN	sp|Q16222|UAP1_HUMAN UDP-N-acetylhexosamine pyrophosphorylase OS=Homo sapiens OX=9606 GN=UAP1 PE=1 SV=3	1	24	24	22	55.6	58.768	4217000000	3525800000	4074800000	3939200000	3135500000	3247900000	2984500000	3.12263e+09	1.2615	0.0219003
Q16539	Mitogen-activated protein kinase 14	MAPK14	FUNCTION: Serine/threonine kinase which acts as an essential component of the MAP kinase signal transduction pathway. MAPK14 is one of the four p38 MAPKs which play an important role in the cascades of cellular responses evoked by extracellular stimuli such as proinflammatory cytokines or physical stress leading to direct activation of transcription factors. Accordingly, p38 MAPKs phosphorylate a…	sp|Q16539|MK14_HUMAN	sp|Q16539|MK14_HUMAN Mitogen-activated protein kinase 14 OS=Homo sapiens OX=9606 GN=MAPK14 PE=1 SV=3	1	5	5	5	18.6	41.293	109710000	109640000	107230000	108860000	119720000	138070000	141500000	1.33097e+08	0.817902	0.0236098
Q16540	39S ribosomal protein L23, mitochondrial	MRPL23		sp|Q16540|RM23_HUMAN	sp|Q16540|RM23_HUMAN 39S ribosomal protein L23, mitochondrial OS=Homo sapiens OX=9606 GN=MRPL23 PE=1 SV=1	1	4	4	4	29.4	17.781	268200000	273610000	255680000	265830000	434470000	357980000	333640000	3.75363e+08	0.708194	0.0237574
Q16629	Serine/arginine-rich splicing factor 7	SRSF7	FUNCTION: Required for pre-mRNA splicing. Can also modulate alternative splicing in vitro. Represses the splicing of MAPT/Tau exon 10. May function as export adapter involved in mRNA nuclear export such as of histone H2A. Binds mRNA which is thought to be transferred to the NXF1-NXT1 heterodimer for export (TAP/NXF1 pathway); enhances NXF1-NXT1 RNA-binding activity. RNA-binding is semi-sequence s…	sp|Q16629|SRSF7_HUMAN	sp|Q16629|SRSF7_HUMAN Serine/arginine-rich splicing factor 7 OS=Homo sapiens OX=9606 GN=SRSF7 PE=1 SV=1	1	4	3	3	17.6	27.366	808020000	929550000	932140000	8.89903e+08	1137800000	1223600000	1062400000	1.14127e+09	0.779751	0.0154299
Q16762	Thiosulfate sulfurtransferase	TST	FUNCTION: Formation of iron-sulfur complexes, cyanide detoxification or modification of sulfur-containing enzymes. Other thiol compounds, besides cyanide, can act as sulfur ion acceptors. Also has weak mercaptopyruvate sulfurtransferase (MST) activity (By similarity). Together with MRPL18, acts as a mitochondrial import factor for the cytosolic 5S rRNA. Only the nascent unfolded cytoplasmic form …	sp|Q16762|THTR_HUMAN	sp|Q16762|THTR_HUMAN Thiosulfate sulfurtransferase OS=Homo sapiens OX=9606 GN=TST PE=1 SV=4	1	6	6	6	29.6	33.429	240700000	195860000	226490000	2.21017e+08	322110000	298310000	252320000	2.90913e+08	0.759734	0.0456324
Q16850	Lanosterol 14-alpha demethylase	CYP51A1	FUNCTION: A cytochrome P450 monooxygenase involved in sterol biosynthesis. Catalyzes 14-alpha demethylation of lanosterol and 24,25-dihydrolanosterol likely through sequential oxidative conversion of 14-alpha methyl group to hydroxymethyl, then to carboxylaldehyde, followed by the formation of the delta 14,15 double bond in the sterol core and concomitant release of formic acid (PubMed:20149798, …	sp|Q16850|CP51A_HUMAN	sp|Q16850|CP51A_HUMAN Lanosterol 14-alpha demethylase OS=Homo sapiens OX=9606 GN=CYP51A1 PE=1 SV=4	1	12	12	12	38.7	57.278	619560000	629220000	613820000	6.20867e+08	718040000	894810000	811370000	8.08073e+08	0.76833	0.0217217
Q16851	UTP--glucose-1-phosphate uridylyltransferase	UGP2	FUNCTION: Plays a central role as a glucosyl donor in cellular metabolic pathways.	sp|Q16851|UGPA_HUMAN	sp|Q16851|UGPA_HUMAN UTP--glucose-1-phosphate uridylyltransferase OS=Homo sapiens OX=9606 GN=UGP2 PE=1 SV=5	1	21	21	21	54.1	56.94	3993400000	4603400000	4775800000	4.45753e+09	3363400000	2902400000	3532100000	3.26597e+09	1.36484	0.0170476
Q2NL82	Pre-rRNA-processing protein TSR1 homolog	TSR1	FUNCTION: Required during maturation of the 40S ribosomal subunit in the nucleolus. {ECO:0000250}.	sp|Q2NL82|TSR1_HUMAN	sp|Q2NL82|TSR1_HUMAN Pre-rRNA-processing protein TSR1 homolog OS=Homo sapiens OX=9606 GN=TSR1 PE=1 SV=1	1	21	21	21	32.5	91.809	2024700000	1974700000	1708500000	1.90263e+09	2417100000	2363300000	2121800000	2.30073e+09	0.826968	0.0408375
Q53EL6	Programmed cell death protein 4	PDCD4	FUNCTION: Inhibits translation initiation and cap-dependent translation. May excert its function by hindering the interaction between EIF4A1 and EIF4G. Inhibits the helicase activity of EIF4A. Modulates the activation of JUN kinase. Down-regulates the expression of MAP4K1, thus inhibiting events important in driving invasion, namely, MAPK85 activation and consequent JUN-dependent transcription. M…	sp|Q53EL6|PDCD4_HUMAN	sp|Q53EL6|PDCD4_HUMAN Programmed cell death protein 4 OS=Homo sapiens OX=9606 GN=PDCD4 PE=1 SV=2	1	14	14	14	39.7	51.735	1907700000	2001700000	2159300000	2022900000	1491700000	1823300000	1700800000	1.67193e+09	1.20992	0.0446112
Q5GLZ8	Probable E3 ubiquitin-protein ligase HERC4	HERC4	FUNCTION: Probable E3 ubiquitin-protein ligase involved in either protein trafficking or in the distribution of cellular structures. Required for spermatozoon maturation and fertility, and for the removal of the cytoplasmic droplet of the spermatozoon. E3 ubiquitin-protein ligases accept ubiquitin from an E2 ubiquitin-conjugating enzyme in the form of a thioester and then directly transfer it to …	sp|Q5GLZ8|HERC4_HUMAN	sp|Q5GLZ8|HERC4_HUMAN Probable E3 ubiquitin-protein ligase HERC4 OS=Homo sapiens OX=9606 GN=HERC4 PE=1 SV=1	1	10	10	10	14.8	118.56	339770000	402330000	347700000	3.63267e+08	296340000	257870000	291010000	281740000	1.28937	0.0240964
Q5H8A4	GPI ethanolamine phosphate transferase 2	PIGG	FUNCTION: Ethanolamine phosphate transferase involved in glycosylphosphatidylinositol-anchor biosynthesis. Transfers ethanolamine phosphate to the GPI second mannose. {ECO:0000269|PubMed:15632136}.	sp|Q5H8A4|PIGG_HUMAN	sp|Q5H8A4|PIGG_HUMAN GPI ethanolamine phosphate transferase 2 OS=Homo sapiens OX=9606 GN=PIGG PE=1 SV=1	1	3	3	3	4.5	108.17	48019000	50967000	49653000	4.95463e+07		29236000	40083000	34659500	1.42952	0.0380026
Q5JPI3	Uncharacterized protein C3orf38	C3orf38	FUNCTION: May be involved in apoptosis regulation. {ECO:0000269|PubMed:17464193}.	sp|Q5JPI3|CC038_HUMAN	sp|Q5JPI3|CC038_HUMAN Uncharacterized protein C3orf38 OS=Homo sapiens OX=9606 GN=C3orf38 PE=1 SV=1	1	1	1	1	6.7	37.54	32336000	35813000		34074500	29226000	29359000	27301000	2.86287e+07	1.19022	0.0393788
Q5JS54	Proteasome assembly chaperone 4	PSMG4	FUNCTION: Chaperone protein which promotes assembly of the 20S proteasome.	sp|Q5JS54|PSMG4_HUMAN	sp|Q5JS54|PSMG4_HUMAN Proteasome assembly chaperone 4 OS=Homo sapiens OX=9606 GN=PSMG4 PE=1 SV=2	1	3	3	3	46.3	13.775	262070000	261680000	268600000	2.64117e+08	197710000	206560000	247570000	217280000	1.21556	0.0392628
Q5JSH3	WD repeat-containing protein 44	WDR44	FUNCTION: Downstream effector for RAB11. May be involved in vesicle recycling (By similarity). {ECO:0000250}.	sp|Q5JSH3|WDR44_HUMAN	sp|Q5JSH3|WDR44_HUMAN WD repeat-containing protein 44 OS=Homo sapiens OX=9606 GN=WDR44 PE=1 SV=1	1	8	8	8	10.5	101.37	140870000	140810000	135420000	1.39033e+08	100750000	126480000	112970000	113400000	1.22604	0.0285163
Q5RKV6	Exosome complex component MTR3	EXOSC6	FUNCTION: Non-catalytic component of the RNA exosome complex which has 3'->5' exoribonuclease activity and participates in a multitude of cellular RNA processing and degradation events. In the nucleus, the RNA exosome complex is involved in proper maturation of stable RNA species such as rRNA, snRNA and snoRNA, in the elimination of RNA processing by-products and non-coding 'pervasive' transcript…	sp|Q5RKV6|EXOS6_HUMAN	sp|Q5RKV6|EXOS6_HUMAN Exosome complex component MTR3 OS=Homo sapiens OX=9606 GN=EXOSC6 PE=1 SV=1	1	5	5	5	22.4	28.235	410670000	377860000	328790000	372440000	454000000	480170000	436100000	4.56757e+08	0.815401	0.0354869
Q5SRE5	Nucleoporin NUP188	NUP188	FUNCTION: May function as a component of the nuclear pore complex (NPC).	sp|Q5SRE5|NU188_HUMAN	sp|Q5SRE5|NU188_HUMAN Nucleoporin NUP188 OS=Homo sapiens OX=9606 GN=NUP188 PE=1 SV=1	1	24	24	24	19.7	196.04	839640000	800570000	848230000	829480000	1096800000	1052200000	903640000	1.01755e+09	0.815176	0.0353959
Q5T1M5	FK506-binding protein 15	FKBP15	FUNCTION: May be involved in the cytoskeletal organization of neuronal growth cones. Seems to be inactive as a PPIase (By similarity). Involved in the transport of early endosomes at the level of transition between microfilament-based and microtubule-based movement. {ECO:0000250, ECO:0000269|PubMed:19121306}.	sp|Q5T1M5|FKB15_HUMAN	sp|Q5T1M5|FKB15_HUMAN FK506-binding protein 15 OS=Homo sapiens OX=9606 GN=FKBP15 PE=1 SV=2	1	18	18	18	21.7	133.63	800120000	839570000	831880000	8.23857e+08	722490000	705750000	714910000	7.14383e+08	1.15324	0.0010913
Q5T3I0	G patch domain-containing protein 4	GPATCH4		sp|Q5T3I0|GPTC4_HUMAN	sp|Q5T3I0|GPTC4_HUMAN G patch domain-containing protein 4 OS=Homo sapiens OX=9606 GN=GPATCH4 PE=1 SV=2	1	7	7	7	19.3	50.381	244560000	245750000	200450000	2.30253e+08	269700000	310930000	306240000	2.95623e+08	0.778874	0.0298881
Q5T4S7	E3 ubiquitin-protein ligase UBR4	UBR4	FUNCTION: E3 ubiquitin-protein ligase which is a component of the N-end rule pathway. Recognizes and binds to proteins bearing specific N-terminal residues that are destabilizing according to the N-end rule, leading to their ubiquitination and subsequent degradation. Together with clathrin, forms meshwork structures involved in membrane morphogenesis and cytoskeletal organization. Regulates integ…	sp|Q5T4S7|UBR4_HUMAN	sp|Q5T4S7|UBR4_HUMAN E3 ubiquitin-protein ligase UBR4 OS=Homo sapiens OX=9606 GN=UBR4 PE=1 SV=1	1	68	68	68	19.2	573.83	3044600000	3172000000	3144200000	3.12027e+09	2586600000	2902300000	2670000000	2.71963e+09	1.14731	0.0171709
Q5T6F2	Ubiquitin-associated protein 2	UBAP2		sp|Q5T6F2|UBAP2_HUMAN	sp|Q5T6F2|UBAP2_HUMAN Ubiquitin-associated protein 2 OS=Homo sapiens OX=9606 GN=UBAP2 PE=1 SV=1	1	7	7	7	9.8	117.11	150170000	128420000	159340000	1.45977e+08	201090000	189960000	194090000	1.95047e+08	0.748419	0.00725848
Q5T9L3	Protein wntless homolog	WLS	FUNCTION: Regulates Wnt proteins sorting and secretion in a feedback regulatory mechanism. This reciprocal interaction plays a key role in the regulation of expression, subcellular location, binding and organelle-specific association of Wnt proteins. Plays also an important role in establishment of the anterior-posterior body axis formation during development (By similarity). {ECO:0000250, ECO:00…	sp|Q5T9L3|WLS_HUMAN	sp|Q5T9L3|WLS_HUMAN Protein wntless homolog OS=Homo sapiens OX=9606 GN=WLS PE=1 SV=2	1	3	3	3	7.6	62.253	210370000	179530000	228900000	2.06267e+08	329680000	273510000	275760000	2.92983e+08	0.704022	0.0205362
Q5TFE4	5-nucleotidase domain-containing protein 1	NT5DC1		sp|Q5TFE4|NT5D1_HUMAN	sp|Q5TFE4|NT5D1_HUMAN 5-nucleotidase domain-containing protein 1 OS=Homo sapiens OX=9606 GN=NT5DC1 PE=1 SV=1	1	14	14	14	45.3	51.844	838890000	920340000	840850000	8.66693e+08	670420000	779800000	557960000	6.69393e+08	1.29474	0.0467953
Q5UIP0	Telomere-associated protein RIF1	RIF1	FUNCTION: Key regulator of TP53BP1 that plays a key role in the repair of double-strand DNA breaks (DSBs) in response to DNA damage: acts by promoting non-homologous end joining (NHEJ)-mediated repair of DSBs (PubMed:15342490, PubMed:28241136). In response to DNA damage, interacts with ATM-phosphorylated TP53BP1 (PubMed:23333306, PubMed:28241136). Interaction with TP53BP1 leads to dissociate the …	sp|Q5UIP0|RIF1_HUMAN	sp|Q5UIP0|RIF1_HUMAN Telomere-associated protein RIF1 OS=Homo sapiens OX=9606 GN=RIF1 PE=1 SV=2	1	35	35	35	20.9	274.46	1618600000	1837900000	1843500000	1.76667e+09	2603700000	2779900000	2548200000	2.64393e+09	0.668196	0.000996549
Q5VV41	Rho guanine nucleotide exchange factor 16	ARHGEF16	FUNCTION: Guanyl-nucleotide exchange factor of the RHOG GTPase stimulating the exchange of RHOG-associated GDP for GTP. May play a role in chemotactic cell migration by mediating the activation of RAC1 by EPHA2. May also activate CDC42 and mediate activation of CDC42 by the viral protein HPV16 E6. {ECO:0000269|PubMed:20679435}.	sp|Q5VV41|ARHGG_HUMAN	sp|Q5VV41|ARHGG_HUMAN Rho guanine nucleotide exchange factor 16 OS=Homo sapiens OX=9606 GN=ARHGEF16 PE=1 SV=1	1	13	13	13	21	80.104	347710000	414130000	369780000	3.77207e+08	262330000	286590000	283410000	2.77443e+08	1.35958	0.00890885
Q5VV42	Threonylcarbamoyladenosine tRNA methylthiotransferase	CDKAL1	FUNCTION: Catalyzes the methylthiolation of N6-threonylcarbamoyladenosine (t(6)A), leading to the formation of 2-methylthio-N6-threonylcarbamoyladenosine (ms(2)t(6)A) at position 37 in tRNAs that read codons beginning with adenine. {ECO:0000250|UniProtKB:Q91WE6}.	sp|Q5VV42|CDKAL_HUMAN	sp|Q5VV42|CDKAL_HUMAN Threonylcarbamoyladenosine tRNA methylthiotransferase OS=Homo sapiens OX=9606 GN=CDKAL1 PE=1 SV=1	1	6	6	6	12.1	65.111	140720000	144960000	138010000	141230000	184390000	199500000	178480000	1.87457e+08	0.753401	0.00215937
Q66K14	TBC1 domain family member 9B	TBC1D9B	FUNCTION: May act as a GTPase-activating protein for Rab family protein(s).	sp|Q66K14|TBC9B_HUMAN	sp|Q66K14|TBC9B_HUMAN TBC1 domain family member 9B OS=Homo sapiens OX=9606 GN=TBC1D9B PE=1 SV=3	1	13	13	13	16	140.52	504620000	607660000	619370000	5.77217e+08	341990000	461450000	446540000	416660000	1.38534	0.0374211
Q66PJ3	ADP-ribosylation factor-like protein 6-interacting protein 4	ARL6IP4	FUNCTION: Involved in modulating alternative pre-mRNA splicing with either 5' distal site activation or preferential use of 3' proximal site. In case of infection by Herpes simplex virus (HSVI), may act as a splicing inhibitor of HSVI pre-mRNA. {ECO:0000269|PubMed:19582790}.	sp|Q66PJ3|AR6P4_HUMAN	sp|Q66PJ3|AR6P4_HUMAN ADP-ribosylation factor-like protein 6-interacting protein 4 OS=Homo sapiens OX=9606 GN=ARL6IP4 PE=1 SV=2	1	4	4	4	14	44.915	85131000	84399000	106800000	92110000	60469000	71920000	53706000	6.20317e+07	1.48489	0.0294735
Q69YL0	Protein NCBP2AS2	NCBP2AS2		sp|Q69YL0|NCAS2_HUMAN	sp|Q69YL0|NCAS2_HUMAN Protein NCBP2AS2 OS=Homo sapiens OX=9606 GN=NCBP2AS2 PE=1 SV=1	1	2	2	2	28.3	10.89	166240000	128140000	113900000	1.36093e+08	208810000	186160000	184020000	1.92997e+08	0.705159	0.0314458
Q69YQ0	Cytospin-A	SPECC1L	FUNCTION: Involved in cytokinesis and spindle organization. May play a role in actin cytoskeleton organization and microtubule stabilization and hence required for proper cell adhesion and migration. {ECO:0000269|PubMed:21703590}.	sp|Q69YQ0|CYTSA_HUMAN	sp|Q69YQ0|CYTSA_HUMAN Cytospin-A OS=Homo sapiens OX=9606 GN=SPECC1L PE=1 SV=2	1	9	9	9	11.5	124.6	128960000	144600000	137980000	137180000	167080000	183880000	174120000	1.75027e+08	0.783766	0.00471712
Q6DD88	Atlastin-3	ATL3	FUNCTION: GTPase tethering membranes through formation of trans-homooligomers and mediating homotypic fusion of endoplasmic reticulum membranes. Functions in endoplasmic reticulum tubular network biogenesis (PubMed:18270207, PubMed:19665976, PubMed:27619977). {ECO:0000269|PubMed:18270207, ECO:0000269|PubMed:19665976, ECO:0000269|PubMed:27619977}.	sp|Q6DD88|ATLA3_HUMAN	sp|Q6DD88|ATLA3_HUMAN Atlastin-3 OS=Homo sapiens OX=9606 GN=ATL3 PE=1 SV=1	1	23	23	23	61	60.541	3836900000	3615200000	3631500000	3.69453e+09	4254700000	3878600000	4414900000	4.18273e+09	0.883282	0.048701
Q6DKK2	Tetratricopeptide repeat protein 19, mitochondrial	TTC19	FUNCTION: Required for the preservation of the structural and functional integrity of mitochondrial respiratory complex III by allowing the physiological turnover of the Rieske protein UQCRFS1 (PubMed:21278747, PubMed:28673544). Involved in the clearance of UQCRFS1 N-terminal fragments, which are produced upon incorporation of UQCRFS1 into the complex III and whose presence is detrimental for its…	sp|Q6DKK2|TTC19_HUMAN	sp|Q6DKK2|TTC19_HUMAN Tetratricopeptide repeat protein 19, mitochondrial OS=Homo sapiens OX=9606 GN=TTC19 PE=1 SV=4	1	4	4	4	10.5	42.456	106400000	110120000	114840000	1.10453e+08	105180000	98095000	96024000	9.97663e+07	1.10712	0.0444383
Q6GMV3	Putative peptidyl-tRNA hydrolase PTRHD1	PTRHD1		sp|Q6GMV3|PTRD1_HUMAN	sp|Q6GMV3|PTRD1_HUMAN Putative peptidyl-tRNA hydrolase PTRHD1 OS=Homo sapiens OX=9606 GN=PTRHD1 PE=1 SV=1	1	5	5	5	42.9	15.805	607460000	577690000	560890000	5.82013e+08	409220000	437520000	439370000	4.28703e+08	1.35761	0.000791065
Q6IAN0	Dehydrogenase/reductase SDR family member 7B	DHRS7B	FUNCTION: Putative oxidoreductase. {ECO:0000305}.	sp|Q6IAN0|DRS7B_HUMAN	sp|Q6IAN0|DRS7B_HUMAN Dehydrogenase/reductase SDR family member 7B OS=Homo sapiens OX=9606 GN=DHRS7B PE=1 SV=2	1	7	7	7	29.5	35.119	469460000	497000000	478450000	4.81637e+08	440710000	410640000	403150000	4.18167e+08	1.15178	0.0106854
Q6IBW4	Condensin-2 complex subunit H2	NCAPH2	FUNCTION: Regulatory subunit of the condensin-2 complex, a complex that seems to provide chromosomes with an additional level of organization and rigidity and in establishing mitotic chromosome architecture (PubMed:14532007). May promote the resolution of double-strand DNA catenanes (intertwines) between sister chromatids. Condensin-mediated compaction likely increases tension in catenated sister…	sp|Q6IBW4|CNDH2_HUMAN	sp|Q6IBW4|CNDH2_HUMAN Condensin-2 complex subunit H2 OS=Homo sapiens OX=9606 GN=NCAPH2 PE=1 SV=1	1	4	4	4	8.4	68.226	48761000	38874000	45684000	4.44397e+07	60876000	73223000	55080000	6.30597e+07	0.704724	0.0378547
Q6NUK1	Calcium-binding mitochondrial carrier protein SCaMC-1	SLC25A24	FUNCTION: Calcium-dependent mitochondrial solute carrier. Mediates the reversible, electroneutral exchange of Mg-ATP or Mg-ADP against phosphate ions, catalyzing the net uptake or efflux of adenine nucleotides across the mitochondrial inner membrane. Nucleotide transport is inactive when cytosolic calcium levels are low, and is activated by an increase in cytosolic calcium levels. May play a role…	sp|Q6NUK1|SCMC1_HUMAN	sp|Q6NUK1|SCMC1_HUMAN Calcium-binding mitochondrial carrier protein SCaMC-1 OS=Homo sapiens OX=9606 GN=SLC25A24 PE=1 SV=2	1	22	22	22	58.5	53.354	6094700000	6173800000	6025600000	6.09803e+09	5701400000	5125000000	5250000000	5358800000	1.13795	0.0148304
Q6NVY1	3-hydroxyisobutyryl-CoA hydrolase, mitochondrial	HIBCH	FUNCTION: Hydrolyzes 3-hydroxyisobutyryl-CoA (HIBYL-CoA), a saline catabolite. Has high activity toward isobutyryl-CoA. Could be an isobutyryl-CoA dehydrogenase that functions in valine catabolism. Also hydrolyzes 3-hydroxypropanoyl-CoA. {ECO:0000269|PubMed:8824301}.	sp|Q6NVY1|HIBCH_HUMAN	sp|Q6NVY1|HIBCH_HUMAN 3-hydroxyisobutyryl-CoA hydrolase, mitochondrial OS=Homo sapiens OX=9606 GN=HIBCH PE=1 SV=2	1	11	11	11	35	43.482	1019900000	1077300000	1017400000	1038200000	1192000000	1218500000	1165400000	1.19197e+09	0.870998	0.0034686
Q6NZI2	Caveolae-associated protein 1	CAVIN1	FUNCTION: Plays an important role in caveolae formation and organization. Essential for the formation of caveolae in all tissues (PubMed:18056712, PubMed:18191225, PubMed:19726876). Core component of the CAVIN complex which is essential for recruitment of the complex to the caveolae in presence of calveolin-1 (CAV1). Essential for normal oligomerization of CAV1. Promotes ribosomal transcriptional…	sp|Q6NZI2|CAVN1_HUMAN	sp|Q6NZI2|CAVN1_HUMAN Caveolae-associated protein 1 OS=Homo sapiens OX=9606 GN=CAVIN1 PE=1 SV=1	1	11	11	11	32.3	43.476	4191100000	4823600000	4467100000	4.49393e+09	5747100000	5402600000	4916800000	5355500000	0.839125	0.0464943
Q96GK7	Fumarylacetoacetate hydrolase domain-containing protein 2A	FAHD2A	FUNCTION: May have hydrolase activity. {ECO:0000250}.	sp|Q96GK7|FAH2A_HUMAN;sp|Q6P2I3|FAH2B_HUMAN	sp|Q96GK7|FAH2A_HUMAN Fumarylacetoacetate hydrolase domain-containing protein 2A OS=Homo sapiens OX=9606 GN=FAHD2A PE=1 SV=1;sp|Q6P2I3|FAH2B_HUMAN Fumarylacetoacetate hydrolase domain-containing protein 2B OS=Homo sapiens OX=9606 GN=FAHD2B PE=1 SV=1	2	2	2	2	10.5	34.596	65512000	63747000	72619000	6.72927e+07	52205000	52734000	54127000	53022000	1.26915	0.00674786
Q6P2Q9	Pre-mRNA-processing-splicing factor 8	PRPF8	FUNCTION: Plays role in pre-mRNA splicing as core component of precatalytic, catalytic and postcatalytic spliceosomal complexes, both of the predominant U2-type spliceosome and the minor U12-type spliceosome (PubMed:10411133, PubMed:11971955, PubMed:28502770, PubMed:28781166, PubMed:28076346, PubMed:29361316, PubMed:30315277, PubMed:29360106, PubMed:29301961, PubMed:30728453, PubMed:30705154). Fu…	sp|Q6P2Q9|PRP8_HUMAN	sp|Q6P2Q9|PRP8_HUMAN Pre-mRNA-processing-splicing factor 8 OS=Homo sapiens OX=9606 GN=PRPF8 PE=1 SV=2	1	91	91	91	47.5	273.6	17204000000	16995000000	16236000000	1.68117e+10	20171000000	20022000000	18604000000	19599000000	0.857782	0.00858706
Q6PI48	Aspartate--tRNA ligase, mitochondrial	DARS2		sp|Q6PI48|SYDM_HUMAN	sp|Q6PI48|SYDM_HUMAN Aspartate--tRNA ligase, mitochondrial OS=Homo sapiens OX=9606 GN=DARS2 PE=1 SV=1	1	20	20	20	41.7	73.562	1834400000	1740900000	1980600000	1.85197e+09	2486900000	2246000000	2282500000	2.33847e+09	0.791958	0.00896226
Q6PIU2	Neutral cholesterol ester hydrolase 1	NCEH1	FUNCTION: Hydrolyzes 2-acetyl monoalkylglycerol ether, the penultimate precursor of the pathway for de novo synthesis of platelet-activating factor. May be responsible for cholesterol ester hydrolysis in macrophages, thereby contributing to the development of atherosclerosis. Also involved in organ detoxification by hydrolyzing exogenous organophosphorus compounds. May contribute to cancer pathog…	sp|Q6PIU2|NCEH1_HUMAN	sp|Q6PIU2|NCEH1_HUMAN Neutral cholesterol ester hydrolase 1 OS=Homo sapiens OX=9606 GN=NCEH1 PE=1 SV=3	1	12	12	12	38	45.807	1572100000	1529100000	1350800000	1484000000	1686900000	1750300000	1763000000	1733400000	0.856121	0.0254108
Q6RFH5	WD repeat-containing protein 74	WDR74	FUNCTION: Regulatory protein of the MTREX-exosome complex involved in the synthesis of the 60S ribosomal subunit (PubMed:26456651). Participates in an early cleavage of the pre-rRNA processing pathway in cooperation with NVL (PubMed:29107693). Required for blastocyst formation, is necessary for RNA transcription, processing and/or stability during preimplantation development (By similarity). {ECO…	sp|Q6RFH5|WDR74_HUMAN	sp|Q6RFH5|WDR74_HUMAN WD repeat-containing protein 74 OS=Homo sapiens OX=9606 GN=WDR74 PE=1 SV=1	1	7	7	7	28.8	42.441	757060000	724120000	814470000	7.65217e+08	843160000	968110000	962800000	924690000	0.827539	0.0304437
Q6UB35	Monofunctional C1-tetrahydrofolate synthase, mitochondrial	MTHFD1L	FUNCTION: May provide the missing metabolic reaction required to link the mitochondria and the cytoplasm in the mammalian model of one-carbon folate metabolism in embryonic an transformed cells complementing thus the enzymatic activities of MTHFD2. {ECO:0000250, ECO:0000269|PubMed:16171773}.	sp|Q6UB35|C1TM_HUMAN	sp|Q6UB35|C1TM_HUMAN Monofunctional C1-tetrahydrofolate synthase, mitochondrial OS=Homo sapiens OX=9606 GN=MTHFD1L PE=1 SV=1	1	26	25	25	38.1	105.79	2526200000	2762500000	2484200000	2.59097e+09	2151400000	2387000000	2258300000	2.26557e+09	1.14363	0.0418405
Q6WKZ4	Rab11 family-interacting protein 1	RAB11FIP1	FUNCTION: A Rab11 effector protein involved in the endosomal recycling process. Also involved in controlling membrane trafficking along the phagocytic pathway and in phagocytosis. {ECO:0000269|PubMed:11786538, ECO:0000269|PubMed:15181150, ECO:0000269|PubMed:15355514, ECO:0000269|PubMed:16920206}.	sp|Q6WKZ4|RFIP1_HUMAN;sp|Q7L804|RFIP2_HUMAN	sp|Q6WKZ4|RFIP1_HUMAN Rab11 family-interacting protein 1 OS=Homo sapiens OX=9606 GN=RAB11FIP1 PE=1 SV=3	2	11	11	11	12.2	137.17	3041700000	3447800000	3235800000	3.24177e+09	4350800000	3761900000	3799400000	3970700000	0.816422	0.0310728
Q6Y7W6	GRB10-interacting GYF protein 2	GIGYF2	FUNCTION: Key component of the 4EHP-GYF2 complex, a multiprotein complex that acts as a repressor of translation initiation (PubMed:22751931). In 4EHP-GYF2 the complex, acts as a factor that bridges EIF4E2 to ZFP36/TTP, linking translation repression with mRNA decay (By similarity). May act cooperatively with GRB10 to regulate tyrosine kinase receptor signaling, including IGF1 and insulin recepto…	sp|Q6Y7W6|GGYF2_HUMAN	sp|Q6Y7W6|GGYF2_HUMAN GRB10-interacting GYF protein 2 OS=Homo sapiens OX=9606 GN=GIGYF2 PE=1 SV=1	1	17	17	17	18.9	150.07	882250000	922600000	923960000	9.09603e+08	789170000	822800000	873510000	8.28493e+08	1.0979	0.0445951
Q6ZRV2	Protein FAM83H	FAM83H	FUNCTION: May play a major role in the structural organization and calcification of developing enamel (PubMed:18252228). May play a role in keratin cytoskeleton disassembly by recruiting CSNK1A1 to keratin filaments. Thereby, it may regulate epithelial cell migration (PubMed:23902688). {ECO:0000269|PubMed:18252228, ECO:0000269|PubMed:23902688}.	sp|Q6ZRV2|FA83H_HUMAN	sp|Q6ZRV2|FA83H_HUMAN Protein FAM83H OS=Homo sapiens OX=9606 GN=FAM83H PE=1 SV=3	1	17	17	17	23.2	127.12	498230000	503240000	550490000	517320000	594760000	731810000	647170000	6.57913e+08	0.786304	0.0313719
Q70UQ0	Inhibitor of nuclear factor kappa-B kinase-interacting protein	IKBIP	FUNCTION: Target of p53/TP53 with pro-apoptotic function. {ECO:0000269|PubMed:15389287}.	sp|Q70UQ0|IKIP_HUMAN	sp|Q70UQ0|IKIP_HUMAN Inhibitor of nuclear factor kappa-B kinase-interacting protein OS=Homo sapiens OX=9606 GN=IKBIP PE=1 SV=1	1	12	12	12	36.6	39.309	1101600000	1018000000	1004700000	1.04143e+09	816300000	880900000	863110000	8.53437e+08	1.22028	0.00637312
Q7KZN9	Cytochrome c oxidase assembly protein COX15 homolog	COX15	FUNCTION: May be involved in the biosynthesis of heme A. {ECO:0000269|PubMed:12474143}.	sp|Q7KZN9|COX15_HUMAN	sp|Q7KZN9|COX15_HUMAN Cytochrome c oxidase assembly protein COX15 homolog OS=Homo sapiens OX=9606 GN=COX15 PE=1 SV=1	1	8	8	8	25.1	46.03	927890000	1008600000	943590000	9.60027e+08	846730000	889340000	759120000	831730000	1.15425	0.0481565
Q7L2E3	ATP-dependent RNA helicase DHX30	DHX30	FUNCTION: RNA-dependent helicase (PubMed:29100085). Plays an important role in the assembly of the mitochondrial large ribosomal subunit (PubMed:25683715, PubMed:29100085). Required for optimal function of the zinc-finger antiviral protein ZC3HAV1 (By similarity). Associates with mitochondrial DNA (PubMed:18063578). Involved in nervous system development and differentiation through its involvemen…	sp|Q7L2E3|DHX30_HUMAN	sp|Q7L2E3|DHX30_HUMAN ATP-dependent RNA helicase DHX30 OS=Homo sapiens OX=9606 GN=DHX30 PE=1 SV=1	1	30	30	30	34.8	133.94	1276400000	1270000000	1292400000	1279600000	1764500000	1814500000	1617300000	1732100000	0.738756	0.00161044
Q7L3T8	Probable proline--tRNA ligase, mitochondrial	PARS2		sp|Q7L3T8|SYPM_HUMAN	sp|Q7L3T8|SYPM_HUMAN Probable proline--tRNA ligase, mitochondrial OS=Homo sapiens OX=9606 GN=PARS2 PE=1 SV=1	1	1	1	1	2.7	53.262		14063000	13651000	13857000	15912000	16653000	17538000	16701000	0.829711	0.0199619
Q9H8S9	MOB kinase activator 1A	MOB1A	FUNCTION: Activator of LATS1/2 in the Hippo signaling pathway which plays a pivotal role in organ size control and tumor suppression by restricting proliferation and promoting apoptosis. The core of this pathway is composed of a kinase cascade wherein STK3/MST2 and STK4/MST1, in complex with its regulatory protein SAV1, phosphorylates and activates LATS1/2 in complex with its regulatory protein M…	sp|Q9H8S9|MOB1A_HUMAN;sp|Q7L9L4|MOB1B_HUMAN	sp|Q9H8S9|MOB1A_HUMAN MOB kinase activator 1A OS=Homo sapiens OX=9606 GN=MOB1A PE=1 SV=4;sp|Q7L9L4|MOB1B_HUMAN MOB kinase activator 1B OS=Homo sapiens OX=9606 GN=MOB1B PE=1 SV=3	2	6	6	6	39.4	25.079	712390000	767370000	713340000	7.31033e+08	570030000	643760000	621970000	611920000	1.19466	0.0138144
Q7Z2K6	Endoplasmic reticulum metallopeptidase 1	ERMP1	FUNCTION: Within the ovary, required for the organization of somatic cells and oocytes into discrete follicular structures. {ECO:0000250|UniProtKB:Q6UPR8}.	sp|Q7Z2K6|ERMP1_HUMAN	sp|Q7Z2K6|ERMP1_HUMAN Endoplasmic reticulum metallopeptidase 1 OS=Homo sapiens OX=9606 GN=ERMP1 PE=1 SV=2	1	25	25	25	41.4	100.23	10346000000	9390500000	8751200000	9495900000	8044700000	8254700000	8136200000	8145200000	1.16583	0.0445589
Q7Z3C6	Autophagy-related protein 9A	ATG9A	FUNCTION: Involved in autophagy and cytoplasm to vacuole transport (Cvt) vesicle formation. Plays a key role in the organization of the preautophagosomal structure/phagophore assembly site (PAS), the nucleating site for formation of the sequestering vesicle. Cycles between a juxta-nuclear trans-Golgi network compartment and late endosomes. Nutrient starvation induces accumulation on autophagosome…	sp|Q7Z3C6|ATG9A_HUMAN	sp|Q7Z3C6|ATG9A_HUMAN Autophagy-related protein 9A OS=Homo sapiens OX=9606 GN=ATG9A PE=1 SV=3	1	3	3	3	3.5	94.446	112050000	102830000	110190000	1.08357e+08	76807000	96200000	92028000	88345000	1.22652	0.0375108
Q7Z5K2	Wings apart-like protein homolog	WAPL	FUNCTION: Regulator of sister chromatid cohesion in mitosis which negatively regulates cohesin association with chromatin. Involved in both sister chromatid cohesion during interphase and sister-chromatid resolution during early stages of mitosis. Couples DNA replication to sister chromatid cohesion. Cohesion ensures that chromosome partitioning is accurate in both meiotic and mitotic cells and p…	sp|Q7Z5K2|WAPL_HUMAN	sp|Q7Z5K2|WAPL_HUMAN Wings apart-like protein homolog OS=Homo sapiens OX=9606 GN=WAPL PE=1 SV=1	1	14	14	14	15.4	132.94	328310000	274170000	291930000	2.98137e+08	379790000	427260000	415930000	407660000	0.731337	0.00691793
Q7Z6Z7	E3 ubiquitin-protein ligase HUWE1	HUWE1	FUNCTION: E3 ubiquitin-protein ligase which mediates ubiquitination and subsequent proteasomal degradation of target proteins (PubMed:15989957, PubMed:19713937, PubMed:15567145, PubMed:15767685, PubMed:18488021, PubMed:17567951, PubMed:19037095, PubMed:20534529). Regulates apoptosis by catalyzing the polyubiquitination and degradation of MCL1 (PubMed:15989957). Mediates monoubiquitination of DNA …	sp|Q7Z6Z7|HUWE1_HUMAN	sp|Q7Z6Z7|HUWE1_HUMAN E3 ubiquitin-protein ligase HUWE1 OS=Homo sapiens OX=9606 GN=HUWE1 PE=1 SV=3	1	91	91	91	29.3	481.89	7229800000	6864600000	6734500000	6.94297e+09	5656500000	5970400000	5502000000	5.70963e+09	1.21601	0.00366859
Q86SQ4	Adhesion G-protein coupled receptor G6	ADGRG6	FUNCTION: G-protein coupled receptor which is activated by type IV collagen, a major constituent of the basement membrane (By similarity). Couples to G(i)-proteins as well as G(s)-proteins (PubMed:24227709). Essential for normal differentiation of promyelinating Schwann cells and for normal myelination of axons (PubMed:24227709). Regulates neural, cardiac and ear development via G-protein- and/or…	sp|Q86SQ4|AGRG6_HUMAN	sp|Q86SQ4|AGRG6_HUMAN Adhesion G-protein coupled receptor G6 OS=Homo sapiens OX=9606 GN=ADGRG6 PE=1 SV=3	1	7	7	7	8.6	136.69	77493000	55518000	81877000	7.16293e+07	96277000	96175000	121720000	104724000	0.683982	0.0483188
Q86SX6	Glutaredoxin-related protein 5, mitochondrial	GLRX5	FUNCTION: Monothiol glutaredoxin involved in the biogenesis of iron-sulfur clusters (PubMed:20364084). Involved in protein lipoylation, acting in the pathway that provides an iron-sulfur cluster to lipoate synthase (PubMed:24334290). Required for normal iron homeostasis. Required for normal regulation of hemoglobin synthesis by the iron-sulfur protein ACO1 (PubMed:20364084). May protect cells aga…	sp|Q86SX6|GLRX5_HUMAN	sp|Q86SX6|GLRX5_HUMAN Glutaredoxin-related protein 5, mitochondrial OS=Homo sapiens OX=9606 GN=GLRX5 PE=1 SV=2	1	4	4	4	52.9	16.628	756480000	701400000	772120000	7.43333e+08	622660000	582000000	612370000	6.05677e+08	1.22728	0.00506268
Q86U38	Nucleolar protein 9	NOP9		sp|Q86U38|NOP9_HUMAN	sp|Q86U38|NOP9_HUMAN Nucleolar protein 9 OS=Homo sapiens OX=9606 GN=NOP9 PE=1 SV=1	1	11	11	11	27.8	69.437	376880000	416290000	362540000	3.85237e+08	486190000	568510000	458340000	5.04347e+08	0.763833	0.031696
Q86VN1	Vacuolar protein-sorting-associated protein 36	VPS36	FUNCTION: Component of the ESCRT-II complex (endosomal sorting complex required for transport II), which is required for multivesicular body (MVB) formation and sorting of endosomal cargo proteins into MVBs. The MVB pathway mediates delivery of transmembrane proteins into the lumen of the lysosome for degradation. The ESCRT-II complex is probably involved in the recruitment of the ESCRT-III compl…	sp|Q86VN1|VPS36_HUMAN	sp|Q86VN1|VPS36_HUMAN Vacuolar protein-sorting-associated protein 36 OS=Homo sapiens OX=9606 GN=VPS36 PE=1 SV=1	1	5	5	5	15.8	43.816	145140000	159330000	147150000	150540000	91678000	128940000	120370000	1.13663e+08	1.32445	0.0381889
Q86VP6	Cullin-associated NEDD8-dissociated protein 1	CAND1	FUNCTION: Key assembly factor of SCF (SKP1-CUL1-F-box protein) E3 ubiquitin ligase complexes that promotes the exchange of the substrate-recognition F-box subunit in SCF complexes, thereby playing a key role in the cellular repertoire of SCF complexes. Acts as a F-box protein exchange factor. The exchange activity of CAND1 is coupled with cycles of neddylation conjugation: in the deneddylated sta…	sp|Q86VP6|CAND1_HUMAN;sp|O75155|CAND2_HUMAN	sp|Q86VP6|CAND1_HUMAN Cullin-associated NEDD8-dissociated protein 1 OS=Homo sapiens OX=9606 GN=CAND1 PE=1 SV=2	2	51	51	51	54.6	136.37	11314000000	12165000000	11583000000	1.16873e+10	10462000000	10484000000	9621000000	10189000000	1.14705	0.0167949
Q86WR0	Coiled-coil domain-containing protein 25	CCDC25		sp|Q86WR0|CCD25_HUMAN	sp|Q86WR0|CCD25_HUMAN Coiled-coil domain-containing protein 25 OS=Homo sapiens OX=9606 GN=CCDC25 PE=1 SV=2	1	6	6	6	31.2	24.479	521210000	516760000	466360000	5.01443e+08	323650000	365960000	386370000	358660000	1.3981	0.00499772
Q86X55	Histone-arginine methyltransferase CARM1	CARM1	FUNCTION: Methylates (mono- and asymmetric dimethylation) the guanidino nitrogens of arginyl residues in several proteins involved in DNA packaging, transcription regulation, pre-mRNA splicing, and mRNA stability. Recruited to promoters upon gene activation together with histone acetyltransferases from EP300/P300 and p160 families, methylates histone H3 at 'Arg-17' (H3R17me), forming mainly asymm…	sp|Q86X55|CARM1_HUMAN	sp|Q86X55|CARM1_HUMAN Histone-arginine methyltransferase CARM1 OS=Homo sapiens OX=9606 GN=CARM1 PE=1 SV=3	1	10	10	10	24.7	65.853	666070000	676550000	752780000	6.98467e+08	458020000	584280000	600120000	5.47473e+08	1.2758	0.0454713
Q86X76	Deaminated glutathione amidase	NIT1	FUNCTION: Catalyzes the hydrolysis of the amide bond in N-(4-oxoglutarate)-L-cysteinylglycine (deaminated glutathione), a metabolite repair reaction to dispose of the harmful deaminated glutathione. Plays a role in cell growth and apoptosis: loss of expression promotes cell growth, resistance to DNA damage stress and increased incidence to NMBA-induced tumors. Has tumor suppressor properties that…	sp|Q86X76|NIT1_HUMAN	sp|Q86X76|NIT1_HUMAN Deaminated glutathione amidase OS=Homo sapiens OX=9606 GN=NIT1 PE=1 SV=2	1	6	6	6	24.5	35.896	268720000	276500000	231900000	259040000	173380000	173520000	205630000	1.84177e+08	1.40648	0.0127267
Q86XP3	ATP-dependent RNA helicase DDX42	DDX42	FUNCTION: ATP-dependent RNA helicase. Binds to partially double-stranded RNAs (dsRNAs) in order to unwind RNA secondary structures. Unwinding is promoted in the presence of single-strand binding proteins. Mediates also RNA duplex formation thereby displacing the single-strand RNA binding protein. ATP and ADP modulate its activity: ATP binding and hydrolysis by DDX42 triggers RNA strand separation…	sp|Q86XP3|DDX42_HUMAN	sp|Q86XP3|DDX42_HUMAN ATP-dependent RNA helicase DDX42 OS=Homo sapiens OX=9606 GN=DDX42 PE=1 SV=1	1	29	29	29	44.5	102.97	2762600000	2886700000	2869000000	2.83943e+09	3068600000	3141100000	2931500000	3.04707e+09	0.931858	0.0460334
Q8IUC4	Rhophilin-2	RHPN2	FUNCTION: Binds specifically to GTP-Rho. May function in a Rho pathway to limit stress fiber formation and/or increase the turnover of F-actin structures in the absence of high levels of RhoA activity. {ECO:0000269|PubMed:12221077}.	sp|Q8IUC4|RHPN2_HUMAN;sp|A8MT19|RHN2P_HUMAN	sp|Q8IUC4|RHPN2_HUMAN Rhophilin-2 OS=Homo sapiens OX=9606 GN=RHPN2 PE=1 SV=1	2	8	8	8	16.8	76.992	290490000	372050000	371930000	3.44823e+08	216380000	289440000	237470000	2.47763e+08	1.39174	0.0492592
Q8IUD2	ELKS/Rab6-interacting/CAST family member 1	ERC1	FUNCTION: Regulatory subunit of the IKK complex. Probably recruits IkappaBalpha/NFKBIA to the complex. May be involved in the organization of the cytomatrix at the nerve terminals active zone (CAZ) which regulates neurotransmitter release. May be involved in vesicle trafficking at the CAZ. May be involved in Rab-6 regulated endosomes to Golgi transport. {ECO:0000269|PubMed:15218148}.	sp|Q8IUD2|RB6I2_HUMAN	sp|Q8IUD2|RB6I2_HUMAN ELKS/Rab6-interacting/CAST family member 1 OS=Homo sapiens OX=9606 GN=ERC1 PE=1 SV=1	1	26	26	23	25.3	128.08	932890000	1043000000	1024400000	1.0001e+09	840110000	896910000	865240000	867420000	1.15296	0.0246512
Q8IV08	5-3 exonuclease PLD3	PLD3	FUNCTION: 5'->3' DNA exonuclease which digests single-stranded DNA (ssDNA) (PubMed:30312375). Regulates inflammatory cytokine responses via the degradation of nucleic acids, by reducing the concentration of ssDNA able to stimulate TLR9, a nucleotide-sensing receptor in collaboration with PLD4 (By similarity). May be important in myotube formation (PubMed:22428023). Plays a role in lysosomal homeo…	sp|Q8IV08|PLD3_HUMAN	sp|Q8IV08|PLD3_HUMAN 5-3 exonuclease PLD3 OS=Homo sapiens OX=9606 GN=PLD3 PE=1 SV=1	1	6	6	6	13.9	54.705	280210000	253720000	240710000	2.58213e+08	207780000	222020000	225400000	218400000	1.1823	0.0359815
Q8IVF2	Protein AHNAK2	AHNAK2		sp|Q8IVF2|AHNK2_HUMAN	sp|Q8IVF2|AHNK2_HUMAN Protein AHNAK2 OS=Homo sapiens OX=9606 GN=AHNAK2 PE=1 SV=2	1	67	66	66	29.5	616.62	3849500000	4094400000	4130100000	4.02467e+09	3140500000	2943600000	2879400000	2.98783e+09	1.34702	0.000928187
Q8IVL1	Neuron navigator 2	NAV2	FUNCTION: Possesses 3' to 5' helicase activity and exonuclease activity. Involved in neuronal development, specifically in the development of different sensory organs. {ECO:0000269|PubMed:12214280, ECO:0000269|PubMed:15158073}.	sp|Q8IVL1|NAV2_HUMAN;sp|Q8IVL0|NAV3_HUMAN	sp|Q8IVL1|NAV2_HUMAN Neuron navigator 2 OS=Homo sapiens OX=9606 GN=NAV2 PE=1 SV=3	2	7	7	7	3.1	268.16	73948000	70501000	61425000	6.86247e+07	44005000	53969000	49134000	49036000	1.39948	0.0142009
Q8IWB7	WD repeat and FYVE domain-containing protein 1	WDFY1	FUNCTION: Positively regulates TLR3- and TLR4-mediated signaling pathways by bridging the interaction between TLR3 or TLR4 and TICAM1. Promotes TLR3/4 ligand-induced activation of transcription factors IRF3 and NF-kappa-B, as well as the production of IFN-beta and inflammatory cytokines (PubMed:25736436). {ECO:0000269|PubMed:25736436}.	sp|Q8IWB7|WDFY1_HUMAN	sp|Q8IWB7|WDFY1_HUMAN WD repeat and FYVE domain-containing protein 1 OS=Homo sapiens OX=9606 GN=WDFY1 PE=1 SV=1	1	12	12	12	39.3	46.323	1457900000	1439800000	1332100000	1.40993e+09	1145700000	1183600000	1200000000	1.17643e+09	1.19848	0.00531729
Q8IX01	SURP and G-patch domain-containing protein 2	SUGP2	FUNCTION: May play a role in mRNA splicing. {ECO:0000305}.	sp|Q8IX01|SUGP2_HUMAN	sp|Q8IX01|SUGP2_HUMAN SURP and G-patch domain-containing protein 2 OS=Homo sapiens OX=9606 GN=SUGP2 PE=1 SV=2	1	6	6	6	6.2	120.21	293710000	318130000	301060000	304300000	246620000	236520000	241710000	2.41617e+08	1.25943	0.00130055
Q8IXQ6	Protein mono-ADP-ribosyltransferase PARP9	PARP9	FUNCTION: ADP-ribosyltransferase which, in association with E3 ligase DTX3L, plays a role in DNA damage repair and in immune responses including interferon-mediated antiviral defenses (PubMed:16809771, PubMed:23230272, PubMed:26479788, PubMed:27796300). Within the complex, enhances DTX3L E3 ligase activity which is further enhanced by PARP9 binding to poly(ADP-ribose) (PubMed:28525742). In associ…	sp|Q8IXQ6|PARP9_HUMAN	sp|Q8IXQ6|PARP9_HUMAN Protein mono-ADP-ribosyltransferase PARP9 OS=Homo sapiens OX=9606 GN=PARP9 PE=1 SV=2	1	7	7	7	10.5	96.342	145760000	166510000	164790000	159020000	89623000	132770000	100160000	1.07518e+08	1.47901	0.0242325
Q8IY81	pre-rRNA 2-O-ribose RNA methyltransferase FTSJ3	FTSJ3	FUNCTION: RNA 2'-O-methyltransferase involved in the processing of the 34S pre-rRNA to 18S rRNA and in 40S ribosomal subunit formation. {ECO:0000255|HAMAP-Rule:MF_03163, ECO:0000269|PubMed:22195017}.; FUNCTION: (Microbial infection) In case of infection by HIV-1 virus, recruited to HIV-1 RNA and catalyzes 2'-O-methylation of the viral genome, allowing HIV-1 virus to escape the innate immune syste…	sp|Q8IY81|SPB1_HUMAN	sp|Q8IY81|SPB1_HUMAN pre-rRNA 2-O-ribose RNA methyltransferase FTSJ3 OS=Homo sapiens OX=9606 GN=FTSJ3 PE=1 SV=2	1	20	20	20	35.9	96.557	3103400000	2989600000	3085700000	3.05957e+09	3328000000	3354400000	3522300000	3.40157e+09	0.899458	0.00827978
Q8IYL3	UPF0688 protein C1orf174	C1orf174		sp|Q8IYL3|CA174_HUMAN	sp|Q8IYL3|CA174_HUMAN UPF0688 protein C1orf174 OS=Homo sapiens OX=9606 GN=C1orf174 PE=1 SV=2	1	2	2	2	13.2	25.977	76279000	76690000	82076000	7.83483e+07	72541000	59447000	55928000	6.26387e+07	1.2508	0.0434382
Q8IZ83	Aldehyde dehydrogenase family 16 member A1	ALDH16A1		sp|Q8IZ83|A16A1_HUMAN	sp|Q8IZ83|A16A1_HUMAN Aldehyde dehydrogenase family 16 member A1 OS=Homo sapiens OX=9606 GN=ALDH16A1 PE=1 SV=2	1	11	11	11	18.3	85.126	903930000	979550000	946680000	9.43387e+08	649590000	671290000	730730000	683870000	1.37948	0.0013603
Q8N1P7	Beta/gamma crystallin domain-containing protein 2	CRYBG2		sp|Q8N1P7|CRBG2_HUMAN	sp|Q8N1P7|CRBG2_HUMAN Beta/gamma crystallin domain-containing protein 2 OS=Homo sapiens OX=9606 GN=CRYBG2 PE=2 SV=2	1	16	16	16	15.8	177.91	274830000	349000000	345810000	3.23213e+08	238990000	264540000	227220000	2.43583e+08	1.32691	0.0401833
Q8N3R9	Protein PALS1	PALS1	FUNCTION: Plays a role in tight junction biogenesis and in the establishment of cell polarity in epithelial cells (PubMed:16678097, PubMed:25385611). Also involved in adherens junction biogenesis by ensuring correct localization of the exocyst complex protein EXOC4/SEC8 which allows trafficking of adherens junction structural component CDH1 to the cell surface (By similarity). Plays a role throug…	sp|Q8N3R9|PALS1_HUMAN	sp|Q8N3R9|PALS1_HUMAN Protein PALS1 OS=Homo sapiens OX=9606 GN=PALS1 PE=1 SV=3	1	10	10	10	20.1	77.293	230650000	274020000	267350000	257340000	302470000	321390000	339120000	3.20993e+08	0.801699	0.0205859
Q8N4C8	Misshapen-like kinase 1	MINK1	FUNCTION: Serine/threonine kinase which acts as a negative regulator of Ras-related Rap2-mediated signal transduction to control neuronal structure and AMPA receptor trafficking. Required for normal synaptic density, dendrite complexity, as well as surface AMPA receptor expression in hippocampal neurons. Can activate the JNK and MAPK14/p38 pathways and mediates stimulation of the stress-activated…	sp|Q8N4C8|MINK1_HUMAN;sp|Q9UKE5|TNIK_HUMAN	sp|Q8N4C8|MINK1_HUMAN Misshapen-like kinase 1 OS=Homo sapiens OX=9606 GN=MINK1 PE=1 SV=2	2	17	17	13	18.4	149.82	722270000	839510000	705780000	7.55853e+08	554950000	621830000	634850000	6.03877e+08	1.25167	0.0358009
Q8N5A5	Zinc finger CCCH-type with G patch domain-containing protein	ZGPAT	FUNCTION: Transcription repressor that specifically binds the 5'-GGAG[GA]A[GA]A-3' consensus sequence. Represses transcription by recruiting the chromatin multiprotein complex NuRD to target promoters. Negatively regulates expression of EGFR, a gene involved in cell proliferation, survival and migration. Its ability to repress genes of the EGFR pathway suggest it may act as a tumor suppressor. Ab…	sp|Q8N5A5|ZGPAT_HUMAN	sp|Q8N5A5|ZGPAT_HUMAN Zinc finger CCCH-type with G patch domain-containing protein OS=Homo sapiens OX=9606 GN=ZGPAT PE=1 SV=3	1	6	6	6	13.2	57.358	210680000	191380000	198900000	200320000	146720000	165730000	178780000	1.63743e+08	1.22338	0.0281866
Q8N5C8	TGF-beta-activated kinase 1 and MAP3K7-binding protein 3	TAB3	FUNCTION: Adapter linking MAP3K7/TAK1 and TRAF6 or TRAF2. Mediator of MAP3K7 activation, respectively in the IL1 and TNF signaling pathways. Plays a role in activation of NF-kappa-B and AP1 transcription factor. Isoform 2 may be an oncogenic factor. {ECO:0000269|PubMed:14633987, ECO:0000269|PubMed:14766965}.	sp|Q8N5C8|TAB3_HUMAN	sp|Q8N5C8|TAB3_HUMAN TGF-beta-activated kinase 1 and MAP3K7-binding protein 3 OS=Homo sapiens OX=9606 GN=TAB3 PE=1 SV=3	1	3	3	2	6.3	78.652	47991000	53256000	43691000	4.83127e+07	38537000	30198000	35652000	3.47957e+07	1.38847	0.0215515
Q8N5K1	CDGSH iron-sulfur domain-containing protein 2	CISD2	FUNCTION: Regulator of autophagy that contributes to antagonize BECN1-mediated cellular autophagy at the endoplasmic reticulum. Participates in the interaction of BCL2 with BECN1 and is required for BCL2-mediated depression of endoplasmic reticulum Ca(2+) stores during autophagy. Contributes to BIK-initiated autophagy, while it is not involved in BIK-dependent activation of caspases. Involved in …	sp|Q8N5K1|CISD2_HUMAN	sp|Q8N5K1|CISD2_HUMAN CDGSH iron-sulfur domain-containing protein 2 OS=Homo sapiens OX=9606 GN=CISD2 PE=1 SV=1	1	6	6	6	47.4	15.278	1290100000	1420100000	1378400000	1.36287e+09	820790000	1068400000	1047600000	978930000	1.3922	0.0120685
Q8N9N7	Leucine-rich repeat-containing protein 57	LRRC57		sp|Q8N9N7|LRC57_HUMAN	sp|Q8N9N7|LRC57_HUMAN Leucine-rich repeat-containing protein 57 OS=Homo sapiens OX=9606 GN=LRRC57 PE=1 SV=1	1	4	4	4	20.1	26.754	104760000	100200000	130260000	111740000	162930000	183160000	155670000	1.67253e+08	0.668088	0.0111853
Q8NC26	Zinc finger protein 114	ZNF114	FUNCTION: May be involved in transcriptional regulation.	sp|Q8NC26|ZN114_HUMAN	sp|Q8NC26|ZN114_HUMAN Zinc finger protein 114 OS=Homo sapiens OX=9606 GN=ZNF114 PE=1 SV=1	1	7	7	7	20.6	47.746	205630000	217160000	232810000	2.18533e+08	300810000	293300000	280740000	2.91617e+08	0.749386	0.00173674
Q8NCW5	NAD(P)H-hydrate epimerase	NAXE	FUNCTION: Catalyzes the epimerization of the S- and R-forms of NAD(P)HX, a damaged form of NAD(P)H that is a result of enzymatic or heat-dependent hydration. This is a prerequisite for the S-specific NAD(P)H-hydrate dehydratase to allow the repair of both epimers of NAD(P)HX. {ECO:0000255|HAMAP-Rule:MF_03159, ECO:0000269|PubMed:27616477}.	sp|Q8NCW5|NNRE_HUMAN	sp|Q8NCW5|NNRE_HUMAN NAD(P)H-hydrate epimerase OS=Homo sapiens OX=9606 GN=NAXE PE=1 SV=2	1	5	5	5	28.8	31.674	934000000	1106600000	944110000	9.94903e+08	680270000	842710000	749220000	757400000	1.31358	0.0314009
Q8ND82	Zinc finger protein 280C	ZNF280C	FUNCTION: May function as a transcription factor.	sp|Q8ND82|Z280C_HUMAN	sp|Q8ND82|Z280C_HUMAN Zinc finger protein 280C OS=Homo sapiens OX=9606 GN=ZNF280C PE=1 SV=1	1	2	2	2	3	83.095	22338000	22868000	21627000	2.22777e+07	28057000		29854000	28955500	0.769376	0.00380133
Q8NEJ9	Neuroguidin	NGDN	FUNCTION: Involved in the translational repression of cytoplasmic polyadenylation element (CPE)-containing mRNAs. {ECO:0000250}.	sp|Q8NEJ9|NGDN_HUMAN	sp|Q8NEJ9|NGDN_HUMAN Neuroguidin OS=Homo sapiens OX=9606 GN=NGDN PE=1 SV=1	1	10	10	10	39.4	35.894	713710000	648260000	762430000	7.08133e+08	1139000000	875190000	929590000	981260000	0.721657	0.0348133
Q8NFU3	Thiosulfate:glutathione sulfurtransferase	TSTD1	FUNCTION: Thiosulfate:glutathione sulfurtransferase (TST) required to produce S-sulfanylglutathione (GSS(-)), a central intermediate in hydrogen sulfide metabolism (PubMed:24981631). Provides the link between the first step in mammalian H(2)S metabolism performed by the sulfide:quinone oxidoreductase (SQOR) which catalyzes the conversion of H(2)S to thiosulfate, and the sulfur dioxygenase (SDO) w…	sp|Q8NFU3|TSTD1_HUMAN	sp|Q8NFU3|TSTD1_HUMAN Thiosulfate:glutathione sulfurtransferase OS=Homo sapiens OX=9606 GN=TSTD1 PE=1 SV=3	1	4	4	4	37.4	12.53	339570000	414650000	451850000	4.02023e+08	254820000	328400000	290860000	291360000	1.37982	0.0479036
Q8NFW8	N-acylneuraminate cytidylyltransferase	CMAS	FUNCTION: Catalyzes the activation of N-acetylneuraminic acid (NeuNAc) to cytidine 5'-monophosphate N-acetylneuraminic acid (CMP-NeuNAc), a substrate required for the addition of sialic acid. Has some activity toward NeuNAc, N-glycolylneuraminic acid (Neu5Gc) or 2-keto-3-deoxy-D-glycero-D-galacto-nononic acid (KDN).	sp|Q8NFW8|NEUA_HUMAN	sp|Q8NFW8|NEUA_HUMAN N-acylneuraminate cytidylyltransferase OS=Homo sapiens OX=9606 GN=CMAS PE=1 SV=2	1	11	11	11	34.8	48.379	1045800000	1129800000	1105000000	1.09353e+09	963600000	940510000	931620000	9.45243e+08	1.15688	0.00512807
Q8NHP6	Motile sperm domain-containing protein 2	MOSPD2	FUNCTION: Promotes migration of primary monocytes and neutrophils, in response to various chemokines. {ECO:0000269|PubMed:28137892}.	sp|Q8NHP6|MSPD2_HUMAN	sp|Q8NHP6|MSPD2_HUMAN Motile sperm domain-containing protein 2 OS=Homo sapiens OX=9606 GN=MOSPD2 PE=1 SV=1	1	11	11	11	22.8	59.745	347820000	402110000	353650000	367860000	228980000	282430000	287040000	266150000	1.38215	0.0159939
Q8NI36	WD repeat-containing protein 36	WDR36	FUNCTION: Involved in the nucleolar processing of SSU 18S rRNA. Involved in T-cell activation and highly coregulated with IL2. {ECO:0000269|PubMed:21051332}.	sp|Q8NI36|WDR36_HUMAN	sp|Q8NI36|WDR36_HUMAN WD repeat-containing protein 36 OS=Homo sapiens OX=9606 GN=WDR36 PE=1 SV=1	1	28	28	28	42.7	105.32	2417600000	2440200000	2269800000	2.37587e+09	2575700000	2855500000	2586300000	2672500000	0.889005	0.0488943
Q8TBC4	NEDD8-activating enzyme E1 catalytic subunit	UBA3	FUNCTION: Catalytic subunit of the dimeric UBA3-NAE1 E1 enzyme. E1 activates NEDD8 by first adenylating its C-terminal glycine residue with ATP, thereafter linking this residue to the side chain of the catalytic cysteine, yielding a NEDD8-UBA3 thioester and free AMP. E1 finally transfers NEDD8 to the catalytic cysteine of UBE2M. Down-regulates steroid receptor activity. Necessary for cell cycle p…	sp|Q8TBC4|UBA3_HUMAN	sp|Q8TBC4|UBA3_HUMAN NEDD8-activating enzyme E1 catalytic subunit OS=Homo sapiens OX=9606 GN=UBA3 PE=1 SV=2	1	9	9	9	24	51.852	636870000	676320000	688280000	6.67157e+08	517610000	539320000	471860000	5.09597e+08	1.30919	0.00335113
Q8TCY9	Up-regulator of cell proliferation	URGCP	FUNCTION: May be involved in cell cycle progression through the regulation of cyclin D1 expression. May participate in the development of hepatocellular carcinoma (HCC) by promoting hepatocellular growth and survival. May play an important role in development of gastric cancer. {ECO:0000269|PubMed:12082552, ECO:0000269|PubMed:17217616}.	sp|Q8TCY9|URGCP_HUMAN	sp|Q8TCY9|URGCP_HUMAN Up-regulator of cell proliferation OS=Homo sapiens OX=9606 GN=URGCP PE=1 SV=2	1	4	4	4	6.2	104.99	81089000	80653000	75639000	79127000	102430000	105520000	114410000	1.07453e+08	0.736385	0.00208707
Q8TEM1	Nuclear pore membrane glycoprotein 210	NUP210	FUNCTION: Nucleoporin essential for nuclear pore assembly and fusion, nuclear pore spacing, as well as structural integrity. {ECO:0000269|PubMed:14517331}.	sp|Q8TEM1|PO210_HUMAN	sp|Q8TEM1|PO210_HUMAN Nuclear pore membrane glycoprotein 210 OS=Homo sapiens OX=9606 GN=NUP210 PE=1 SV=3	1	27	27	27	21.3	205.11	1835900000	1661800000	1664800000	1.72083e+09	1428300000	1327500000	1452000000	1402600000	1.22689	0.00996418
Q8TEQ6	Gem-associated protein 5	GEMIN5	FUNCTION: Required for the assembly of the SMN complex that plays a catalyst role in the assembly of small nuclear ribonucleoproteins (snRNPs), the building blocks of the spliceosome (PubMed:16857593, PubMed:18984161, PubMed:20513430). Thereby, plays an important role in the splicing of cellular pre-mRNAs. Most spliceosomal snRNPs contain a common set of Sm proteins SNRPB, SNRPD1, SNRPD2, SNRPD3,…	sp|Q8TEQ6|GEMI5_HUMAN	sp|Q8TEQ6|GEMI5_HUMAN Gem-associated protein 5 OS=Homo sapiens OX=9606 GN=GEMIN5 PE=1 SV=3	1	26	26	26	22.8	168.59	1020800000	984420000	899810000	9.68343e+08	1304600000	1507500000	1239600000	1.35057e+09	0.71699	0.0123536
Q8TEX9	Importin-4	IPO4	FUNCTION: Functions in nuclear protein import as nuclear transport receptor. Serves as receptor for nuclear localization signals (NLS) in cargo substrates. Is thought to mediate docking of the importin/substrate complex to the nuclear pore complex (NPC) through binding to nucleoporin and the complex is subsequently translocated through the pore by an energy requiring, Ran-dependent mechanism. At …	sp|Q8TEX9|IPO4_HUMAN	sp|Q8TEX9|IPO4_HUMAN Importin-4 OS=Homo sapiens OX=9606 GN=IPO4 PE=1 SV=2	1	32	32	32	46.9	118.71	2275200000	2386600000	2214400000	2.29207e+09	2605300000	2989900000	2634100000	2743100000	0.835575	0.0278639
[truncated: 4,463 more rows]
