# Supplementary material for: USP45 acts as an oncogene to regulate the proliferation of esophageal cancer cells
Source: Genes Dis. 2023 Sep 30;11(5):101135. doi: 10.1016/j.gendis.2023.101135 (PMC11167240; doi:10.1016/j.gendis.2023.101135)
Supplement: Table S7 — The full list of GO enrichment analysis (biological process) based on 169 differentially expressed proteins. [file mmc8.xlsx]

## Sheet: BP
Level	GO_ID	Term	Type	Seqs_Num	Sequences
1	GO:0008150	biological_process	Biological Process	203	A4D1E9,P52292,Q9UHA3,A6NCE7,P60520,O95865,P33316,Q15004,P11388,P49454,Q9NQS7,Q53HL2,P53350,P00374,Q15154,Q9UIC8,P14373,Q01201,Q13501,Q8IWI9,Q9H9B1,Q9UPY3,Q8IVT2,Q96EA4,P28062,P28065,O60518,Q15386,Q9UK22,O75147,Q969V5,P52732,O95235,O15514,Q9UIV1,Q9Y4C8,P62875,P62942,Q9ULX3,Q19AV6,P40123,P05121,P29317,P04114,P18827,Q8IY63,Q08345,Q9NWW5,Q15223,O00622,P21741,O00469,P00813,P04798,P50416,O15091,P10644,…
2	GO:0000003	reproduction	Biological Process	19	P11388,P00813,P10644,P04114,P04920,P14373,O14967,Q02127,Q08345,Q13772,P42695,Q9NQS7,P53350,P21741,P18827,P04798,P20336,O00622,P52566
2	GO:0008152	metabolic process	Biological Process	141	P52292,A6NCE7,P60520,O95865,P33316,Q15004,P00374,P14373,P53350,Q01201,Q13501,Q8IWI9,Q9H9B1,Q9UPY3,P28062,P28065,Q15386,Q9UK22,O15514,Q9UIV1,Q9Y4C8,P62875,P62942,Q9ULX3,P11388,Q19AV6,P04114,P18827,Q9NWW5,P50416,O15091,Q96I15,Q9BZQ8,O00622,Q8NBU5,Q14240,P04798,O00625,Q00978,Q6P4R8,P0C0L5,Q8N653,Q8NCN4,Q969V5,Q9NS91,Q04446,Q8N335,P09972,P17858,Q9NQ88,O00754,P09104,P21399,Q8TD30,P03886,P49447,P00813,…
2	GO:0001906	cell killing	Biological Process	1	Q9BZM5
2	GO:0002376	immune system process	Biological Process	52	O75582,P28062,P28065,Q01201,P04114,P21741,P11388,Q03519,P00813,P34810,P78410,P14373,P0C0L5,P02794,P08069,P36941,Q15223,Q9BZM5,P52732,Q9H9Q4,O00625,P29317,Q13137,P45984,Q9NZQ3,P62942,Q7L5Y9,O00391,O00754,P04080,P07741,P09972,P17858,P20336,Q07065,Q5T9A4,Q8NG11,Q9BRF8,Q13283,Q92597,P00918,Q969V5,P10644,Q9NRZ9,O75844,O00220,P18827,Q00978,Q9UIV1,O14896,P05121,Q13501
2	GO:0040007	growth	Biological Process	11	Q08345,O75844,Q8IWE4,Q969V5,Q8N2F6,Q9NXR8,P21741,Q9NPR2,P10644,Q8NDZ4,P58107
2	GO:0007610	behavior	Biological Process	12	P21741,O00754,Q8NBU5,P07741,O75844,O76070,P04080,P04035,Q9NWW5,Q15154,P00813,P50416
2	GO:0008283	cell proliferation	Biological Process	28	P29317,P08069,Q13277,Q96GN5,Q96Q89,Q9UIV1,O14896,P02794,Q08345,Q92597,Q9UK22,Q9UPY3,P21741,P58107,Q15154,P00813,O00622,Q9UEE9,P10644,Q9NRZ9,O75844,P04035,Q8NDZ4,Q8NEM2,P04798,P46013,P61024,Q9H4H8
2	GO:0009987	cellular process	Biological Process	196	P52292,Q9UHA3,A6NCE7,P60520,O95865,P33316,Q15004,P11388,P49454,Q9NQS7,Q53HL2,P53350,P00374,Q15154,Q9UIC8,P14373,Q01201,Q13501,Q8IWI9,Q9H9B1,Q9UPY3,Q8IVT2,Q96EA4,P28062,P28065,Q15386,Q9UK22,O75147,Q969V5,P52732,O95235,O15514,Q9UIV1,Q9Y4C8,P62875,P62942,Q9ULX3,Q19AV6,P40123,P05121,P04114,P18827,Q08345,P29317,Q9NWW5,O00622,P50416,O15091,Q9NPR2,P20336,P00813,Q9H4H8,Q96I15,Q9BZQ8,Q8NBU5,Q14240,O75582,…
2	GO:0022414	reproductive process	Biological Process	19	P11388,P00813,P10644,P04114,P04920,P14373,O14967,Q02127,Q08345,Q13772,P42695,Q9NQS7,P53350,P21741,P18827,P04798,P20336,O00622,P52566
2	GO:0022610	biological adhesion	Biological Process	14	Q15223,Q08345,O00622,O43854,P00813,P29317,Q13641,Q7L5Y9,Q9UEE9,P21741,P52566,P05121,Q13277,P10644
2	GO:0023052	signaling	Biological Process	70	P28062,P28065,O75582,Q01201,P04114,Q86Y07,Q8IY63,O00220,O00622,P08069,P21741,P36941,P40123,Q13795,Q15036,Q92597,Q96PE3,P29317,Q08345,P10644,P45984,Q13501,Q9UIV1,Q00978,P62942,Q9NQ84,Q969V5,O95865,Q13283,P52566,O76070,P20336,P50416,O15514,P62875,Q8NEM2,P05121,Q86VP1,Q8NDZ4,Q13277,P18827,P78410,P00813,Q13772,O14967,Q96HE7,O75844,Q9H4H8,P00918,Q14596,P04035,O15013,P34810,P05120,Q9UPY3,Q9NZQ3,Q9NV92,…
2	GO:0032501	multicellular organismal process	Biological Process	88	P29317,P05121,Q8IY63,O00622,P18827,P21741,P04114,P10644,Q9NPR2,Q15154,P78410,O75582,P00918,P49454,P00813,Q9H4H8,Q96Q89,O75844,Q8N335,Q15223,P11388,P62942,P20336,Q15036,O43854,P08069,P52566,Q08345,Q5T200,Q9NRZ9,Q9UEE9,Q9Y4C8,P04920,P14373,Q13795,O60220,Q9H9Q4,P20929,Q02127,O00625,P07741,Q9NWW5,Q9ULX3,O00754,Q8NBU5,O76070,P04080,P04035,Q13772,P21399,Q96HE7,Q9UPY3,P35080,C9JLW8,Q9NZQ3,P53350,Q96HR3,…
2	GO:0032502	developmental process	Biological Process	82	P40123,P05121,P29317,Q8IY63,O00622,P18827,P04114,P10644,Q8IWI9,Q9NPR2,Q15154,P00918,P49454,P00813,Q9H4H8,Q96Q89,O75844,Q16790,Q15223,P11388,P62942,Q15036,O43854,P08069,P52566,Q08345,Q5T200,Q9NRZ9,Q9UEE9,Q9Y4C8,Q8N653,Q13795,O60220,P21741,P20336,O75582,Q9H9Q4,P20929,P04035,P04798,P34810,P07741,Q02127,Q13772,P21399,Q96HE7,Q9UPY3,Q969V5,C9JLW8,P45984,Q9NZQ3,Q96HR3,Q9BTT4,Q96FK6,O15013,Q01201,Q08AF3,…
2	GO:0040011	locomotion	Biological Process	26	Q9NPR2,Q15154,P21741,P00813,Q8IY63,O00622,O75582,P29317,Q15223,P35080,Q08345,P05121,P18827,Q8IVT2,Q8NBF6,Q9H4H8,P04114,P08069,P58107,Q9Y4C2,Q9NWW5,O00220,Q13277,P52566,P14373,Q96Q89
2	GO:0048511	rhythmic process	Biological Process	8	P05121,P50416,Q01201,Q9Y2K7,P00813,P11388,P45984,P21741
2	GO:0048518	positive regulation of biological process	Biological Process	85	O00622,Q13501,Q9BZQ8,Q8NBU5,O75582,P28062,P28065,Q01201,P04114,P00813,P21741,P0C0L5,O00220,Q969V5,Q9UIV1,P08069,Q13277,Q96GN5,Q96Q89,P45984,P04035,Q9NQ88,Q8N335,P53350,O43854,Q99595,Q9NZQ3,Q9UPY3,P98179,P78410,P05121,Q9NPR2,P35080,Q9P270,Q5T2T1,P62942,Q9NV92,Q6PL18,P50416,P00918,P62875,P29317,Q08345,P10644,P14373,Q8N2F6,Q9Y4C8,O95379,P11388,Q02127,Q8IWE4,Q9NXR8,P36941,Q8IY63,O95865,P61024,Q8NG11,…
2	GO:0048519	negative regulation of biological process	Biological Process	76	P14373,P53350,Q01201,Q13501,Q8IWI9,Q9H9B1,Q9UPY3,O15514,Q9UIV1,O75582,Q9BZQ8,P34810,P00813,Q9NRZ9,O14896,Q96Q89,P49454,Q96EA4,P21741,P52566,O00622,O95379,O95865,P05120,P08069,Q7L5Y9,Q86VP1,Q8N2F6,P02794,Q08345,Q92597,Q9UK22,P04080,Q9NV92,P35080,Q969V5,P04035,Q9NQ88,P05121,P58107,Q9Y2K7,P43357,P28062,P28065,O00391,P29317,Q9H6W3,P00374,Q8IWE4,Q9Y4C2,Q9UIC8,O75113,Q6PL18,O14933,P62942,Q8N335,Q8NDZ4,…
2	GO:0050789	regulation of biological process	Biological Process	138	P52292,P00374,P14373,P53350,Q01201,Q13501,Q8IWI9,Q9H9B1,Q9UPY3,P28062,P28065,O15514,Q9UIV1,Q9Y4C8,Q08345,P78410,O75582,Q9BZQ8,O00622,Q8N335,Q8NBU5,P04114,P34810,P00813,P21741,P49454,Q15004,P20929,P0C0L5,Q86Y07,Q8IY63,O00220,P08069,P36941,P40123,Q13795,Q15036,Q92597,Q96PE3,P29317,P10644,P45984,O00391,Q96HE7,Q9NRZ9,P61024,Q6ZNB6,Q96GN5,P62875,Q6PL18,Q9BTT4,P21399,P98179,Q14240,Q969V5,O14896,Q96Q89,…
2	GO:0050896	response to stimulus	Biological Process	116	P28062,P28065,Q19AV6,P21741,O00469,P00813,P04798,P20336,O75582,Q01201,P04114,Q03519,P34810,P78410,P14373,Q13501,Q9NQ88,P10644,P0C0L5,Q86Y07,Q8IY63,O00220,O00622,P08069,P36941,P40123,Q13795,Q15036,Q92597,Q96PE3,P29317,Q08345,P45984,O75844,Q6P4R8,Q9NS91,O15514,P62875,Q9H9Q4,Q9Y2K7,P18827,P02794,Q15223,P11388,Q15004,Q8NCN4,Q9UIV1,A6NCE7,P60520,Q00978,P62942,Q9NQ84,Q969V5,O95865,Q13283,P52566,Q9BZM5,…
2	GO:0051179	localization	Biological Process	89	P53350,Q8IVT2,Q96EA4,O60518,Q9NPR2,Q15154,P00813,Q8NBU5,P21741,O00391,P05121,P37802,Q9UHQ9,Q8IY63,Q9NP61,P00918,Q16790,Q13501,Q13277,P40855,P52292,P33947,Q13772,Q96AJ9,Q99595,P04920,Q9NV92,P02794,Q15223,P50416,O14972,P20336,Q13795,Q15036,P0DI82,Q8IUR0,P52732,P60520,P04114,Q53HL2,P07741,Q02127,Q08345,P0C0L5,O76070,Q9Y4C2,P35080,Q8N335,O95235,P49454,Q03519,Q9Y6M7,Q9H2D1,P18827,P29317,Q8NBF6,Q9H4H8,…
2	GO:0051704	multi-organism process	Biological Process	37	P04114,P04798,P10644,P11388,P04920,P14373,O14967,Q02127,Q08345,P29317,P05121,P28062,P28065,P36941,Q03519,Q13137,Q13283,Q14240,Q9BZM5,Q86Y07,Q9NXW2,P53350,P52292,Q15223,P0C0L5,Q15154,Q9UIV1,P21741,O15514,P62875,O75844,Q969V5,Q00978,P00813,P20336,P34810,P52566
2	GO:0065007	biological regulation	Biological Process	148	P52292,P00374,P14373,P53350,Q01201,Q13501,Q8IWI9,Q9H9B1,Q9UPY3,P28062,P28065,O15514,Q9UIV1,Q9Y4C8,Q08345,P78410,O75582,Q9BZQ8,O00622,Q8N335,Q8NBU5,P04114,P34810,P00813,P21741,P10644,P49454,Q15004,P20929,P0C0L5,Q86Y07,Q8IY63,O00220,P08069,P36941,P40123,Q13795,Q15036,Q92597,Q96PE3,P29317,P45984,O00391,Q96HE7,Q9NRZ9,P61024,Q6ZNB6,Q96GN5,P62875,Q6PL18,Q9BTT4,P21399,P98179,Q14240,O43716,P33947,O95865,…
2	GO:0071840	cellular component organization or biogenesis	Biological Process	92	A4D1E9,Q9UHA3,A6NCE7,P60520,Q53HL2,P53350,Q9NQS7,Q8IVT2,Q96EA4,O75147,Q969V5,Q13501,Q9ULX3,P11388,P40123,Q08345,O95235,P20336,Q8NBU5,Q15223,O15013,P35080,Q8IY63,Q9NSV4,P20929,P21741,Q7L5Y9,Q9NZQ3,Q13277,P40855,Q9UPY3,Q6PL18,Q9H9B1,Q9NRZ9,Q99595,O75844,Q5T9A4,Q9P270,Q9NWW5,P52732,Q9BTE3,P42695,P46013,Q96Q89,P49454,Q15004,Q15154,P10644,P62942,O75582,P29317,Q9UEE9,Q15036,O00622,P05121,Q96HE7,Q8IWE4,…
2	GO:0098754	detoxification	Biological Process	1	P00374
3	GO:0019953	sexual reproduction	Biological Process	10	P10644,P11388,P04114,P04920,P14373,O14967,P53350,P21741,P00813,P20336
3	GO:0032504	multicellular organism reproduction	Biological Process	9	P10644,P11388,P04114,P04920,P14373,P53350,P21741,P04798,P00813
3	GO:0055114	oxidation-reduction process	Biological Process	12	Q04446,P21399,P03886,P49447,P50416,Q92947,P09104,P09972,P17858,Q9NQ88,P00374,P04798
3	GO:0006807	nitrogen compound metabolic process	Biological Process	129	P52292,O95865,P33316,Q15004,P00374,P14373,P53350,Q01201,Q13501,Q8IWI9,Q9H9B1,Q9UPY3,P28062,P28065,Q15386,Q9UK22,O15514,Q9UIV1,Q9Y4C8,P62875,P62942,Q9ULX3,P11388,Q19AV6,Q9NWW5,O15091,Q9BZQ8,O00622,Q14240,O00625,Q00978,Q6P4R8,P0C0L5,Q8N653,Q8NCN4,Q969V5,Q9NS91,P18827,P09104,P09972,P17858,P03886,P00813,P30085,P07741,Q02127,Q9BTE3,O75844,Q9H9Q4,Q9Y2K7,Q9NRZ9,O75582,P61024,Q6ZNB6,Q96GN5,P10644,Q6PL18,…
3	GO:0009056	catabolic process	Biological Process	47	A6NCE7,P60520,O15514,Q9UIV1,Q13501,P17858,P18827,P09104,P09972,P00813,Q9UPY3,Q5XPI4,O14933,P53350,Q15386,Q7L5Y9,Q9NV92,Q9UM13,Q9UK22,O95865,Q92947,Q96GA7,P50416,Q15036,Q96AJ9,Q9NQ88,O00754,P28062,P28065,O75844,Q14596,O00391,P04798,P04114,Q9NWW5,Q9NXW2,O75113,Q9H4H8,P04035,Q8TD30,P33316,Q8N335,Q13137,P45984,Q6ZXV5,Q969V5,Q9UJY1
3	GO:0009058	biosynthetic process	Biological Process	80	P33316,Q15004,P00374,P14373,P53350,Q01201,Q13501,Q8IWI9,Q9H9B1,Q9UPY3,Q14240,P62875,O00625,O15514,Q00978,Q6P4R8,Q04446,P18827,P09104,P09972,P17858,P07741,P30085,Q02127,Q9BTE3,Q9NRZ9,O75582,P61024,Q6ZNB6,Q96GN5,P10644,Q6PL18,Q9BTT4,Q96HR3,Q9NVS2,Q9UHA3,P21399,P98179,Q96GW9,P34949,Q9Y2A9,Q9Y5Q0,Q8N335,Q96PE3,P04798,P04035,Q03426,O95865,Q8WVX9,Q8TD30,Q9H3L0,P00813,Q9Y2K7,Q9BZQ8,Q9UHQ9,P49454,Q9H6W3,…
3	GO:0009892	negative regulation of metabolic process	Biological Process	38	P14373,P53350,Q01201,Q13501,Q8IWI9,Q9H9B1,Q9UPY3,O15514,Q9UIV1,Q9BZQ8,Q9NRZ9,P04080,Q9NV92,Q9NQ88,P05121,Q9Y2K7,P05120,P43357,O00391,O75582,P49454,Q9H6W3,P00374,O75113,Q6PL18,P62942,Q8N335,P04035,P28062,P28065,Q7L5Y9,P08069,P62875,Q14240,P60520,O75844,P10644,Q8NCN4
3	GO:0009893	positive regulation of metabolic process	Biological Process	49	O00622,Q13501,Q9BZQ8,Q8NBU5,O00220,Q969V5,P04114,P45984,P53350,Q99595,P98179,P62942,Q9NV92,Q6PL18,P50416,P04035,O75582,P35080,P08069,P29317,Q08345,P10644,O95865,P61024,Q9NQ88,P62875,Q9NWW5,O14896,O76054,P21741,Q13772,Q96HR3,P05121,P11388,Q01201,Q8IWI9,Q9BTT4,Q9UIV1,O15514,P36941,P00374,Q8IWE4,Q9NQS7,Q9H9B1,Q8NDZ4,Q13137,Q6ZXV5,O75844,Q9UJY1
3	GO:0019222	regulation of metabolic process	Biological Process	82	P52292,P00374,P14373,P53350,Q01201,Q13501,Q8IWI9,Q9H9B1,Q9UPY3,O15514,Q9UIV1,Q9Y4C8,Q9BZQ8,O00622,Q8NBU5,Q9NRZ9,O75582,P61024,Q6ZNB6,Q96GN5,P62875,P10644,Q6PL18,Q9BTT4,P21399,P98179,Q14240,P28062,P28065,O00220,Q969V5,P04080,P45984,O75844,P04114,Q9NV92,Q9NQ88,P05121,Q9UIC8,Q9Y2K7,P05120,Q99595,P43357,O00391,P49454,Q9H6W3,P04035,P04798,P50416,P0C0L5,Q9UK22,O75113,P62942,Q86VP1,Q14596,Q8N335,P35080,…
3	GO:0019748	secondary metabolic process	Biological Process	2	P04798,Q9NQ88
3	GO:0032259	methylation	Biological Process	5	Q9H9B1,Q9UIC8,O75844,O15091,Q5T200
3	GO:0042440	pigment metabolic process	Biological Process	2	P07741,P00813
3	GO:0042445	hormone metabolic process	Biological Process	2	P04798,O75844
3	GO:0044237	cellular metabolic process	Biological Process	138	P52292,A6NCE7,P60520,O95865,P33316,Q15004,P00374,P14373,P53350,Q01201,Q13501,Q8IWI9,Q9H9B1,Q9UPY3,P28062,P28065,Q15386,Q9UK22,O15514,Q9UIV1,Q9Y4C8,P62875,P62942,Q9ULX3,P11388,Q19AV6,P04114,P18827,Q9NWW5,P50416,O15091,Q96I15,Q9BZQ8,O00622,Q8NBU5,Q14240,P04798,O00625,Q00978,Q6P4R8,Q8N653,Q8NCN4,Q969V5,Q9NS91,Q04446,P17858,Q9NQ88,P09104,P09972,P21399,Q8TD30,P03886,P49447,P00813,P30085,P07741,Q02127,…
3	GO:0044238	primary metabolic process	Biological Process	132	P52292,O95865,P33316,Q15004,P00374,P14373,P53350,Q01201,Q13501,Q8IWI9,Q9H9B1,Q9UPY3,P28062,P28065,Q15386,Q9UK22,O15514,Q9UIV1,Q9Y4C8,P62875,P62942,Q9ULX3,P11388,Q19AV6,P04114,P18827,Q9NWW5,P50416,O15091,Q9BZQ8,O00622,Q14240,P04798,O00625,Q00978,Q6P4R8,P0C0L5,Q8N653,Q8NCN4,Q969V5,Q9NS91,Q04446,Q8N335,P09972,P17858,O00754,P09104,P21399,P03886,P00813,P30085,P07741,Q02127,Q9BTE3,O75844,Q9H9Q4,Q9Y2K7,…
3	GO:0044281	small molecule metabolic process	Biological Process	46	O95865,P50416,P09972,P17858,O00754,P09104,P21399,Q8TD30,P03886,P00813,P30085,P07741,Q02127,P33316,Q96GW9,Q96I15,P28062,P28065,Q92947,Q96GA7,P04798,Q9Y5Q0,Q14914,P04035,Q03426,Q15036,P00374,Q8N335,Q9H3L0,P04114,Q9NWW5,P29317,Q8WVX9,Q08623,P34949,O75844,Q9UIC8,Q9Y2A9,Q96HE7,Q9NQ88,Q96PE3,O76054,Q7L5Y9,Q9H2D1,O00469,O43716
3	GO:0070085	glycosylation	Biological Process	3	P34949,Q9Y2A9,Q6ZXV5
3	GO:0070988	demethylation	Biological Process	2	Q9H6W3,Q9Y2K7
3	GO:0071704	organic substance metabolic process	Biological Process	136	P52292,O95865,P33316,Q15004,P00374,P14373,P53350,Q01201,Q13501,Q8IWI9,Q9H9B1,Q9UPY3,P28062,P28065,Q15386,Q9UK22,O15514,Q9UIV1,Q9Y4C8,P62875,P62942,Q9ULX3,P11388,Q19AV6,P04114,P18827,Q9NWW5,P50416,O15091,Q9BZQ8,O00622,Q8NBU5,Q14240,P04798,O00625,Q00978,Q6P4R8,P0C0L5,Q8N653,Q8NCN4,Q969V5,Q9NS91,Q04446,Q8N335,P09972,P17858,Q9NQ88,O00754,P09104,P21399,Q8TD30,P03886,P00813,P30085,P07741,Q02127,Q9BTE3,…
3	GO:1990845	adaptive thermogenesis	Biological Process	2	P08069,Q9H9B1
3	GO:0001909	leukocyte mediated cytotoxicity	Biological Process	1	Q9BZM5
3	GO:0001776	leukocyte homeostasis	Biological Process	1	P00813
3	GO:0002252	immune effector process	Biological Process	25	P21741,P00813,P78410,P0C0L5,Q9BZM5,Q9NZQ3,O00391,O00754,P02794,P04080,P07741,P09972,P17858,P20336,P34810,Q07065,Q5T9A4,Q8NG11,Q9BRF8,Q01201,O75844,Q969V5,Q00978,Q13283,Q9UIV1
3	GO:0002253	activation of immune response	Biological Process	9	O75582,P28062,P28065,Q01201,P04114,P0C0L5,P78410,P00813,Q9NZQ3
3	GO:0002262	myeloid cell homeostasis	Biological Process	1	Q7L5Y9
3	GO:0002520	immune system development	Biological Process	13	P11388,P00813,Q01201,Q9H9Q4,O00625,P29317,P36941,Q7L5Y9,P21741,P00918,O75844,P28062,P28065
3	GO:0002682	regulation of immune system process	Biological Process	20	O75582,P28062,P28065,Q01201,P04114,P34810,P00813,P21741,P14373,P0C0L5,P78410,P45984,Q9NZQ3,P00918,Q969V5,P10644,O75844,P62942,Q9UIV1,P05121
3	GO:0002683	negative regulation of immune system process	Biological Process	7	P34810,P00813,P14373,P21741,Q969V5,P10644,Q9UIV1
3	GO:0002684	positive regulation of immune system process	Biological Process	12	O75582,P28062,P28065,Q01201,P04114,P00813,P21741,P0C0L5,P78410,Q9NZQ3,P00918,P05121
3	GO:0006955	immune response	Biological Process	37	O75582,P28062,P28065,Q01201,P04114,Q03519,P21741,P00813,P34810,P78410,P14373,P0C0L5,Q9BZM5,Q13137,P45984,Q9NZQ3,O00391,O00754,P02794,P04080,P07741,P09972,P17858,P20336,Q07065,Q5T9A4,Q8NG11,Q9BRF8,Q13283,Q969V5,P62942,O14896,Q00978,Q9UIV1,P08069,P36941,Q15223
3	GO:0019882	antigen processing and presentation	Biological Process	6	Q03519,P28062,P28065,P34810,P52732,Q01201
3	GO:0045321	leukocyte activation	Biological Process	23	P21741,P00813,Q01201,Q9BZM5,Q9H9Q4,P62942,P36941,O00391,O00754,P02794,P04080,P07741,P09972,P17858,P20336,P34810,Q07065,Q5T9A4,Q8NG11,Q9BRF8,Q92597,P10644,Q9NRZ9
3	GO:0050900	leukocyte migration	Biological Process	6	P21741,P00813,P05121,O00220,P04114,P18827
3	GO:0016049	cell growth	Biological Process	4	Q08345,Q8IWE4,Q969V5,Q9NPR2
3	GO:0040008	regulation of growth	Biological Process	8	Q08345,Q8IWE4,Q969V5,Q8N2F6,O75844,Q9NPR2,P58107,Q9NXR8
3	GO:0045926	negative regulation of growth	Biological Process	3	Q8IWE4,Q969V5,Q9NPR2
3	GO:0045927	positive regulation of growth	Biological Process	2	Q8N2F6,Q969V5
3	GO:0048589	developmental growth	Biological Process	8	O75844,P21741,Q9NPR2,P10644,Q8NDZ4,Q969V5,P58107,Q08345
3	GO:0002209	behavioral defense response	Biological Process	1	P21741
3	GO:0007611	learning or memory	Biological Process	4	Q8NBU5,P21741,P04035,O00754
3	GO:0007622	rhythmic behavior	Biological Process	1	P00813
3	GO:0007625	grooming behavior	Biological Process	1	P07741
3	GO:0007626	locomotory behavior	Biological Process	4	O75844,O76070,P04080,Q9NWW5
3	GO:0007631	feeding behavior	Biological Process	1	P50416
3	GO:0007632	visual behavior	Biological Process	1	P04035
3	GO:0030534	adult behavior	Biological Process	3	O75844,O76070,P04080
3	GO:0048521	negative regulation of behavior	Biological Process	1	P00813
3	GO:0050795	regulation of behavior	Biological Process	2	P00813,P21741
3	GO:0051705	multi-organism behavior	Biological Process	1	Q15154
3	GO:0008284	positive regulation of cell proliferation	Biological Process	9	P21741,P00813,O00622,P04035,P08069,Q13277,Q96GN5,Q96Q89,Q9UIV1
3	GO:0008285	negative regulation of cell proliferation	Biological Process	9	Q9UPY3,P58107,P10644,P02794,O14896,Q08345,Q92597,Q9UIV1,Q9UK22
3	GO:0014009	glial cell proliferation	Biological Process	1	Q9UPY3
3	GO:0033002	muscle cell proliferation	Biological Process	3	P04035,P10644,Q8NDZ4
3	GO:0033687	osteoblast proliferation	Biological Process	1	O00622
3	GO:0042127	regulation of cell proliferation	Biological Process	20	P08069,Q13277,Q96GN5,Q96Q89,Q9UIV1,O14896,P02794,Q08345,Q92597,Q9UK22,Q9UPY3,P21741,P58107,P00813,O00622,P10644,O75844,P04035,Q8NEM2,Q9UEE9
3	GO:0048144	fibroblast proliferation	Biological Process	2	O75844,P02794
3	GO:0050673	epithelial cell proliferation	Biological Process	4	P29317,P21741,P58107,O14896
3	GO:0061351	neural precursor cell proliferation	Biological Process	3	Q15154,Q8NEM2,P21741
3	GO:0070661	leukocyte proliferation	Biological Process	3	P00813,P10644,Q9NRZ9
3	GO:0007059	chromosome segregation	Biological Process	12	P53350,Q53HL2,Q9NQS7,P11388,Q9BTE3,P42695,Q96EA4,P49454,Q9H4H8,P46013,Q9NS91,Q9UIC8
3	GO:0007017	microtubule-based process	Biological Process	12	P53350,Q8IVT2,Q96EA4,O75147,O95235,P52732,Q96Q89,Q9P270,Q15004,Q15154,Q9NQS7,O15013
3	GO:0000075	cell cycle checkpoint	Biological Process	6	Q9UIV1,P49454,P53350,Q96EA4,P11388,Q9UIC8
3	GO:0001775	cell activation	Biological Process	23	P21741,P00813,Q01201,Q9BZM5,Q9H9Q4,P62942,P36941,O00391,O00754,P02794,P04080,P07741,P09972,P17858,P20336,P34810,Q07065,Q5T9A4,Q8NG11,Q9BRF8,Q92597,P10644,Q9NRZ9
3	GO:0006457	protein folding	Biological Process	6	P62942,Q96HE7,Q9NXW2,P40855,O00391,O14967
3	GO:0007165	signal transduction	Biological Process	64	P28062,P28065,O75582,Q01201,P04114,Q86Y07,Q8IY63,P08069,P29317,Q08345,P10644,P45984,Q13501,Q9UIV1,O00220,Q00978,P62942,Q9NQ84,P21741,Q969V5,O95865,Q13283,P52566,O15514,P62875,Q8NEM2,P05121,Q86VP1,Q8NDZ4,P18827,Q13277,P78410,P00813,Q92597,O00622,Q13772,O14967,Q96HE7,O75844,Q9H4H8,P20336,Q14596,P04035,P36941,O15013,P05120,Q9UPY3,Q9NZQ3,P00918,Q9NV92,Q8NG11,Q8N653,O14896,Q9NPR2,P53350,Q8N335,P52292,…
3	GO:0006903	vesicle targeting	Biological Process	2	Q9NP61,Q8IUR0
3	GO:0006928	movement of cell or subcellular component	Biological Process	27	Q9NPR2,Q15154,P21741,P00813,Q8IY63,O95235,P52732,Q96Q89,O75582,P29317,Q15223,P35080,Q08345,P05121,P18827,Q8IVT2,Q8NBF6,Q9H4H8,P20929,P04114,O00622,P08069,P58107,Q9Y4C2,O00220,Q8N335,P52566
3	GO:0007049	cell cycle	Biological Process	34	P53350,Q53HL2,Q9NQS7,P00374,Q15154,Q9UIC8,Q8IVT2,Q96EA4,P49454,P52732,O95235,P11388,Q15004,Q9UIV1,O14896,Q96Q89,Q9BTE3,P42695,O75147,P46013,P61024,P10644,Q7L5Y9,P28062,P28065,O15013,Q9H4H8,Q8IWI9,Q9H9B1,P04798,Q9UM13,O75844,Q8IWE4,Q9NRZ9
3	GO:0007154	cell communication	Biological Process	72	P28062,P28065,O75582,Q01201,P04114,Q86Y07,Q8IY63,O00220,O00622,P08069,P21741,P36941,P40123,Q13795,Q15036,Q92597,Q96PE3,P29317,Q08345,P10644,P45984,Q13501,Q9UIV1,A6NCE7,P60520,Q00978,P62942,Q9NQ84,Q969V5,O95865,Q13283,P52566,O76070,P20336,P50416,O15514,P62875,Q8NEM2,P05121,Q86VP1,Q8NDZ4,Q13277,P18827,P78410,P00813,Q13772,O14967,Q96HE7,P34810,O75844,Q9H4H8,P00918,Q14596,P04035,O15013,P05120,Q9UPY3,…
3	GO:0007163	establishment or maintenance of cell polarity	Biological Process	7	P53350,Q8IVT2,Q96EA4,Q8IY63,Q5T2T1,Q96Q89,P40123
3	GO:0007272	ensheathment of neurons	Biological Process	3	O15013,Q9UPY3,Q92597
3	GO:0008219	cell death	Biological Process	33	P00813,O00622,O00220,P36941,Q13501,Q86VP1,Q969V5,Q9NQ88,Q9UPY3,O75844,O95379,O95865,P05120,P08069,P53350,Q7L5Y9,Q8N2F6,P29317,P04035,P21741,Q92597,Q9UIC8,P11388,Q8NDZ4,Q02127,Q8IWE4,Q9NXR8,P43357,Q9NS91,Q96HE7,P05121,Q9UEE9,P45984
3	GO:0008037	cell recognition	Biological Process	1	O14967
3	GO:0016043	cellular component organization	Biological Process	90	Q9UHA3,A6NCE7,P60520,Q53HL2,P53350,Q9NQS7,Q8IVT2,Q96EA4,O75147,Q969V5,Q13501,P11388,P40123,Q08345,O95235,P20336,Q8NBU5,Q15223,O15013,P35080,Q8IY63,Q9NSV4,P20929,P21741,Q7L5Y9,Q9NZQ3,Q13277,P40855,Q9UPY3,Q6PL18,Q9H9B1,Q9NRZ9,Q99595,O75844,Q5T9A4,Q9P270,Q9NWW5,P52732,Q9BTE3,P42695,P46013,Q96Q89,P49454,Q15004,Q15154,P10644,P62942,O75582,P29317,Q9UEE9,Q15036,O00622,P05121,Q96HE7,Q8IWE4,P00374,Q9UIC8,…
3	GO:0016458	gene silencing	Biological Process	7	Q9NRZ9,Q9UPY3,Q9UIV1,Q6PL18,O15514,P62875,O75844
3	GO:0019725	cellular homeostasis	Biological Process	13	O00391,Q96HE7,P02794,P21399,Q13772,Q53TN4,Q9NWW5,P00918,P04920,Q9Y6M7,P62942,P04035,P08069
3	GO:0022402	cell cycle process	Biological Process	32	P53350,Q53HL2,Q9NQS7,P00374,Q15154,Q9UIC8,Q8IVT2,Q96EA4,O95235,P11388,Q9UIV1,O14896,Q96Q89,P52732,Q9BTE3,P42695,O75147,P46013,P61024,P49454,Q15004,P10644,P28062,P28065,O15013,Q9H4H8,Q8IWI9,Q9H9B1,P04798,Q9UM13,O75844,Q8IWE4
3	GO:0022406	membrane docking	Biological Process	4	P20336,Q13277,P53350,Q15154
3	GO:0022412	cellular process involved in reproduction in multicellular organism	Biological Process	4	P10644,P11388,P53350,P21741
3	GO:0030029	actin filament-based process	Biological Process	13	O15013,P35080,Q8IY63,Q9NSV4,P20929,P40123,Q9P1F3,P14373,P10644,O75147,Q8N335,P21741,P52566
3	GO:0032940	secretion by cell	Biological Process	26	O00391,P05121,P37802,Q9UHQ9,P20336,Q13277,P50416,O76070,Q9NP61,O00754,P02794,P04080,P07741,P09972,P17858,P34810,Q07065,Q5T9A4,Q8NG11,Q9BRF8,P04035,P78410,P14373,P18827,P35080,P21741
3	GO:0045103	intermediate filament-based process	Biological Process	1	P58107
3	GO:0048522	positive regulation of cellular process	Biological Process	73	O00622,Q13501,Q9BZQ8,Q8NBU5,P21741,O00220,Q969V5,Q9UIV1,P08069,Q13277,Q96GN5,Q96Q89,P04035,Q9NQ88,P04114,P45984,P53350,Q99595,Q9NZQ3,Q9UPY3,P98179,P00813,Q9NPR2,P35080,Q9P270,Q5T2T1,P62942,Q9NV92,Q6PL18,P50416,P00918,O75582,P29317,Q08345,P10644,P14373,O95379,P11388,Q02127,Q8IWE4,Q9NXR8,P36941,Q8IY63,O95865,P61024,Q8NG11,Q9NWW5,O14896,O76054,Q13772,Q96HR3,P20336,P05121,Q01201,Q8IWI9,Q9BTT4,O15514,…
3	GO:0048523	negative regulation of cellular process	Biological Process	70	P14373,P53350,Q01201,Q13501,Q8IWI9,Q9H9B1,Q9UPY3,Q9BZQ8,P00813,Q9NRZ9,Q9UIV1,O14896,Q96Q89,P49454,Q96EA4,P21741,P52566,O00622,O95379,O95865,P05120,P08069,Q7L5Y9,Q86VP1,Q8N2F6,P02794,Q08345,Q92597,Q9UK22,P04080,P35080,Q969V5,P04035,Q9NQ88,P05121,P58107,Q9Y2K7,P43357,P28062,P28065,O00391,O75582,Q9H6W3,P00374,Q8IWE4,Q9Y4C2,Q9UIC8,O75113,Q6PL18,P62942,Q8N335,Q8NDZ4,P11388,Q14596,P10644,Q8N653,P17858,…
3	GO:0048869	cellular developmental process	Biological Process	54	P40123,P05121,P29317,O00622,Q8IWI9,Q9NPR2,Q15154,P00813,Q9H4H8,P11388,P20336,O75582,Q15223,O75844,Q9UEE9,Q9UPY3,C9JLW8,P21741,P04114,P45984,Q9NZQ3,O15013,Q01201,P49454,Q08AF3,Q13501,Q9H9Q4,O14896,O00625,P09972,P37802,P50416,P00374,Q13277,Q92597,P36941,Q7L5Y9,P10644,P28062,P04035,Q14596,Q9H6W3,P00918,P18827,P20929,Q96Q89,O75147,Q96HE7,Q9Y6M7,Q9NQ88,Q08345,P04798,P28065,Q969V5
3	GO:0050794	regulation of cellular process	Biological Process	132	P52292,P00374,P14373,P53350,Q01201,Q13501,Q8IWI9,Q9H9B1,Q9UPY3,P28062,P28065,Q9Y4C8,Q08345,Q9BZQ8,O00622,Q8NBU5,O75582,P04114,P00813,P21741,P49454,Q15004,P20929,Q86Y07,Q8IY63,O00220,P08069,P36941,P40123,Q13795,Q15036,Q92597,Q96PE3,P29317,P10644,P45984,O00391,Q96HE7,Q9NRZ9,P61024,Q6ZNB6,Q96GN5,P62875,Q6PL18,Q9BTT4,P21399,P98179,Q14240,Q969V5,Q9UIV1,O14896,Q96Q89,O75147,P46013,Q96EA4,P52566,Q00978,…
3	GO:0051301	cell division	Biological Process	18	O95235,P53350,Q9NQS7,Q96Q89,P11388,P21741,P42695,P49454,P52732,P61024,Q53HL2,Q7L5Y9,Q8IVT2,Q96EA4,Q9BTE3,Q9H4H8,Q9NRZ9,Q9UM13
3	GO:0051651	maintenance of location in cell	Biological Process	2	P33947,P02794
3	GO:0051716	cellular response to stimulus	Biological Process	89	P28062,P28065,Q19AV6,O75582,Q01201,P04114,P21741,Q86Y07,Q8IY63,O00220,O00622,P08069,P36941,P40123,Q13795,Q15036,Q92597,Q96PE3,P29317,Q08345,P10644,P45984,Q13501,O75844,Q6P4R8,Q9NS91,O15514,P62875,Q9H9Q4,Q9Y2K7,P11388,Q15004,Q8NCN4,Q9NQ88,Q9UIV1,A6NCE7,P60520,Q00978,P62942,Q9NQ84,Q969V5,O95865,Q13283,P52566,Q8NEM2,P05121,Q86VP1,Q8NDZ4,P04798,P18827,Q13277,O14933,P78410,P00813,Q9NXW2,Q9UK22,Q13772,…
3	GO:0061919	process utilizing autophagic mechanism	Biological Process	11	A6NCE7,P60520,Q13501,Q96AJ9,Q9NQ88,O75844,Q14596,O00391,Q13137,Q969V5,Q9UJY1
3	GO:0097194	execution phase of apoptosis	Biological Process	2	Q9UPY3,P11388
3	GO:0140029	exocytic process	Biological Process	2	P20336,Q13277
3	GO:1990748	cellular detoxification	Biological Process	1	P00374
3	GO:0003006	developmental process involved in reproduction	Biological Process	5	P00813,Q13772,P21741,P18827,O00622
3	GO:0007340	acrosome reaction	Biological Process	1	P20336
3	GO:0007566	embryo implantation	Biological Process	2	P52566,Q08345
3	GO:0009566	fertilization	Biological Process	3	O14967,P20336,P04114
3	GO:0035036	sperm-egg recognition	Biological Process	1	O14967
3	GO:0044703	multi-organism reproductive process	Biological Process	14	P10644,P11388,P04114,P04920,P14373,O14967,Q02127,Q08345,P53350,P21741,P04798,P00813,P20336,P52566
3	GO:0048609	multicellular organismal reproductive process	Biological Process	9	P10644,P11388,P04114,P04920,P14373,P53350,P21741,P04798,P00813
3	GO:0051321	meiotic cell cycle	Biological Process	5	P11388,P10644,P42695,Q9NQS7,P53350
3	GO:0060478	acrosomal vesicle exocytosis	Biological Process	1	P20336
3	GO:0060710	chorio-allantoic fusion	Biological Process	1	O00622
3	GO:0061450	trophoblast cell migration	Biological Process	1	P52566
3	GO:1903046	meiotic cell cycle process	Biological Process	5	P11388,P10644,P42695,Q9NQS7,P53350
3	GO:2000241	regulation of reproductive process	Biological Process	3	P10644,P00813,P52566
3	GO:2000242	negative regulation of reproductive process	Biological Process	3	P10644,P00813,P52566
3	GO:0007155	cell adhesion	Biological Process	14	Q15223,Q08345,P21741,P52566,O00622,O43854,P00813,P29317,P05121,Q13277,P10644,Q13641,Q7L5Y9,Q9UEE9
3	GO:0044406	adhesion of symbiont to host	Biological Process	1	Q15223
3	GO:0007267	cell-cell signaling	Biological Process	19	Q86Y07,Q8IY63,O76070,P20336,P50416,Q13277,P00918,P34810,P17858,Q8NBU5,P18827,P28062,P28065,P04035,P21741,Q13283,P52292,Q13501,P35080
3	GO:0023051	regulation of signaling	Biological Process	40	O00220,Q969V5,P50416,P05121,Q86VP1,P20336,Q8NDZ4,P08069,P00813,O00622,O75844,Q9H4H8,P00918,Q14596,P04035,P62942,O15013,P52566,Q9UIV1,Q13501,P36941,Q9NV92,Q86Y07,Q8NG11,Q8N653,P17858,O76070,P29317,Q8NBU5,Q13277,Q8N335,P21741,P28062,P28065,Q13283,Q9H9B1,P43357,Q8N2F6,P35080,P45984
3	GO:0023056	positive regulation of signaling	Biological Process	16	O00220,Q969V5,P08069,P00813,O00622,P00918,P04035,P36941,P62942,Q9NV92,Q8NG11,Q13277,P28062,P28065,Q13501,P45984
3	GO:0023057	negative regulation of signaling	Biological Process	18	P04035,Q8N653,P17858,P08069,P29317,Q969V5,Q8NBU5,P00813,Q9UIV1,Q8N335,P21741,P28062,P28065,Q13283,O00220,P05121,P43357,Q8N2F6
3	GO:0035637	multicellular organismal signaling	Biological Process	1	O75844
3	GO:0001503	ossification	Biological Process	6	O00622,P29317,P21741,O75844,Q14596,Q9H6W3
3	GO:0001763	morphogenesis of a branching structure	Biological Process	3	P29317,Q08345,P21741
3	GO:0001816	cytokine production	Biological Process	13	P78410,O75582,O14933,Q86VP1,P62875,Q13283,P29317,Q01201,P14373,Q9UPY3,P05121,Q969V5,P21741
3	GO:0002532	production of molecular mediator involved in inflammatory response	Biological Process	1	P05121
3	GO:0003008	system process	Biological Process	14	Q8N335,P20336,P10644,Q9NWW5,Q9ULX3,O00754,Q8NBU5,P21741,P04035,P00813,P20929,Q9UPY3,P21399,O75844
3	GO:0007275	multicellular organism development	Biological Process	65	P29317,P05121,Q8IY63,P18827,P04114,P10644,Q9NPR2,Q15154,P00918,P49454,P00813,Q9H4H8,Q96Q89,O75844,O00622,Q15223,P11388,P62942,Q15036,Q13795,O60220,P21741,P20336,O75582,Q9H9Q4,P20929,Q08345,P07741,Q02127,Q13772,P21399,Q96HE7,Q9UPY3,C9JLW8,Q9NZQ3,Q96FK6,O15013,Q01201,O14896,O00625,Q14596,P00374,Q13277,Q92597,Q9Y4C8,P04798,P36941,Q7L5Y9,Q9H9B1,P04920,P04035,O75147,Q13641,Q8NDZ4,P28062,P28065,Q9Y6M7,…
3	GO:0007585	respiratory gaseous exchange	Biological Process	1	P20336
3	GO:0007586	digestion	Biological Process	2	P21399,O00625
3	GO:0008340	determination of adult lifespan	Biological Process	1	O75844
3	GO:0009791	post-embryonic development	Biological Process	3	P04114,P20336,P21399
3	GO:0019827	stem cell population maintenance	Biological Process	6	O15514,P62875,Q15154,Q5T200,Q96HR3,Q9BTT4
3	GO:0022404	molting cycle process	Biological Process	1	O75844
3	GO:0030431	sleep	Biological Process	1	P00813
3	GO:0032922	circadian regulation of gene expression	Biological Process	2	Q01201,Q9Y2K7
3	GO:0032941	secretion by tissue	Biological Process	1	P00813
3	GO:0033555	multicellular organismal response to stress	Biological Process	1	P21741
3	GO:0034381	plasma lipoprotein particle clearance	Biological Process	1	P04114
3	GO:0035264	multicellular organism growth	Biological Process	1	O75844
3	GO:0035265	organ growth	Biological Process	3	O75844,P10644,Q8NDZ4
3	GO:0042303	molting cycle	Biological Process	1	O75844
3	GO:0044706	multi-multicellular organism process	Biological Process	4	Q02127,Q08345,P04798,P52566
3	GO:0048771	tissue remodeling	Biological Process	3	P00918,P29317,P21741
3	GO:0048871	multicellular organismal homeostasis	Biological Process	4	P10644,P00918,P08069,Q9H9B1
3	GO:0050817	coagulation	Biological Process	3	P10644,P05121,P05120
3	GO:0050879	multicellular organismal movement	Biological Process	1	Q96AJ9
3	GO:0051239	regulation of multicellular organismal process	Biological Process	40	P78410,O75582,Q8N335,P00813,Q9UPY3,P35080,C9JLW8,P21741,Q9NZQ3,P49454,P29317,P05121,O75844,Q14596,O00622,O14933,Q86VP1,P62875,Q01201,P14373,Q9Y4C8,P05120,Q8IY63,Q9H6W3,P00918,Q9H9B1,P04035,Q9NPR2,Q15154,O75147,P58107,Q15223,Q13641,P28062,P28065,Q969V5,P08069,P52566,Q5T200,Q96Q89
3	GO:0051240	positive regulation of multicellular organismal process	Biological Process	17	P00813,P21741,Q9NZQ3,Q9UPY3,P05121,O00622,P62875,Q9Y4C8,Q8IY63,P00918,P04035,O75147,Q13641,P08069,Q9H9B1,Q969V5,Q96Q89
3	GO:0051241	negative regulation of multicellular organismal process	Biological Process	20	O75582,Q9UPY3,P35080,P29317,P05121,P21741,O14933,Q86VP1,Q01201,P14373,P00813,P05120,Q14596,Q9H6W3,Q9NPR2,Q15154,P58107,Q969V5,P04035,P52566
3	GO:0071827	plasma lipoprotein particle organization	Biological Process	1	P04114
3	GO:0090130	tissue migration	Biological Process	4	P35080,P29317,Q8IY63,P58107
3	GO:0097242	amyloid-beta clearance	Biological Process	2	P04035,P08069
3	GO:0009653	anatomical structure morphogenesis	Biological Process	30	P40123,P05121,Q8IY63,P29317,P10644,P00813,Q96Q89,P00918,Q16790,O00622,Q15223,O75844,P62942,Q13795,P20336,O75582,Q9UEE9,Q969V5,Q9UPY3,P18827,Q08345,Q9NPR2,P04114,O75147,P28062,P28065,P20929,Q02127,P21741,Q8N653
3	GO:0007568	aging	Biological Process	7	P05121,O75844,Q96HE7,P00813,P04035,P04798,P34810
3	GO:0048646	anatomical structure formation involved in morphogenesis	Biological Process	13	P05121,Q8IY63,P10644,P00813,Q96Q89,O00622,P29317,Q9UPY3,O75147,P62942,Q15223,P20929,P21741
3	GO:0021700	developmental maturation	Biological Process	2	P20336,Q7L5Y9
3	GO:0048856	anatomical structure development	Biological Process	72	P40123,P29317,P05121,Q8IY63,P18827,P04114,P10644,Q9NPR2,Q15154,P00918,P49454,P00813,Q9H4H8,Q96Q89,O75844,Q16790,O00622,Q15223,P11388,P62942,Q15036,O43854,P08069,P52566,Q08345,Q5T200,Q9NRZ9,Q9UEE9,Q9Y4C8,Q8N653,Q13795,O60220,P21741,P20336,O75582,Q9H9Q4,P20929,P07741,Q02127,Q13772,P21399,Q96HE7,Q9UPY3,Q969V5,C9JLW8,Q9NZQ3,Q96FK6,O15013,Q01201,O14896,O00625,Q14596,P09972,P37802,P50416,P00374,Q13277,…
3	GO:0050793	regulation of developmental process	Biological Process	32	P00813,O75844,Q9UEE9,Q9UPY3,Q969V5,C9JLW8,P21741,P04114,P45984,Q9NZQ3,P49454,P29317,Q14596,O00622,Q9Y4C8,Q9H6W3,P00918,P05121,Q9H9B1,P04035,Q9NPR2,Q15154,O75147,Q15223,Q13641,P28062,P28065,Q02127,P52566,P58107,Q5T200,Q96Q89
3	GO:0051093	negative regulation of developmental process	Biological Process	10	Q9UPY3,Q969V5,P29317,P21741,Q14596,Q9H6W3,Q9NPR2,Q15154,P05121,P52566
3	GO:0051094	positive regulation of developmental process	Biological Process	15	P00813,P21741,P04114,P45984,Q9NZQ3,Q9UPY3,O00622,Q9Y4C8,P00918,P05121,P04035,O75147,Q13641,Q969V5,Q96Q89
3	GO:0098727	maintenance of cell number	Biological Process	6	Q96HR3,Q9BTT4,O15514,P62875,Q15154,Q5T200
3	GO:0031987	locomotion involved in locomotory behavior	Biological Process	1	Q9NWW5
3	GO:0040012	regulation of locomotion	Biological Process	15	P00813,P21741,P35080,P05121,Q8IY63,O00622,P08069,Q9NPR2,P58107,Q9Y4C2,P29317,Q13277,P52566,P14373,Q96Q89
3	GO:0040013	negative regulation of locomotion	Biological Process	8	P00813,P35080,P05121,P58107,Q9Y4C2,Q9NPR2,P52566,P14373
3	GO:0040017	positive regulation of locomotion	Biological Process	8	P21741,O00622,P08069,Q9NPR2,Q8IY63,Q13277,P05121,Q96Q89
3	GO:0042330	taxis	Biological Process	8	P21741,O00622,O75582,P29317,Q15223,Q9NPR2,Q13277,P05121
3	GO:0048870	cell motility	Biological Process	21	Q9NPR2,Q15154,P21741,P00813,Q8IY63,P35080,Q08345,P05121,P18827,P29317,Q8IVT2,Q8NBF6,Q9H4H8,P04114,O00622,P08069,P58107,Q9Y4C2,O00220,P52566,Q96Q89
3	GO:0052192	movement in environment of other organism involved in symbiotic interaction	Biological Process	1	P14373
3	GO:0007623	circadian rhythm	Biological Process	7	Q01201,Q9Y2K7,P00813,P11388,P45984,P05121,P50416
3	GO:0042698	ovulation cycle	Biological Process	1	P21741
3	GO:0043902	positive regulation of multi-organism process	Biological Process	5	Q9UIV1,P11388,O15514,P62875,P52292
3	GO:0044089	positive regulation of cellular component biogenesis	Biological Process	10	P35080,Q9P270,Q5T2T1,P14373,O15013,Q13641,Q13283,P45984,P29317,P18827
3	GO:0045785	positive regulation of cell adhesion	Biological Process	5	O00622,O43854,P00813,P21741,Q13277
3	GO:0048584	positive regulation of response to stimulus	Biological Process	23	O75582,P28062,P28065,Q01201,P04114,P00813,P21741,P0C0L5,O00220,Q969V5,P08069,P78410,P05121,O00622,P04035,Q9NZQ3,P36941,P62942,Q9NV92,Q9NQ88,Q8NG11,Q13277,P45984
3	GO:0051050	positive regulation of transport	Biological Process	11	Q8NBU5,Q8N335,P20336,P05121,Q9Y4C2,Q15154,Q96Q89,P18827,P0C0L5,P00918,P21741
3	GO:0051091	positive regulation of DNA-binding transcription factor activity	Biological Process	2	O75582,P14373
3	GO:1900048	positive regulation of hemostasis	Biological Process	1	P05121
3	GO:1903829	positive regulation of cellular protein localization	Biological Process	8	Q9Y4C2,Q15154,Q96Q89,P53350,P29317,Q13277,Q13501,Q8N335
3	GO:1904951	positive regulation of establishment of protein localization	Biological Process	4	Q9Y4C2,Q15154,Q96Q89,P21741
3	GO:1905954	positive regulation of lipid localization	Biological Process	1	P04114
3	GO:0042754	negative regulation of circadian rhythm	Biological Process	1	P00813
3	GO:0043433	negative regulation of DNA-binding transcription factor activity	Biological Process	1	Q86VP1
3	GO:0043901	negative regulation of multi-organism process	Biological Process	4	P14373,Q969V5,P00813,P52566
3	GO:0048585	negative regulation of response to stimulus	Biological Process	22	P14373,P05121,P05120,P04035,Q969V5,Q8N653,Q9NPR2,P00813,Q03426,P08069,P29317,Q9UIV1,P58107,Q8N335,P21741,P28062,P28065,Q13283,O00220,P43357,Q8N2F6,Q8NCN4
3	GO:0051051	negative regulation of transport	Biological Process	5	Q9NV92,P17858,P04035,P00813,P14373
3	GO:0051918	negative regulation of fibrinolysis	Biological Process	1	P05121
3	GO:1900047	negative regulation of hemostasis	Biological Process	2	P05121,P05120
3	GO:1904950	negative regulation of establishment of protein localization	Biological Process	4	P17858,P04035,Q9NV92,P14373
3	GO:0030155	regulation of cell adhesion	Biological Process	10	Q08345,P21741,P52566,O00622,O43854,P00813,P29317,P05121,Q13277,P10644
3	GO:0032879	regulation of localization	Biological Process	36	Q8NBU5,P00813,P21741,P50416,Q9Y4C2,P35080,Q8N335,P20336,P04114,O76070,P05121,Q15036,Q8IY63,O00622,P08069,Q9NPR2,P58107,Q9NV92,P62942,P29317,P00918,P17858,P04035,Q96HE7,O75844,P14373,Q15154,Q96Q89,P53350,Q969V5,P52566,Q13277,Q13501,P18827,Q8IVT2,P0C0L5
3	GO:0042752	regulation of circadian rhythm	Biological Process	4	P00813,P11388,P45984,Q9Y2K7
3	GO:0043900	regulation of multi-organism process	Biological Process	10	P14373,Q9UIV1,P11388,O15514,P62875,O75844,Q969V5,P00813,P52566,P52292
3	GO:0044087	regulation of cellular component biogenesis	Biological Process	15	P29317,P20336,P35080,Q9P270,Q9UIC8,Q5T2T1,P14373,O15013,Q15223,Q13641,Q13283,P45984,P53350,P18827,O00622
3	GO:0048583	regulation of response to stimulus	Biological Process	50	O75582,P28062,P28065,Q01201,P04114,P00813,P21741,P14373,P0C0L5,O00220,Q969V5,P05121,Q86VP1,O76070,P20336,Q8NDZ4,P08069,P78410,O00622,O75844,Q9H4H8,Q14596,P04035,P62942,O15013,P52566,P45984,Q9NZQ3,Q9UIV1,P05120,Q13501,P36941,Q9NV92,Q86Y07,Q9NQ88,Q8NG11,Q8N653,Q9NPR2,Q03426,Q13277,P29317,P58107,Q8N335,Q13283,Q9UJY1,Q9H9B1,P43357,Q8N2F6,P00374,Q8NCN4
3	GO:0097006	regulation of plasma lipoprotein particle levels	Biological Process	1	P04114
3	GO:1900046	regulation of hemostasis	Biological Process	2	P05121,P05120
3	GO:0006950	response to stress	Biological Process	66	Q19AV6,P21741,O00469,P00813,P04798,P20336,O75582,P28062,P28065,Q01201,P04114,P34810,Q13501,Q9NQ88,P10644,O75844,Q6P4R8,Q9NS91,O15514,P62875,Q9H9Q4,Q9Y2K7,P0C0L5,P18827,P29317,P11388,Q15004,Q8NCN4,Q9UIV1,A6NCE7,P60520,P45984,Q969V5,Q9BZM5,P05121,O14933,Q92597,Q9NXW2,Q9UK22,O14967,Q96HE7,P00374,Q14596,P04035,P03886,Q13137,Q86Y07,Q9UJY1,Q6ZXV5,Q9BZQ8,P05120,P58107,Q02127,O00622,Q08345,P14373,Q13283,…
3	GO:0009605	response to external stimulus	Biological Process	28	P21741,P04114,P04798,O00622,A6NCE7,P60520,O75582,P29317,Q15223,P04035,P05121,O00220,P36941,P0C0L5,P34810,P00813,Q02127,P05120,Q9NPR2,O75844,Q969V5,Q03426,Q13277,Q00978,Q13283,Q9UIV1,P58107,Q13137
3	GO:0009607	response to biotic stimulus	Biological Process	13	P04114,P04798,P29317,P05121,P0C0L5,O75844,Q969V5,Q00978,Q13283,Q9UIV1,P34810,Q13137,Q9NQ88
3	GO:0009628	response to abiotic stimulus	Biological Process	24	O00469,P00813,P04798,P04035,Q96HE7,P00918,Q15004,Q9NS91,Q9H9Q4,Q8IWE4,Q9NQ88,P21741,O00220,P36941,O15514,O75113,P20336,P28062,P28065,Q16790,Q92597,Q01201,O75844,Q9UJY1
3	GO:0009719	response to endogenous stimulus	Biological Process	16	P08069,O15514,P62875,Q8NEM2,O00622,Q13772,P04114,P07741,Q16790,P00918,P18827,P21741,P10644,O75844,P34810,Q9NQ88
3	GO:0042221	response to chemical	Biological Process	59	P21741,O00622,O75582,P29317,Q15223,P04035,P08069,O15514,P62875,Q8NEM2,P03886,P04798,P49454,P50416,Q16790,Q9NQ88,Q92597,P04114,P17858,Q53TN4,P21399,P00918,Q86VP1,O76070,P20336,Q9H2D1,P18827,Q13277,Q9NXW2,Q9UK22,Q13772,O14967,Q96HE7,Q02127,P00374,P0C0L5,P07741,P00813,P28062,P28065,P36941,Q01201,Q13137,Q86Y07,P45984,Q9UJY1,P05120,Q9NPR2,O14896,Q00978,Q969V5,Q9UIV1,Q9H9B1,Q13501,P05121,P34810,P10644,…
3	GO:0043627	response to estrogen	Biological Process	1	P00918
3	GO:0051606	detection of stimulus	Biological Process	2	P0C0L5,Q9NS91
3	GO:0051775	response to redox state	Biological Process	1	P52566
3	GO:0072376	protein activation cascade	Biological Process	1	P0C0L5
3	GO:0031503	protein-containing complex localization	Biological Process	4	O15514,Q15154,Q13277,Q8NBU5
3	GO:0033036	macromolecule localization	Biological Process	45	O60518,Q13501,P40855,P52292,P33947,Q13772,Q96AJ9,Q99595,P50416,O14972,P20336,Q13277,Q13795,Q15036,Q9NP61,O76070,P04114,O95235,P49454,P60520,Q03519,O15514,P62942,O75147,Q96EA4,Q96Q89,P53350,P17858,P04035,Q9NV92,P45984,Q15154,Q5T2T1,O60220,P34810,P78410,P14373,P29317,Q8NG11,Q9Y4C2,Q15223,Q9H4H8,Q8IVT2,Q8N335,P21741
3	GO:0051234	establishment of localization	Biological Process	78	P53350,Q8IVT2,Q96EA4,O60518,P00813,Q8NBU5,O00391,P05121,P37802,Q9UHQ9,Q9NP61,P00918,Q16790,Q13277,P40855,P52292,Q13772,Q96AJ9,Q99595,P04920,Q9NV92,P02794,Q15223,P50416,O14972,P20336,Q13795,Q15036,P0DI82,P33947,Q8IUR0,P52732,P60520,P04114,Q53HL2,P07741,Q02127,Q08345,P0C0L5,O76070,Q9Y4C2,Q8N335,O95235,P49454,Q03519,Q9Y6M7,Q9H2D1,Q13501,Q15154,P08069,O15514,Q9NZQ3,P14373,O00754,P04080,P09972,P17858,…
3	GO:0051235	maintenance of location	Biological Process	5	P33947,P02794,P04114,Q96HE7,P62942
3	GO:0051641	cellular localization	Biological Process	44	P53350,Q8IVT2,Q96EA4,O60518,P40855,P52292,P33947,Q13772,Q96AJ9,Q99595,P50416,P02794,O14972,P20336,Q13277,Q13795,Q15036,Q9NP61,P0DI82,Q8IUR0,Q53HL2,Q13501,Q15154,O15514,O75147,Q96Q89,P14373,O76070,Q03519,Q96HE7,P49454,Q9H4H8,Q9NQS7,Q969V5,P62942,P04035,P34810,P29317,Q8NG11,Q9Y4C2,Q8NBU5,O75844,Q8N335,P35080
3	GO:0051674	localization of cell	Biological Process	21	Q9NPR2,Q15154,P21741,P00813,Q8IY63,P35080,Q08345,P05121,P18827,P29317,Q8IVT2,Q8NBF6,Q9H4H8,P04114,O00622,P08069,P58107,Q9Y4C2,O00220,P52566,Q96Q89
3	GO:0061842	microtubule organizing center localization	Biological Process	1	Q8IVT2
3	GO:1902579	multi-organism localization	Biological Process	1	P52292
3	GO:0051707	response to other organism	Biological Process	12	P04114,P04798,P29317,P05121,P0C0L5,O75844,Q969V5,Q00978,Q13283,Q9UIV1,P34810,Q13137
3	GO:0044419	interspecies interaction between organisms	Biological Process	17	P28062,P28065,P36941,Q03519,Q13137,Q13283,Q14240,Q9BZM5,Q86Y07,Q9NXW2,P52292,Q15223,P14373,Q9UIV1,P11388,O15514,P62875
3	GO:0051703	intraspecies interaction between organisms	Biological Process	1	Q15154
3	GO:0065008	regulation of biological quality	Biological Process	50	Q8N335,P00813,P10644,P20929,O00391,Q96HE7,O43716,P33947,O95865,P02794,P21399,Q13772,Q53TN4,Q9NWW5,P20336,P07741,Q02127,Q08345,P50416,P04798,O75844,Q9UEE9,P04114,Q13277,P35080,P40855,Q19AV6,Q969V5,Q96GA7,P05121,P53350,P00918,P14373,P08069,P05120,Q7L5Y9,P28062,P28065,P17858,O76070,Q9NPR2,P04920,Q9Y6M7,Q15223,Q13641,P62942,P04035,Q13501,Q8NBU5,Q9H9B1
3	GO:0065009	regulation of molecular function	Biological Process	38	P14373,O00220,Q969V5,P40123,Q9Y4C2,P04080,P05121,O00622,P05120,Q86VP1,P62942,Q9NV92,P35080,P60520,O75582,P08069,P29317,Q08345,P10644,P43357,P53350,P04035,P61024,O95865,P00374,P45984,Q9H9Q4,Q8IWE4,P28062,Q9NQS7,O15013,Q8NDZ4,P40855,Q14240,O75844,Q9NQ88,P28065,Q8N335
3	GO:0044085	cellular component biogenesis	Biological Process	44	A4D1E9,Q9UHA3,A6NCE7,P60520,Q9ULX3,Q9P270,P62942,Q9NSV4,Q15154,P29317,P20336,P40855,Q9UPY3,P35080,Q9UIC8,Q5T2T1,Q9NRZ9,P03886,Q9UIV1,Q13283,P14373,P04114,O15514,Q9NXW2,P58107,P10644,Q8IUR0,Q9NQS7,P17858,P49454,O15013,Q15223,Q13641,O75147,O14817,O14967,P20929,P45984,O00391,P52732,Q8IVT2,P53350,P18827,O00622
4	GO:0007276	gamete generation	Biological Process	7	P10644,P11388,P04114,P04920,P14373,P53350,P21741
4	GO:0007618	mating	Biological Process	1	P00813
4	GO:0022900	electron transport chain	Biological Process	2	P03886,P49447
4	GO:0006735	NADH regeneration	Biological Process	3	P09104,P09972,P17858
4	GO:0015980	energy derivation by oxidation of organic compounds	Biological Process	4	Q04446,P21399,P03886,Q9NQ88
4	GO:0034440	lipid oxidation	Biological Process	2	P50416,Q92947
4	GO:0019666	nitrogenous compound fermentation	Biological Process	1	Q9NQ88
4	GO:0034641	cellular nitrogen compound metabolic process	Biological Process	81	P52292,P33316,Q15004,P00374,P14373,P53350,Q01201,Q13501,Q8IWI9,Q9H9B1,Q9UPY3,O15514,Q9UIV1,Q9Y4C8,P62875,Q9ULX3,P11388,Q19AV6,Q9NWW5,O15091,Q14240,O00625,Q00978,Q6P4R8,P09104,P09972,P17858,P03886,P00813,P30085,P07741,Q02127,Q9BTE3,O75844,Q9NS91,Q9H9Q4,Q9Y2K7,Q9NRZ9,O75582,P61024,Q6ZNB6,Q96GN5,P10644,Q6PL18,Q9BTT4,Q96HR3,P98179,Q5T200,Q9NVS2,Q9UHA3,P21399,Q96GW9,P28062,P28065,Q92947,Q8N335,O95865,…
4	GO:0051171	regulation of nitrogen compound metabolic process	Biological Process	71	P52292,P00374,P14373,P53350,Q01201,Q13501,Q8IWI9,Q9H9B1,Q9UPY3,Q9Y4C8,Q9BZQ8,O00622,Q9NRZ9,O75582,P61024,Q6ZNB6,Q96GN5,P62875,P10644,Q6PL18,Q9BTT4,P21399,P98179,Q14240,P28062,P28065,O00220,Q969V5,P04080,P05121,Q9Y2K7,P05120,Q99595,P43357,P49454,Q9H6W3,Q9UIV1,P0C0L5,Q9UK22,O75113,P45984,P62942,Q9NV92,Q86VP1,Q14596,P04035,Q8N335,P35080,Q9H4H8,Q86Y07,P08069,Q9NQ88,O75844,O95865,Q9NWW5,O14896,O76054,…
4	GO:0051172	negative regulation of nitrogen compound metabolic process	Biological Process	31	P14373,P53350,Q01201,Q13501,Q8IWI9,Q9H9B1,Q9UPY3,Q9BZQ8,Q9NRZ9,P04080,P05121,Q9Y2K7,P05120,P43357,O75582,P49454,Q9H6W3,Q9UIV1,P00374,O75113,Q6PL18,P62942,Q8N335,P04035,Q9NQ88,P08069,Q14240,P60520,O75844,P10644,Q8NCN4
4	GO:0051173	positive regulation of nitrogen compound metabolic process	Biological Process	38	O00622,Q13501,Q9BZQ8,O00220,Q969V5,P53350,Q99595,P98179,P45984,P62942,Q9NV92,Q6PL18,P04035,O75582,P35080,P10644,P08069,O95865,P61024,Q9NQ88,Q9NWW5,O14896,O76054,P21741,Q13772,Q96HR3,P05121,P11388,Q01201,Q8IWI9,Q9BTT4,Q9UIV1,O15514,P36941,Q8IWE4,Q9NQS7,Q8NDZ4,Q6ZXV5
4	GO:0097164	ammonium ion metabolic process	Biological Process	1	P50416
4	GO:1901564	organonitrogen compound metabolic process	Biological Process	100	O95865,P28062,P28065,Q15386,Q9UK22,P62942,Q9NWW5,Q9BZQ8,O00622,Q13501,Q14240,P0C0L5,P53350,Q8N653,Q8NCN4,Q969V5,Q9NS91,P18827,P09104,P09972,P17858,P03886,P00813,P07741,P30085,Q02127,P33316,Q9NVS2,Q9UHA3,P21399,P98179,Q96GW9,O00469,O00754,O14933,Q96HE7,Q9UIC8,O75582,P45984,Q86Y07,Q9UJY1,P14373,P34949,Q9Y2A9,O75844,Q5XPI4,Q7L5Y9,Q9NV92,Q9UM13,Q96I15,Q92947,Q96GA7,P00374,Q8N335,Q9H3L0,P04798,O00220,…
4	GO:2001057	reactive nitrogen species metabolic process	Biological Process	1	O95865
4	GO:0009894	regulation of catabolic process	Biological Process	17	O75844,O00391,P50416,O75113,P53350,Q9H4H8,P04035,Q9NQ88,P28062,P28065,Q9UIV1,Q13137,P45984,P60520,Q6ZXV5,Q969V5,Q9UJY1
4	GO:0009895	negative regulation of catabolic process	Biological Process	5	O00391,O75113,P04035,Q9NQ88,P60520
4	GO:0009896	positive regulation of catabolic process	Biological Process	8	P50416,P53350,Q9UIV1,Q13137,P45984,Q6ZXV5,Q969V5,Q9UJY1
4	GO:0044248	cellular catabolic process	Biological Process	41	A6NCE7,P60520,O15514,Q9UIV1,Q13501,P09104,P09972,P17858,P00813,Q9UPY3,Q5XPI4,O14933,P53350,Q15386,Q7L5Y9,Q9NV92,Q9UM13,Q9UK22,O95865,Q92947,Q96GA7,P50416,Q96AJ9,Q9NQ88,P28062,P28065,O75844,Q14596,O00391,P04798,P04114,Q9NXW2,O75113,Q8TD30,Q9NWW5,P33316,Q13137,P45984,Q6ZXV5,Q969V5,Q9UJY1
4	GO:0044282	small molecule catabolic process	Biological Process	12	P17858,P00813,O95865,Q92947,Q96GA7,P50416,Q15036,P04798,Q8TD30,P09104,P09972,Q9NQ88
4	GO:1901575	organic substance catabolic process	Biological Process	40	O15514,Q9UIV1,P17858,P18827,P09104,P09972,P00813,Q9UPY3,Q5XPI4,O14933,P53350,Q13501,Q15386,Q7L5Y9,Q9NV92,Q9UM13,Q9UK22,O95865,Q92947,Q96GA7,P50416,Q15036,O00754,P28062,P28065,P04798,P04114,Q9NWW5,O75844,Q9NXW2,O75113,Q9H4H8,P04035,Q8TD30,Q9NQ88,P33316,Q8N335,P45984,P60520,Q6ZXV5
4	GO:0009889	regulation of biosynthetic process	Biological Process	46	P00374,P14373,P53350,Q01201,Q13501,Q8IWI9,Q9H9B1,Q9UPY3,Q9NRZ9,O75582,P61024,Q6ZNB6,Q96GN5,P62875,P10644,Q6PL18,Q9BTT4,P21399,P98179,Q14240,Q9Y2K7,Q9BZQ8,P49454,Q9H6W3,Q9UIV1,O00622,Q86VP1,O95865,O76054,P04035,P04114,Q03426,Q7L5Y9,Q9NQ88,O14896,P21741,Q13772,Q96HR3,P05121,P11388,O15514,P45984,P28062,P28065,Q16790,O75844
4	GO:0009890	negative regulation of biosynthetic process	Biological Process	18	P14373,P53350,Q01201,Q13501,Q8IWI9,Q9H9B1,Q9UPY3,Q9NRZ9,Q9Y2K7,O75582,P49454,Q9H6W3,Q9UIV1,P00374,Q6PL18,Q7L5Y9,Q9NQ88,Q14240
4	GO:0009891	positive regulation of biosynthetic process	Biological Process	19	P98179,Q9BZQ8,Q6PL18,O95865,O14896,O76054,P21741,Q13772,Q96HR3,O00622,O75582,P05121,P11388,Q01201,Q13501,Q8IWI9,Q9BTT4,Q9UIV1,O15514
4	GO:0044249	cellular biosynthetic process	Biological Process	78	P33316,Q15004,P00374,P14373,P53350,Q01201,Q13501,Q8IWI9,Q9H9B1,Q9UPY3,Q14240,P62875,O00625,O15514,Q00978,Q6P4R8,Q04446,P09104,P09972,P17858,P07741,P30085,Q02127,Q9BTE3,Q9NRZ9,O75582,P61024,Q6ZNB6,Q96GN5,P10644,Q6PL18,Q9BTT4,Q96HR3,Q9NVS2,Q9UHA3,P21399,P98179,Q96GW9,P34949,Q9Y2A9,Q9Y5Q0,Q8N335,Q96PE3,O95865,P04035,Q03426,Q8WVX9,Q8TD30,Q9H3L0,P00813,Q9Y2K7,Q9BZQ8,P49454,Q9H6W3,Q9UIV1,O14933,O00622,…
4	GO:0044283	small molecule biosynthetic process	Biological Process	19	P09104,P09972,P17858,P07741,Q9Y5Q0,P04035,Q03426,P00374,Q8TD30,P04798,Q08623,Q02127,O76054,P04114,Q7L5Y9,Q9NQ88,P00813,P33316,O00469
4	GO:1901576	organic substance biosynthetic process	Biological Process	78	P33316,Q15004,P00374,P14373,P53350,Q01201,Q13501,Q8IWI9,Q9H9B1,Q9UPY3,Q14240,P62875,O00625,O15514,Q00978,Q6P4R8,Q04446,P18827,P09104,P09972,P17858,P07741,P30085,Q02127,Q9BTE3,Q9NRZ9,O75582,P61024,Q6ZNB6,Q96GN5,P10644,Q6PL18,Q9BTT4,Q96HR3,Q9NVS2,Q9UHA3,P21399,P98179,Q96GW9,P34949,Q9Y2A9,Q9Y5Q0,Q8N335,Q96PE3,P04798,P04035,Q03426,Q8WVX9,Q8TD30,P00813,Q9Y2K7,Q9BZQ8,Q9UHQ9,P49454,Q9H6W3,Q9UIV1,O14933,…
4	GO:1903409	reactive oxygen species biosynthetic process	Biological Process	2	O95865,P04798
4	GO:0010605	negative regulation of macromolecule metabolic process	Biological Process	35	P14373,P53350,Q01201,Q13501,Q8IWI9,Q9H9B1,Q9UPY3,O15514,Q9UIV1,Q9BZQ8,Q9NRZ9,P04080,Q9NV92,P05121,Q9Y2K7,P05120,P43357,O75582,P49454,Q9H6W3,P00374,O75113,Q6PL18,P62942,Q8N335,P04035,P28062,P28065,P08069,P62875,Q14240,P60520,O75844,P10644,Q8NCN4
4	GO:0031324	negative regulation of cellular metabolic process	Biological Process	33	P14373,P53350,Q01201,Q13501,Q8IWI9,Q9H9B1,Q9UPY3,Q9BZQ8,Q9NRZ9,P04080,Q9NQ88,P05121,Q9Y2K7,P05120,P43357,O00391,O75582,P49454,Q9H6W3,Q9UIV1,P00374,O75113,Q6PL18,P62942,Q8N335,P04035,Q7L5Y9,P08069,Q14240,P60520,O75844,P10644,Q8NCN4
4	GO:0045912	negative regulation of carbohydrate metabolic process	Biological Process	2	Q7L5Y9,Q9NQ88
4	GO:0062014	negative regulation of small molecule metabolic process	Biological Process	2	Q7L5Y9,Q9NQ88
4	GO:0010604	positive regulation of macromolecule metabolic process	Biological Process	41	O00622,Q13501,Q9BZQ8,Q8NBU5,O00220,Q969V5,P04114,P45984,P53350,Q99595,P98179,P62942,Q9NV92,Q6PL18,P04035,O75582,P35080,P10644,P08069,P61024,Q9NQ88,P62875,Q9NWW5,O14896,O76054,P21741,Q13772,Q96HR3,P05121,P11388,Q01201,Q8IWI9,Q9BTT4,Q9UIV1,O15514,P36941,Q8IWE4,Q9NQS7,Q8NDZ4,Q6ZXV5,O75844
4	GO:0031325	positive regulation of cellular metabolic process	Biological Process	44	O00622,Q13501,Q9BZQ8,Q8NBU5,O00220,Q969V5,P53350,Q99595,P98179,P45984,P62942,Q9NV92,Q6PL18,P50416,P04035,O75582,P35080,P08069,P29317,Q08345,P10644,O95865,P61024,Q9NQ88,Q9NWW5,O14896,O76054,P21741,Q13772,Q96HR3,P05121,P11388,Q01201,Q8IWI9,Q9BTT4,Q9UIV1,O15514,P36941,Q8IWE4,Q9NQS7,Q8NDZ4,Q13137,Q6ZXV5,Q9UJY1
4	GO:0045834	positive regulation of lipid metabolic process	Biological Process	2	P50416,O00622
4	GO:0045913	positive regulation of carbohydrate metabolic process	Biological Process	1	Q9NQ88
4	GO:0051353	positive regulation of oxidoreductase activity	Biological Process	1	P00374
4	GO:0062013	positive regulation of small molecule metabolic process	Biological Process	1	P50416
4	GO:0120162	positive regulation of cold-induced thermogenesis	Biological Process	2	P08069,Q9H9B1
4	GO:0031323	regulation of cellular metabolic process	Biological Process	78	P52292,P00374,P14373,P53350,Q01201,Q13501,Q8IWI9,Q9H9B1,Q9UPY3,Q9Y4C8,Q9BZQ8,O00622,Q8NBU5,Q9NRZ9,O75582,P61024,Q6ZNB6,Q96GN5,P62875,P10644,Q6PL18,Q9BTT4,P21399,P98179,Q14240,P28062,P28065,O00220,Q969V5,P04080,O75844,Q9NQ88,P05121,Q9UIC8,Q9Y2K7,P05120,Q99595,P43357,O00391,P49454,Q9H6W3,Q9UIV1,Q9UK22,O75113,P45984,P62942,Q9NV92,P50416,Q86VP1,Q14596,P04035,Q8N335,P35080,P08069,P29317,Q08345,Q86Y07,…
4	GO:0032350	regulation of hormone metabolic process	Biological Process	1	O75844
4	GO:0043455	regulation of secondary metabolic process	Biological Process	1	Q9NQ88
4	GO:0051341	regulation of oxidoreductase activity	Biological Process	2	O95865,P00374
4	GO:0060255	regulation of macromolecule metabolic process	Biological Process	72	P52292,P00374,P14373,P53350,Q01201,Q13501,Q8IWI9,Q9H9B1,Q9UPY3,O15514,Q9UIV1,Q9Y4C8,Q9BZQ8,O00622,Q8NBU5,Q9NRZ9,O75582,P61024,Q6ZNB6,Q96GN5,P62875,P10644,Q6PL18,Q9BTT4,P21399,P98179,Q14240,O00220,Q969V5,P04080,P45984,P04114,Q9NV92,P05121,Q9Y2K7,P05120,Q99595,P43357,P49454,Q9H6W3,P0C0L5,Q9UK22,O75113,P62942,Q86VP1,Q14596,P04035,Q8N335,P35080,Q9H4H8,Q86Y07,P08069,Q9NQ88,P28062,P28065,O75844,Q9NWW5,…
4	GO:0062012	regulation of small molecule metabolic process	Biological Process	11	P28062,P28065,O75844,Q9UIC8,P50416,Q9NQ88,O76054,P04035,P04114,Q03426,Q7L5Y9
4	GO:0080090	regulation of primary metabolic process	Biological Process	76	P52292,P00374,P14373,P53350,Q01201,Q13501,Q8IWI9,Q9H9B1,Q9UPY3,Q9Y4C8,Q9BZQ8,O00622,Q9NRZ9,O75582,P61024,Q6ZNB6,Q96GN5,P62875,P10644,Q6PL18,Q9BTT4,P21399,P98179,Q14240,P28062,P28065,O00220,Q969V5,P04080,P05121,O75844,Q9UIC8,Q9Y2K7,P05120,Q99595,P43357,P49454,Q9H6W3,Q9UIV1,P04035,P04798,P50416,P0C0L5,Q9UK22,O75113,P45984,P62942,Q9NV92,Q86VP1,Q14596,Q8N335,P35080,Q9H4H8,Q86Y07,P08069,Q9NQ88,O76054,…
4	GO:0120161	regulation of cold-induced thermogenesis	Biological Process	2	P08069,Q9H9B1
4	GO:0009404	toxin metabolic process	Biological Process	1	P04798
4	GO:0009698	phenylpropanoid metabolic process	Biological Process	1	P04798
4	GO:0043414	macromolecule methylation	Biological Process	5	Q9H9B1,Q9UIC8,O75844,O15091,Q5T200
4	GO:0046148	pigment biosynthetic process	Biological Process	2	P07741,P00813
4	GO:0009692	ethylene metabolic process	Biological Process	1	P04798
4	GO:0034754	cellular hormone metabolic process	Biological Process	1	P04798
4	GO:0006790	sulfur compound metabolic process	Biological Process	4	Q9Y2A9,Q03426,Q8WVX9,Q92947
4	GO:0001887	selenium compound metabolic process	Biological Process	1	Q96I15
4	GO:0006081	cellular aldehyde metabolic process	Biological Process	1	Q9NQ88
4	GO:0006082	organic acid metabolic process	Biological Process	23	O95865,P50416,P09104,P09972,P17858,P21399,Q8TD30,Q96GW9,Q96I15,P28062,P28065,Q92947,Q96GA7,P04798,Q9Y5Q0,Q14914,P00374,Q9Y2A9,Q96HE7,Q9NQ88,Q9H2D1,O00469,O43716
4	GO:0006091	generation of precursor metabolites and energy	Biological Process	8	Q04446,P09104,P09972,P17858,P21399,P03886,P49447,Q9NQ88
4	GO:0006413	translational initiation	Biological Process	2	Q14240,O15514
4	GO:0006575	cellular modified amino acid metabolic process	Biological Process	5	P00374,P50416,Q96HE7,Q9H2D1,O00469
4	GO:0006725	cellular aromatic compound metabolic process	Biological Process	76	P52292,P33316,Q15004,P00374,P14373,P53350,Q01201,Q13501,Q8IWI9,Q9H9B1,Q9UPY3,O15514,Q9UIV1,Q9Y4C8,P62875,Q9ULX3,P11388,Q19AV6,O15091,O00625,Q00978,Q6P4R8,P09104,P09972,P17858,P03886,P00813,P30085,P07741,Q02127,Q9BTE3,O75844,Q9NS91,Q9H9Q4,Q9Y2K7,Q9NRZ9,O75582,P61024,Q6ZNB6,Q96GN5,P10644,Q6PL18,Q9BTT4,Q96HR3,P98179,Q5T200,Q96GW9,Q92947,Q8N335,Q9H3L0,P04798,P29317,Q08623,P34949,P04035,P49454,Q9H6W3,…
4	GO:0006730	one-carbon metabolic process	Biological Process	1	P00374
4	GO:0006793	phosphorus metabolic process	Biological Process	46	P28062,P28065,Q9BZQ8,O00622,Q13501,P17858,Q9NQ88,P09104,P09972,P03886,P30085,P33316,O75582,P45984,P53350,Q86Y07,Q9UJY1,P14373,Q8N335,Q96PE3,O00220,Q969V5,P29317,Q08623,P00813,Q02127,P04035,P05187,Q9NQS7,Q03426,P62942,Q14596,P35080,P08069,Q08345,P10644,Q8WVX9,Q9UIV1,P07741,P61024,P36941,Q92947,P34949,Q9H4H8,Q8NDZ4,O75844
4	GO:0072593	reactive oxygen species metabolic process	Biological Process	5	O95865,Q9NQ88,P04798,P00374,O00622
4	GO:0006805	xenobiotic metabolic process	Biological Process	1	P04798
4	GO:0017144	drug metabolic process	Biological Process	14	P09104,P09972,P17858,P21399,P03886,P00813,P00374,Q9H3L0,O95865,Q96GA7,P04798,P07741,Q9NQ88,Q9H2D1
4	GO:0042133	neurotransmitter metabolic process	Biological Process	2	O95865,Q96GA7
4	GO:0042180	cellular ketone metabolic process	Biological Process	4	P28062,P28065,P04035,P50416
4	GO:0043094	cellular metabolic compound salvage	Biological Process	3	P07741,P00813,Q08623
4	GO:0043449	cellular alkene metabolic process	Biological Process	1	P04798
4	GO:0044255	cellular lipid metabolic process	Biological Process	14	P04114,P18827,Q9NWW5,P50416,P04798,Q9Y5Q0,Q8N335,Q96PE3,P04035,Q03426,Q8WVX9,Q92947,O00622,O75844
4	GO:0044260	cellular macromolecule metabolic process	Biological Process	107	P52292,P33316,Q15004,P00374,P14373,P53350,Q01201,Q13501,Q8IWI9,Q9H9B1,Q9UPY3,P28062,P28065,Q15386,Q9UK22,O15514,Q9UIV1,P62942,P11388,Q19AV6,Q9BZQ8,O00622,Q8NBU5,Q14240,P62875,O00625,Q00978,Q6P4R8,Q8N653,Q8NCN4,Q969V5,Q9NS91,Q04446,Q9BTE3,O75844,Q9H9Q4,Q9Y2K7,Q9NRZ9,O75582,P61024,Q6ZNB6,Q96GN5,P10644,Q6PL18,Q9BTT4,Q96HR3,Q9NVS2,Q9UHA3,P21399,P98179,Q96GW9,O00469,O00754,O14933,Q96HE7,Q9UIC8,P45984,…
4	GO:0044262	cellular carbohydrate metabolic process	Biological Process	6	Q04446,O75844,Q9UIC8,Q9Y2A9,Q9NQ88,Q7L5Y9
4	GO:0046483	heterocycle metabolic process	Biological Process	76	P52292,P33316,Q15004,P00374,P14373,P53350,Q01201,Q13501,Q8IWI9,Q9H9B1,Q9UPY3,O15514,Q9UIV1,Q9Y4C8,P62875,Q9ULX3,P11388,Q19AV6,O15091,O00625,Q00978,Q6P4R8,P09104,P09972,P17858,P03886,P00813,P30085,P07741,Q02127,Q9BTE3,O75844,Q9NS91,Q9H9Q4,Q9Y2K7,Q9NRZ9,O75582,P61024,Q6ZNB6,Q96GN5,P10644,Q6PL18,Q9BTT4,Q96HR3,P98179,Q5T200,Q96GW9,Q92947,Q8N335,Q9H3L0,P04798,P29317,Q08623,P34949,P04035,P49454,Q9H6W3,…
4	GO:0051186	cofactor metabolic process	Biological Process	14	P09104,P09972,P17858,Q8TD30,P00374,Q8N335,P04035,Q9H3L0,P04798,Q03426,Q8WVX9,Q9NQ88,Q9H2D1,Q92947
4	GO:0005975	carbohydrate metabolic process	Biological Process	13	Q04446,P09972,P50416,P17858,O00754,P09104,O75844,Q9UIC8,Q9Y2A9,Q9NQ88,Q7L5Y9,P34949,Q8N335
4	GO:0006099	tricarboxylic acid cycle	Biological Process	1	P21399
4	GO:0006139	nucleobase-containing compound metabolic process	Biological Process	73	P52292,P33316,Q15004,P00374,P14373,P53350,Q01201,Q13501,Q8IWI9,Q9H9B1,Q9UPY3,O15514,Q9UIV1,Q9Y4C8,P62875,Q9ULX3,P11388,Q19AV6,O15091,O00625,Q00978,Q6P4R8,P09104,P09972,P17858,P03886,P00813,P30085,P07741,Q02127,Q9BTE3,O75844,Q9NS91,Q9H9Q4,Q9Y2K7,Q9NRZ9,O75582,P61024,Q6ZNB6,Q96GN5,P10644,Q6PL18,Q9BTT4,Q96HR3,P98179,Q5T200,Q96GW9,Q8N335,P29317,Q08623,P34949,P04035,P49454,Q9H6W3,Q03426,O14933,O00622,…
4	GO:0006520	cellular amino acid metabolic process	Biological Process	11	O95865,Q96GW9,P28062,P28065,Q92947,Q96GA7,Q8TD30,Q96HE7,O00469,O43716,Q96I15
4	GO:0006629	lipid metabolic process	Biological Process	17	P04114,P18827,Q9NWW5,P50416,P04798,Q9Y5Q0,Q8N335,Q96PE3,P04035,Q03426,Q15036,Q8WVX9,Q9UHQ9,O75844,Q92947,O76054,O00622
4	GO:0019538	protein metabolic process	Biological Process	77	P28062,P28065,Q15386,Q9UK22,P62942,Q9BZQ8,O00622,Q13501,Q14240,P0C0L5,P53350,Q8N653,Q8NCN4,Q969V5,Q9NS91,Q9NVS2,Q9UHA3,P21399,P98179,Q96GW9,O00469,O00754,O14933,Q96HE7,Q9UIC8,O75582,P45984,Q86Y07,Q9UJY1,P14373,P34949,Q9Y2A9,O75844,Q5XPI4,Q7L5Y9,Q9NV92,Q9UM13,O00220,P04080,P05121,P05120,Q99595,P43357,Q9H9B1,Q9NQS7,Q6P4R8,P00374,Q9UIV1,Q8IWE4,Q9NWW5,Q9NXW2,O75113,O43716,Q14596,P04035,Q8N335,P35080,…
4	GO:0005996	monosaccharide metabolic process	Biological Process	10	P09972,P50416,P17858,O00754,P09104,O75844,Q9UIC8,Q7L5Y9,P34949,Q9NQ88
4	GO:0006066	alcohol metabolic process	Biological Process	9	P04035,Q03426,Q15036,P00374,P04114,Q9NWW5,P04798,Q96PE3,O76054
4	GO:0006766	vitamin metabolic process	Biological Process	4	Q9H3L0,P04798,P00374,Q9H2D1
4	GO:0018894	dibenzo-p-dioxin metabolic process	Biological Process	1	P04798
4	GO:0018904	ether metabolic process	Biological Process	1	Q8WVX9
4	GO:0055086	nucleobase-containing small molecule metabolic process	Biological Process	18	P09104,P09972,P17858,P03886,P00813,P30085,P07741,Q02127,P33316,Q8N335,P29317,Q08623,P34949,P04035,Q03426,Q8WVX9,Q9NQ88,Q92947
4	GO:0043413	macromolecule glycosylation	Biological Process	3	P34949,Q9Y2A9,Q6ZXV5
4	GO:0097502	mannosylation	Biological Process	1	Q6ZXV5
4	GO:0006482	protein demethylation	Biological Process	2	Q9H6W3,Q9Y2K7
4	GO:0009812	flavonoid metabolic process	Biological Process	1	P04798
4	GO:0019637	organophosphate metabolic process	Biological Process	19	P17858,Q9NQ88,P09104,P09972,P03886,P30085,P33316,Q8N335,Q96PE3,P29317,Q08623,P00813,Q02127,P04035,Q03426,Q8WVX9,P07741,Q92947,P34949
4	GO:0035383	thioester metabolic process	Biological Process	3	Q03426,Q8WVX9,Q92947
4	GO:0043170	macromolecule metabolic process	Biological Process	111	P52292,P33316,Q15004,P00374,P14373,P53350,Q01201,Q13501,Q8IWI9,Q9H9B1,Q9UPY3,P28062,P28065,Q15386,Q9UK22,O15514,Q9UIV1,Q9Y4C8,P62875,P62942,Q9ULX3,P11388,Q19AV6,O15091,Q9BZQ8,O00622,Q8NBU5,Q14240,O00625,Q00978,Q6P4R8,P0C0L5,Q8N653,Q8NCN4,Q969V5,Q9NS91,Q04446,P18827,Q9BTE3,O75844,Q9H9Q4,Q9Y2K7,Q9NRZ9,O75582,P61024,Q6ZNB6,Q96GN5,P10644,Q6PL18,Q9BTT4,Q96HR3,P98179,Q5T200,Q9NVS2,Q9UHA3,P21399,Q96GW9,…
4	GO:1900673	olefin metabolic process	Biological Process	1	P04798
4	GO:1901135	carbohydrate derivative metabolic process	Biological Process	24	Q9NWW5,P17858,Q9NQ88,P18827,P09104,P09972,P03886,P00813,P07741,P33316,P34949,Q9Y2A9,Q9UK22,O00754,P29317,P30085,Q02127,P04035,Q03426,Q6ZXV5,Q8WVX9,Q08623,Q8N335,Q92947
4	GO:1901360	organic cyclic compound metabolic process	Biological Process	80	P52292,P33316,Q15004,P00374,P14373,P53350,Q01201,Q13501,Q8IWI9,Q9H9B1,Q9UPY3,O15514,Q9UIV1,Q9Y4C8,P62875,Q9ULX3,P11388,Q19AV6,O15091,O00625,Q00978,Q6P4R8,P09104,P09972,P17858,P03886,P00813,P30085,P07741,Q02127,Q9BTE3,O75844,Q9NS91,Q9H9Q4,Q9Y2K7,Q9NRZ9,O75582,P61024,Q6ZNB6,Q96GN5,P10644,Q6PL18,Q9BTT4,Q96HR3,P98179,Q5T200,Q96GW9,Q92947,P04798,P04035,Q03426,Q15036,Q8N335,Q9H3L0,P04114,Q9NWW5,P29317,…
4	GO:1901568	fatty acid derivative metabolic process	Biological Process	4	Q14914,Q8WVX9,P04798,Q92947
4	GO:1901615	organic hydroxy compound metabolic process	Biological Process	11	P04035,Q03426,Q15036,P00374,P04114,Q9NWW5,Q9UHQ9,P04798,Q96PE3,O76054,Q9NQ88
4	GO:0106106	cold-induced thermogenesis	Biological Process	2	P08069,Q9H9B1
4	GO:0042267	natural killer cell mediated cytotoxicity	Biological Process	1	Q9BZM5
4	GO:0002260	lymphocyte homeostasis	Biological Process	1	P00813
4	GO:0002263	cell activation involved in immune response	Biological Process	16	P21741,P00813,O00391,O00754,P02794,P04080,P07741,P09972,P17858,P20336,P34810,Q07065,Q5T9A4,Q8NG11,Q9BRF8,Q01201
4	GO:0002433	immune response-regulating cell surface receptor signaling pathway involved in phagocytosis	Biological Process	1	Q9NZQ3
4	GO:0002443	leukocyte mediated immunity	Biological Process	16	P78410,P0C0L5,Q9BZM5,O00391,O00754,P02794,P04080,P07741,P09972,P17858,P20336,P34810,Q07065,Q5T9A4,Q8NG11,Q9BRF8
4	GO:0002697	regulation of immune effector process	Biological Process	3	P0C0L5,O75844,Q969V5
4	GO:0002698	negative regulation of immune effector process	Biological Process	1	Q969V5
4	GO:0006956	complement activation	Biological Process	1	P0C0L5
4	GO:0008228	opsonization	Biological Process	1	P0C0L5
4	GO:0043299	leukocyte degranulation	Biological Process	13	O00391,O00754,P02794,P04080,P07741,P09972,P17858,P20336,P34810,Q07065,Q5T9A4,Q8NG11,Q9BRF8
4	GO:0051607	defense response to virus	Biological Process	5	O75844,Q969V5,Q00978,Q13283,Q9UIV1
4	GO:0002218	activation of innate immune response	Biological Process	5	O75582,P28062,P28065,Q01201,P04114
4	GO:0002757	immune response-activating signal transduction	Biological Process	8	O75582,P28062,P28065,Q01201,P04114,P78410,P00813,Q9NZQ3
4	GO:0034101	erythrocyte homeostasis	Biological Process	1	Q7L5Y9
4	GO:0048534	hematopoietic or lymphoid organ development	Biological Process	13	P11388,P00813,Q01201,Q9H9Q4,O00625,P29317,P36941,Q7L5Y9,P21741,P00918,O75844,P28062,P28065
4	GO:0002577	regulation of antigen processing and presentation	Biological Process	1	P34810
4	GO:0002685	regulation of leukocyte migration	Biological Process	3	P00813,P21741,P05121
4	GO:0002694	regulation of leukocyte activation	Biological Process	3	P00813,P21741,P10644
4	GO:0002905	regulation of mature B cell apoptotic process	Biological Process	1	P00813
4	GO:0050776	regulation of immune response	Biological Process	14	O75582,P28062,P28065,Q01201,P04114,P00813,P14373,P0C0L5,P78410,P45984,Q9NZQ3,Q969V5,Q9UIV1,P62942
4	GO:1903706	regulation of hemopoiesis	Biological Process	5	P00813,P21741,P00918,P28062,P28065
4	GO:0002578	negative regulation of antigen processing and presentation	Biological Process	1	P34810
4	GO:0002686	negative regulation of leukocyte migration	Biological Process	1	P00813
4	GO:0002695	negative regulation of leukocyte activation	Biological Process	2	P21741,P10644
4	GO:0002906	negative regulation of mature B cell apoptotic process	Biological Process	1	P00813
4	GO:0050777	negative regulation of immune response	Biological Process	3	P14373,Q969V5,Q9UIV1
4	GO:1903707	negative regulation of hemopoiesis	Biological Process	1	P21741
4	GO:0002687	positive regulation of leukocyte migration	Biological Process	2	P21741,P05121
4	GO:0002696	positive regulation of leukocyte activation	Biological Process	2	P00813,P21741
4	GO:0050778	positive regulation of immune response	Biological Process	9	O75582,P28062,P28065,Q01201,P04114,P00813,P0C0L5,P78410,Q9NZQ3
4	GO:1903708	positive regulation of hemopoiesis	Biological Process	3	P00813,P21741,P00918
4	GO:0002250	adaptive immune response	Biological Process	6	P78410,P00813,P14373,P0C0L5,Q01201,Q03519
4	GO:0002437	inflammatory response to antigenic stimulus	Biological Process	1	P34810
4	GO:0006959	humoral immune response	Biological Process	1	P0C0L5
4	GO:0045087	innate immune response	Biological Process	14	O75582,P28062,P28065,Q01201,P04114,Q9BZM5,Q13137,Q969V5,O14896,Q00978,Q9UIV1,P0C0L5,P14373,Q13283
4	GO:0002468	dendritic cell antigen processing and presentation	Biological Process	1	P34810
4	GO:0002475	antigen processing and presentation via MHC class Ib	Biological Process	1	Q03519
4	GO:0002504	antigen processing and presentation of peptide or polysaccharide antigen via MHC class II	Biological Process	1	P52732
4	GO:0019883	antigen processing and presentation of endogenous antigen	Biological Process	1	Q03519
4	GO:0019884	antigen processing and presentation of exogenous antigen	Biological Process	4	P28062,P28065,Q03519,P52732
4	GO:0048002	antigen processing and presentation of peptide antigen	Biological Process	4	Q03519,P28062,P28065,P52732
4	GO:0002274	myeloid leukocyte activation	Biological Process	16	P36941,Q01201,O00391,O00754,P02794,P04080,P07741,P09972,P17858,P20336,P34810,Q07065,Q5T9A4,Q8NG11,Q9BRF8,Q92597
4	GO:0002366	leukocyte activation involved in immune response	Biological Process	16	P21741,P00813,O00391,O00754,P02794,P04080,P07741,P09972,P17858,P20336,P34810,Q07065,Q5T9A4,Q8NG11,Q9BRF8,Q01201
4	GO:0046649	lymphocyte activation	Biological Process	8	P21741,P00813,Q01201,Q9BZM5,Q9H9Q4,P62942,P10644,Q9NRZ9
4	GO:0002523	leukocyte migration involved in inflammatory response	Biological Process	1	P21741
4	GO:0030595	leukocyte chemotaxis	Biological Process	2	P21741,P05121
4	GO:0045123	cellular extravasation	Biological Process	1	P21741
4	GO:0071674	mononuclear cell migration	Biological Process	2	P21741,P05121
4	GO:0097529	myeloid leukocyte migration	Biological Process	2	P21741,P05121
4	GO:0001558	regulation of cell growth	Biological Process	4	Q8IWE4,Q969V5,Q9NPR2,Q08345
4	GO:0030307	positive regulation of cell growth	Biological Process	1	Q969V5
4	GO:0030308	negative regulation of cell growth	Biological Process	3	Q9NPR2,Q8IWE4,Q969V5
4	GO:0048588	developmental cell growth	Biological Process	3	Q9NPR2,Q969V5,Q08345
4	GO:0040009	regulation of growth rate	Biological Process	1	Q8N2F6
4	GO:0048638	regulation of developmental growth	Biological Process	4	O75844,Q9NPR2,Q969V5,P58107
4	GO:0048640	negative regulation of developmental growth	Biological Process	1	Q9NPR2
4	GO:0040010	positive regulation of growth rate	Biological Process	1	Q8N2F6
4	GO:0048639	positive regulation of developmental growth	Biological Process	1	Q969V5
4	GO:0042246	tissue regeneration	Biological Process	2	P58107,P21741
4	GO:0055017	cardiac muscle tissue growth	Biological Process	2	P10644,Q8NDZ4
4	GO:0060560	developmental growth involved in morphogenesis	Biological Process	3	Q9NPR2,Q969V5,Q08345
4	GO:0001662	behavioral fear response	Biological Process	1	P21741
4	GO:0007612	learning	Biological Process	2	P04035,Q8NBU5
4	GO:0007613	memory	Biological Process	2	P21741,Q8NBU5
4	GO:0048512	circadian behavior	Biological Process	1	P00813
4	GO:0008344	adult locomotory behavior	Biological Process	3	O75844,O76070,P04080
4	GO:0090659	walking behavior	Biological Process	1	O75844
4	GO:0042755	eating behavior	Biological Process	1	P50416
4	GO:0008542	visual learning	Biological Process	1	P04035
4	GO:0042321	negative regulation of circadian sleep/wake cycle, sleep	Biological Process	1	P00813
4	GO:0042749	regulation of circadian sleep/wake cycle	Biological Process	1	P00813
4	GO:0035176	social behavior	Biological Process	1	Q15154
4	GO:0033690	positive regulation of osteoblast proliferation	Biological Process	1	O00622
4	GO:0048661	positive regulation of smooth muscle cell proliferation	Biological Process	1	P04035
4	GO:0050679	positive regulation of epithelial cell proliferation	Biological Process	1	P21741
4	GO:0070665	positive regulation of leukocyte proliferation	Biological Process	1	P00813
4	GO:2000179	positive regulation of neural precursor cell proliferation	Biological Process	1	P21741
4	GO:0048147	negative regulation of fibroblast proliferation	Biological Process	1	P02794
4	GO:0050680	negative regulation of epithelial cell proliferation	Biological Process	1	P58107
4	GO:0060253	negative regulation of glial cell proliferation	Biological Process	1	Q9UPY3
4	GO:0070664	negative regulation of leukocyte proliferation	Biological Process	1	P10644
4	GO:0014010	Schwann cell proliferation	Biological Process	1	Q9UPY3
4	GO:0060251	regulation of glial cell proliferation	Biological Process	1	Q9UPY3
4	GO:0014855	striated muscle cell proliferation	Biological Process	2	P10644,Q8NDZ4
4	GO:0048659	smooth muscle cell proliferation	Biological Process	1	P04035
4	GO:0033688	regulation of osteoblast proliferation	Biological Process	1	O00622
4	GO:0048145	regulation of fibroblast proliferation	Biological Process	2	P02794,O75844
4	GO:0048660	regulation of smooth muscle cell proliferation	Biological Process	1	P04035
4	GO:0050678	regulation of epithelial cell proliferation	Biological Process	2	P21741,P58107
4	GO:0070663	regulation of leukocyte proliferation	Biological Process	2	P00813,P10644
4	GO:2000177	regulation of neural precursor cell proliferation	Biological Process	2	P21741,Q8NEM2
4	GO:0001935	endothelial cell proliferation	Biological Process	2	P29317,P21741
4	GO:0033598	mammary gland epithelial cell proliferation	Biological Process	1	P29317
4	GO:0043616	keratinocyte proliferation	Biological Process	3	P21741,P58107,O14896
4	GO:0072575	epithelial cell proliferation involved in liver morphogenesis	Biological Process	1	P21741
4	GO:0021846	cell proliferation in forebrain	Biological Process	1	Q15154
4	GO:0032943	mononuclear cell proliferation	Biological Process	3	P00813,P10644,Q9NRZ9
4	GO:0051304	chromosome separation	Biological Process	6	P11388,P49454,P53350,Q96EA4,Q9UIC8,P42695
4	GO:0051983	regulation of chromosome segregation	Biological Process	6	P49454,P53350,Q96EA4,Q9NS91,Q9UIC8,P46013
4	GO:0051984	positive regulation of chromosome segregation	Biological Process	1	Q9NS91
4	GO:0051985	negative regulation of chromosome segregation	Biological Process	4	P49454,P53350,Q96EA4,Q9UIC8
4	GO:0098813	nuclear chromosome segregation	Biological Process	10	P53350,Q53HL2,Q9NQS7,P11388,Q9BTE3,P42695,Q96EA4,P49454,Q9H4H8,Q9UIC8
4	GO:0000226	microtubule cytoskeleton organization	Biological Process	11	P53350,Q8IVT2,Q96EA4,O95235,Q9P270,P52732,Q15004,Q15154,Q9NQS7,O15013,O75147
4	GO:0007018	microtubule-based movement	Biological Process	4	Q15154,O95235,P52732,Q96Q89
4	GO:0031023	microtubule organizing center organization	Biological Process	5	P53350,Q15004,Q15154,P52732,O15013
4	GO:0032886	regulation of microtubule-based process	Biological Process	3	Q9P270,P52732,P53350
4	GO:0051255	spindle midzone assembly	Biological Process	1	Q9NQS7
4	GO:0007093	mitotic cell cycle checkpoint	Biological Process	6	Q9UIV1,P49454,P53350,Q96EA4,P11388,Q9UIC8
4	GO:0031570	DNA integrity checkpoint	Biological Process	3	Q9UIV1,P11388,P53350
4	GO:0031577	spindle checkpoint	Biological Process	4	P49454,P53350,Q96EA4,Q9UIC8
4	GO:0072395	signal transduction involved in cell cycle checkpoint	Biological Process	2	Q9UIV1,P53350
4	GO:1901976	regulation of cell cycle checkpoint	Biological Process	1	Q9UIC8
4	GO:0050865	regulation of cell activation	Biological Process	3	P00813,P21741,P10644
4	GO:0050866	negative regulation of cell activation	Biological Process	2	P21741,P10644
4	GO:0050867	positive regulation of cell activation	Biological Process	2	P00813,P21741
4	GO:0042026	protein refolding	Biological Process	1	P62942
4	GO:0006458	'de novo' protein folding	Biological Process	3	Q96HE7,Q9NXW2,P62942
4	GO:0022417	protein maturation by protein folding	Biological Process	2	P62942,Q96HE7
4	GO:0034975	protein folding in endoplasmic reticulum	Biological Process	1	Q96HE7
4	GO:0061077	chaperone-mediated protein folding	Biological Process	4	Q96HE7,Q9NXW2,P40855,P62942
4	GO:0002764	immune response-regulating signaling pathway	Biological Process	9	O75582,P28062,P28065,Q01201,P04114,P78410,P00813,P45984,Q9NZQ3
4	GO:0035556	intracellular signal transduction	Biological Process	38	P28062,P28065,Q9UIV1,Q01201,O00220,P45984,Q969V5,O95865,Q13283,P52566,P29317,P08069,Q8NDZ4,P10644,Q92597,O75844,Q9H4H8,P20336,Q14596,P04035,O15013,Q8IY63,Q9UPY3,Q13501,P36941,P62942,Q9NV92,Q86Y07,Q8N653,P00813,Q96HE7,O00622,P53350,Q8N335,Q9H9B1,P43357,Q8N2F6,O75582
4	GO:0007166	cell surface receptor signaling pathway	Biological Process	34	O75582,P28062,P28065,Q01201,Q86Y07,Q8IY63,P08069,P29317,Q08345,P62942,P21741,O15514,P62875,Q8NEM2,O00220,Q86VP1,P18827,Q13277,P78410,P00813,O00622,P36941,P05120,P45984,Q9NZQ3,Q8NG11,O14896,Q00978,Q969V5,Q9UIV1,Q13501,Q9NPR2,Q13283,P05121
4	GO:0007186	G protein-coupled receptor signaling pathway	Biological Process	3	P00918,P00813,Q9NQ84
4	GO:0009755	hormone-mediated signaling pathway	Biological Process	1	Q13772
4	GO:0009966	regulation of signal transduction	Biological Process	32	O00220,Q969V5,P05121,Q86VP1,Q8NDZ4,P08069,P00813,O00622,O75844,Q9H4H8,Q14596,P04035,P62942,O15013,P52566,Q9UIV1,Q13501,P36941,Q9NV92,Q86Y07,Q8NG11,Q8N653,P29317,Q8N335,P21741,P28062,P28065,Q13283,Q9H9B1,P43357,Q8N2F6,P45984
4	GO:0009967	positive regulation of signal transduction	Biological Process	13	O00220,Q969V5,P08069,P00813,O00622,P04035,P36941,P62942,Q9NV92,Q8NG11,P28062,P28065,P45984
4	GO:0009968	negative regulation of signal transduction	Biological Process	16	P04035,Q8N653,P08069,P29317,Q969V5,P00813,Q9UIV1,Q8N335,P21741,P28062,P28065,Q13283,O00220,P05121,P43357,Q8N2F6
4	GO:0023014	signal transduction by protein phosphorylation	Biological Process	12	P28062,P28065,P45984,Q969V5,Q14596,P04035,Q86Y07,P08069,P36941,O00622,P29317,Q9H4H8
4	GO:0030522	intracellular receptor signaling pathway	Biological Process	1	Q13772
4	GO:0030968	endoplasmic reticulum unfolded protein response	Biological Process	2	O14967,Q96HE7
4	GO:0097190	apoptotic signaling pathway	Biological Process	9	O00220,P29317,Q96HE7,Q969V5,P05121,P43357,Q8N2F6,P45984,P36941
4	GO:0098926	postsynaptic signal transduction	Biological Process	1	P52292
4	GO:0099004	calmodulin dependent kinase signaling pathway	Biological Process	1	O75844
4	GO:0048199	vesicle targeting, to, from or within Golgi	Biological Process	2	Q9NP61,Q8IUR0
4	GO:0030048	actin filament-based movement	Biological Process	2	P20929,Q8N335
4	GO:0051270	regulation of cellular component movement	Biological Process	13	P00813,P21741,P35080,P05121,Q8IY63,O00622,P08069,Q9NPR2,P58107,Q9Y4C2,P29317,P52566,Q96Q89
4	GO:0051271	negative regulation of cellular component movement	Biological Process	7	P00813,P35080,P05121,P58107,Q9Y4C2,Q9NPR2,P52566
4	GO:0051272	positive regulation of cellular component movement	Biological Process	7	P21741,O00622,P08069,Q9NPR2,Q8IY63,P05121,Q96Q89
4	GO:0097485	neuron projection guidance	Biological Process	4	O75582,P29317,Q15223,Q9NPR2
4	GO:0000278	mitotic cell cycle	Biological Process	26	P53350,Q53HL2,Q9NQS7,P00374,Q15154,Q9UIC8,Q8IVT2,Q96EA4,O95235,Q9UIV1,P52732,P42695,O75147,P46013,Q96Q89,P61024,P49454,Q7L5Y9,P28062,P28065,P11388,O15013,P04798,Q9UM13,O75844,Q8IWE4
4	GO:0051726	regulation of cell cycle	Biological Process	27	Q9UIV1,O14896,Q96Q89,O75147,P46013,P49454,P53350,Q96EA4,P61024,Q7L5Y9,Q15154,P28062,P28065,O95235,P11388,P10644,P52732,Q8IWI9,Q9H9B1,Q9UIC8,P04798,Q9UM13,Q9NQS7,Q9H4H8,O75844,Q8IWE4,Q15004
4	GO:0045786	negative regulation of cell cycle	Biological Process	14	Q9UIV1,O14896,Q96Q89,P49454,P53350,Q96EA4,P28062,P28065,P11388,P10644,Q8IWI9,Q9H9B1,Q9UIC8,Q8IWE4
4	GO:0045787	positive regulation of cell cycle	Biological Process	5	Q9UIV1,Q96Q89,P61024,P04798,Q9H4H8
4	GO:0010646	regulation of cell communication	Biological Process	40	O00220,Q969V5,P50416,P05121,Q86VP1,P20336,Q8NDZ4,P08069,P00813,O00622,O75844,Q9H4H8,P00918,Q14596,P04035,P62942,O15013,P52566,Q9UIV1,Q13501,P36941,Q9NV92,Q86Y07,Q8NG11,Q8N653,P17858,O76070,P29317,Q8NBU5,Q13277,Q8N335,P21741,P28062,P28065,Q13283,Q9H9B1,P43357,Q8N2F6,P35080,P45984
4	GO:0010647	positive regulation of cell communication	Biological Process	16	O00220,Q969V5,P08069,P00813,O00622,P00918,P04035,P36941,P62942,Q9NV92,Q8NG11,Q13277,P28062,P28065,Q13501,P45984
4	GO:0010648	negative regulation of cell communication	Biological Process	18	P04035,Q8N653,P17858,P08069,P29317,Q969V5,Q8NBU5,P00813,Q9UIV1,Q8N335,P21741,P28062,P28065,Q13283,O00220,P05121,P43357,Q8N2F6
4	GO:0031668	cellular response to extracellular stimulus	Biological Process	3	A6NCE7,P60520,P34810
4	GO:0030010	establishment of cell polarity	Biological Process	6	P53350,Q8IVT2,Q96EA4,Q8IY63,Q96Q89,Q5T2T1
4	GO:0032878	regulation of establishment or maintenance of cell polarity	Biological Process	1	Q96Q89
4	GO:0008366	axon ensheathment	Biological Process	3	O15013,Q9UPY3,Q92597
4	GO:0012501	programmed cell death	Biological Process	32	P00813,O00622,O00220,P36941,Q13501,Q86VP1,Q969V5,Q9NQ88,Q9UPY3,O75844,O95379,O95865,P05120,P08069,P53350,Q7L5Y9,Q8N2F6,P29317,P04035,P21741,Q92597,Q9UIC8,P11388,Q8NDZ4,Q02127,Q8IWE4,Q9NXR8,P43357,Q96HE7,P05121,Q9UEE9,P45984
4	GO:0010941	regulation of cell death	Biological Process	29	P00813,O00220,Q969V5,O00622,O95379,O95865,P05120,P08069,P53350,Q13501,Q7L5Y9,Q86VP1,Q8N2F6,P04035,Q9NQ88,P21741,Q92597,Q9UIC8,Q8NDZ4,P11388,Q02127,Q8IWE4,Q9NXR8,P43357,Q9NS91,P05121,Q9UEE9,P45984,P36941
4	GO:0010942	positive regulation of cell death	Biological Process	13	O00220,Q969V5,P04035,Q9NQ88,O95379,P11388,Q02127,Q13501,Q8IWE4,Q9NXR8,O00622,P45984,P36941
4	GO:0060548	negative regulation of cell death	Biological Process	20	P00813,O00622,O95379,O95865,P05120,P08069,P53350,Q13501,Q7L5Y9,Q86VP1,Q8N2F6,P04035,P21741,Q8NDZ4,Q9NQ88,P43357,O00220,P05121,Q9UEE9,Q9NS91
4	GO:0070997	neuron death	Biological Process	2	P21741,Q9NQ88
4	GO:0009988	cell-cell recognition	Biological Process	1	O14967
4	GO:0006325	chromatin organization	Biological Process	10	Q9NRZ9,Q9H9B1,O75582,Q9NQS7,Q6PL18,Q9H6W3,Q9NXR8,O75844,Q9Y2K7,P46013
4	GO:0006996	organelle organization	Biological Process	62	Q9UHA3,A6NCE7,P60520,Q53HL2,P53350,Q9NQS7,Q8IVT2,Q96EA4,O75147,Q969V5,Q13501,P11388,O95235,O15013,P35080,Q8IY63,Q9NSV4,P20929,P21741,Q7L5Y9,Q9NZQ3,Q13277,P40855,Q6PL18,Q9H9B1,Q9NRZ9,Q99595,O75844,P20336,Q5T9A4,Q9P270,Q9NWW5,P52732,Q9BTE3,P42695,P46013,Q96Q89,P49454,Q15004,Q15154,P10644,P40123,O75582,P03886,Q9UIV1,Q13283,P14373,Q9H6W3,Q9NXR8,P58107,Q9NP61,Q8IUR0,Q96AJ9,Q9Y2K7,P45984,Q02127,Q9UIC8,…
4	GO:0010256	endomembrane system organization	Biological Process	7	P20336,O75844,O75147,Q13501,P53350,Q92597,Q96AJ9
4	GO:0022607	cellular component assembly	Biological Process	40	Q9UHA3,A6NCE7,P60520,Q9P270,P62942,Q9NSV4,Q15154,P29317,P20336,Q9UPY3,P35080,Q9UIC8,Q5T2T1,Q9NRZ9,P03886,Q9UIV1,Q13283,P14373,P04114,O15514,Q9NXW2,P58107,P10644,Q8IUR0,Q9NQS7,P17858,P49454,O15013,Q15223,Q13641,O75147,O14817,O14967,P20929,P45984,O00391,P52732,Q8IVT2,P53350,P18827
4	GO:0022411	cellular component disassembly	Biological Process	13	A6NCE7,P60520,Q13501,Q9UPY3,P53350,Q08345,P11388,P08069,Q9NVS2,Q13137,Q9NQ88,Q969V5,O75844
4	GO:0030030	cell projection organization	Biological Process	18	P20336,O75582,P29317,Q15223,Q15154,P21741,Q9NZQ3,P00374,Q13277,Q96Q89,Q9UPY3,Q9NPR2,O75147,Q08345,P08069,P53350,P35080,Q969V5
4	GO:0032535	regulation of cellular component size	Biological Process	4	P20929,P35080,P14373,Q9NPR2
4	GO:0032989	cellular component morphogenesis	Biological Process	16	P40123,P20336,O75582,P29317,Q15223,O75844,Q9UEE9,Q9UPY3,P10644,Q96Q89,Q9NPR2,O75147,P20929,P21741,Q969V5,Q08345
4	GO:0034330	cell junction organization	Biological Process	3	Q15223,Q5T2T1,P29317
4	GO:0043062	extracellular structure organization	Biological Process	7	Q08345,O00622,P05121,Q96HE7,P04114,O00391,P18827
4	GO:0043933	protein-containing complex subunit organization	Biological Process	29	Q9UHA3,Q9P270,P62942,Q9NSV4,P20336,Q9UPY3,P35080,Q9UIC8,Q5T2T1,Q9NRZ9,P03886,Q9UIV1,Q13283,P14373,P04114,O15514,Q9NXW2,P08069,Q8IUR0,P17858,P49454,O14817,O14967,Q9NVS2,P45984,A6NCE7,P60520,Q13137,O75844
4	GO:0043954	cellular component maintenance	Biological Process	2	P20336,P08069
4	GO:0050808	synapse organization	Biological Process	7	P20336,Q15223,Q13641,P08069,P35080,Q92597,O76070
4	GO:0051128	regulation of cellular component organization	Biological Process	43	Q08345,Q8NBU5,P20929,O75147,P46013,Q96Q89,P49454,P53350,Q96EA4,O75844,Q9UEE9,P29317,Q969V5,P20336,Q13501,P21741,Q9NZQ3,Q15036,Q8IWE4,P35080,Q9P270,Q9UIC8,Q5T2T1,Q6PL18,O75582,P14373,P08069,P10644,P52732,P05121,Q9NPR2,O15013,Q15223,Q13641,Q13283,P45984,Q02127,Q13137,Q9NQ88,P18827,P11388,P52566,P0C0L5
4	GO:0051129	negative regulation of cellular component organization	Biological Process	11	P49454,P53350,Q96EA4,Q969V5,P35080,Q9UIC8,Q6PL18,P10644,Q9NPR2,Q9NQ88,P11388
4	GO:0051130	positive regulation of cellular component organization	Biological Process	20	Q8NBU5,P21741,Q9NZQ3,P35080,Q9P270,Q5T2T1,O75582,P14373,P08069,P05121,O75147,O15013,Q13641,Q13283,P45984,Q969V5,Q13137,P29317,P18827,P0C0L5
4	GO:0061024	membrane organization	Biological Process	12	P20336,Q13277,O75844,P53350,Q92597,Q9NP61,Q8IUR0,Q96AJ9,O95235,Q969V5,Q03519,P04114
4	GO:0097435	supramolecular fiber organization	Biological Process	12	Q9P270,P40123,Q9NSV4,P35080,Q15154,P14373,P58107,P10644,O15013,O75147,P20929,P62942
4	GO:0099173	postsynapse organization	Biological Process	2	P08069,Q92597
4	GO:1990709	presynaptic active zone organization	Biological Process	1	P20336
4	GO:0006342	chromatin silencing	Biological Process	2	Q9NRZ9,Q6PL18
4	GO:0016441	posttranscriptional gene silencing	Biological Process	5	Q9UPY3,Q9UIV1,O15514,P62875,O75844
4	GO:0031047	gene silencing by RNA	Biological Process	5	Q9UPY3,Q9UIV1,O15514,P62875,O75844
4	GO:0060968	regulation of gene silencing	Biological Process	4	Q6PL18,O15514,P62875,O75844
4	GO:0060969	negative regulation of gene silencing	Biological Process	2	Q6PL18,O75844
4	GO:0045454	cell redox homeostasis	Biological Process	2	O00391,Q96HE7
4	GO:0055082	cellular chemical homeostasis	Biological Process	12	P02794,P21399,Q13772,Q53TN4,Q9NWW5,P00918,Q96HE7,P04920,Q9Y6M7,P62942,P04035,P08069
4	GO:0000910	cytokinesis	Biological Process	4	O95235,P53350,Q9NQS7,Q96Q89
4	GO:0007050	cell cycle arrest	Biological Process	3	Q9UIV1,O14896,Q96Q89
4	GO:0007051	spindle organization	Biological Process	5	P52732,Q9NQS7,O15013,Q8IVT2,P53350
4	GO:0007062	sister chromatid cohesion	Biological Process	2	P53350,Q9BTE3
4	GO:0007098	centrosome cycle	Biological Process	5	P52732,O15013,P53350,Q15004,Q15154
4	GO:0010564	regulation of cell cycle process	Biological Process	22	Q9UIV1,O75147,P46013,Q96Q89,P49454,P53350,Q96EA4,Q15154,P28062,P28065,O95235,P10644,P52732,Q8IWI9,Q9H9B1,Q9UIC8,P04798,Q9UM13,Q9NQS7,Q9H4H8,O75844,Q8IWE4
4	GO:0010948	negative regulation of cell cycle process	Biological Process	11	Q9UIV1,P49454,P53350,Q96EA4,P28062,P28065,P10644,Q8IWI9,Q9H9B1,Q9UIC8,Q8IWE4
4	GO:0032506	cytokinetic process	Biological Process	2	O95235,Q96Q89
4	GO:0044770	cell cycle phase transition	Biological Process	14	P00374,P53350,Q15154,Q9UIC8,Q9UIV1,P61024,P49454,Q96EA4,P28062,P28065,P04798,Q9UM13,Q9H4H8,Q8IWE4
4	GO:0044786	cell cycle DNA replication	Biological Process	1	O75844
4	GO:0045023	G0 to G1 transition	Biological Process	2	Q8IWI9,Q9H9B1
4	GO:0051298	centrosome duplication	Biological Process	1	O15013
4	GO:0051299	centrosome separation	Biological Process	1	P52732
4	GO:0051653	spindle localization	Biological Process	3	P53350,Q8IVT2,Q96EA4
4	GO:0090068	positive regulation of cell cycle process	Biological Process	4	Q9UIV1,Q96Q89,P04798,Q9H4H8
4	GO:1903047	mitotic cell cycle process	Biological Process	25	P53350,Q53HL2,Q9NQS7,P00374,Q15154,Q9UIC8,Q8IVT2,Q96EA4,O95235,Q9UIV1,P52732,P42695,O75147,P46013,Q96Q89,P61024,P49454,P28062,P28065,P11388,O15013,P04798,Q9UM13,O75844,Q8IWE4
4	GO:0140056	organelle localization by membrane tethering	Biological Process	4	P20336,Q13277,P53350,Q15154
4	GO:0007143	female meiotic nuclear division	Biological Process	3	P53350,P10644,P11388
4	GO:0007281	germ cell development	Biological Process	1	P21741
4	GO:0016321	female meiosis chromosome segregation	Biological Process	1	P53350
4	GO:0030036	actin cytoskeleton organization	Biological Process	11	P20929,P40123,Q9NSV4,P35080,P14373,P10644,O15013,O75147,P21741,P52566,Q8IY63
4	GO:0032970	regulation of actin filament-based process	Biological Process	7	P20929,P35080,P14373,O15013,P21741,P52566,Q9P1F3
4	GO:0023061	signal release	Biological Process	7	P20336,P50416,Q13277,P17858,O76070,P04035,P35080
4	GO:0006887	exocytosis	Biological Process	19	O00391,P05121,P37802,Q9UHQ9,P20336,Q13277,O00754,P02794,P04080,P07741,P09972,P17858,P34810,Q07065,Q5T9A4,Q8NG11,Q9BRF8,P18827,P35080
4	GO:0009306	protein secretion	Biological Process	9	P50416,P17858,P04035,P78410,P14373,P21741,O76070,P20336,Q9NP61
4	GO:0014047	glutamate secretion	Biological Process	1	P20336
4	GO:0050432	catecholamine secretion	Biological Process	2	O76070,P20336
4	GO:1903530	regulation of secretion by cell	Biological Process	9	P50416,P20336,O76070,P17858,P04035,P14373,P18827,P35080,P21741
4	GO:1903531	negative regulation of secretion by cell	Biological Process	3	P17858,P04035,P14373
4	GO:1903532	positive regulation of secretion by cell	Biological Process	3	P20336,P18827,P21741
4	GO:0045104	intermediate filament cytoskeleton organization	Biological Process	1	P58107
4	GO:0031643	positive regulation of myelination	Biological Process	1	Q9UPY3
4	GO:0032849	positive regulation of cellular pH reduction	Biological Process	1	P00918
4	GO:0045597	positive regulation of cell differentiation	Biological Process	12	P21741,P04114,P45984,Q9NZQ3,Q9UPY3,P00813,O00622,P00918,O75147,P05121,Q969V5,Q96Q89
4	GO:0051781	positive regulation of cell division	Biological Process	2	Q96Q89,P21741
4	GO:2001022	positive regulation of response to DNA damage stimulus	Biological Process	1	Q9NQ88
4	GO:0007162	negative regulation of cell adhesion	Biological Process	4	P05121,P21741,P10644,P52566
4	GO:0045596	negative regulation of cell differentiation	Biological Process	6	Q9UPY3,P21741,Q14596,Q9H6W3,Q9NPR2,Q15154
4	GO:0051283	negative regulation of sequestering of calcium ion	Biological Process	2	Q96HE7,P62942
4	GO:1903573	negative regulation of response to endoplasmic reticulum stress	Biological Process	1	P43357
4	GO:2001021	negative regulation of response to DNA damage stimulus	Biological Process	1	Q8NCN4
4	GO:0001708	cell fate specification	Biological Process	1	Q8IWI9
4	GO:0007569	cell aging	Biological Process	2	P05121,O75844
4	GO:0030154	cell differentiation	Biological Process	52	P29317,O00622,Q8IWI9,Q9NPR2,Q15154,P00813,Q9H4H8,P11388,P20336,O75582,Q15223,Q9UPY3,C9JLW8,P21741,P04114,P45984,Q9NZQ3,O15013,Q01201,Q9H9Q4,O14896,O00625,P09972,P37802,P50416,P00374,Q13277,Q92597,P36941,Q7L5Y9,P10644,P28062,P04035,Q14596,Q9H6W3,P00918,P18827,O75844,P20929,Q96Q89,O75147,Q96HE7,Q9Y6M7,Q9NQ88,Q08345,P04798,P05121,P28065,Q969V5,P49454,Q08AF3,Q13501
4	GO:0045165	cell fate commitment	Biological Process	1	Q8IWI9
4	GO:0048468	cell development	Biological Process	25	Q9NPR2,P20336,O75582,P29317,Q15223,Q9UPY3,P21741,Q9NZQ3,O15013,P00374,Q13277,Q92597,Q7L5Y9,P10644,P18827,O75844,P20929,Q96Q89,Q15154,O75147,Q9Y6M7,Q9NQ88,Q08345,Q969V5,O14896
4	GO:0048469	cell maturation	Biological Process	1	Q7L5Y9
4	GO:0003254	regulation of membrane depolarization	Biological Process	1	Q8N335
4	GO:0010522	regulation of calcium ion transport into cytosol	Biological Process	1	P62942
4	GO:0031641	regulation of myelination	Biological Process	1	Q9UPY3
4	GO:0032847	regulation of cellular pH reduction	Biological Process	1	P00918
4	GO:0045595	regulation of cell differentiation	Biological Process	19	Q9UPY3,C9JLW8,P21741,P04114,P45984,Q9NZQ3,P00813,Q14596,Q9H6W3,O00622,P00918,Q9NPR2,Q15154,O75147,P05121,P28062,P28065,Q969V5,Q96Q89
4	GO:0051282	regulation of sequestering of calcium ion	Biological Process	2	Q96HE7,P62942
4	GO:0051302	regulation of cell division	Biological Process	5	O95235,P53350,Q96Q89,P21741,Q9NQS7
4	GO:0060627	regulation of vesicle-mediated transport	Biological Process	7	Q8NBU5,P20336,Q15036,P05121,P18827,P35080,P0C0L5
4	GO:0080135	regulation of cellular response to stress	Biological Process	11	Q969V5,Q14596,P04035,O75844,Q9NQ88,P08069,P36941,Q9UJY1,P43357,P00374,Q8NCN4
4	GO:0090287	regulation of cellular response to growth factor stimulus	Biological Process	1	O00622
4	GO:0090342	regulation of cell aging	Biological Process	1	O75844
4	GO:1902145	regulation of response to cell cycle checkpoint signaling	Biological Process	1	Q9NQ88
4	GO:0040016	embryonic cleavage	Biological Process	1	P11388
4	GO:0006880	intracellular sequestering of iron ion	Biological Process	1	P02794
4	GO:0032507	maintenance of protein location in cell	Biological Process	1	P33947
4	GO:0033554	cellular response to stress	Biological Process	41	Q19AV6,O75844,Q6P4R8,Q9NS91,O15514,P62875,Q9H9Q4,Q9Y2K7,P11388,Q15004,Q8NCN4,Q9NQ88,Q9UIV1,A6NCE7,P60520,P45984,Q969V5,P29317,O14933,Q92597,Q9NXW2,Q9UK22,O14967,Q96HE7,P00374,Q14596,P04035,Q86Y07,Q9UJY1,Q6ZXV5,Q9BZQ8,P08069,P36941,P28062,P28065,Q16790,Q01201,P00918,P53350,Q13501,P43357
4	GO:0070887	cellular response to chemical stimulus	Biological Process	41	P21741,P08069,O15514,P62875,Q8NEM2,Q86VP1,P04798,P18827,Q13277,O00622,Q13772,O14967,Q96HE7,P07741,P28062,P28065,P36941,Q86Y07,P45984,Q9UJY1,P05120,P00918,P29317,O14896,Q00978,Q969V5,Q9UIV1,P04035,Q16790,O75582,Q13501,Q9NXW2,P05121,P34810,Q9NQ88,P04114,P10644,P50416,Q92597,Q14240,P00374
4	GO:0071216	cellular response to biotic stimulus	Biological Process	4	P05121,P34810,O75844,Q9NQ88
4	GO:0071402	cellular response to lipoprotein particle stimulus	Biological Process	1	P34810
4	GO:0104004	cellular response to environmental stimulus	Biological Process	5	O00220,P36941,O75113,Q01201,O75844
4	GO:0006914	autophagy	Biological Process	11	A6NCE7,P60520,Q13501,O75844,Q14596,O00391,Q13137,Q9NQ88,Q969V5,Q9UJY1,Q96AJ9
4	GO:0006921	cellular component disassembly involved in execution phase of apoptosis	Biological Process	2	Q9UPY3,P11388
4	GO:0006904	vesicle docking involved in exocytosis	Biological Process	2	Q13277,P20336
4	GO:0016082	synaptic vesicle priming	Biological Process	1	P20336
4	GO:0099500	vesicle fusion to plasma membrane	Biological Process	2	Q13277,P20336
4	GO:0098869	cellular oxidant detoxification	Biological Process	1	P00374
4	GO:0001892	embryonic placenta development	Biological Process	1	O00622
4	GO:0007548	sex differentiation	Biological Process	2	Q13772,P18827
4	GO:0045137	development of primary sexual characteristics	Biological Process	2	Q13772,P18827
4	GO:0048608	reproductive structure development	Biological Process	4	P00813,Q13772,P18827,O00622
4	GO:0060008	Sertoli cell differentiation	Biological Process	1	P18827
4	GO:0060009	Sertoli cell development	Biological Process	1	P18827
4	GO:0060669	embryonic placenta morphogenesis	Biological Process	1	O00622
4	GO:0060674	placenta blood vessel development	Biological Process	1	O00622
4	GO:0060713	labyrinthine layer morphogenesis	Biological Process	1	O00622
4	GO:0007338	single fertilization	Biological Process	2	O14967,P20336
4	GO:0007339	binding of sperm to zona pellucida	Biological Process	1	O14967
4	GO:0007565	female pregnancy	Biological Process	3	Q08345,P52566,Q02127
4	GO:0007567	parturition	Biological Process	1	P04798
4	GO:0043084	penile erection	Biological Process	1	P00813
4	GO:0060137	maternal process involved in parturition	Biological Process	1	P04798
4	GO:0051445	regulation of meiotic cell cycle	Biological Process	1	P10644
4	GO:0051447	negative regulation of meiotic cell cycle	Biological Process	1	P10644
4	GO:1901163	regulation of trophoblast cell migration	Biological Process	1	P52566
4	GO:1901164	negative regulation of trophoblast cell migration	Biological Process	1	P52566
4	GO:0007131	reciprocal meiotic recombination	Biological Process	1	P11388
4	GO:0045132	meiotic chromosome segregation	Biological Process	2	P11388,P53350
4	GO:0051257	meiotic spindle midzone assembly	Biological Process	1	Q9NQS7
4	GO:0051307	meiotic chromosome separation	Biological Process	1	P11388
4	GO:0061982	meiosis I cell cycle process	Biological Process	2	P11388,P53350
4	GO:0070192	chromosome organization involved in meiotic cell cycle	Biological Process	2	P42695,Q9NQS7
4	GO:0140013	meiotic nuclear division	Biological Process	4	P11388,P10644,P53350,Q9NQS7
4	GO:0060405	regulation of penile erection	Biological Process	1	P00813
4	GO:0060407	negative regulation of penile erection	Biological Process	1	P00813
4	GO:0031589	cell-substrate adhesion	Biological Process	5	Q08345,O00622,O43854,P21741,P05121
4	GO:0033627	cell adhesion mediated by integrin	Biological Process	3	P29317,P05121,P00813
4	GO:0098609	cell-cell adhesion	Biological Process	5	Q15223,P00813,P21741,P10644,O00622
4	GO:0044650	adhesion of symbiont to host cell	Biological Process	1	Q15223
4	GO:0035425	autocrine signaling	Biological Process	1	P34810
4	GO:0099536	synaptic signaling	Biological Process	8	O76070,P20336,Q13277,P00918,Q8NBU5,P52292,Q13501,P35080
4	GO:0198738	cell-cell signaling by wnt	Biological Process	7	Q86Y07,Q8IY63,P18827,P28062,P28065,P21741,Q13283
4	GO:1905114	cell surface receptor signaling pathway involved in cell-cell signaling	Biological Process	7	Q86Y07,Q8IY63,P18827,P28062,P28065,P21741,Q13283
4	GO:0046883	regulation of hormone secretion	Biological Process	3	P50416,P17858,P04035
4	GO:0099177	regulation of trans-synaptic signaling	Biological Process	7	P20336,P00918,O76070,Q8NBU5,Q13277,Q13501,P35080
4	GO:0050806	positive regulation of synaptic transmission	Biological Process	3	P00918,Q13277,Q13501
4	GO:0046888	negative regulation of hormone secretion	Biological Process	2	P17858,P04035
4	GO:0050805	negative regulation of synaptic transmission	Biological Process	1	Q8NBU5
4	GO:0061337	cardiac conduction	Biological Process	1	O75844
4	GO:0001649	osteoblast differentiation	Biological Process	4	Q14596,Q9H6W3,O00622,P29317
4	GO:0030278	regulation of ossification	Biological Process	5	P21741,O75844,Q14596,O00622,Q9H6W3
4	GO:0030279	negative regulation of ossification	Biological Process	3	Q14596,Q9H6W3,P21741
4	GO:0030282	bone mineralization	Biological Process	3	O75844,Q14596,O00622
4	GO:0045778	positive regulation of ossification	Biological Process	1	O00622
4	GO:0060688	regulation of morphogenesis of a branching structure	Biological Process	1	P21741
4	GO:0061138	morphogenesis of a branching epithelium	Biological Process	3	P29317,Q08345,P21741
4	GO:0001817	regulation of cytokine production	Biological Process	12	O75582,O14933,Q86VP1,P62875,P29317,Q01201,P14373,Q9UPY3,P05121,Q969V5,P21741,P78410
4	GO:0001818	negative regulation of cytokine production	Biological Process	8	O14933,Q86VP1,P29317,Q01201,P14373,Q9UPY3,Q969V5,O75582
4	GO:0001819	positive regulation of cytokine production	Biological Process	3	P62875,P05121,P21741
4	GO:0032602	chemokine production	Biological Process	2	P29317,Q969V5
4	GO:0032606	type I interferon production	Biological Process	5	O14933,Q86VP1,P62875,Q01201,Q13283
4	GO:0032609	interferon-gamma production	Biological Process	2	P78410,P14373
4	GO:0032615	interleukin-12 production	Biological Process	1	P21741
4	GO:0032623	interleukin-2 production	Biological Process	1	P14373
4	GO:0032637	interleukin-8 production	Biological Process	1	P05121
4	GO:0050663	cytokine secretion	Biological Process	3	P78410,P14373,P21741
4	GO:0071706	tumor necrosis factor superfamily cytokine production	Biological Process	2	P14373,Q9UPY3
4	GO:0002538	arachidonic acid metabolite production involved in inflammatory response	Biological Process	1	P05121
4	GO:0003012	muscle system process	Biological Process	3	P00813,P20929,Q8N335
4	GO:0003013	circulatory system process	Biological Process	4	Q8N335,P00813,O75844,P04035
4	GO:0003014	renal system process	Biological Process	1	P10644
4	GO:0003016	respiratory system process	Biological Process	1	P20336
4	GO:0050877	nervous system process	Biological Process	9	Q9NWW5,Q9ULX3,O00754,Q8NBU5,P21741,P04035,Q9UPY3,O75844,P20336
4	GO:0007588	excretion	Biological Process	1	P21741
4	GO:0022600	digestive system process	Biological Process	1	P21399
4	GO:0044057	regulation of system process	Biological Process	4	Q8N335,P00813,Q9UPY3,O75844
4	GO:0009790	embryo development	Biological Process	10	P04114,P10644,P00813,Q96Q89,Q13795,P29317,P11388,Q9Y4C8,Q9H9B1,O00622
4	GO:0010259	multicellular organism aging	Biological Process	1	O75844
4	GO:0035295	tube development	Biological Process	15	P05121,Q8IY63,P29317,P18827,Q96Q89,O00622,P20336,Q9UPY3,P00813,P04798,P04920,P04114,Q08345,Q9NQ88,P21741
4	GO:0046661	male sex differentiation	Biological Process	2	Q13772,P18827
4	GO:0048731	system development	Biological Process	55	P29317,P05121,Q8IY63,P18827,Q9NPR2,Q15154,P00918,P49454,Q9H4H8,Q96Q89,O75844,P00813,O00622,Q15223,P11388,P62942,Q15036,O60220,P04114,P21741,P20336,O75582,Q9H9Q4,P20929,P07741,Q02127,Q08345,Q13772,Q96HE7,Q9UPY3,C9JLW8,Q9NZQ3,Q96FK6,O15013,Q01201,O14896,O00625,Q14596,P00374,Q13277,Q92597,P04798,P36941,Q7L5Y9,P04920,P04035,O75147,Q13641,P10644,Q8NDZ4,P28062,P28065,Q9Y6M7,Q9NQ88,Q969V5
4	GO:2000026	regulation of multicellular organismal development	Biological Process	25	Q9UPY3,C9JLW8,P21741,Q9NZQ3,P49454,P29317,O75844,Q14596,O00622,P00813,Q9Y4C8,P00918,P05121,Q9H9B1,P04035,Q9NPR2,Q15154,O75147,Q15223,Q13641,P28062,P28065,P52566,Q969V5,Q96Q89
4	GO:0035019	somatic stem cell population maintenance	Biological Process	2	O15514,P62875
4	GO:0097150	neuronal stem cell population maintenance	Biological Process	1	Q15154
4	GO:2000036	regulation of stem cell population maintenance	Biological Process	1	Q5T200
4	GO:0022405	hair cycle process	Biological Process	1	O75844
4	GO:0050802	circadian sleep/wake cycle, sleep	Biological Process	1	P00813
4	GO:0070254	mucus secretion	Biological Process	1	P00813
4	GO:0042596	fear response	Biological Process	1	P21741
4	GO:0034383	low-density lipoprotein particle clearance	Biological Process	1	P04114
4	GO:0034447	very-low-density lipoprotein particle clearance	Biological Process	1	P04114
4	GO:0071830	triglyceride-rich lipoprotein particle clearance	Biological Process	1	P04114
4	GO:0040014	regulation of multicellular organism growth	Biological Process	1	O75844
4	GO:0060419	heart growth	Biological Process	2	P10644,Q8NDZ4
4	GO:0098868	bone growth	Biological Process	1	O75844
4	GO:0042633	hair cycle	Biological Process	1	O75844
4	GO:0034103	regulation of tissue remodeling	Biological Process	2	P00918,P21741
4	GO:0034105	positive regulation of tissue remodeling	Biological Process	1	P00918
4	GO:0046849	bone remodeling	Biological Process	3	P00918,P21741,P29317
4	GO:0001659	temperature homeostasis	Biological Process	2	P08069,Q9H9B1
4	GO:0001894	tissue homeostasis	Biological Process	1	P00918
4	GO:0050891	multicellular organismal water homeostasis	Biological Process	1	P10644
4	GO:0007596	blood coagulation	Biological Process	3	P05121,P05120,P10644
4	GO:0050819	negative regulation of coagulation	Biological Process	2	P05121,P05120
4	GO:0050818	regulation of coagulation	Biological Process	2	P05121,P05120
4	GO:0050820	positive regulation of coagulation	Biological Process	1	P05121
4	GO:0050881	musculoskeletal movement	Biological Process	1	Q96AJ9
4	GO:0010632	regulation of epithelial cell migration	Biological Process	4	P35080,P29317,Q8IY63,P58107
4	GO:0035490	regulation of leukotriene production involved in inflammatory response	Biological Process	1	P05121
4	GO:0070255	regulation of mucus secretion	Biological Process	1	P00813
4	GO:1900221	regulation of amyloid-beta clearance	Biological Process	1	P04035
4	GO:0010634	positive regulation of epithelial cell migration	Biological Process	1	Q8IY63
4	GO:0010718	positive regulation of epithelial to mesenchymal transition	Biological Process	1	P21741
4	GO:0031646	positive regulation of neurological system process	Biological Process	1	Q9UPY3
4	GO:0035491	positive regulation of leukotriene production involved in inflammatory response	Biological Process	1	P05121
4	GO:0040019	positive regulation of embryonic development	Biological Process	1	Q9Y4C8
4	GO:0045933	positive regulation of muscle contraction	Biological Process	1	P00813
4	GO:0048636	positive regulation of muscle organ development	Biological Process	1	P04035
4	GO:0051962	positive regulation of nervous system development	Biological Process	7	P21741,Q9NZQ3,Q9UPY3,O75147,Q13641,Q969V5,Q96Q89
4	GO:0061036	positive regulation of cartilage development	Biological Process	2	O00622,P21741
4	GO:0070169	positive regulation of biomineral tissue development	Biological Process	1	O00622
4	GO:0110110	positive regulation of animal organ morphogenesis	Biological Process	1	P21741
4	GO:1903524	positive regulation of blood circulation	Biological Process	1	P00813
4	GO:1904018	positive regulation of vasculature development	Biological Process	2	P05121,P21741
4	GO:0010633	negative regulation of epithelial cell migration	Biological Process	2	P58107,P35080
4	GO:0051961	negative regulation of nervous system development	Biological Process	3	Q9UPY3,Q9NPR2,Q15154
4	GO:0070256	negative regulation of mucus secretion	Biological Process	1	P00813
4	GO:1900222	negative regulation of amyloid-beta clearance	Biological Process	1	P04035
4	GO:1901343	negative regulation of vasculature development	Biological Process	2	P29317,P05121
4	GO:0034369	plasma lipoprotein particle remodeling	Biological Process	1	P04114
4	GO:0034377	plasma lipoprotein particle assembly	Biological Process	1	P04114
4	GO:0090132	epithelium migration	Biological Process	4	P35080,P29317,Q8IY63,P58107
4	GO:0001946	lymphangiogenesis	Biological Process	1	P29317
4	GO:0002089	lens morphogenesis in camera-type eye	Biological Process	2	P29317,Q15223
4	GO:0003179	heart valve morphogenesis	Biological Process	1	O00622
4	GO:0003206	cardiac chamber morphogenesis	Biological Process	2	P62942,O00622
4	GO:0007164	establishment of tissue polarity	Biological Process	2	P28062,P28065
4	GO:0009887	animal organ morphogenesis	Biological Process	12	Q15223,O75844,P62942,O00622,P29317,P00918,P18827,P28062,P28065,Q08345,P05121,P21741
4	GO:0022603	regulation of anatomical structure morphogenesis	Biological Process	12	P00813,O75844,Q9UEE9,Q969V5,P29317,P05121,Q9NPR2,O75147,P28062,P28065,Q02127,P21741
4	GO:0036342	post-anal tail morphogenesis	Biological Process	1	P29317
4	GO:0035239	tube morphogenesis	Biological Process	9	P05121,Q8IY63,P29317,Q96Q89,O00622,Q9UPY3,P04114,Q08345,P21741
4	GO:0036303	lymph vessel morphogenesis	Biological Process	1	P29317
4	GO:0048598	embryonic morphogenesis	Biological Process	5	P10644,Q96Q89,Q13795,P29317,O00622
4	GO:0048729	tissue morphogenesis	Biological Process	11	P10644,Q96Q89,P00918,Q16790,O00622,Q08345,P29317,P62942,P28062,P28065,P21741
4	GO:0060411	cardiac septum morphogenesis	Biological Process	1	O00622
4	GO:0060561	apoptotic process involved in morphogenesis	Biological Process	1	O00622
4	GO:0061383	trabecula morphogenesis	Biological Process	1	P62942
4	GO:0010260	animal organ senescence	Biological Process	1	Q96HE7
4	GO:0001525	angiogenesis	Biological Process	5	O00622,P29317,P05121,P21741,Q8IY63
4	GO:0001704	formation of primary germ layer	Biological Process	2	P10644,P29317
4	GO:0001825	blastocyst formation	Biological Process	1	P00813
4	GO:0002467	germinal center formation	Biological Process	1	P00813
4	GO:0010927	cellular component assembly involved in morphogenesis	Biological Process	4	Q9UPY3,P10644,O75147,P20929
4	GO:0014028	notochord formation	Biological Process	1	P29317
4	GO:0035148	tube formation	Biological Process	2	Q96Q89,Q9UPY3
4	GO:0060343	trabecula formation	Biological Process	1	P62942
4	GO:0097186	amelogenesis	Biological Process	1	Q15223
4	GO:0097187	dentinogenesis	Biological Process	1	P05121
4	GO:0016188	synaptic vesicle maturation	Biological Process	1	P20336
4	GO:0071695	anatomical structure maturation	Biological Process	1	Q7L5Y9
4	GO:0001568	blood vessel development	Biological Process	7	P05121,Q8IY63,P29317,O00622,Q15036,P04114,P21741
4	GO:0001824	blastocyst development	Biological Process	1	P00813
4	GO:0001942	hair follicle development	Biological Process	1	O75844
4	GO:0001945	lymph vessel development	Biological Process	1	P29317
4	GO:0002088	lens development in camera-type eye	Biological Process	2	Q15223,P29317
4	GO:0003170	heart valve development	Biological Process	1	O00622
4	GO:0003205	cardiac chamber development	Biological Process	4	O75844,Q15036,O00622,P62942
4	GO:0003279	cardiac septum development	Biological Process	2	O00622,Q15036
4	GO:0009888	tissue development	Biological Process	33	P18827,P10644,Q9NPR2,Q9H4H8,Q96Q89,O75844,P00918,Q16790,C9JLW8,P21741,P49454,P29317,O14896,Q14596,O00622,P09972,P37802,P50416,Q08345,P00813,P04035,O75147,P62942,Q8NDZ4,P28062,P28065,Q9Y6M7,Q9NQ88,Q15223,P04798,P20929,P05121,P58107
4	GO:0016358	dendrite development	Biological Process	1	O75147
4	GO:0021537	telencephalon development	Biological Process	2	P21741,Q96FK6
4	GO:0021542	dentate gyrus development	Biological Process	1	P21741
4	GO:0021543	pallium development	Biological Process	1	P21741
4	GO:0021549	cerebellum development	Biological Process	1	P21741
4	GO:0021675	nerve development	Biological Process	1	Q9UPY3
4	GO:0021681	cerebellar granular layer development	Biological Process	1	P21741
4	GO:0021695	cerebellar cortex development	Biological Process	1	P21741
4	GO:0021766	hippocampus development	Biological Process	1	P21741
4	GO:0021987	cerebral cortex development	Biological Process	1	P21741
4	GO:0022037	metencephalon development	Biological Process	1	P21741
4	GO:0022038	corpus callosum development	Biological Process	1	Q96FK6
4	GO:0030900	forebrain development	Biological Process	3	P21741,Q15154,Q96FK6
4	GO:0030902	hindbrain development	Biological Process	1	P21741
4	GO:0031099	regeneration	Biological Process	3	P00374,P21741,P58107
4	GO:0048286	lung alveolus development	Biological Process	1	P00813
4	GO:0048513	animal organ development	Biological Process	40	P18827,Q9NPR2,P00918,P49454,Q9H4H8,O75844,P00813,Q15223,P11388,P62942,O00622,Q15036,P20929,P07741,Q02127,Q08345,Q13772,Q96HE7,C9JLW8,P21741,P29317,Q96FK6,Q15154,Q01201,Q9H9Q4,O14896,O00625,P20336,Q14596,P04798,P36941,Q7L5Y9,P04035,O75147,P10644,Q8NDZ4,P28062,P28065,Q9Y6M7,P05121
4	GO:0048839	inner ear development	Biological Process	1	Q9Y6M7
4	GO:0060021	roof of mouth development	Biological Process	1	O14896
4	GO:0060041	retina development in camera-type eye	Biological Process	1	Q15223
4	GO:0060322	head development	Biological Process	4	P21741,P49454,Q96FK6,Q15154
4	GO:0060749	mammary gland alveolus development	Biological Process	1	Q08345
4	GO:0061061	muscle structure development	Biological Process	8	P20929,P49454,P10644,P04035,P18827,O75844,O75147,P62942
4	GO:0061377	mammary gland lobule development	Biological Process	1	Q08345
4	GO:1902742	apoptotic process involved in development	Biological Process	1	O00622
4	GO:1901861	regulation of muscle tissue development	Biological Process	2	P49454,P04035
4	GO:0010637	negative regulation of mitochondrial fusion	Biological Process	1	Q969V5
4	GO:0002636	positive regulation of germinal center formation	Biological Process	1	P00813
4	GO:0090141	positive regulation of mitochondrial fission	Biological Process	1	Q969V5
4	GO:1901863	positive regulation of muscle tissue development	Biological Process	1	P04035
4	GO:1905332	positive regulation of morphogenesis of an epithelium	Biological Process	1	P21741
4	GO:0050920	regulation of chemotaxis	Biological Process	4	P21741,Q9NPR2,Q13277,P05121
4	GO:1902186	regulation of viral release from host cell	Biological Process	1	P14373
4	GO:2000145	regulation of cell motility	Biological Process	13	P00813,P21741,P35080,P05121,Q8IY63,O00622,P08069,Q9NPR2,P58107,Q9Y4C2,P29317,P52566,Q96Q89
4	GO:0050922	negative regulation of chemotaxis	Biological Process	1	Q9NPR2
4	GO:1902187	negative regulation of viral release from host cell	Biological Process	1	P14373
4	GO:2000146	negative regulation of cell motility	Biological Process	6	P00813,P35080,P05121,P58107,Q9Y4C2,P52566
4	GO:0050921	positive regulation of chemotaxis	Biological Process	3	P21741,P05121,Q13277
4	GO:2000147	positive regulation of cell motility	Biological Process	7	P21741,O00622,P08069,Q9NPR2,Q8IY63,P05121,Q96Q89
4	GO:0006935	chemotaxis	Biological Process	8	P21741,O75582,P29317,Q15223,Q9NPR2,Q13277,P05121,O00622
4	GO:0016477	cell migration	Biological Process	21	Q9NPR2,Q15154,P21741,P00813,Q8IY63,P35080,Q08345,P05121,O00622,P08069,P58107,Q9Y4C2,P29317,O00220,P04114,P18827,P52566,Q96Q89,Q8IVT2,Q8NBF6,Q9H4H8
4	GO:0097722	sperm motility	Biological Process	1	P04114
4	GO:0052126	movement in host environment	Biological Process	1	P14373
4	GO:0044849	estrous cycle	Biological Process	1	P21741
4	GO:0048524	positive regulation of viral process	Biological Process	5	Q9UIV1,P11388,O15514,P62875,P52292
4	GO:0031334	positive regulation of protein complex assembly	Biological Process	6	P35080,Q9P270,P14373,Q13283,P45984,Q5T2T1
4	GO:0032233	positive regulation of actin filament bundle assembly	Biological Process	2	O15013,P35080
4	GO:0051965	positive regulation of synapse assembly	Biological Process	1	Q13641
4	GO:1901890	positive regulation of cell junction assembly	Biological Process	1	P29317
4	GO:1902117	positive regulation of organelle assembly	Biological Process	3	Q13283,P45984,P18827
4	GO:1903543	positive regulation of exosomal secretion	Biological Process	1	P18827
4	GO:0010811	positive regulation of cell-substrate adhesion	Biological Process	3	P21741,O00622,O43854
4	GO:0022409	positive regulation of cell-cell adhesion	Biological Process	2	P00813,P21741
4	GO:0031349	positive regulation of defense response	Biological Process	7	O75582,P28062,P28065,Q01201,P04114,P05121,P21741
4	GO:0032103	positive regulation of response to external stimulus	Biological Process	3	P21741,P05121,Q13277
4	GO:1903036	positive regulation of response to wounding	Biological Process	2	P05121,P21741
4	GO:0032388	positive regulation of intracellular transport	Biological Process	3	Q9Y4C2,Q15154,Q96Q89
4	GO:0032411	positive regulation of transporter activity	Biological Process	1	Q9Y4C2
4	GO:0034764	positive regulation of transmembrane transport	Biological Process	2	Q9Y4C2,P00918
4	GO:0043270	positive regulation of ion transport	Biological Process	2	Q8N335,Q9Y4C2
4	GO:0045807	positive regulation of endocytosis	Biological Process	3	Q8NBU5,P05121,P0C0L5
4	GO:0051047	positive regulation of secretion	Biological Process	3	P20336,P18827,P21741
4	GO:0051222	positive regulation of protein transport	Biological Process	4	Q9Y4C2,Q15154,Q96Q89,P21741
4	GO:2000878	positive regulation of oligopeptide transport	Biological Process	1	P00918
4	GO:0032793	positive regulation of CREB transcription factor activity	Biological Process	1	O75582
4	GO:0051092	positive regulation of NF-kappaB transcription factor activity	Biological Process	1	O75582
4	GO:0030194	positive regulation of blood coagulation	Biological Process	1	P05121
4	GO:0090316	positive regulation of intracellular protein transport	Biological Process	3	Q9Y4C2,Q15154,Q96Q89
4	GO:1900182	positive regulation of protein localization to nucleus	Biological Process	1	P53350
4	GO:1904377	positive regulation of protein localization to cell periphery	Biological Process	3	P29317,Q13277,Q13501
4	GO:1905477	positive regulation of protein localization to membrane	Biological Process	4	Q9Y4C2,P29317,Q13277,Q13501
4	GO:2000010	positive regulation of protein localization to cell surface	Biological Process	2	Q13277,Q8N335
4	GO:0010884	positive regulation of lipid storage	Biological Process	1	P04114
4	GO:0032088	negative regulation of NF-kappaB transcription factor activity	Biological Process	1	Q86VP1
4	GO:0048525	negative regulation of viral process	Biological Process	1	P14373
4	GO:0050687	negative regulation of defense response to virus	Biological Process	1	Q969V5
4	GO:0002832	negative regulation of response to biotic stimulus	Biological Process	1	Q969V5
4	GO:0031348	negative regulation of defense response	Biological Process	5	Q969V5,P00813,Q03426,Q9UIV1,P21741
4	GO:0032102	negative regulation of response to external stimulus	Biological Process	9	P05121,P05120,Q9NPR2,Q969V5,P00813,Q03426,P04035,P58107,P21741
4	GO:0060761	negative regulation of response to cytokine stimulus	Biological Process	2	Q969V5,Q9UIV1
4	GO:0061179	negative regulation of insulin secretion involved in cellular response to glucose stimulus	Biological Process	1	P04035
4	GO:1903035	negative regulation of response to wounding	Biological Process	5	P05121,P05120,P04035,P58107,P21741
4	GO:0032410	negative regulation of transporter activity	Biological Process	1	Q9NV92
4	GO:0043271	negative regulation of ion transport	Biological Process	1	P14373
4	GO:0051048	negative regulation of secretion	Biological Process	4	P17858,P04035,P00813,P14373
4	GO:0051224	negative regulation of protein transport	Biological Process	4	P17858,P04035,P14373,Q9NV92
4	GO:0030195	negative regulation of blood coagulation	Biological Process	2	P05120,P05121
4	GO:0010810	regulation of cell-substrate adhesion	Biological Process	5	Q08345,O00622,O43854,P21741,P05121
4	GO:0022407	regulation of cell-cell adhesion	Biological Process	3	P00813,P21741,P10644
4	GO:0033628	regulation of cell adhesion mediated by integrin	Biological Process	3	P05121,P00813,P29317
4	GO:0032880	regulation of protein localization	Biological Process	16	P50416,P17858,P04035,Q9NV92,Q9Y4C2,Q15154,Q96Q89,P14373,P53350,P29317,Q13277,Q13501,Q8IVT2,Q8N335,P21741,P62942
4	GO:0051049	regulation of transport	Biological Process	23	Q8NBU5,P50416,Q9Y4C2,Q8N335,P20336,O76070,Q15036,Q9NV92,P00918,P17858,P05121,P04035,O75844,P62942,P00813,P14373,Q15154,Q96Q89,Q969V5,P18827,P35080,P0C0L5,P21741
4	GO:0060341	regulation of cellular localization	Biological Process	15	P20336,O76070,P62942,P04035,Q9Y4C2,Q15154,Q96Q89,Q8NBU5,P53350,P29317,Q13277,Q13501,Q8IVT2,Q8N335,P35080
4	GO:1905952	regulation of lipid localization	Biological Process	1	P04114
4	GO:0043903	regulation of symbiosis, encompassing mutualism through parasitism	Biological Process	6	P14373,Q9UIV1,P11388,O15514,P62875,P52292
4	GO:0050688	regulation of defense response to virus	Biological Process	2	Q969V5,O75844
4	GO:0032231	regulation of actin filament bundle assembly	Biological Process	2	P35080,O15013
4	GO:0043254	regulation of protein complex assembly	Biological Process	8	P20336,P35080,Q9P270,Q9UIC8,Q5T2T1,P14373,Q13283,P45984
4	GO:0051963	regulation of synapse assembly	Biological Process	2	Q13641,Q15223
4	GO:0060491	regulation of cell projection assembly	Biological Process	2	P29317,P35080
4	GO:0090153	regulation of sphingolipid biosynthetic process	Biological Process	1	O00622
4	GO:1901888	regulation of cell junction assembly	Biological Process	1	P29317
4	GO:1902115	regulation of organelle assembly	Biological Process	4	Q13283,P45984,P53350,P18827
4	GO:1903541	regulation of exosomal secretion	Biological Process	1	P18827
4	GO:0002831	regulation of response to biotic stimulus	Biological Process	3	O75844,Q969V5,Q9NQ88
4	GO:0032101	regulation of response to external stimulus	Biological Process	12	P21741,P05121,P0C0L5,P05120,Q9NPR2,O75844,Q969V5,P00813,Q03426,Q13277,P04035,P58107
4	GO:0060759	regulation of response to cytokine stimulus	Biological Process	4	Q86VP1,Q969V5,Q9UIV1,Q86Y07
4	GO:0061178	regulation of insulin secretion involved in cellular response to glucose stimulus	Biological Process	1	P04035
4	GO:0080134	regulation of response to stress	Biological Process	25	O75582,P28062,P28065,Q01201,P04114,Q969V5,P05121,P0C0L5,Q14596,P04035,P05120,O75844,Q9NQ88,P08069,P36941,P00813,Q03426,P21741,Q9UIV1,P58107,Q9UJY1,P43357,P20336,P00374,Q8NCN4
4	GO:2000257	regulation of protein activation cascade	Biological Process	1	P0C0L5
4	GO:2001023	regulation of response to drug	Biological Process	2	O76070,P20336
4	GO:0030193	regulation of blood coagulation	Biological Process	2	P05121,P05120
4	GO:0001666	response to hypoxia	Biological Process	9	P28062,P28065,Q16790,Q92597,Q96HE7,Q9NQ88,O00469,P00813,P04798
4	GO:0002931	response to ischemia	Biological Process	2	Q13501,Q9NQ88
4	GO:0006952	defense response	Biological Process	23	P21741,O75582,P28062,P28065,Q01201,P04114,P34810,P0C0L5,P18827,P29317,Q6P4R8,Q9BZM5,P05121,Q13137,P14373,Q13283,Q969V5,O75844,P00813,Q03426,Q00978,Q9UIV1,O14896
4	GO:0006970	response to osmotic stress	Biological Process	1	Q01201
4	GO:0006979	response to oxidative stress	Biological Process	7	P03886,Q86Y07,Q96HE7,P45984,P00813,P18827,P00374
4	GO:0009408	response to heat	Biological Process	2	O15514,Q9UJY1
4	GO:0009611	response to wounding	Biological Process	12	P20336,P10644,P05121,P00374,P05120,P18827,P58107,P21741,O00622,Q08345,P04035,P04798
4	GO:0009635	response to herbicide	Biological Process	1	P04798
4	GO:0034405	response to fluid shear stress	Biological Process	1	P00918
4	GO:0035902	response to immobilization stress	Biological Process	1	P04798
4	GO:0035966	response to topologically incorrect protein	Biological Process	4	O14967,Q96HE7,Q9UJY1,Q9NXW2
4	GO:0042594	response to starvation	Biological Process	3	A6NCE7,P60520,Q02127
4	GO:0055093	response to hyperoxia	Biological Process	1	P04798
4	GO:0009612	response to mechanical stimulus	Biological Process	3	P21741,O00220,P36941
4	GO:0009991	response to extracellular stimulus	Biological Process	7	A6NCE7,P60520,P04035,P34810,P04798,P00813,Q02127
4	GO:0043207	response to external biotic stimulus	Biological Process	12	P04114,P04798,P29317,P05121,P0C0L5,O75844,Q969V5,Q00978,Q13283,Q9UIV1,P34810,Q13137
4	GO:0071496	cellular response to external stimulus	Biological Process	5	A6NCE7,P60520,O00220,P36941,P34810
4	GO:0009595	detection of biotic stimulus	Biological Process	1	P0C0L5
4	GO:0009266	response to temperature stimulus	Biological Process	3	O15514,Q9UJY1,Q96HE7
4	GO:0009268	response to pH	Biological Process	1	P00918
4	GO:0009314	response to radiation	Biological Process	8	P04035,Q15004,Q9NS91,Q9H9Q4,Q8IWE4,Q9NQ88,O75113,O75844
4	GO:0051602	response to electrical stimulus	Biological Process	1	P20336
4	GO:0070482	response to oxygen levels	Biological Process	9	O00469,P00813,P04798,P28062,P28065,Q16790,Q92597,Q96HE7,Q9NQ88
4	GO:0071214	cellular response to abiotic stimulus	Biological Process	5	O00220,P36941,O75113,Q01201,O75844
4	GO:0009725	response to hormone	Biological Process	9	P08069,Q13772,P04114,P07741,Q16790,P00918,P18827,P21741,P10644
4	GO:0055094	response to lipoprotein particle	Biological Process	1	P34810
4	GO:0071495	cellular response to endogenous stimulus	Biological Process	12	P08069,O15514,P62875,Q8NEM2,O00622,Q13772,P07741,P00918,P10644,P04114,O75844,Q9NQ88
4	GO:0071772	response to BMP	Biological Process	1	O00622
4	GO:0071774	response to fibroblast growth factor	Biological Process	3	O15514,P62875,Q8NEM2
4	GO:0001101	response to acid chemical	Biological Process	4	P00374,P04114,P50416,Q02127
4	GO:0007584	response to nutrient	Biological Process	4	P04798,P00813,Q02127,P04035
4	GO:0042493	response to drug	Biological Process	16	O76070,P20336,P00918,Q9H2D1,Q02127,P00374,P00813,P18827,P04035,Q14914,P03886,P04798,P21741,P49454,P50416,Q16790
4	GO:0009636	response to toxic substance	Biological Process	6	P04798,P00813,P18827,P04035,Q9H9B1,P00374
4	GO:0009410	response to xenobiotic stimulus	Biological Process	4	P04798,Q02127,P00813,Q9NQ88
4	GO:0009593	detection of chemical stimulus	Biological Process	1	P0C0L5
4	GO:0010033	response to organic substance	Biological Process	46	P08069,O15514,P62875,Q8NEM2,P04114,P17858,Q86VP1,P03886,P50416,P18827,Q13277,Q9NXW2,Q9UK22,O00622,Q13772,O14967,Q96HE7,Q02127,P00374,P0C0L5,P04798,P07741,P00813,P28062,P28065,P36941,Q16790,Q01201,Q13137,Q9UJY1,P05120,P00918,P04035,P21741,P29317,O14896,Q00978,Q969V5,Q9UIV1,O75582,Q13501,P05121,P34810,P10644,Q14240,Q86Y07
4	GO:0010035	response to inorganic substance	Biological Process	11	Q92597,Q53TN4,P21399,P04798,P00918,P04114,P00813,P18827,P45984,Q9NQ88,P00374
4	GO:0046685	response to arsenic-containing substance	Biological Process	1	P04798
4	GO:0046677	response to antibiotic	Biological Process	5	P00813,P18827,P04035,Q9H9B1,P04798
4	GO:0032094	response to food	Biological Process	1	P04798
4	GO:0097329	response to antimetabolite	Biological Process	1	P00374
4	GO:1901698	response to nitrogen compound	Biological Process	12	P08069,Q9NXW2,Q9UK22,Q02127,P00374,P07741,P00918,P00813,P18827,Q969V5,P10644,P34810
4	GO:1901700	response to oxygen-containing compound	Biological Process	18	P08069,P04114,P17858,P00374,P04798,P07741,P03886,P00813,Q16790,P45984,P00918,P18827,P04035,P05121,P34810,P10644,P50416,Q02127
4	GO:0042769	DNA damage response, detection of DNA damage	Biological Process	1	Q9NS91
4	GO:0071461	cellular response to redox state	Biological Process	1	P52566
4	GO:0042073	intraciliary transport	Biological Process	1	Q15154
4	GO:0071426	ribonucleoprotein complex export from nucleus	Biological Process	1	O15514
4	GO:0097120	receptor localization to synapse	Biological Process	1	Q13277
4	GO:0099590	neurotransmitter receptor internalization	Biological Process	1	Q8NBU5
4	GO:0099637	neurotransmitter receptor transport	Biological Process	1	Q13277
4	GO:0008104	protein localization	Biological Process	45	O60518,P40855,P52292,P33947,Q13772,Q96AJ9,Q99595,O14972,P20336,Q13277,Q13795,Q15036,Q9NP61,P50416,O76070,O95235,P49454,P60520,Q03519,O15514,P62942,O75147,Q96EA4,Q96Q89,P04114,P53350,P17858,P04035,Q9NV92,P45984,Q15154,Q5T2T1,O60220,P34810,P78410,P14373,P29317,Q8NG11,Q9Y4C2,Q15223,Q9H4H8,Q13501,Q8IVT2,Q8N335,P21741
4	GO:0006403	RNA localization	Biological Process	1	O15514
4	GO:0010876	lipid localization	Biological Process	2	P50416,P04114
4	GO:0070727	cellular macromolecule localization	Biological Process	27	O60518,P40855,P52292,P33947,Q13772,Q96AJ9,Q99595,O14972,P20336,Q13277,Q13795,Q15036,Q9NP61,O15514,O75147,Q96EA4,Q96Q89,P53350,Q15154,P34810,P29317,Q8NG11,Q9Y4C2,Q9H4H8,Q13501,Q8IVT2,Q8N335
4	GO:0006810	transport	Biological Process	72	O60518,P00813,Q8NBU5,O00391,P05121,P37802,Q9UHQ9,Q9NP61,P00918,Q16790,Q13277,P40855,P52292,Q13772,Q96AJ9,Q99595,P04920,Q9NV92,P02794,Q15223,P50416,O14972,P20336,Q13795,Q15036,P0DI82,P33947,Q8IUR0,P52732,P60520,P04114,P07741,Q02127,Q08345,P0C0L5,O76070,Q9Y4C2,Q8N335,O95235,P49454,Q03519,Q9Y6M7,Q9H2D1,Q13501,Q15154,P08069,O15514,Q9NZQ3,P14373,O00754,P04080,P09972,P17858,P34810,Q07065,Q5T9A4,Q8NG11,…
4	GO:0045184	establishment of protein localization	Biological Process	33	O60518,P40855,P52292,Q13772,Q96AJ9,Q99595,O14972,P20336,Q13277,Q13795,Q15036,Q9NP61,P50416,O76070,O95235,P33947,P49454,P60520,Q03519,O15514,P04114,P17858,P04035,Q9NV92,O60220,P34810,P78410,P14373,Q9Y4C2,Q15154,Q96Q89,P21741,P53350
4	GO:0051236	establishment of RNA localization	Biological Process	1	O15514
4	GO:0051649	establishment of localization in cell	Biological Process	37	P53350,Q8IVT2,Q96EA4,O60518,P40855,P52292,Q13772,Q96AJ9,Q99595,P50416,O14972,P20336,Q13277,Q13795,Q15036,Q9NP61,P0DI82,P33947,Q8IUR0,Q53HL2,Q13501,Q15154,O15514,P14373,O76070,Q03519,Q96HE7,P49454,Q9H4H8,Q9NQS7,P62942,P04035,Q9Y4C2,Q96Q89,Q8NBU5,O75844,P35080
4	GO:0051656	establishment of organelle localization	Biological Process	13	P53350,Q8IVT2,Q96EA4,Q53HL2,P20336,Q13277,Q15154,Q9NP61,Q8IUR0,P49454,Q9H4H8,Q9NQS7,P35080
4	GO:0051208	sequestering of calcium ion	Biological Process	2	Q96HE7,P62942
4	GO:0019915	lipid storage	Biological Process	1	P04114
4	GO:0045185	maintenance of protein location	Biological Process	1	P33947
4	GO:0051238	sequestering of metal ion	Biological Process	1	P02794
4	GO:0046907	intracellular transport	Biological Process	25	O60518,P40855,P52292,Q13772,Q96AJ9,Q99595,P50416,O14972,P20336,Q13277,Q13795,Q15036,Q9NP61,P0DI82,P33947,Q8IUR0,Q13501,Q15154,O15514,P14373,Q03519,Q9Y4C2,Q96Q89,O75844,P35080
4	GO:0051640	organelle localization	Biological Process	14	P53350,Q8IVT2,Q96EA4,P20336,Q53HL2,Q13277,Q15154,Q9NP61,Q8IUR0,P49454,Q9H4H8,Q9NQS7,Q969V5,P35080
4	GO:0051668	localization within membrane	Biological Process	2	Q13277,Q8NBU5
4	GO:0071166	ribonucleoprotein complex localization	Biological Process	1	O15514
4	GO:1902581	multi-organism cellular localization	Biological Process	1	P52292
4	GO:0051642	centrosome localization	Biological Process	1	Q8IVT2
4	GO:0044766	multi-organism transport	Biological Process	1	P52292
4	GO:0009615	response to virus	Biological Process	7	O75844,Q969V5,Q00978,Q13283,Q9UIV1,P04114,P04798
4	GO:0009617	response to bacterium	Biological Process	6	P29317,P05121,P0C0L5,P04114,P04798,P34810
4	GO:0009624	response to nematode	Biological Process	1	P04798
4	GO:0098542	defense response to other organism	Biological Process	8	P29317,P05121,O75844,Q969V5,Q00978,Q13283,Q9UIV1,Q13137
4	GO:0044403	symbiont process	Biological Process	17	P28062,P28065,P36941,Q03519,Q13137,Q13283,Q14240,Q9BZM5,Q86Y07,Q9NXW2,P52292,Q15223,P14373,Q9UIV1,P11388,O15514,P62875
4	GO:0035821	modification of morphology or physiology of other organism	Biological Process	1	P52292
4	GO:0051701	interaction with host	Biological Process	3	P52292,Q15223,P14373
4	GO:0001505	regulation of neurotransmitter levels	Biological Process	6	O95865,P20336,Q13277,Q96GA7,O76070,P35080
4	GO:0002027	regulation of heart rate	Biological Process	2	P00813,Q8N335
4	GO:0006450	regulation of translational fidelity	Biological Process	1	O43716
4	GO:0008360	regulation of cell shape	Biological Process	2	O75844,Q9UEE9
4	GO:0010817	regulation of hormone levels	Biological Process	5	P50416,P04798,O75844,P17858,P04035
4	GO:0010883	regulation of lipid storage	Biological Process	1	P04114
4	GO:0031647	regulation of protein stability	Biological Process	5	P35080,P40855,Q19AV6,Q969V5,P53350
4	GO:0042391	regulation of membrane potential	Biological Process	3	Q969V5,O75844,Q8N335
4	GO:0042592	homeostatic process	Biological Process	19	P00813,P10644,O00391,Q96HE7,P02794,P21399,Q13772,Q53TN4,Q9NWW5,P00918,P08069,P04114,Q7L5Y9,P04920,Q9Y6M7,P62942,Q8N335,P04035,Q9H9B1
4	GO:0043487	regulation of RNA stability	Biological Process	2	P28062,P28065
4	GO:0045124	regulation of bone resorption	Biological Process	1	P00918
4	GO:0048167	regulation of synaptic plasticity	Biological Process	3	P20336,Q13277,Q13501
4	GO:0050803	regulation of synapse structure or activity	Biological Process	2	Q15223,Q13641
4	GO:0050878	regulation of body fluid levels	Biological Process	7	P10644,P07741,Q02127,Q08345,P05121,P05120,P00813
4	GO:0061635	regulation of protein complex stability	Biological Process	1	Q13501
4	GO:0090066	regulation of anatomical structure size	Biological Process	5	P20929,P35080,P14373,Q9NPR2,P04035
4	GO:0090559	regulation of membrane permeability	Biological Process	1	Q969V5
4	GO:0099072	regulation of postsynaptic membrane neurotransmitter receptor levels	Biological Process	2	Q13277,Q8NBU5
4	GO:0099149	regulation of postsynaptic neurotransmitter receptor internalization	Biological Process	1	Q8NBU5
4	GO:0010469	regulation of signaling receptor activity	Biological Process	1	P05121
4	GO:0032409	regulation of transporter activity	Biological Process	4	Q9Y4C2,Q9NV92,P62942,Q8N335
4	GO:0044092	negative regulation of molecular function	Biological Process	14	P14373,P04080,P05120,P05121,Q86VP1,Q9NV92,P62942,P43357,P04035,P53350,P08069,P40855,Q14240,P10644
4	GO:0044093	positive regulation of molecular function	Biological Process	22	O00220,Q969V5,O00622,P62942,P35080,P60520,O75582,P08069,P29317,Q08345,P10644,P61024,P00374,P14373,Q9H9Q4,P53350,Q8IWE4,Q9NQS7,O15013,Q8NDZ4,Q9Y4C2,Q9NQ88
4	GO:0050790	regulation of catalytic activity	Biological Process	30	P14373,O00220,Q969V5,P40123,P04080,O00622,P05120,P05121,P62942,P35080,P60520,P08069,P29317,Q08345,P10644,P43357,P04035,P53350,P61024,O95865,P00374,Q9H9Q4,Q8IWE4,P28062,Q9NQS7,O15013,Q8NDZ4,Q14240,Q9NQ88,P28065
4	GO:0051090	regulation of DNA-binding transcription factor activity	Biological Process	4	Q86VP1,O75582,P14373,P45984
4	GO:0051098	regulation of binding	Biological Process	4	P62942,P53350,P40855,O75844
4	GO:0022613	ribonucleoprotein complex biogenesis	Biological Process	7	A4D1E9,Q9UHA3,Q9ULX3,Q9UPY3,Q9UIV1,Q13283,O15514
4	GO:0044091	membrane biogenesis	Biological Process	1	P40855
4	GO:0140112	extracellular vesicle biogenesis	Biological Process	1	P18827
5	GO:0007292	female gamete generation	Biological Process	4	P10644,P11388,P53350,P21741
5	GO:0048232	male gamete generation	Biological Process	3	P04114,P04920,P14373
5	GO:0007620	copulation	Biological Process	1	P00813
5	GO:0022904	respiratory electron transport chain	Biological Process	1	P03886
5	GO:0061621	canonical glycolysis	Biological Process	3	P09104,P09972,P17858
5	GO:0006112	energy reserve metabolic process	Biological Process	1	Q04446
5	GO:0006113	fermentation	Biological Process	1	Q9NQ88
5	GO:0045333	cellular respiration	Biological Process	2	P21399,P03886
5	GO:0019395	fatty acid oxidation	Biological Process	2	P50416,Q92947
5	GO:0019660	glycolytic fermentation	Biological Process	1	Q9NQ88
5	GO:0006577	amino-acid betaine metabolic process	Biological Process	1	P50416
5	GO:0042430	indole-containing compound metabolic process	Biological Process	1	Q92947
5	GO:0043603	cellular amide metabolic process	Biological Process	18	Q9NWW5,Q14240,Q9NVS2,Q9UHA3,P21399,P98179,Q96GW9,P00374,Q9BZQ8,Q9UIV1,Q03426,O43716,Q8WVX9,Q9NQ88,O15514,Q9H2D1,Q92947,O00622
5	GO:0044106	cellular amine metabolic process	Biological Process	3	P28062,P28065,Q92947
5	GO:0044270	cellular nitrogen compound catabolic process	Biological Process	11	O15514,Q9UIV1,P09104,P09972,P17858,P00813,Q9UPY3,P28062,P28065,Q9NQ88,P33316
5	GO:0044271	cellular nitrogen compound biosynthetic process	Biological Process	62	P00374,P14373,P53350,Q01201,Q13501,Q8IWI9,Q9H9B1,Q9UPY3,Q14240,P62875,O00625,O15514,Q00978,Q6P4R8,P09104,P09972,P17858,P07741,P30085,Q02127,P33316,Q9NRZ9,O75582,P61024,Q6ZNB6,Q96GN5,P10644,Q6PL18,Q9BTT4,Q96HR3,Q9NVS2,Q9UHA3,P21399,P98179,Q96GW9,O95865,P00813,P34949,Q9Y2K7,Q9BZQ8,P49454,Q9H6W3,Q9UIV1,O14933,Q15004,O00622,Q86VP1,O43716,Q08623,Q9NQ88,O14896,O76054,P21741,Q13772,P05121,P11388,Q92947,…
5	GO:0072521	purine-containing compound metabolic process	Biological Process	12	P09104,P09972,P17858,P03886,P00813,P07741,P29317,P04035,Q03426,Q8WVX9,Q9NQ88,Q92947
5	GO:0072524	pyridine-containing compound metabolic process	Biological Process	5	P09104,P09972,P17858,Q8N335,Q9NQ88
5	GO:0072527	pyrimidine-containing compound metabolic process	Biological Process	4	P30085,Q02127,P33316,Q08623
5	GO:0019219	regulation of nucleobase-containing compound metabolic process	Biological Process	41	P52292,P00374,P14373,P53350,Q01201,Q13501,Q8IWI9,Q9H9B1,Q9UPY3,Q9Y4C8,Q9NRZ9,O75582,P61024,Q6ZNB6,Q96GN5,P62875,P10644,Q6PL18,Q9BTT4,Q9Y2K7,P49454,Q9H6W3,Q9UIV1,O00622,Q86VP1,Q9NQ88,P28062,P28065,O75844,O14896,O76054,P21741,Q13772,Q96HR3,P05121,P11388,P98179,P45984,Q16790,Q14240,Q8NCN4
5	GO:0033238	regulation of cellular amine metabolic process	Biological Process	2	P28062,P28065
5	GO:0034248	regulation of cellular amide metabolic process	Biological Process	9	P21399,P98179,Q14240,Q9BZQ8,P00374,Q9UIV1,Q9NQ88,O15514,O00622
5	GO:0045428	regulation of nitric oxide biosynthetic process	Biological Process	1	O95865
5	GO:0051246	regulation of protein metabolic process	Biological Process	45	Q9BZQ8,O00622,Q13501,P21399,P98179,Q14240,P14373,O00220,Q969V5,P04080,P05121,P53350,P05120,Q99595,P43357,P00374,Q9UIV1,P0C0L5,Q9UK22,O75113,P45984,P62942,Q9NV92,Q14596,P04035,O75582,Q8N335,P35080,P10644,Q9H4H8,Q86Y07,P08069,P61024,Q9NWW5,O15514,P36941,Q8IWE4,P28062,P29317,Q9NQS7,Q8NDZ4,P60520,Q6ZXV5,P28065,O75844
5	GO:0034249	negative regulation of cellular amide metabolic process	Biological Process	2	P00374,Q9UIV1
5	GO:0045934	negative regulation of nucleobase-containing compound metabolic process	Biological Process	18	P14373,P53350,Q01201,Q13501,Q8IWI9,Q9H9B1,Q9UPY3,Q9NRZ9,Q9Y2K7,O75582,P49454,Q9H6W3,Q9UIV1,Q6PL18,Q9NQ88,Q14240,O75844,Q8NCN4
5	GO:0051248	negative regulation of protein metabolic process	Biological Process	17	Q9BZQ8,P14373,P04080,P05121,P05120,P43357,P00374,Q9UIV1,O75113,Q13501,P62942,Q8N335,P04035,P53350,P08069,P60520,P10644
5	GO:0045935	positive regulation of nucleobase-containing compound metabolic process	Biological Process	17	Q6PL18,Q9NQ88,O14896,O76054,P21741,Q13772,Q96HR3,O00622,O75582,P05121,P11388,Q01201,Q13501,Q8IWI9,Q9BTT4,Q9UIV1,P98179
5	GO:0034250	positive regulation of cellular amide metabolic process	Biological Process	4	P98179,Q9BZQ8,O15514,O00622
5	GO:0051247	positive regulation of protein metabolic process	Biological Process	24	O00622,Q13501,Q9BZQ8,O00220,Q969V5,P53350,Q99595,P98179,P45984,P62942,Q9NV92,P04035,O75582,P35080,P10644,P08069,P61024,Q9NWW5,O15514,P36941,Q8IWE4,Q9NQS7,Q8NDZ4,Q6ZXV5
5	GO:0090154	positive regulation of sphingolipid biosynthetic process	Biological Process	1	O00622
5	GO:1904407	positive regulation of nitric oxide metabolic process	Biological Process	1	O95865
5	GO:0009437	carnitine metabolic process	Biological Process	1	P50416
5	GO:0006022	aminoglycan metabolic process	Biological Process	3	P18827,Q9Y2A9,Q9NWW5
5	GO:0006518	peptide metabolic process	Biological Process	11	Q14240,Q9NVS2,Q9UHA3,P21399,P98179,Q96GW9,Q9BZQ8,P00374,Q9UIV1,O43716,O15514
5	GO:0006665	sphingolipid metabolic process	Biological Process	2	Q9NWW5,O00622
5	GO:0009112	nucleobase metabolic process	Biological Process	4	P07741,P30085,Q02127,P00813
5	GO:0009116	nucleoside metabolic process	Biological Process	4	P00813,P07741,Q08623,Q02127
5	GO:0009308	amine metabolic process	Biological Process	4	P28062,P28065,Q92947,P04798
5	GO:0033013	tetrapyrrole metabolic process	Biological Process	2	Q9H3L0,P04798
5	GO:0042558	pteridine-containing compound metabolic process	Biological Process	2	P00374,Q9H2D1
5	GO:1901565	organonitrogen compound catabolic process	Biological Process	28	P18827,P00813,Q5XPI4,O14933,P53350,Q13501,Q15386,Q7L5Y9,Q9NV92,Q9UM13,Q9UK22,O95865,Q92947,Q96GA7,P28062,P28065,Q9NWW5,O75844,Q9NXW2,O75113,P04114,Q9H4H8,P04035,Q8TD30,P33316,P45984,P60520,Q6ZXV5
5	GO:1901566	organonitrogen compound biosynthetic process	Biological Process	30	Q14240,P18827,P09104,P09972,P17858,P07741,P30085,Q02127,P33316,Q9NVS2,Q9UHA3,P21399,P98179,Q96GW9,P34949,Q9Y2A9,P00374,Q8TD30,P00813,Q9BZQ8,Q9UIV1,O43716,Q6ZXV5,P04114,Q08623,Q9NQ88,O15514,O00469,Q92947,O00622
5	GO:0046209	nitric oxide metabolic process	Biological Process	1	O95865
5	GO:0031329	regulation of cellular catabolic process	Biological Process	15	O75844,O00391,P50416,O75113,P53350,Q9NQ88,P28062,P28065,Q9UIV1,Q13137,P45984,P60520,Q6ZXV5,Q969V5,Q9UJY1
5	GO:0042176	regulation of protein catabolic process	Biological Process	7	O75113,P53350,P04035,P45984,P60520,Q6ZXV5,Q9H4H8
5	GO:0043470	regulation of carbohydrate catabolic process	Biological Process	1	Q9NQ88
5	GO:0050994	regulation of lipid catabolic process	Biological Process	1	P50416
5	GO:0031330	negative regulation of cellular catabolic process	Biological Process	4	O00391,O75113,Q9NQ88,P60520
5	GO:0042177	negative regulation of protein catabolic process	Biological Process	3	O75113,P60520,P04035
5	GO:0031331	positive regulation of cellular catabolic process	Biological Process	8	P50416,P53350,Q9UIV1,Q13137,P45984,Q6ZXV5,Q969V5,Q9UJY1
5	GO:0045732	positive regulation of protein catabolic process	Biological Process	3	P53350,P45984,Q6ZXV5
5	GO:0050996	positive regulation of lipid catabolic process	Biological Process	1	P50416
5	GO:0016054	organic acid catabolic process	Biological Process	5	O95865,Q92947,Q96GA7,P50416,Q8TD30
5	GO:0019439	aromatic compound catabolic process	Biological Process	12	O15514,Q9UIV1,P09104,P09972,P17858,P00813,Q9UPY3,P04798,P28062,P28065,Q9NQ88,P33316
5	GO:0042178	xenobiotic catabolic process	Biological Process	1	P04798
5	GO:0042737	drug catabolic process	Biological Process	2	P00813,Q96GA7
5	GO:0044242	cellular lipid catabolic process	Biological Process	3	P50416,P04114,Q92947
5	GO:0044265	cellular macromolecule catabolic process	Biological Process	21	O15514,Q9UIV1,Q9UPY3,Q5XPI4,O14933,P53350,Q13501,Q15386,Q7L5Y9,Q9NV92,Q9UM13,Q9UK22,P28062,P28065,O75844,Q9NXW2,O75113,P45984,P60520,Q6ZXV5,Q9NWW5
5	GO:0044275	cellular carbohydrate catabolic process	Biological Process	1	Q9NQ88
5	GO:0046700	heterocycle catabolic process	Biological Process	12	O15514,Q9UIV1,P09104,P09972,P17858,P00813,Q9UPY3,P04798,P28062,P28065,Q9NQ88,P33316
5	GO:0019341	dibenzo-p-dioxin catabolic process	Biological Process	1	P04798
5	GO:0034656	nucleobase-containing small molecule catabolic process	Biological Process	1	P00813
5	GO:0046164	alcohol catabolic process	Biological Process	1	Q15036
5	GO:0046365	monosaccharide catabolic process	Biological Process	4	P17858,P09104,P09972,Q9NQ88
5	GO:0009057	macromolecule catabolic process	Biological Process	25	O15514,Q9UIV1,P18827,Q9UPY3,Q5XPI4,O14933,P53350,Q13501,Q15386,Q7L5Y9,Q9NV92,Q9UM13,Q9UK22,P28062,P28065,Q9NWW5,O75844,Q9NXW2,O75113,P04114,Q9H4H8,P04035,P45984,P60520,Q6ZXV5
5	GO:0016042	lipid catabolic process	Biological Process	4	P50416,Q15036,P04114,Q92947
5	GO:0016052	carbohydrate catabolic process	Biological Process	5	P17858,P09104,P09972,O00754,Q9NQ88
5	GO:0046434	organophosphate catabolic process	Biological Process	7	P09104,P09972,P17858,Q9NQ88,P00813,P33316,Q8N335
5	GO:1901136	carbohydrate derivative catabolic process	Biological Process	5	P18827,P00813,Q9UK22,P33316,Q8N335
5	GO:1901361	organic cyclic compound catabolic process	Biological Process	13	O15514,Q9UIV1,P09104,P09972,P17858,P00813,Q9UPY3,Q15036,P04798,P28062,P28065,Q9NQ88,P33316
5	GO:1901616	organic hydroxy compound catabolic process	Biological Process	1	Q15036
5	GO:0010556	regulation of macromolecule biosynthetic process	Biological Process	40	P00374,P14373,P53350,Q01201,Q13501,Q8IWI9,Q9H9B1,Q9UPY3,Q9NRZ9,O75582,P61024,Q6ZNB6,Q96GN5,P62875,P10644,Q6PL18,Q9BTT4,P21399,P98179,Q14240,Q9Y2K7,Q9BZQ8,P49454,Q9H6W3,Q9UIV1,O00622,Q86VP1,O14896,O76054,P21741,Q13772,Q96HR3,P05121,P11388,O15514,P45984,P28062,P28065,Q16790,O75844
5	GO:0031326	regulation of cellular biosynthetic process	Biological Process	43	P00374,P14373,P53350,Q01201,Q13501,Q8IWI9,Q9H9B1,Q9UPY3,Q9NRZ9,O75582,P61024,Q6ZNB6,Q96GN5,P62875,P10644,Q6PL18,Q9BTT4,P21399,P98179,Q14240,Q9Y2K7,Q9BZQ8,P49454,Q9H6W3,Q9UIV1,O00622,Q86VP1,O95865,Q7L5Y9,Q9NQ88,O14896,O76054,P21741,Q13772,Q96HR3,P05121,P11388,O15514,P45984,P28062,P28065,Q16790,O75844
5	GO:0043255	regulation of carbohydrate biosynthetic process	Biological Process	1	Q7L5Y9
5	GO:0046890	regulation of lipid biosynthetic process	Biological Process	5	O76054,P04035,P04114,Q03426,O00622
5	GO:1902930	regulation of alcohol biosynthetic process	Biological Process	4	O76054,P04035,P04114,Q03426
5	GO:1903426	regulation of reactive oxygen species biosynthetic process	Biological Process	1	O95865
5	GO:0010558	negative regulation of macromolecule biosynthetic process	Biological Process	16	P14373,P53350,Q01201,Q13501,Q8IWI9,Q9H9B1,Q9UPY3,Q9NRZ9,Q9Y2K7,O75582,P49454,Q9H6W3,Q9UIV1,P00374,Q6PL18,Q14240
5	GO:0031327	negative regulation of cellular biosynthetic process	Biological Process	18	P14373,P53350,Q01201,Q13501,Q8IWI9,Q9H9B1,Q9UPY3,Q9NRZ9,Q9Y2K7,O75582,P49454,Q9H6W3,Q9UIV1,P00374,Q6PL18,Q7L5Y9,Q9NQ88,Q14240
5	GO:0010557	positive regulation of macromolecule biosynthetic process	Biological Process	18	P98179,Q9BZQ8,Q6PL18,O14896,O76054,P21741,Q13772,Q96HR3,O00622,O75582,P05121,P11388,Q01201,Q13501,Q8IWI9,Q9BTT4,Q9UIV1,O15514
5	GO:0046889	positive regulation of lipid biosynthetic process	Biological Process	1	O00622
5	GO:0031328	positive regulation of cellular biosynthetic process	Biological Process	19	P98179,Q9BZQ8,Q6PL18,O95865,O14896,O76054,P21741,Q13772,Q96HR3,O00622,O75582,P05121,P11388,Q01201,Q13501,Q8IWI9,Q9BTT4,Q9UIV1,O15514
5	GO:1903428	positive regulation of reactive oxygen species biosynthetic process	Biological Process	1	O95865
5	GO:0042136	neurotransmitter biosynthetic process	Biological Process	1	O95865
5	GO:0008299	isoprenoid biosynthetic process	Biological Process	3	Q03426,P04798,P04035
5	GO:0008654	phospholipid biosynthetic process	Biological Process	4	Q8N335,Q96PE3,Q03426,Q8WVX9
5	GO:0016053	organic acid biosynthetic process	Biological Process	9	P09104,P09972,P17858,Q9Y5Q0,Q8TD30,P04798,Q9NQ88,P00374,O00469
5	GO:0017000	antibiotic biosynthetic process	Biological Process	1	P04798
5	GO:0018130	heterocycle biosynthetic process	Biological Process	54	P00374,P14373,P53350,Q01201,Q13501,Q8IWI9,Q9H9B1,Q9UPY3,P62875,O00625,O15514,Q00978,Q6P4R8,P09104,P09972,P17858,P07741,P30085,Q02127,P33316,Q9NRZ9,O75582,P61024,Q6ZNB6,Q96GN5,P10644,Q6PL18,Q9BTT4,Q96HR3,P00813,P34949,Q9Y2K7,P49454,Q9H6W3,Q9UIV1,O14933,Q15004,O00622,Q86VP1,Q08623,Q9NQ88,O14896,O76054,P21741,Q13772,P05121,P11388,Q92947,P45984,P28062,P28065,Q16790,Q14240,O75844
5	GO:0019438	aromatic compound biosynthetic process	Biological Process	54	P00374,P14373,P53350,Q01201,Q13501,Q8IWI9,Q9H9B1,Q9UPY3,P62875,O00625,O15514,Q00978,Q6P4R8,P09104,P09972,P17858,P07741,P33316,Q9NRZ9,O75582,P61024,Q6ZNB6,Q96GN5,P10644,Q6PL18,Q9BTT4,Q96HR3,P30085,P00813,Q02127,P34949,Q9Y2K7,P49454,Q9H6W3,Q9UIV1,O14933,Q15004,O00622,Q86VP1,Q08623,Q9NQ88,O14896,O76054,P21741,Q13772,P05121,P11388,Q92947,P45984,P28062,P28065,Q16790,Q14240,O75844
5	GO:0034637	cellular carbohydrate biosynthetic process	Biological Process	2	Q04446,Q9Y2A9
5	GO:0034645	cellular macromolecule biosynthetic process	Biological Process	56	P33316,Q15004,P00374,P14373,P53350,Q01201,Q13501,Q8IWI9,Q9H9B1,Q9UPY3,Q14240,P62875,O00625,O15514,Q00978,Q6P4R8,Q04446,Q9BTE3,Q9NRZ9,O75582,P61024,Q6ZNB6,Q96GN5,P10644,Q6PL18,Q9BTT4,Q96HR3,Q9NVS2,Q9UHA3,P21399,P98179,Q96GW9,P34949,Q9Y2A9,Q9Y2K7,Q9BZQ8,P49454,Q9H6W3,Q9UIV1,O14933,O00622,Q86VP1,O43716,Q6ZXV5,P04114,O14896,O76054,P21741,Q13772,P05121,P11388,P45984,P28062,P28065,Q16790,O75844
5	GO:0044272	sulfur compound biosynthetic process	Biological Process	2	Q9Y2A9,Q92947
5	GO:0045017	glycerolipid biosynthetic process	Biological Process	3	Q8N335,Q96PE3,Q8WVX9
5	GO:0046467	membrane lipid biosynthetic process	Biological Process	1	O00622
5	GO:0046504	glycerol ether biosynthetic process	Biological Process	1	Q8WVX9
5	GO:0051188	cofactor biosynthetic process	Biological Process	8	P09104,P09972,P17858,P00374,Q9H3L0,Q9NQ88,Q92947,P04798
5	GO:0034404	nucleobase-containing small molecule biosynthetic process	Biological Process	9	P09104,P09972,P17858,P07741,Q08623,Q02127,Q9NQ88,P00813,P33316
5	GO:0046165	alcohol biosynthetic process	Biological Process	5	P04035,Q03426,P00374,O76054,P04114
5	GO:0046364	monosaccharide biosynthetic process	Biological Process	3	P09104,P09972,Q7L5Y9
5	GO:0008610	lipid biosynthetic process	Biological Process	11	Q9Y5Q0,Q8N335,Q96PE3,P04798,P04035,Q03426,Q8WVX9,Q9UHQ9,O76054,P04114,O00622
5	GO:0009059	macromolecule biosynthetic process	Biological Process	57	P33316,Q15004,P00374,P14373,P53350,Q01201,Q13501,Q8IWI9,Q9H9B1,Q9UPY3,Q14240,P62875,O00625,O15514,Q00978,Q6P4R8,Q04446,P18827,Q9BTE3,Q9NRZ9,O75582,P61024,Q6ZNB6,Q96GN5,P10644,Q6PL18,Q9BTT4,Q96HR3,Q9NVS2,Q9UHA3,P21399,P98179,Q96GW9,P34949,Q9Y2A9,Q9Y2K7,Q9BZQ8,P49454,Q9H6W3,Q9UIV1,O14933,O00622,Q86VP1,O43716,Q6ZXV5,P04114,O14896,O76054,P21741,Q13772,P05121,P11388,P45984,P28062,P28065,Q16790,O75844
5	GO:0016051	carbohydrate biosynthetic process	Biological Process	5	Q04446,P09104,P09972,Q9Y2A9,Q7L5Y9
5	GO:0035384	thioester biosynthetic process	Biological Process	1	Q92947
5	GO:0090407	organophosphate biosynthetic process	Biological Process	14	P09104,P09972,P17858,P33316,Q8N335,Q96PE3,P30085,P00813,Q02127,Q03426,P07741,Q9NQ88,Q8WVX9,Q92947
5	GO:1901137	carbohydrate derivative biosynthetic process	Biological Process	15	P18827,P09104,P09972,P17858,P07741,P33316,P34949,Q9Y2A9,P30085,Q02127,Q6ZXV5,Q08623,Q9NQ88,P00813,Q92947
5	GO:1901362	organic cyclic compound biosynthetic process	Biological Process	59	P00374,P14373,P53350,Q01201,Q13501,Q8IWI9,Q9H9B1,Q9UPY3,P62875,O00625,O15514,Q00978,Q6P4R8,P09104,P09972,P17858,P07741,P30085,Q02127,P33316,Q9NRZ9,O75582,P61024,Q6ZNB6,Q96GN5,P10644,Q6PL18,Q9BTT4,Q96HR3,P04798,P04035,Q03426,P00813,P34949,Q9Y2K7,Q9UHQ9,P49454,Q9H6W3,Q9UIV1,O14933,Q15004,O00622,Q86VP1,Q08623,O76054,P04114,Q9NQ88,O14896,P21741,Q13772,P05121,P11388,Q92947,P45984,P28062,P28065,Q16790,…
5	GO:1901503	ether biosynthetic process	Biological Process	1	Q8WVX9
5	GO:1901570	fatty acid derivative biosynthetic process	Biological Process	2	Q8WVX9,Q92947
5	GO:1901617	organic hydroxy compound biosynthetic process	Biological Process	7	P04035,Q03426,P00374,Q9UHQ9,O76054,P04114,Q9NQ88
5	GO:0006809	nitric oxide biosynthetic process	Biological Process	1	O95865
5	GO:0050665	hydrogen peroxide biosynthetic process	Biological Process	1	P04798
5	GO:0010629	negative regulation of gene expression	Biological Process	23	P14373,P53350,Q01201,Q13501,Q8IWI9,Q9H9B1,Q9UPY3,O15514,Q9UIV1,Q9NRZ9,P05121,Q9Y2K7,P43357,O75582,P49454,Q9H6W3,P00374,Q6PL18,P28062,P28065,P62875,O75844,Q9NV92
5	GO:0051053	negative regulation of DNA metabolic process	Biological Process	1	Q8NCN4
5	GO:0051253	negative regulation of RNA metabolic process	Biological Process	16	P14373,P53350,Q01201,Q13501,Q8IWI9,Q9H9B1,Q9UPY3,Q9NRZ9,Q9Y2K7,O75582,P49454,Q9H6W3,Q9UIV1,Q6PL18,Q14240,O75844
5	GO:0010563	negative regulation of phosphorus metabolic process	Biological Process	9	Q9BZQ8,P14373,P62942,Q8N335,P04035,P53350,Q9NQ88,P08069,P10644
5	GO:2000378	negative regulation of reactive oxygen species metabolic process	Biological Process	1	Q9NQ88
5	GO:0010677	negative regulation of cellular carbohydrate metabolic process	Biological Process	2	Q7L5Y9,Q9NQ88
5	GO:0032269	negative regulation of cellular protein metabolic process	Biological Process	17	Q9BZQ8,P14373,P04080,P05121,P05120,P43357,P00374,Q9UIV1,O75113,Q13501,P62942,Q8N335,P04035,P53350,P08069,P60520,P10644
5	GO:0051195	negative regulation of cofactor metabolic process	Biological Process	1	Q9NQ88
5	GO:1901003	negative regulation of fermentation	Biological Process	1	Q9NQ88
5	GO:1904024	negative regulation of glucose catabolic process to lactate via pyruvate	Biological Process	1	Q9NQ88
5	GO:0045721	negative regulation of gluconeogenesis	Biological Process	1	Q7L5Y9
5	GO:0045980	negative regulation of nucleotide metabolic process	Biological Process	1	Q9NQ88
5	GO:0002092	positive regulation of receptor internalization	Biological Process	1	Q8NBU5
5	GO:0010628	positive regulation of gene expression	Biological Process	23	Q99595,P98179,Q9BZQ8,Q6PL18,P62875,O14896,O76054,P21741,Q13772,Q96HR3,O00622,O75582,P05121,P11388,Q01201,Q13501,Q8IWI9,Q9BTT4,Q9UIV1,O15514,O75844,P04114,P45984
5	GO:0051054	positive regulation of DNA metabolic process	Biological Process	1	Q9NQ88
5	GO:0051254	positive regulation of RNA metabolic process	Biological Process	16	Q6PL18,O14896,O76054,P21741,Q13772,Q96HR3,O00622,O75582,P05121,P11388,Q01201,Q13501,Q8IWI9,Q9BTT4,Q9UIV1,P98179
5	GO:0010562	positive regulation of phosphorus metabolic process	Biological Process	18	O00622,Q13501,Q9BZQ8,O00220,Q969V5,P53350,P04035,O75582,P35080,P08069,P29317,Q08345,P10644,P61024,P36941,Q9NQS7,Q8NDZ4,Q9NQ88
5	GO:2000379	positive regulation of reactive oxygen species metabolic process	Biological Process	1	O95865
5	GO:0010676	positive regulation of cellular carbohydrate metabolic process	Biological Process	1	Q9NQ88
5	GO:0032270	positive regulation of cellular protein metabolic process	Biological Process	24	O00622,Q13501,Q9BZQ8,O00220,Q969V5,P53350,Q99595,P98179,P45984,P62942,Q9NV92,P04035,O75582,P35080,P10644,P08069,P61024,Q9NWW5,O15514,P36941,Q8IWE4,Q9NQS7,Q8NDZ4,Q6ZXV5
5	GO:0045923	positive regulation of fatty acid metabolic process	Biological Process	1	P50416
5	GO:0032770	positive regulation of monooxygenase activity	Biological Process	1	P00374
5	GO:0002090	regulation of receptor internalization	Biological Process	1	Q8NBU5
5	GO:0010565	regulation of cellular ketone metabolic process	Biological Process	3	P28062,P28065,P50416
5	GO:0010675	regulation of cellular carbohydrate metabolic process	Biological Process	4	O75844,Q9UIC8,Q9NQ88,Q7L5Y9
5	GO:0032268	regulation of cellular protein metabolic process	Biological Process	42	Q9BZQ8,O00622,Q13501,P21399,P98179,Q14240,P14373,O00220,Q969V5,P04080,P05121,P53350,P05120,Q99595,P43357,P00374,Q9UIV1,Q9UK22,O75113,P45984,P62942,Q9NV92,Q14596,P04035,O75582,Q8N335,P35080,P10644,Q86Y07,P08069,P61024,Q9NWW5,O15514,P36941,Q8IWE4,P29317,Q9H4H8,Q9NQS7,Q8NDZ4,P60520,Q6ZXV5,O75844
5	GO:0043467	regulation of generation of precursor metabolites and energy	Biological Process	1	Q9NQ88
5	GO:0051174	regulation of phosphorus metabolic process	Biological Process	25	Q9BZQ8,O00622,Q13501,P14373,O00220,Q969V5,P53350,P62942,Q14596,P04035,O75582,Q8N335,P35080,P08069,P29317,Q08345,P10644,Q9UIV1,Q86Y07,Q9NQ88,P61024,P36941,Q9H4H8,Q9NQS7,Q8NDZ4
5	GO:0051193	regulation of cofactor metabolic process	Biological Process	1	Q9NQ88
5	GO:2000377	regulation of reactive oxygen species metabolic process	Biological Process	3	Q9NQ88,O95865,P00374
5	GO:1905038	regulation of membrane lipid metabolic process	Biological Process	1	O00622
5	GO:0043456	regulation of pentose-phosphate shunt	Biological Process	1	Q9NQ88
5	GO:0032768	regulation of monooxygenase activity	Biological Process	2	O95865,P00374
5	GO:0010468	regulation of gene expression	Biological Process	46	P00374,P14373,P53350,Q01201,Q13501,Q8IWI9,Q9H9B1,Q9UPY3,O15514,Q9UIV1,Q9Y4C8,Q9NRZ9,O75582,P61024,Q6ZNB6,Q96GN5,P62875,P10644,Q6PL18,Q9BTT4,P21399,P98179,Q14240,P04114,P45984,Q9NV92,P05121,Q9Y2K7,Q99595,P43357,Q9BZQ8,P49454,Q9H6W3,P0C0L5,O00622,Q86VP1,P28062,P28065,O14896,O76054,P21741,Q13772,Q96HR3,P11388,Q16790,O75844
5	GO:0043471	regulation of cellular carbohydrate catabolic process	Biological Process	1	Q9NQ88
5	GO:0051052	regulation of DNA metabolic process	Biological Process	4	P52292,O75844,Q9NQ88,Q8NCN4
5	GO:0051252	regulation of RNA metabolic process	Biological Process	38	P00374,P14373,P53350,Q01201,Q13501,Q8IWI9,Q9H9B1,Q9UPY3,Q9Y4C8,Q9NRZ9,O75582,P61024,Q6ZNB6,Q96GN5,P62875,P10644,Q6PL18,Q9BTT4,Q9Y2K7,P49454,Q9H6W3,Q9UIV1,O00622,Q86VP1,P28062,P28065,O14896,O76054,P21741,Q13772,Q96HR3,P05121,P11388,P98179,P45984,Q16790,Q14240,O75844
5	GO:0006140	regulation of nucleotide metabolic process	Biological Process	1	Q9NQ88
5	GO:0010906	regulation of glucose metabolic process	Biological Process	4	Q7L5Y9,Q9NQ88,O75844,Q9UIC8
5	GO:0090181	regulation of cholesterol metabolic process	Biological Process	4	O76054,P04035,P04114,Q03426
5	GO:0006109	regulation of carbohydrate metabolic process	Biological Process	4	O75844,Q9UIC8,Q9NQ88,Q7L5Y9
5	GO:0006521	regulation of cellular amino acid metabolic process	Biological Process	2	P28062,P28065
5	GO:0019216	regulation of lipid metabolic process	Biological Process	8	P50416,O76054,P04035,P04114,Q03426,O00622,O75844,P04798
5	GO:0017143	insecticide metabolic process	Biological Process	1	P04798
5	GO:0009804	coumarin metabolic process	Biological Process	1	P04798
5	GO:0001510	RNA methylation	Biological Process	2	O15091,Q5T200
5	GO:0006306	DNA methylation	Biological Process	2	O75844,Q9H9B1
5	GO:0006479	protein methylation	Biological Process	2	Q9UIC8,Q9H9B1
5	GO:0009113	purine nucleobase biosynthetic process	Biological Process	2	P07741,P00813
5	GO:0008210	estrogen metabolic process	Biological Process	1	P04798
5	GO:0042572	retinol metabolic process	Biological Process	1	P04798
5	GO:0042573	retinoic acid metabolic process	Biological Process	1	P04798
5	GO:0042339	keratan sulfate metabolic process	Biological Process	1	Q9Y2A9
5	GO:0019682	glyceraldehyde-3-phosphate metabolic process	Biological Process	1	Q9NQ88
5	GO:0043436	oxoacid metabolic process	Biological Process	23	O95865,P50416,P09104,P09972,P17858,P21399,Q8TD30,Q96GW9,Q96I15,P28062,P28065,Q92947,Q96GA7,P04798,Q9Y5Q0,Q14914,P00374,Q9Y2A9,Q96HE7,Q9NQ88,Q9H2D1,O00469,O43716
5	GO:0006119	oxidative phosphorylation	Biological Process	1	P03886
5	GO:0006757	ATP generation from ADP	Biological Process	4	P09104,P09972,P17858,Q9NQ88
5	GO:0002183	cytoplasmic translational initiation	Biological Process	1	Q14240
5	GO:0006446	regulation of translational initiation	Biological Process	2	O15514,Q14240
5	GO:0045948	positive regulation of translational initiation	Biological Process	1	O15514
5	GO:0006760	folic acid-containing compound metabolic process	Biological Process	2	P00374,Q9H2D1
5	GO:0019471	4-hydroxyproline metabolic process	Biological Process	1	Q96HE7
5	GO:0046946	hydroxylysine metabolic process	Biological Process	1	O00469
5	GO:0009072	aromatic amino acid family metabolic process	Biological Process	1	Q92947
5	GO:0006796	phosphate-containing compound metabolic process	Biological Process	46	P28062,P28065,Q9BZQ8,O00622,Q13501,P17858,Q9NQ88,P09104,P09972,P03886,P30085,P33316,O75582,P45984,P53350,Q86Y07,Q9UJY1,P14373,Q8N335,Q96PE3,O00220,Q969V5,P29317,Q08623,P00813,Q02127,P04035,P05187,Q9NQS7,Q03426,P62942,Q14596,P35080,P08069,Q08345,P10644,Q8WVX9,Q9UIV1,P07741,P61024,P36941,Q92947,P34949,Q9H4H8,Q8NDZ4,O75844
5	GO:0006801	superoxide metabolic process	Biological Process	1	P00374
5	GO:0042743	hydrogen peroxide metabolic process	Biological Process	1	P04798
5	GO:0006544	glycine metabolic process	Biological Process	1	Q96GA7
5	GO:0009235	cobalamin metabolic process	Biological Process	1	Q9H3L0
5	GO:0046033	AMP metabolic process	Biological Process	1	P07741
5	GO:0016999	antibiotic metabolic process	Biological Process	2	P21399,P04798
5	GO:0042905	9-cis-retinoic acid metabolic process	Biological Process	1	P04798
5	GO:0046034	ATP metabolic process	Biological Process	5	P09104,P09972,P17858,P03886,Q9NQ88
5	GO:0046085	adenosine metabolic process	Biological Process	1	P00813
5	GO:0046146	tetrahydrobiopterin metabolic process	Biological Process	1	P00374
5	GO:0046655	folic acid metabolic process	Biological Process	2	P00374,Q9H2D1
5	GO:1901661	quinone metabolic process	Biological Process	1	P04035
5	GO:0008655	pyrimidine-containing compound salvage	Biological Process	1	Q08623
5	GO:0043101	purine-containing compound salvage	Biological Process	2	P07741,P00813
5	GO:0043173	nucleotide salvage	Biological Process	2	P00813,P07741
5	GO:0043174	nucleoside salvage	Biological Process	2	P07741,Q08623
5	GO:0006631	fatty acid metabolic process	Biological Process	4	P50416,Q9Y5Q0,P04798,Q92947
5	GO:0006638	neutral lipid metabolic process	Biological Process	2	P50416,P04114
5	GO:0006643	membrane lipid metabolic process	Biological Process	2	Q9NWW5,O00622
5	GO:0006644	phospholipid metabolic process	Biological Process	4	Q8N335,Q96PE3,Q03426,Q8WVX9
5	GO:0006720	isoprenoid metabolic process	Biological Process	5	P04114,P18827,P04035,Q03426,P04798
5	GO:0030258	lipid modification	Biological Process	3	P04798,P50416,Q92947
5	GO:0046485	ether lipid metabolic process	Biological Process	1	Q8WVX9
5	GO:0046486	glycerolipid metabolic process	Biological Process	5	P50416,P04114,Q8N335,Q96PE3,Q8WVX9
5	GO:0097384	cellular lipid biosynthetic process	Biological Process	1	Q8WVX9
5	GO:0006259	DNA metabolic process	Biological Process	20	P52292,P33316,Q15004,P11388,Q19AV6,Q9BTE3,O75844,Q6P4R8,Q9NS91,O15514,P62875,Q9H9Q4,Q9Y2K7,Q9H9B1,Q9UPY3,Q9NRZ9,O14933,Q9NQ88,P49454,Q8NCN4
5	GO:0009100	glycoprotein metabolic process	Biological Process	5	P34949,Q9Y2A9,Q9UK22,O00754,Q6ZXV5
5	GO:0043112	receptor metabolic process	Biological Process	1	Q8NBU5
5	GO:0044264	cellular polysaccharide metabolic process	Biological Process	2	Q04446,Q9Y2A9
5	GO:0044267	cellular protein metabolic process	Biological Process	76	P28062,P28065,Q15386,Q9UK22,P62942,Q9BZQ8,O00622,Q13501,Q14240,P53350,Q8N653,Q8NCN4,Q969V5,Q9NS91,Q9NVS2,Q9UHA3,P21399,P98179,Q96GW9,O00469,O00754,O14933,Q96HE7,Q9UIC8,O75582,P45984,Q86Y07,Q9UJY1,P14373,P34949,Q9Y2A9,Q5XPI4,Q7L5Y9,Q9NV92,Q9UM13,O00220,P04080,P05121,P05120,Q99595,P43357,Q9H9B1,Q9NQS7,Q6P4R8,P00374,Q9UIV1,Q8IWE4,O75844,Q9NXW2,O75113,O43716,Q14596,P04035,Q8N335,P35080,P10644,Q9H6W3,…
5	GO:0006103	2-oxoglutarate metabolic process	Biological Process	1	Q8TD30
5	GO:0006732	coenzyme metabolic process	Biological Process	12	P09104,P09972,P17858,P00374,Q8N335,P04035,Q9H3L0,Q03426,Q8WVX9,Q9NQ88,Q9H2D1,Q92947
5	GO:0006778	porphyrin-containing compound metabolic process	Biological Process	1	P04798
5	GO:0005976	polysaccharide metabolic process	Biological Process	2	Q04446,Q9Y2A9
5	GO:0009311	oligosaccharide metabolic process	Biological Process	1	O00754
5	GO:0034654	nucleobase-containing compound biosynthetic process	Biological Process	54	P00374,P14373,P53350,Q01201,Q13501,Q8IWI9,Q9H9B1,Q9UPY3,P62875,O00625,O15514,Q00978,Q6P4R8,P09104,P09972,P17858,P07741,P33316,Q9NRZ9,O75582,P61024,Q6ZNB6,Q96GN5,P10644,Q6PL18,Q9BTT4,Q96HR3,P30085,P00813,Q02127,P34949,Q9Y2K7,P49454,Q9H6W3,Q9UIV1,O14933,Q15004,O00622,Q86VP1,Q08623,Q9NQ88,O14896,O76054,P21741,Q13772,P05121,P11388,Q92947,P45984,P28062,P28065,Q16790,Q14240,O75844
5	GO:0034655	nucleobase-containing compound catabolic process	Biological Process	11	O15514,Q9UIV1,P09104,P09972,P17858,P00813,Q9UPY3,P28062,P28065,Q9NQ88,P33316
5	GO:0090304	nucleic acid metabolic process	Biological Process	57	P52292,P33316,Q15004,P00374,P14373,P53350,Q01201,Q13501,Q8IWI9,Q9H9B1,Q9UPY3,O15514,Q9UIV1,Q9Y4C8,P62875,Q9ULX3,P11388,Q19AV6,O15091,O00625,Q00978,Q6P4R8,Q9BTE3,O75844,Q9NS91,Q9H9Q4,Q9Y2K7,Q9NRZ9,O75582,P61024,Q6ZNB6,Q96GN5,P10644,Q6PL18,Q9BTT4,Q96HR3,P98179,Q5T200,Q96GW9,P49454,Q9H6W3,O14933,O00622,Q86VP1,P28062,P28065,Q9NQ88,O14896,O76054,P21741,Q13772,P05121,P45984,Q16790,O43716,Q14240,Q8NCN4
5	GO:0008652	cellular amino acid biosynthetic process	Biological Process	2	O00469,Q8TD30
5	GO:0009063	cellular amino acid catabolic process	Biological Process	4	O95865,Q92947,Q96GA7,Q8TD30
5	GO:0043038	amino acid activation	Biological Process	2	Q96GW9,O43716
5	GO:1901605	alpha-amino acid metabolic process	Biological Process	6	O95865,Q92947,Q96GA7,Q96HE7,Q8TD30,O00469
5	GO:0008202	steroid metabolic process	Biological Process	8	P04798,P04035,Q03426,Q15036,P04114,Q9NWW5,Q9UHQ9,O76054
5	GO:1903509	liposaccharide metabolic process	Biological Process	1	Q9NWW5
5	GO:0006508	proteolysis	Biological Process	28	Q5XPI4,O14933,P53350,Q13501,Q15386,Q7L5Y9,Q9NV92,Q9UM13,O00220,Q969V5,P04080,P28062,P28065,P05121,P05120,Q99595,P43357,Q6P4R8,O75844,Q9NXW2,Q9UK22,P0C0L5,O75113,O00622,Q9NWW5,P45984,P60520,Q6ZXV5
5	GO:0030163	protein catabolic process	Biological Process	21	Q5XPI4,O14933,P53350,Q13501,Q15386,Q7L5Y9,Q9NV92,Q9UM13,Q9UK22,P28062,P28065,O75844,Q9NXW2,O75113,P04114,Q9H4H8,P04035,P45984,P60520,Q6ZXV5,Q9NWW5
5	GO:0036211	protein modification process	Biological Process	57	P28062,P28065,Q15386,Q9UK22,P62942,Q9BZQ8,O00622,Q13501,P53350,Q8N653,Q8NCN4,Q969V5,Q9NS91,O00469,O00754,O14933,Q96HE7,Q9UIC8,O75582,P45984,Q86Y07,Q9UJY1,P14373,P34949,Q9Y2A9,O00220,Q9H9B1,Q9NQS7,Q5XPI4,Q6P4R8,Q8IWE4,O75113,Q9NV92,Q14596,P04035,Q8N335,P35080,P10644,Q9H6W3,Q6ZXV5,P08069,Q08345,Q9UIV1,O00391,O75147,P04114,P20336,Q07065,Q9NXR8,O75844,P61024,P36941,P29317,Q9H4H8,Q9Y2K7,Q9UM13,Q8NDZ4
5	GO:0042157	lipoprotein metabolic process	Biological Process	1	P04114
5	GO:0042982	amyloid precursor protein metabolic process	Biological Process	1	P62942
5	GO:0051604	protein maturation	Biological Process	8	P05121,Q99595,P43357,P62942,Q96HE7,P0C0L5,O75844,Q8NG11
5	GO:1990000	amyloid fibril formation	Biological Process	1	P62942
5	GO:0019318	hexose metabolic process	Biological Process	10	P09972,P50416,P17858,O00754,P09104,O75844,Q9UIC8,Q7L5Y9,P34949,Q9NQ88
5	GO:0019751	polyol metabolic process	Biological Process	2	P00374,Q96PE3
5	GO:0034308	primary alcohol metabolic process	Biological Process	1	P04798
5	GO:1902652	secondary alcohol metabolic process	Biological Process	6	P04035,Q03426,Q15036,P04114,Q9NWW5,O76054
5	GO:0006767	water-soluble vitamin metabolic process	Biological Process	3	Q9H3L0,P00374,Q9H2D1
5	GO:0006775	fat-soluble vitamin metabolic process	Biological Process	1	P04798
5	GO:0006662	glycerol ether metabolic process	Biological Process	1	Q8WVX9
5	GO:0006753	nucleoside phosphate metabolic process	Biological Process	17	P09104,P09972,P17858,P03886,P30085,P33316,Q8N335,P29317,Q08623,P00813,Q02127,P04035,Q03426,Q8WVX9,Q9NQ88,P07741,Q92947
5	GO:0009225	nucleotide-sugar metabolic process	Biological Process	1	P34949
5	GO:0015949	nucleobase-containing small molecule interconversion	Biological Process	2	P30085,P33316
5	GO:0006486	protein glycosylation	Biological Process	3	Q9Y2A9,Q6ZXV5,P34949
5	GO:0035268	protein mannosylation	Biological Process	1	Q6ZXV5
5	GO:0016577	histone demethylation	Biological Process	2	Q9H6W3,Q9Y2K7
5	GO:0006002	fructose 6-phosphate metabolic process	Biological Process	2	P34949,P17858
5	GO:0006003	fructose 2,6-bisphosphate metabolic process	Biological Process	1	Q9NQ88
5	GO:0019692	deoxyribose phosphate metabolic process	Biological Process	2	P33316,P00813
5	GO:0019693	ribose phosphate metabolic process	Biological Process	13	P09104,P09972,P17858,P03886,P29317,P30085,Q02127,P04035,Q03426,Q8WVX9,Q9NQ88,P07741,Q92947
5	GO:0030388	fructose 1,6-bisphosphate metabolic process	Biological Process	3	P09972,P17858,Q9NQ88
5	GO:0043647	inositol phosphate metabolic process	Biological Process	1	Q96PE3
5	GO:0051156	glucose 6-phosphate metabolic process	Biological Process	1	Q9NQ88
5	GO:0052646	alditol phosphate metabolic process	Biological Process	1	Q8N335
5	GO:0006637	acyl-CoA metabolic process	Biological Process	3	Q03426,Q8WVX9,Q92947
5	GO:0010467	gene expression	Biological Process	59	P00374,P14373,P53350,Q01201,Q13501,Q8IWI9,Q9H9B1,Q9UPY3,O15514,Q9UIV1,Q9Y4C8,P62875,Q9ULX3,O15091,Q14240,O00625,Q00978,Q6P4R8,Q9NRZ9,O75582,P61024,Q6ZNB6,Q96GN5,P10644,Q6PL18,Q9BTT4,Q96HR3,P98179,Q5T200,Q9NVS2,Q9UHA3,P21399,Q96GW9,P45984,P04114,Q9NV92,P05121,Q9Y2K7,Q99595,P43357,Q9BZQ8,P49454,Q9H6W3,P62942,Q96HE7,P0C0L5,O00622,Q86VP1,O43716,P28062,P28065,O14896,O76054,P21741,Q13772,P11388,Q8NG11,…
5	GO:0043412	macromolecule modification	Biological Process	60	P28062,P28065,Q15386,Q9UK22,P62942,Q9BZQ8,O00622,Q13501,P53350,Q8N653,Q8NCN4,Q969V5,Q9NS91,Q9H9B1,Q9NRZ9,O00469,O00754,O14933,Q96HE7,Q9UIC8,O75582,P45984,Q86Y07,Q9UJY1,P14373,P34949,Q9Y2A9,O00220,Q9NQS7,Q5XPI4,Q6P4R8,Q8IWE4,O75113,Q9NV92,Q14596,P04035,Q8N335,P35080,P10644,Q9H6W3,Q6ZXV5,P08069,Q08345,Q9UIV1,O00391,O75147,P04114,P20336,Q07065,Q9NXR8,O75844,P61024,P36941,P29317,Q9H4H8,Q9Y2K7,O15091,…
5	GO:0009262	deoxyribonucleotide metabolic process	Biological Process	2	P33316,P00813
5	GO:1901657	glycosyl compound metabolic process	Biological Process	4	P00813,P07741,Q08623,Q02127
5	GO:0006690	icosanoid metabolic process	Biological Process	2	Q14914,P04798
5	GO:0010166	wax metabolic process	Biological Process	1	Q8WVX9
5	GO:0035337	fatty-acyl-CoA metabolic process	Biological Process	2	Q8WVX9,Q92947
5	GO:0006089	lactate metabolic process	Biological Process	1	Q9NQ88
5	GO:0016125	sterol metabolic process	Biological Process	7	P04035,Q03426,Q15036,P04114,Q9NWW5,Q9UHQ9,O76054
5	GO:0042359	vitamin D metabolic process	Biological Process	1	P04798
5	GO:0001782	B cell homeostasis	Biological Process	1	P00813
5	GO:0038096	Fc-gamma receptor signaling pathway involved in phagocytosis	Biological Process	1	Q9NZQ3
5	GO:0002444	myeloid leukocyte mediated immunity	Biological Process	13	O00391,O00754,P02794,P04080,P07741,P09972,P17858,P20336,P34810,Q07065,Q5T9A4,Q8NG11,Q9BRF8
5	GO:0002449	lymphocyte mediated immunity	Biological Process	3	P78410,P0C0L5,Q9BZM5
5	GO:0030449	regulation of complement activation	Biological Process	1	P0C0L5
5	GO:0006958	complement activation, classical pathway	Biological Process	1	P0C0L5
5	GO:0043312	neutrophil degranulation	Biological Process	13	O00391,O00754,P02794,P04080,P07741,P09972,P17858,P20336,P34810,Q07065,Q5T9A4,Q8NG11,Q9BRF8
5	GO:0002758	innate immune response-activating signal transduction	Biological Process	5	O75582,P28062,P28065,Q01201,P04114
5	GO:0002429	immune response-activating cell surface receptor signaling pathway	Biological Process	7	O75582,P28062,P28065,Q01201,P78410,P00813,Q9NZQ3
5	GO:0030218	erythrocyte differentiation	Biological Process	1	Q7L5Y9
5	GO:0030097	hemopoiesis	Biological Process	12	P11388,P00813,Q01201,Q9H9Q4,O00625,P29317,P36941,Q7L5Y9,P21741,P00918,P28062,P28065
5	GO:0048537	mucosal-associated lymphoid tissue development	Biological Process	1	P00813
5	GO:0048538	thymus development	Biological Process	1	O75844
5	GO:0002604	regulation of dendritic cell antigen processing and presentation	Biological Process	1	P34810
5	GO:0002688	regulation of leukocyte chemotaxis	Biological Process	2	P21741,P05121
5	GO:0002691	regulation of cellular extravasation	Biological Process	1	P21741
5	GO:0071675	regulation of mononuclear cell migration	Biological Process	2	P21741,P05121
5	GO:1902622	regulation of neutrophil migration	Biological Process	1	P21741
5	GO:1905521	regulation of macrophage migration	Biological Process	1	P21741
5	GO:0051249	regulation of lymphocyte activation	Biological Process	3	P00813,P21741,P10644
5	GO:0002819	regulation of adaptive immune response	Biological Process	2	P00813,P14373
5	GO:0002920	regulation of humoral immune response	Biological Process	1	P0C0L5
5	GO:0045088	regulation of innate immune response	Biological Process	7	O75582,P28062,P28065,Q01201,P04114,Q969V5,Q9UIV1
5	GO:0050854	regulation of antigen receptor-mediated signaling pathway	Biological Process	1	P00813
5	GO:0045637	regulation of myeloid cell differentiation	Biological Process	1	P00918
5	GO:1901532	regulation of hematopoietic progenitor cell differentiation	Biological Process	2	P28062,P28065
5	GO:1902105	regulation of leukocyte differentiation	Biological Process	3	P00813,P21741,P00918
5	GO:0002605	negative regulation of dendritic cell antigen processing and presentation	Biological Process	1	P34810
5	GO:0051250	negative regulation of lymphocyte activation	Biological Process	2	P21741,P10644
5	GO:0002820	negative regulation of adaptive immune response	Biological Process	1	P14373
5	GO:0045824	negative regulation of innate immune response	Biological Process	2	Q969V5,Q9UIV1
5	GO:1902106	negative regulation of leukocyte differentiation	Biological Process	1	P21741
5	GO:0002690	positive regulation of leukocyte chemotaxis	Biological Process	2	P21741,P05121
5	GO:0002693	positive regulation of cellular extravasation	Biological Process	1	P21741
5	GO:0071677	positive regulation of mononuclear cell migration	Biological Process	1	P05121
5	GO:1902624	positive regulation of neutrophil migration	Biological Process	1	P21741
5	GO:1905523	positive regulation of macrophage migration	Biological Process	1	P21741
5	GO:0051251	positive regulation of lymphocyte activation	Biological Process	2	P00813,P21741
5	GO:0002821	positive regulation of adaptive immune response	Biological Process	1	P00813
5	GO:0045089	positive regulation of innate immune response	Biological Process	5	O75582,P28062,P28065,Q01201,P04114
5	GO:0050857	positive regulation of antigen receptor-mediated signaling pathway	Biological Process	1	P00813
5	GO:0045639	positive regulation of myeloid cell differentiation	Biological Process	1	P00918
5	GO:1902107	positive regulation of leukocyte differentiation	Biological Process	3	P00813,P21741,P00918
5	GO:0002460	adaptive immune response based on somatic recombination of immune receptors built from immunoglobulin superfamily domains	Biological Process	4	P78410,P00813,P0C0L5,Q01201
5	GO:0002455	humoral immune response mediated by circulating immunoglobulin	Biological Process	1	P0C0L5
5	GO:0002228	natural killer cell mediated immunity	Biological Process	1	Q9BZM5
5	GO:0034340	response to type I interferon	Biological Process	5	O14896,P28062,Q00978,Q969V5,Q9UIV1
5	GO:0034341	response to interferon-gamma	Biological Process	3	O14896,Q00978,Q13137
5	GO:0002428	antigen processing and presentation of peptide antigen via MHC class Ib	Biological Process	1	Q03519
5	GO:0002495	antigen processing and presentation of peptide antigen via MHC class II	Biological Process	1	P52732
5	GO:0002483	antigen processing and presentation of endogenous peptide antigen	Biological Process	1	Q03519
5	GO:0002478	antigen processing and presentation of exogenous peptide antigen	Biological Process	4	P28062,P28065,Q03519,P52732
5	GO:0002474	antigen processing and presentation of peptide antigen via MHC class I	Biological Process	3	P28062,P28065,Q03519
5	GO:0046968	peptide antigen transport	Biological Process	1	Q03519
5	GO:0001773	myeloid dendritic cell activation	Biological Process	2	P36941,Q01201
5	GO:0002275	myeloid cell activation involved in immune response	Biological Process	13	O00391,O00754,P02794,P04080,P07741,P09972,P17858,P20336,P34810,Q07065,Q5T9A4,Q8NG11,Q9BRF8
5	GO:0036230	granulocyte activation	Biological Process	13	O00391,O00754,P02794,P04080,P07741,P09972,P17858,P20336,P34810,Q07065,Q5T9A4,Q8NG11,Q9BRF8
5	GO:0045576	mast cell activation	Biological Process	1	Q92597
5	GO:0002285	lymphocyte activation involved in immune response	Biological Process	3	P21741,P00813,Q01201
5	GO:0030098	lymphocyte differentiation	Biological Process	4	P00813,Q9H9Q4,Q01201,P21741
5	GO:0030101	natural killer cell activation	Biological Process	1	Q9BZM5
5	GO:0042110	T cell activation	Biological Process	6	P21741,Q9H9Q4,P00813,Q01201,P10644,P62942
5	GO:0042113	B cell activation	Biological Process	2	P00813,Q9H9Q4
5	GO:0046651	lymphocyte proliferation	Biological Process	3	P00813,P10644,Q9NRZ9
5	GO:0002232	leukocyte chemotaxis involved in inflammatory response	Biological Process	1	P21741
5	GO:0002548	monocyte chemotaxis	Biological Process	1	P05121
5	GO:0048246	macrophage chemotaxis	Biological Process	1	P21741
5	GO:0071621	granulocyte chemotaxis	Biological Process	1	P21741
5	GO:0072672	neutrophil extravasation	Biological Process	1	P21741
5	GO:0097530	granulocyte migration	Biological Process	1	P21741
5	GO:1905517	macrophage migration	Biological Process	1	P21741
5	GO:0061387	regulation of extent of cell growth	Biological Process	1	Q9NPR2
5	GO:1903859	regulation of dendrite extension	Biological Process	1	Q969V5
5	GO:1903861	positive regulation of dendrite extension	Biological Process	1	Q969V5
5	GO:0030517	negative regulation of axon extension	Biological Process	1	Q9NPR2
5	GO:1990138	neuron projection extension	Biological Process	3	Q9NPR2,Q969V5,Q08345
5	GO:0030516	regulation of axon extension	Biological Process	1	Q9NPR2
5	GO:1905041	regulation of epithelium regeneration	Biological Process	1	P58107
5	GO:1990399	epithelium regeneration	Biological Process	1	P58107
5	GO:0060038	cardiac muscle cell proliferation	Biological Process	2	P10644,Q8NDZ4
5	GO:0008306	associative learning	Biological Process	1	P04035
5	GO:0007614	short-term memory	Biological Process	1	P21741
5	GO:0022410	circadian sleep/wake cycle process	Biological Process	1	P00813
5	GO:0042745	circadian sleep/wake cycle	Biological Process	1	P00813
5	GO:0007628	adult walking behavior	Biological Process	1	O75844
5	GO:0042323	negative regulation of circadian sleep/wake cycle, non-REM sleep	Biological Process	1	P00813
5	GO:0045187	regulation of circadian sleep/wake cycle, sleep	Biological Process	1	P00813
5	GO:0001938	positive regulation of endothelial cell proliferation	Biological Process	1	P21741
5	GO:0010838	positive regulation of keratinocyte proliferation	Biological Process	1	P21741
5	GO:2000347	positive regulation of hepatocyte proliferation	Biological Process	1	P21741
5	GO:0032946	positive regulation of mononuclear cell proliferation	Biological Process	1	P00813
5	GO:0010839	negative regulation of keratinocyte proliferation	Biological Process	1	P58107
5	GO:0010626	negative regulation of Schwann cell proliferation	Biological Process	1	Q9UPY3
5	GO:0032945	negative regulation of mononuclear cell proliferation	Biological Process	1	P10644
5	GO:0010624	regulation of Schwann cell proliferation	Biological Process	1	Q9UPY3
5	GO:0001936	regulation of endothelial cell proliferation	Biological Process	1	P21741
5	GO:0010837	regulation of keratinocyte proliferation	Biological Process	2	P21741,P58107
5	GO:2000345	regulation of hepatocyte proliferation	Biological Process	1	P21741
5	GO:0032944	regulation of mononuclear cell proliferation	Biological Process	2	P00813,P10644
5	GO:0002043	blood vessel endothelial cell proliferation involved in sprouting angiogenesis	Biological Process	1	P29317
5	GO:0101023	vascular endothelial cell proliferation	Biological Process	1	P21741
5	GO:0072574	hepatocyte proliferation	Biological Process	1	P21741
5	GO:0022027	interkinetic nuclear migration	Biological Process	1	Q15154
5	GO:0051306	mitotic sister chromatid separation	Biological Process	4	P49454,P53350,Q96EA4,Q9UIC8
5	GO:1905818	regulation of chromosome separation	Biological Process	4	P49454,P53350,Q96EA4,Q9UIC8
5	GO:1905819	negative regulation of chromosome separation	Biological Process	4	P49454,P53350,Q96EA4,Q9UIC8
5	GO:0033045	regulation of sister chromatid segregation	Biological Process	4	P49454,P53350,Q96EA4,Q9UIC8
5	GO:0033046	negative regulation of sister chromatid segregation	Biological Process	4	P49454,P53350,Q96EA4,Q9UIC8
5	GO:0000819	sister chromatid segregation	Biological Process	9	P53350,Q53HL2,Q9NQS7,Q9BTE3,P42695,Q96EA4,P49454,Q9UIC8,P11388
5	GO:0051310	metaphase plate congression	Biological Process	5	Q53HL2,Q96EA4,P49454,Q9H4H8,Q9NQS7
5	GO:0001578	microtubule bundle formation	Biological Process	2	O95235,P53350
5	GO:0007020	microtubule nucleation	Biological Process	1	Q9P270
5	GO:0031109	microtubule polymerization or depolymerization	Biological Process	1	Q9P270
5	GO:0031122	cytoplasmic microtubule organization	Biological Process	2	Q15154,Q9P270
5	GO:0034453	microtubule anchoring	Biological Process	1	Q15154
5	GO:0051293	establishment of spindle localization	Biological Process	3	P53350,Q8IVT2,Q96EA4
5	GO:0070507	regulation of microtubule cytoskeleton organization	Biological Process	3	Q9P270,P52732,P53350
5	GO:1902850	microtubule cytoskeleton organization involved in mitosis	Biological Process	5	P53350,Q8IVT2,Q96EA4,P52732,O15013
5	GO:0099111	microtubule-based transport	Biological Process	1	Q15154
5	GO:0044774	mitotic DNA integrity checkpoint	Biological Process	2	Q9UIV1,P11388
5	GO:0044819	mitotic G1/S transition checkpoint	Biological Process	1	Q9UIV1
5	GO:0071174	mitotic spindle checkpoint	Biological Process	4	P49454,P53350,Q96EA4,Q9UIC8
5	GO:0072413	signal transduction involved in mitotic cell cycle checkpoint	Biological Process	1	Q9UIV1
5	GO:0000077	DNA damage checkpoint	Biological Process	2	Q9UIV1,P53350
5	GO:0072401	signal transduction involved in DNA integrity checkpoint	Biological Process	2	Q9UIV1,P53350
5	GO:0071173	spindle assembly checkpoint	Biological Process	4	P49454,P53350,Q96EA4,Q9UIC8
5	GO:0090231	regulation of spindle checkpoint	Biological Process	1	Q9UIC8
5	GO:0051084	'de novo' posttranslational protein folding	Biological Process	2	Q96HE7,Q9NXW2
5	GO:0051085	chaperone cofactor-dependent protein refolding	Biological Process	2	Q96HE7,Q9NXW2
5	GO:0002768	immune response-regulating cell surface receptor signaling pathway	Biological Process	8	O75582,P28062,P28065,Q01201,P78410,P00813,P45984,Q9NZQ3
5	GO:0000165	MAPK cascade	Biological Process	12	P45984,Q969V5,Q14596,P04035,Q86Y07,P08069,P36941,O00622,P29317,Q9H4H8,P28062,P28065
5	GO:0007249	I-kappaB kinase/NF-kappaB signaling	Biological Process	6	Q13501,P36941,P62942,Q969V5,Q9NV92,Q01201
5	GO:0007264	small GTPase mediated signal transduction	Biological Process	6	Q13283,P52566,P20336,O15013,Q13501,Q8N653
5	GO:0019932	second-messenger-mediated signaling	Biological Process	5	O95865,P10644,P00813,P62942,O75844
5	GO:0048017	inositol lipid-mediated signaling	Biological Process	2	P08069,Q8NDZ4
5	GO:0031098	stress-activated protein kinase signaling cascade	Biological Process	7	P45984,Q969V5,Q14596,P04035,P08069,P36941,O75844
5	GO:0031929	TOR signaling	Biological Process	2	O75844,Q9H4H8
5	GO:0035329	hippo signaling	Biological Process	1	Q8IY63
5	GO:0038061	NIK/NF-kappaB signaling	Biological Process	5	O00220,P28062,P28065,Q01201,Q9UPY3
5	GO:0042770	signal transduction in response to DNA damage	Biological Process	4	Q9UIV1,Q92597,O75844,P53350
5	GO:0043491	protein kinase B signaling	Biological Process	3	P08069,P29317,Q969V5
5	GO:0070528	protein kinase C signaling	Biological Process	1	Q8N335
5	GO:0072331	signal transduction by p53 class mediator	Biological Process	5	Q9UIV1,Q92597,O75844,Q9H9B1,Q8N2F6
5	GO:0097193	intrinsic apoptotic signaling pathway	Biological Process	4	P29317,Q96HE7,P43357,Q8N2F6
5	GO:0097696	STAT cascade	Biological Process	1	Q9UIV1
5	GO:1902531	regulation of intracellular signal transduction	Biological Process	24	O00220,Q969V5,Q8NDZ4,P08069,O75844,Q9H4H8,Q14596,P04035,O15013,P52566,Q9UIV1,Q13501,P36941,P62942,Q9NV92,Q86Y07,Q8N653,P00813,P29317,O00622,Q8N335,Q9H9B1,P43357,Q8N2F6
5	GO:1902532	negative regulation of intracellular signal transduction	Biological Process	8	P04035,Q8N653,P08069,P29317,Q969V5,Q8N335,P43357,Q8N2F6
5	GO:1902533	positive regulation of intracellular signal transduction	Biological Process	8	O00220,Q969V5,P08069,P04035,P36941,P62942,Q9NV92,P00813
5	GO:0007167	enzyme linked receptor protein signaling pathway	Biological Process	9	P08069,P29317,Q08345,O75582,P62942,O15514,P62875,Q8NEM2,O00622
5	GO:0007219	Notch signaling pathway	Biological Process	2	Q8NG11,P21741
5	GO:0019221	cytokine-mediated signaling pathway	Biological Process	14	Q86VP1,P28062,P28065,P36941,P05120,O14896,Q00978,Q969V5,Q9UIV1,O75582,Q13501,Q86Y07,P18827,Q13277
5	GO:0035587	purinergic receptor signaling pathway	Biological Process	1	P00813
5	GO:0038065	collagen-activated signaling pathway	Biological Process	1	Q08345
5	GO:0071526	semaphorin-plexin signaling pathway	Biological Process	1	Q9NPR2
5	GO:0097191	extrinsic apoptotic signaling pathway	Biological Process	3	O00220,P05121,P36941
5	GO:0008277	regulation of G protein-coupled receptor signaling pathway	Biological Process	1	P00813
5	GO:0045744	negative regulation of G protein-coupled receptor signaling pathway	Biological Process	1	P00813
5	GO:0035588	G protein-coupled purinergic receptor signaling pathway	Biological Process	1	P00813
5	GO:0038166	angiotensin-activated signaling pathway	Biological Process	1	P00918
5	GO:0043401	steroid hormone mediated signaling pathway	Biological Process	1	Q13772
5	GO:0001959	regulation of cytokine-mediated signaling pathway	Biological Process	4	Q86VP1,Q969V5,Q9UIV1,Q86Y07
5	GO:0008593	regulation of Notch signaling pathway	Biological Process	1	Q8NG11
5	GO:0030111	regulation of Wnt signaling pathway	Biological Process	4	P21741,P28062,P28065,Q13283
5	GO:0090092	regulation of transmembrane receptor protein serine/threonine kinase signaling pathway	Biological Process	2	O00622,P62942
5	GO:2001233	regulation of apoptotic signaling pathway	Biological Process	7	Q969V5,O00220,P05121,P43357,Q8N2F6,P45984,P36941
5	GO:0030177	positive regulation of Wnt signaling pathway	Biological Process	2	P28062,P28065
5	GO:0045747	positive regulation of Notch signaling pathway	Biological Process	1	Q8NG11
5	GO:0090100	positive regulation of transmembrane receptor protein serine/threonine kinase signaling pathway	Biological Process	1	O00622
5	GO:2001235	positive regulation of apoptotic signaling pathway	Biological Process	2	P36941,P45984
5	GO:0001960	negative regulation of cytokine-mediated signaling pathway	Biological Process	2	Q969V5,Q9UIV1
5	GO:0030178	negative regulation of Wnt signaling pathway	Biological Process	4	P21741,P28062,P28065,Q13283
5	GO:2001234	negative regulation of apoptotic signaling pathway	Biological Process	4	O00220,P05121,P43357,Q8N2F6
5	GO:0030518	intracellular steroid hormone receptor signaling pathway	Biological Process	1	Q13772
5	GO:0097345	mitochondrial outer membrane permeabilization	Biological Process	1	Q969V5
5	GO:0099527	postsynapse to nucleus signaling pathway	Biological Process	1	P52292
5	GO:0061762	CAMKK-AMPK signaling cascade	Biological Process	1	O75844
5	GO:0035964	COPI-coated vesicle budding	Biological Process	1	Q9NP61
5	GO:0048200	Golgi transport vesicle coating	Biological Process	1	Q9NP61
5	GO:0048207	vesicle targeting, rough ER to cis-Golgi	Biological Process	1	Q8IUR0
5	GO:0070252	actin-mediated cell contraction	Biological Process	2	P20929,Q8N335
5	GO:1902667	regulation of axon guidance	Biological Process	1	Q9NPR2
5	GO:1902668	negative regulation of axon guidance	Biological Process	1	Q9NPR2
5	GO:0007411	axon guidance	Biological Process	4	Q9NPR2,O75582,P29317,Q15223
5	GO:1902284	neuron projection extension involved in neuron projection guidance	Biological Process	1	Q9NPR2
5	GO:0007346	regulation of mitotic cell cycle	Biological Process	20	Q9UIV1,O75147,P46013,Q96Q89,P49454,P53350,Q96EA4,Q15154,P28062,P28065,P11388,P52732,Q9UIC8,P04798,Q9UM13,Q9NQS7,O75844,Q8IWE4,P61024,Q7L5Y9
5	GO:0045930	negative regulation of mitotic cell cycle	Biological Process	9	Q9UIV1,P49454,P53350,Q96EA4,P28062,P28065,P11388,Q9UIC8,Q8IWE4
5	GO:0045931	positive regulation of mitotic cell cycle	Biological Process	2	P04798,Q96Q89
5	GO:1904029	regulation of cyclin-dependent protein kinase activity	Biological Process	2	P53350,P61024
5	GO:0045736	negative regulation of cyclin-dependent protein serine/threonine kinase activity	Biological Process	1	P53350
5	GO:0045737	positive regulation of cyclin-dependent protein serine/threonine kinase activity	Biological Process	1	P61024
5	GO:0031669	cellular response to nutrient levels	Biological Process	3	A6NCE7,P60520,P34810
5	GO:0003365	establishment of cell polarity involved in ameboidal cell migration	Biological Process	1	Q8IY63
5	GO:0051294	establishment of spindle orientation	Biological Process	3	P53350,Q8IVT2,Q96EA4
5	GO:2000114	regulation of establishment of cell polarity	Biological Process	1	Q96Q89
5	GO:0032292	peripheral nervous system axon ensheathment	Biological Process	3	O15013,Q92597,Q9UPY3
5	GO:0042552	myelination	Biological Process	3	O15013,Q9UPY3,Q92597
5	GO:0006915	apoptotic process	Biological Process	32	P00813,O00622,Q9UPY3,O00220,Q969V5,O75844,O95379,O95865,P05120,P08069,P53350,Q13501,Q7L5Y9,Q86VP1,Q8N2F6,P29317,P04035,Q9NQ88,P21741,Q92597,Q9UIC8,P11388,Q8NDZ4,Q02127,Q8IWE4,Q9NXR8,P43357,Q96HE7,P05121,Q9UEE9,P45984,P36941
5	GO:0043067	regulation of programmed cell death	Biological Process	28	P00813,O00220,Q969V5,O00622,O95379,O95865,P05120,P08069,P53350,Q13501,Q7L5Y9,Q86VP1,Q8N2F6,P04035,Q9NQ88,P21741,Q92597,Q9UIC8,Q8NDZ4,P11388,Q02127,Q8IWE4,Q9NXR8,P43357,P05121,Q9UEE9,P45984,P36941
5	GO:0043068	positive regulation of programmed cell death	Biological Process	13	O00220,Q969V5,P04035,Q9NQ88,O95379,P11388,Q02127,Q13501,Q8IWE4,Q9NXR8,O00622,P45984,P36941
5	GO:0043069	negative regulation of programmed cell death	Biological Process	19	P00813,O00622,O95379,O95865,P05120,P08069,P53350,Q13501,Q7L5Y9,Q86VP1,Q8N2F6,P04035,P21741,Q8NDZ4,P43357,O00220,P05121,Q9UEE9,Q9NQ88
5	GO:1902686	mitochondrial outer membrane permeabilization involved in programmed cell death	Biological Process	1	Q969V5
5	GO:1901214	regulation of neuron death	Biological Process	2	P21741,Q9NQ88
5	GO:1901215	negative regulation of neuron death	Biological Process	2	P21741,Q9NQ88
5	GO:0051402	neuron apoptotic process	Biological Process	1	P21741
5	GO:0006333	chromatin assembly or disassembly	Biological Process	1	Q9NRZ9
5	GO:0006338	chromatin remodeling	Biological Process	1	Q9NRZ9
5	GO:0016569	covalent chromatin modification	Biological Process	8	Q9NRZ9,Q9H9B1,O75582,Q9NQS7,Q9H6W3,Q9NXR8,O75844,Q9Y2K7
5	GO:0070828	heterochromatin organization	Biological Process	1	Q9NRZ9
5	GO:1902275	regulation of chromatin organization	Biological Process	4	Q6PL18,O75582,O75844,P46013
5	GO:1905268	negative regulation of chromatin organization	Biological Process	1	Q6PL18
5	GO:1905269	positive regulation of chromatin organization	Biological Process	1	O75582
5	GO:0051276	chromosome organization	Biological Process	18	P53350,Q53HL2,Q9NQS7,P11388,Q6PL18,Q9H9B1,Q9NRZ9,Q9BTE3,P42695,Q96EA4,P49454,O75582,Q9H6W3,O75844,Q9NXR8,Q9Y2K7,Q9UIC8,P46013
5	GO:0007010	cytoskeleton organization	Biological Process	23	P53350,Q8IVT2,Q96EA4,O75147,O95235,O15013,P35080,Q8IY63,Q9NSV4,P20929,Q9P270,P52732,Q15004,Q15154,P40123,P14373,P58107,P10644,Q9NQS7,P21741,P52566,Q7L5Y9,Q9NZQ3
5	GO:0007033	vacuole organization	Biological Process	3	A6NCE7,P60520,Q9NWW5
5	GO:0006997	nucleus organization	Biological Process	2	O75844,P53350
5	GO:0007005	mitochondrion organization	Biological Process	10	Q969V5,A6NCE7,P60520,Q13501,Q99595,P03886,Q02127,Q9NQ88,P20336,Q5T9A4
5	GO:0007030	Golgi organization	Biological Process	2	Q96AJ9,O75147
5	GO:0007031	peroxisome organization	Biological Process	1	P40855
5	GO:0010638	positive regulation of organelle organization	Biological Process	10	P35080,Q9P270,O75582,P14373,O15013,Q13283,P45984,Q969V5,Q13137,P18827
5	GO:0010639	negative regulation of organelle organization	Biological Process	10	P49454,P53350,Q96EA4,Q969V5,P35080,Q6PL18,P10644,Q9UIC8,Q9NQ88,P11388
5	GO:0016050	vesicle organization	Biological Process	8	Q13277,Q13501,P20336,Q9NP61,Q8IUR0,Q96AJ9,P18827,Q03519
5	GO:0033043	regulation of organelle organization	Biological Process	29	P20929,O75147,P46013,Q96Q89,P49454,P53350,Q96EA4,Q969V5,Q13501,P35080,Q9P270,P20336,Q6PL18,O75582,P14373,P10644,P52732,O15013,Q13283,P45984,Q02127,Q9UIC8,Q13137,Q9NQ88,P18827,P11388,P21741,P52566,O75844
5	GO:0044782	cilium organization	Biological Process	2	Q15154,P53350
5	GO:0048284	organelle fusion	Biological Process	5	Q13277,Q969V5,P20336,Q96AJ9,Q03519
5	GO:0048285	organelle fission	Biological Process	18	P53350,Q53HL2,Q9NQS7,Q969V5,P11388,P42695,Q96EA4,O75147,P46013,Q96Q89,P49454,P52732,P10644,P40855,Q02127,Q9UIC8,O15013,Q8IVT2
5	GO:0070925	organelle assembly	Biological Process	17	Q9UHA3,A6NCE7,P60520,Q15154,Q9UIV1,Q13283,P10644,Q9NQS7,P49454,O75147,P20929,P45984,O15013,P52732,Q8IVT2,P53350,P18827
5	GO:1903008	organelle disassembly	Biological Process	5	A6NCE7,P60520,Q13501,Q9NQ88,Q969V5
5	GO:0006998	nuclear envelope organization	Biological Process	2	P53350,O75844
5	GO:0007009	plasma membrane organization	Biological Process	2	P20336,Q92597
5	GO:0007032	endosome organization	Biological Process	1	Q13501
5	GO:0051017	actin filament bundle assembly	Biological Process	2	P35080,O15013
5	GO:0031497	chromatin assembly	Biological Process	1	Q9NRZ9
5	GO:0007416	synapse assembly	Biological Process	2	Q15223,Q13641
5	GO:0030031	cell projection assembly	Biological Process	4	Q15154,P29317,P53350,P35080
5	GO:0034329	cell junction assembly	Biological Process	2	Q5T2T1,P29317
5	GO:0045110	intermediate filament bundle assembly	Biological Process	1	P58107
5	GO:0065003	protein-containing complex assembly	Biological Process	23	Q9UHA3,Q9P270,P62942,Q9NSV4,P20336,Q9UPY3,P35080,Q9UIC8,Q5T2T1,Q9NRZ9,P03886,Q9UIV1,Q13283,P14373,P04114,O15514,Q9NXW2,Q8IUR0,P17858,P49454,P45984,O14817,O14967
5	GO:0085029	extracellular matrix assembly	Biological Process	1	O00391
5	GO:0022617	extracellular matrix disassembly	Biological Process	1	Q08345
5	GO:0030397	membrane disassembly	Biological Process	1	P53350
5	GO:0032984	protein-containing complex disassembly	Biological Process	6	P08069,Q9NVS2,A6NCE7,P60520,Q13137,O75844
5	GO:0070194	synaptonemal complex disassembly	Biological Process	1	P53350
5	GO:0031344	regulation of cell projection organization	Biological Process	7	P29317,P21741,Q9NZQ3,Q9NPR2,O75147,P35080,Q969V5
5	GO:0031345	negative regulation of cell projection organization	Biological Process	2	Q9NPR2,P35080
5	GO:0031346	positive regulation of cell projection organization	Biological Process	4	P21741,Q9NZQ3,O75147,Q969V5
5	GO:0048858	cell projection morphogenesis	Biological Process	11	P20336,O75582,P29317,Q15223,Q96Q89,Q9UPY3,Q9NPR2,O75147,P21741,Q969V5,Q08345
5	GO:0120036	plasma membrane bounded cell projection organization	Biological Process	18	P20336,O75582,P29317,Q15223,Q15154,P21741,Q9NZQ3,P00374,Q13277,Q96Q89,Q9UPY3,Q9NPR2,O75147,Q08345,P08069,P53350,P35080,Q969V5
5	GO:0030832	regulation of actin filament length	Biological Process	3	P35080,P14373,P20929
5	GO:0008361	regulation of cell size	Biological Process	1	Q9NPR2
5	GO:0000902	cell morphogenesis	Biological Process	14	P20336,O75582,P29317,Q15223,O75844,Q9UEE9,Q96Q89,Q9UPY3,Q9NPR2,O75147,P21741,Q969V5,Q08345,P40123
5	GO:0032990	cell part morphogenesis	Biological Process	11	P20336,O75582,P29317,Q15223,Q96Q89,Q9UPY3,Q9NPR2,O75147,P21741,Q969V5,Q08345
5	GO:0034332	adherens junction organization	Biological Process	1	Q15223
5	GO:0045216	cell-cell junction organization	Biological Process	3	Q15223,Q5T2T1,P29317
5	GO:0030198	extracellular matrix organization	Biological Process	5	Q08345,O00391,O00622,P05121,Q96HE7
5	GO:0071971	extracellular exosome assembly	Biological Process	1	P18827
5	GO:0034367	protein-containing complex remodeling	Biological Process	1	P04114
5	GO:0051383	kinetochore organization	Biological Process	1	P49454
5	GO:0071824	protein-DNA complex subunit organization	Biological Process	2	Q9NRZ9,P49454
5	GO:0071825	protein-lipid complex subunit organization	Biological Process	1	P04114
5	GO:0071826	ribonucleoprotein complex subunit organization	Biological Process	5	Q9UHA3,Q9UPY3,Q9UIV1,Q13283,O15514
5	GO:0097062	dendritic spine maintenance	Biological Process	1	P08069
5	GO:0099558	maintenance of synapse structure	Biological Process	1	P20336
5	GO:0050807	regulation of synapse organization	Biological Process	2	Q15223,Q13641
5	GO:0099563	modification of synaptic structure	Biological Process	1	P35080
5	GO:0022604	regulation of cell morphogenesis	Biological Process	6	O75844,Q9UEE9,Q9NPR2,O75147,P21741,Q969V5
5	GO:0030100	regulation of endocytosis	Biological Process	4	Q8NBU5,P05121,P0C0L5,Q15036
5	GO:0043244	regulation of protein complex disassembly	Biological Process	3	P08069,Q13137,O75844
5	GO:1902903	regulation of supramolecular fiber organization	Biological Process	4	P35080,Q9P270,P14373,O15013
5	GO:1903053	regulation of extracellular matrix organization	Biological Process	1	Q08345
5	GO:1903729	regulation of plasma membrane organization	Biological Process	1	P20336
5	GO:0010771	negative regulation of cell morphogenesis involved in differentiation	Biological Process	1	Q9NPR2
5	GO:0031333	negative regulation of protein complex assembly	Biological Process	2	P35080,Q9UIC8
5	GO:1902904	negative regulation of supramolecular fiber organization	Biological Process	1	P35080
5	GO:0010770	positive regulation of cell morphogenesis involved in differentiation	Biological Process	2	O75147,P21741
5	GO:0043243	positive regulation of protein complex disassembly	Biological Process	2	Q13137,P08069
5	GO:1902905	positive regulation of supramolecular fiber organization	Biological Process	4	P35080,Q9P270,P14373,O15013
5	GO:0006900	vesicle budding from membrane	Biological Process	2	Q9NP61,Q8IUR0
5	GO:0007006	mitochondrial membrane organization	Biological Process	1	Q969V5
5	GO:0061025	membrane fusion	Biological Process	4	Q13277,P20336,Q96AJ9,Q03519
5	GO:0032594	protein transport within lipid bilayer	Biological Process	1	Q13277
5	GO:0061952	midbody abscission	Biological Process	1	O95235
5	GO:0007015	actin filament organization	Biological Process	6	P40123,Q9NSV4,P35080,P14373,O15013,P20929
5	GO:0030239	myofibril assembly	Biological Process	3	P10644,O75147,P20929
5	GO:0045109	intermediate filament organization	Biological Process	1	P58107
5	GO:0046785	microtubule polymerization	Biological Process	1	Q9P270
5	GO:0097061	dendritic spine organization	Biological Process	1	P08069
5	GO:0048790	maintenance of presynaptic active zone structure	Biological Process	1	P20336
5	GO:0006346	methylation-dependent chromatin silencing	Biological Process	1	Q9NRZ9
5	GO:0031935	regulation of chromatin silencing	Biological Process	1	Q6PL18
5	GO:0031936	negative regulation of chromatin silencing	Biological Process	1	Q6PL18
5	GO:0035194	posttranscriptional gene silencing by RNA	Biological Process	5	Q9UPY3,Q9UIV1,O15514,P62875,O75844
5	GO:0060147	regulation of posttranscriptional gene silencing	Biological Process	3	O15514,P62875,O75844
5	GO:0060149	negative regulation of posttranscriptional gene silencing	Biological Process	1	O75844
5	GO:0060966	regulation of gene silencing by RNA	Biological Process	3	O15514,P62875,O75844
5	GO:0060967	negative regulation of gene silencing by RNA	Biological Process	1	O75844
5	GO:0070918	production of small RNA involved in gene silencing by RNA	Biological Process	2	Q9UPY3,O75844
5	GO:0070922	small RNA loading onto RISC	Biological Process	1	Q9UPY3
5	GO:0001678	cellular glucose homeostasis	Biological Process	2	P04035,P08069
5	GO:0006873	cellular ion homeostasis	Biological Process	10	P02794,P21399,Q13772,Q53TN4,Q9NWW5,P00918,Q96HE7,P04920,Q9Y6M7,P62942
5	GO:0032465	regulation of cytokinesis	Biological Process	4	Q96Q89,Q9NQS7,O95235,P53350
5	GO:0032467	positive regulation of cytokinesis	Biological Process	1	Q96Q89
5	GO:0061640	cytoskeleton-dependent cytokinesis	Biological Process	4	O95235,P53350,Q9NQS7,Q96Q89
5	GO:0071156	regulation of cell cycle arrest	Biological Process	1	Q9UIV1
5	GO:0071158	positive regulation of cell cycle arrest	Biological Process	1	Q9UIV1
5	GO:0007052	mitotic spindle organization	Biological Process	4	O15013,P52732,Q8IVT2,P53350
5	GO:0051225	spindle assembly	Biological Process	5	Q9NQS7,O15013,P52732,Q8IVT2,P53350
5	GO:0090224	regulation of spindle organization	Biological Process	1	P53350
5	GO:0046605	regulation of centrosome cycle	Biological Process	1	P52732
5	GO:0007088	regulation of mitotic nuclear division	Biological Process	8	P49454,P53350,Q96EA4,P52732,Q9UIC8,O75147,P46013,Q96Q89
5	GO:0033262	regulation of nuclear cell cycle DNA replication	Biological Process	1	O75844
5	GO:0040020	regulation of meiotic nuclear division	Biological Process	1	P10644
5	GO:0070316	regulation of G0 to G1 transition	Biological Process	2	Q8IWI9,Q9H9B1
5	GO:1901987	regulation of cell cycle phase transition	Biological Process	12	Q9UIV1,P49454,P53350,Q96EA4,Q15154,P28062,P28065,Q9UIC8,P04798,Q9UM13,Q9H4H8,Q8IWE4
5	GO:0045835	negative regulation of meiotic nuclear division	Biological Process	1	P10644
5	GO:0045839	negative regulation of mitotic nuclear division	Biological Process	4	P49454,P53350,Q96EA4,Q9UIC8
5	GO:0070317	negative regulation of G0 to G1 transition	Biological Process	2	Q8IWI9,Q9H9B1
5	GO:1901988	negative regulation of cell cycle phase transition	Biological Process	8	Q9UIV1,P49454,P53350,Q96EA4,P28062,P28065,Q9UIC8,Q8IWE4
5	GO:0032954	regulation of cytokinetic process	Biological Process	1	Q96Q89
5	GO:1902410	mitotic cytokinetic process	Biological Process	2	O95235,Q96Q89
5	GO:0044772	mitotic cell cycle phase transition	Biological Process	13	P00374,P53350,Q15154,Q9UIC8,Q9UIV1,P49454,Q96EA4,P28062,P28065,P04798,Q9UM13,Q8IWE4,P61024
5	GO:0044784	metaphase/anaphase transition of cell cycle	Biological Process	4	P49454,P53350,Q96EA4,Q9UIC8
5	GO:0044839	cell cycle G2/M phase transition	Biological Process	6	P53350,Q15154,Q9UIC8,P49454,P28062,P28065
5	GO:0044843	cell cycle G1/S phase transition	Biological Process	5	P00374,Q9UIV1,P04798,Q9H4H8,Q8IWE4
5	GO:1901989	positive regulation of cell cycle phase transition	Biological Process	2	P04798,Q9H4H8
5	GO:0033260	nuclear DNA replication	Biological Process	1	O75844
5	GO:0007100	mitotic centrosome separation	Biological Process	1	P52732
5	GO:0000070	mitotic sister chromatid segregation	Biological Process	7	P42695,Q53HL2,Q96EA4,P49454,P53350,Q9UIC8,Q9NQS7
5	GO:0000083	regulation of transcription involved in G1/S transition of mitotic cell cycle	Biological Process	1	P00374
5	GO:0000281	mitotic cytokinesis	Biological Process	4	O95235,Q9NQS7,Q96Q89,P53350
5	GO:0007076	mitotic chromosome condensation	Biological Process	1	P42695
5	GO:0007077	mitotic nuclear envelope disassembly	Biological Process	1	P53350
5	GO:0007080	mitotic metaphase plate congression	Biological Process	2	Q53HL2,Q96EA4
5	GO:0140014	mitotic nuclear division	Biological Process	13	P53350,Q53HL2,Q9NQS7,P42695,Q96EA4,O75147,P46013,Q96Q89,P49454,P52732,Q9UIC8,O15013,Q8IVT2
5	GO:1902969	mitotic DNA replication	Biological Process	1	O75844
5	GO:0048278	vesicle docking	Biological Process	2	P20336,Q13277
5	GO:0097711	ciliary basal body-plasma membrane docking	Biological Process	2	P53350,Q15154
5	GO:0048477	oogenesis	Biological Process	1	P21741
5	GO:0031032	actomyosin structure organization	Biological Process	5	P10644,O15013,P35080,O75147,P20929
5	GO:0031532	actin cytoskeleton reorganization	Biological Process	2	P21741,P52566
5	GO:0032956	regulation of actin cytoskeleton organization	Biological Process	6	P20929,P35080,P14373,O15013,P21741,P52566
5	GO:0046879	hormone secretion	Biological Process	3	P50416,P17858,P04035
5	GO:0099643	signal release from synapse	Biological Process	4	P20336,Q13277,O76070,P35080
5	GO:0017157	regulation of exocytosis	Biological Process	3	P20336,P18827,P35080
5	GO:0045054	constitutive secretory pathway	Biological Process	1	P20336
5	GO:0045055	regulated exocytosis	Biological Process	18	O00391,P05121,P37802,Q9UHQ9,P20336,Q13277,O00754,P02794,P04080,P07741,P09972,P17858,P34810,Q07065,Q5T9A4,Q8NG11,Q9BRF8,P35080
5	GO:0045921	positive regulation of exocytosis	Biological Process	2	P20336,P18827
5	GO:0098881	exocytic insertion of neurotransmitter receptor to plasma membrane	Biological Process	1	Q13277
5	GO:1990182	exosomal secretion	Biological Process	1	P18827
5	GO:0030073	insulin secretion	Biological Process	3	P50416,P17858,P04035
5	GO:0050708	regulation of protein secretion	Biological Process	5	P50416,P17858,P04035,P14373,P21741
5	GO:0050709	negative regulation of protein secretion	Biological Process	3	P17858,P04035,P14373
5	GO:0050714	positive regulation of protein secretion	Biological Process	1	P21741
5	GO:0014046	dopamine secretion	Biological Process	2	O76070,P20336
5	GO:0050433	regulation of catecholamine secretion	Biological Process	2	O76070,P20336
5	GO:0046928	regulation of neurotransmitter secretion	Biological Process	3	P20336,P35080,O76070
5	GO:0010720	positive regulation of cell development	Biological Process	6	P21741,Q9NZQ3,Q9UPY3,O75147,Q969V5,Q96Q89
5	GO:0010744	positive regulation of macrophage derived foam cell differentiation	Biological Process	2	P04114,P45984
5	GO:0030858	positive regulation of epithelial cell differentiation	Biological Process	1	P05121
5	GO:0045669	positive regulation of osteoblast differentiation	Biological Process	1	O00622
5	GO:0045739	positive regulation of DNA repair	Biological Process	1	Q9NQ88
5	GO:0010812	negative regulation of cell-substrate adhesion	Biological Process	1	P05121
5	GO:0022408	negative regulation of cell-cell adhesion	Biological Process	2	P21741,P10644
5	GO:0033629	negative regulation of cell adhesion mediated by integrin	Biological Process	1	P05121
5	GO:0010721	negative regulation of cell development	Biological Process	3	Q9UPY3,Q9NPR2,Q15154
5	GO:0045668	negative regulation of osteoblast differentiation	Biological Process	2	Q14596,Q9H6W3
5	GO:0051209	release of sequestered calcium ion into cytosol	Biological Process	2	P62942,Q96HE7
5	GO:1902236	negative regulation of endoplasmic reticulum stress-induced intrinsic apoptotic signaling pathway	Biological Process	1	P43357
5	GO:0045738	negative regulation of DNA repair	Biological Process	1	Q8NCN4
5	GO:0001300	chronological cell aging	Biological Process	1	P05121
5	GO:0090398	cellular senescence	Biological Process	1	O75844
5	GO:0090399	replicative senescence	Biological Process	1	P05121
5	GO:0001570	vasculogenesis	Biological Process	1	P29317
5	GO:0001829	trophectodermal cell differentiation	Biological Process	1	P00813
5	GO:0002062	chondrocyte differentiation	Biological Process	1	P21741
5	GO:0002244	hematopoietic progenitor cell differentiation	Biological Process	3	P28062,P28065,P11388
5	GO:0002521	leukocyte differentiation	Biological Process	8	P00813,Q01201,Q9H9Q4,O00625,P29317,P36941,P21741,P00918
5	GO:0010001	glial cell differentiation	Biological Process	4	Q9UPY3,O15013,Q92597,P21741
5	GO:0022008	neurogenesis	Biological Process	18	Q15154,P20336,O75582,P29317,Q15223,Q9UPY3,P21741,Q9NZQ3,O15013,P00374,Q13277,Q92597,Q96Q89,Q9NPR2,O75147,Q9Y6M7,Q08345,Q969V5
5	GO:0030099	myeloid cell differentiation	Biological Process	6	O00625,P29317,P36941,Q01201,Q7L5Y9,P00918
5	GO:0030182	neuron differentiation	Biological Process	15	P20336,O75582,P29317,Q15223,P21741,Q9NZQ3,P00374,Q13277,Q96Q89,Q9UPY3,Q9NPR2,O75147,Q9Y6M7,Q08345,Q969V5
5	GO:0030855	epithelial cell differentiation	Biological Process	10	O14896,P29317,P18827,Q9Y6M7,Q9NQ88,P04798,P05121,P09972,P37802,P50416
5	GO:0035051	cardiocyte differentiation	Biological Process	3	O75844,O75147,P20929
5	GO:0042692	muscle cell differentiation	Biological Process	5	P10644,O75844,P20929,P18827,O75147
5	GO:0045444	fat cell differentiation	Biological Process	2	Q96HE7,P28062
5	GO:0045445	myoblast differentiation	Biological Process	2	P18827,P04035
5	GO:0048762	mesenchymal cell differentiation	Biological Process	4	Q9NPR2,Q9H4H8,C9JLW8,P21741
5	GO:0048863	stem cell differentiation	Biological Process	3	Q9NPR2,P28062,P28065
5	GO:0060034	notochord cell differentiation	Biological Process	1	P29317
5	GO:0060591	chondroblast differentiation	Biological Process	1	O00622
5	GO:0090077	foam cell differentiation	Biological Process	2	P04114,P45984
5	GO:1904238	pericyte cell differentiation	Biological Process	1	P29317
5	GO:0000904	cell morphogenesis involved in differentiation	Biological Process	7	P20336,O75582,P29317,Q15223,Q9NPR2,O75147,P21741
5	GO:0002064	epithelial cell development	Biological Process	4	P18827,Q9Y6M7,Q9NQ88,P29317
5	GO:0014031	mesenchymal cell development	Biological Process	1	Q9NPR2
5	GO:0021782	glial cell development	Biological Process	4	O15013,Q92597,Q9UPY3,P21741
5	GO:0048627	myoblast development	Biological Process	1	P18827
5	GO:0048666	neuron development	Biological Process	15	P20336,O75582,P29317,Q15223,P21741,Q9NZQ3,P00374,Q13277,Q96Q89,Q9UPY3,Q9NPR2,O75147,Q9Y6M7,Q08345,Q969V5
5	GO:0048864	stem cell development	Biological Process	1	Q9NPR2
5	GO:0055001	muscle cell development	Biological Process	5	P10644,O75844,P20929,P18827,O75147
5	GO:0055006	cardiac cell development	Biological Process	3	O75844,O75147,P20929
5	GO:0060035	notochord cell development	Biological Process	1	P29317
5	GO:0060284	regulation of cell development	Biological Process	8	Q9UPY3,P21741,Q9NZQ3,Q9NPR2,Q15154,O75147,Q969V5,Q96Q89
5	GO:0061515	myeloid cell development	Biological Process	1	Q7L5Y9
5	GO:0043249	erythrocyte maturation	Biological Process	1	Q7L5Y9
5	GO:0060373	regulation of ventricular cardiac muscle cell membrane depolarization	Biological Process	1	Q8N335
5	GO:0051279	regulation of release of sequestered calcium ion into cytosol	Biological Process	1	P62942
5	GO:0010717	regulation of epithelial to mesenchymal transition	Biological Process	2	P21741,C9JLW8
5	GO:0010743	regulation of macrophage derived foam cell differentiation	Biological Process	2	P04114,P45984
5	GO:0030856	regulation of epithelial cell differentiation	Biological Process	1	P05121
5	GO:0032330	regulation of chondrocyte differentiation	Biological Process	1	P21741
5	GO:0045667	regulation of osteoblast differentiation	Biological Process	3	Q14596,Q9H6W3,O00622
5	GO:2000736	regulation of stem cell differentiation	Biological Process	2	P28062,P28065
5	GO:0031338	regulation of vesicle fusion	Biological Process	1	P20336
5	GO:1902803	regulation of synaptic vesicle transport	Biological Process	2	P20336,P35080
5	GO:0070302	regulation of stress-activated protein kinase signaling cascade	Biological Process	6	Q969V5,Q14596,P04035,P08069,P36941,O75844
5	GO:1900034	regulation of cellular response to heat	Biological Process	1	Q9UJY1
5	GO:1900407	regulation of cellular response to oxidative stress	Biological Process	1	P00374
5	GO:1905897	regulation of response to endoplasmic reticulum stress	Biological Process	1	P43357
5	GO:2000772	regulation of cellular senescence	Biological Process	1	O75844
5	GO:2001020	regulation of response to DNA damage stimulus	Biological Process	3	O75844,Q9NQ88,Q8NCN4
5	GO:0030510	regulation of BMP signaling pathway	Biological Process	1	O00622
5	GO:1902151	regulation of response to DNA integrity checkpoint signaling	Biological Process	1	Q9NQ88
5	GO:0072595	maintenance of protein localization in organelle	Biological Process	1	P33947
5	GO:0006974	cellular response to DNA damage stimulus	Biological Process	17	Q19AV6,O75844,Q6P4R8,Q9NS91,O15514,P62875,Q9H9Q4,Q9Y2K7,Q9UIV1,P29317,O14933,Q15004,Q92597,Q9NQ88,P53350,Q8NCN4,P11388
5	GO:0009267	cellular response to starvation	Biological Process	2	A6NCE7,P60520
5	GO:0031102	neuron projection regeneration	Biological Process	1	P00374
5	GO:0034599	cellular response to oxidative stress	Biological Process	4	P45984,P00374,Q86Y07,Q96HE7
5	GO:0034605	cellular response to heat	Biological Process	2	O15514,Q9UJY1
5	GO:0034976	response to endoplasmic reticulum stress	Biological Process	7	Q9NXW2,Q9UK22,O14967,Q96HE7,P43357,Q6ZXV5,Q9BZQ8
5	GO:0035967	cellular response to topologically incorrect protein	Biological Process	4	O14967,Q96HE7,Q9UJY1,Q9NXW2
5	GO:0043620	regulation of DNA-templated transcription in response to stress	Biological Process	3	P28062,P28065,Q16790
5	GO:0071456	cellular response to hypoxia	Biological Process	6	P28062,P28065,Q16790,Q92597,Q96HE7,Q9NQ88
5	GO:0071470	cellular response to osmotic stress	Biological Process	1	Q01201
5	GO:0071498	cellular response to fluid shear stress	Biological Process	1	P00918
5	GO:0098780	response to mitochondrial depolarisation	Biological Process	2	Q969V5,Q13501
5	GO:0060326	cell chemotaxis	Biological Process	3	P21741,P05121,P29317
5	GO:0071229	cellular response to acid chemical	Biological Process	2	P04114,P50416
5	GO:0071241	cellular response to inorganic substance	Biological Process	3	P45984,Q9NQ88,P04798
5	GO:0071310	cellular response to organic substance	Biological Process	34	P08069,O15514,P62875,Q8NEM2,Q86VP1,P18827,Q13277,O00622,Q13772,O14967,Q96HE7,P07741,P28062,P28065,P36941,Q9UJY1,P05120,P00918,O14896,Q00978,Q969V5,Q9UIV1,P04035,O75582,Q13501,Q9NXW2,P05121,P34810,P04114,P10644,P50416,P04798,Q14240,Q86Y07
5	GO:0071453	cellular response to oxygen levels	Biological Process	6	P28062,P28065,Q16790,Q92597,Q96HE7,Q9NQ88
5	GO:0071466	cellular response to xenobiotic stimulus	Biological Process	1	P04798
5	GO:0097237	cellular response to toxic substance	Biological Process	1	P00374
5	GO:1901699	cellular response to nitrogen compound	Biological Process	5	P08069,P07741,P00918,Q969V5,P10644
5	GO:1901701	cellular response to oxygen-containing compound	Biological Process	11	P08069,P07741,P45984,P00918,P04035,P05121,P34810,P10644,P04114,P50416,P00374
5	GO:0071219	cellular response to molecule of bacterial origin	Biological Process	2	P05121,P34810
5	GO:0072396	response to cell cycle checkpoint signaling	Biological Process	2	O75844,Q9NQ88
5	GO:0140052	cellular response to oxidised low-density lipoprotein particle stimulus	Biological Process	1	P34810
5	GO:0000422	autophagy of mitochondrion	Biological Process	5	Q13501,Q9NQ88,Q969V5,A6NCE7,P60520
5	GO:0010506	regulation of autophagy	Biological Process	6	O00391,Q13137,Q9NQ88,Q969V5,Q9UJY1,O75844
5	GO:0010507	negative regulation of autophagy	Biological Process	2	O00391,Q9NQ88
5	GO:0010508	positive regulation of autophagy	Biological Process	3	Q13137,Q969V5,Q9UJY1
5	GO:0016236	macroautophagy	Biological Process	8	A6NCE7,P60520,Q13501,O00391,Q13137,Q9NQ88,Q9UJY1,Q14596
5	GO:0030262	apoptotic nuclear changes	Biological Process	2	Q9UPY3,P11388
5	GO:0016081	synaptic vesicle docking	Biological Process	1	Q13277
5	GO:0010807	regulation of synaptic vesicle priming	Biological Process	1	P20336
5	GO:0031629	synaptic vesicle fusion to presynaptic active zone membrane	Biological Process	2	P20336,Q13277
5	GO:0019430	removal of superoxide radicals	Biological Process	1	P00374
5	GO:0060711	labyrinthine layer development	Biological Process	1	O00622
5	GO:0008406	gonad development	Biological Process	2	Q13772,P18827
5	GO:0046546	development of primary male sexual characteristics	Biological Process	2	Q13772,P18827
5	GO:0001890	placenta development	Biological Process	2	O00622,P00813
5	GO:0060716	labyrinthine layer blood vessel development	Biological Process	1	O00622
5	GO:0000712	resolution of meiotic recombination intermediates	Biological Process	1	P11388
5	GO:0045143	homologous chromosome segregation	Biological Process	1	P53350
5	GO:0007127	meiosis I	Biological Process	2	P11388,P53350
5	GO:0010032	meiotic chromosome condensation	Biological Process	2	P42695,Q9NQS7
5	GO:0007160	cell-matrix adhesion	Biological Process	2	Q08345,P05121
5	GO:0034446	substrate adhesion-dependent cell spreading	Biological Process	1	P21741
5	GO:0033631	cell-cell adhesion mediated by integrin	Biological Process	1	P00813
5	GO:0007159	leukocyte cell-cell adhesion	Biological Process	3	P00813,P21741,P10644
5	GO:0098742	cell-cell adhesion via plasma-membrane adhesion molecules	Biological Process	1	Q15223
5	GO:0019062	virion attachment to host cell	Biological Process	1	Q15223
5	GO:0099537	trans-synaptic signaling	Biological Process	7	O76070,P20336,Q13277,P00918,Q8NBU5,Q13501,P35080
5	GO:0016055	Wnt signaling pathway	Biological Process	7	P18827,P28062,P28065,P21741,Q13283,Q86Y07,Q8IY63
5	GO:0090276	regulation of peptide hormone secretion	Biological Process	3	P50416,P17858,P04035
5	GO:0050804	modulation of chemical synaptic transmission	Biological Process	7	P20336,P00918,O76070,Q8NBU5,Q13277,Q13501,P35080
5	GO:0032230	positive regulation of synaptic transmission, GABAergic	Biological Process	1	P00918
5	GO:0060291	long-term synaptic potentiation	Biological Process	2	Q13501,Q13277
5	GO:1900273	positive regulation of long-term synaptic potentiation	Biological Process	1	Q13501
5	GO:0090278	negative regulation of peptide hormone secretion	Biological Process	2	P17858,P04035
5	GO:0051967	negative regulation of synaptic transmission, glutamatergic	Biological Process	1	Q8NBU5
5	GO:0030500	regulation of bone mineralization	Biological Process	3	O00622,O75844,Q14596
5	GO:0030501	positive regulation of bone mineralization	Biological Process	1	O00622
5	GO:1905553	regulation of blood vessel branching	Biological Process	1	P21741
5	GO:0048754	branching morphogenesis of an epithelial tube	Biological Process	3	P29317,Q08345,P21741
5	GO:0032479	regulation of type I interferon production	Biological Process	4	O14933,Q86VP1,P62875,Q01201
5	GO:0032642	regulation of chemokine production	Biological Process	2	P29317,Q969V5
5	GO:0032655	regulation of interleukin-12 production	Biological Process	1	P21741
5	GO:0032663	regulation of interleukin-2 production	Biological Process	1	P14373
5	GO:0032677	regulation of interleukin-8 production	Biological Process	1	P05121
5	GO:0050707	regulation of cytokine secretion	Biological Process	2	P14373,P21741
5	GO:1903555	regulation of tumor necrosis factor superfamily cytokine production	Biological Process	2	P14373,Q9UPY3
5	GO:0032480	negative regulation of type I interferon production	Biological Process	3	Q01201,O14933,Q86VP1
5	GO:0032682	negative regulation of chemokine production	Biological Process	2	Q969V5,P29317
5	GO:0032703	negative regulation of interleukin-2 production	Biological Process	1	P14373
5	GO:0050710	negative regulation of cytokine secretion	Biological Process	1	P14373
5	GO:1903556	negative regulation of tumor necrosis factor superfamily cytokine production	Biological Process	2	P14373,Q9UPY3
5	GO:0032481	positive regulation of type I interferon production	Biological Process	1	P62875
5	GO:0032735	positive regulation of interleukin-12 production	Biological Process	1	P21741
5	GO:0032757	positive regulation of interleukin-8 production	Biological Process	1	P05121
5	GO:0050715	positive regulation of cytokine secretion	Biological Process	1	P21741
5	GO:0071609	chemokine (C-C motif) ligand 5 production	Biological Process	1	Q969V5
5	GO:0032608	interferon-beta production	Biological Process	1	Q01201
5	GO:0072643	interferon-gamma secretion	Biological Process	2	P78410,P14373
5	GO:0072610	interleukin-12 secretion	Biological Process	1	P21741
5	GO:0070970	interleukin-2 secretion	Biological Process	1	P14373
5	GO:0032640	tumor necrosis factor production	Biological Process	2	P14373,Q9UPY3
5	GO:0002540	leukotriene production involved in inflammatory response	Biological Process	1	P05121
5	GO:0006936	muscle contraction	Biological Process	3	P00813,P20929,Q8N335
5	GO:0090257	regulation of muscle system process	Biological Process	1	P00813
5	GO:0003015	heart process	Biological Process	3	Q8N335,P00813,O75844
5	GO:0003018	vascular process in circulatory system	Biological Process	1	P04035
5	GO:0008015	blood circulation	Biological Process	4	Q8N335,P00813,O75844,P04035
5	GO:0003091	renal water homeostasis	Biological Process	1	P10644
5	GO:0007600	sensory perception	Biological Process	3	Q9NWW5,Q9ULX3,P20336
5	GO:0031644	regulation of neurological system process	Biological Process	1	Q9UPY3
5	GO:0050890	cognition	Biological Process	4	O00754,Q8NBU5,P21741,P04035
5	GO:0050905	neuromuscular process	Biological Process	1	O75844
5	GO:0030421	defecation	Biological Process	1	P21741
5	GO:0050892	intestinal absorption	Biological Process	1	P21399
5	GO:1903522	regulation of blood circulation	Biological Process	3	Q8N335,P00813,O75844
5	GO:0009792	embryo development ending in birth or egg hatching	Biological Process	5	P04114,P00813,Q96Q89,P29317,O00622
5	GO:0045995	regulation of embryonic development	Biological Process	2	Q9Y4C8,Q9H9B1
5	GO:0048568	embryonic organ development	Biological Process	3	P29317,P00813,O00622
5	GO:0021915	neural tube development	Biological Process	2	Q96Q89,P29317
5	GO:0030323	respiratory tube development	Biological Process	2	P20336,P00813
5	GO:0048565	digestive tract development	Biological Process	4	P00813,Q9NQ88,P04798,P04920
5	GO:0072164	mesonephric tubule development	Biological Process	1	P18827
5	GO:0001501	skeletal system development	Biological Process	4	O75844,P21741,O00622,P29317
5	GO:0001655	urogenital system development	Biological Process	4	P18827,P00918,P49454,O75844
5	GO:0001944	vasculature development	Biological Process	7	P05121,Q8IY63,P29317,O00622,Q15036,P04114,P21741
5	GO:0007399	nervous system development	Biological Process	24	Q15154,Q96Q89,P20336,O75582,P29317,Q15223,Q9H9Q4,Q9UPY3,P21741,Q9NZQ3,P49454,Q96FK6,O15013,P00374,Q13277,Q92597,Q9NPR2,O75147,Q13641,Q9Y6M7,Q08345,Q969V5,O60220,P04114
5	GO:0007417	central nervous system development	Biological Process	5	P21741,P49454,Q96FK6,Q15154,Q9H9Q4
5	GO:0007422	peripheral nervous system development	Biological Process	3	Q9UPY3,O15013,Q92597
5	GO:0021591	ventricular system development	Biological Process	2	P49454,Q96FK6
5	GO:0021761	limbic system development	Biological Process	1	P21741
5	GO:0035270	endocrine system development	Biological Process	1	P21741
5	GO:0048880	sensory system development	Biological Process	3	Q15223,P04798,P29317
5	GO:0055123	digestive system development	Biological Process	4	P04798,P04920,P00813,Q9NQ88
5	GO:0060541	respiratory system development	Biological Process	2	P20336,P00813
5	GO:0061008	hepaticobiliary system development	Biological Process	4	O75844,P00813,P04798,P21741
5	GO:0061458	reproductive system development	Biological Process	4	P00813,Q13772,P18827,O00622
5	GO:0072001	renal system development	Biological Process	4	P18827,P00918,P49454,O75844
5	GO:0072358	cardiovascular system development	Biological Process	7	P05121,Q8IY63,P29317,O00622,Q15036,P04114,P21741
5	GO:0072359	circulatory system development	Biological Process	13	P05121,Q8IY63,P29317,O00622,O75844,P62942,Q15036,P04114,O75147,P10644,Q8NDZ4,P20929,P21741
5	GO:0048634	regulation of muscle organ development	Biological Process	2	P49454,P04035
5	GO:0051960	regulation of nervous system development	Biological Process	10	Q9UPY3,P21741,Q9NZQ3,Q9NPR2,Q15154,O75147,Q15223,Q13641,Q969V5,Q96Q89
5	GO:0061035	regulation of cartilage development	Biological Process	2	P21741,O00622
5	GO:0070167	regulation of biomineral tissue development	Biological Process	3	O75844,Q14596,O00622
5	GO:1901342	regulation of vasculature development	Biological Process	3	P29317,P05121,P21741
5	GO:2000027	regulation of animal organ morphogenesis	Biological Process	3	P28062,P28065,P21741
5	GO:0042748	circadian sleep/wake cycle, non-REM sleep	Biological Process	1	P00813
5	GO:0034382	chylomicron remnant clearance	Biological Process	1	P04114
5	GO:0003416	endochondral bone growth	Biological Process	1	O75844
5	GO:0046850	regulation of bone remodeling	Biological Process	2	P00918,P21741
5	GO:0046852	positive regulation of bone remodeling	Biological Process	1	P00918
5	GO:0045453	bone resorption	Biological Process	1	P00918
5	GO:0050882	voluntary musculoskeletal movement	Biological Process	1	Q96AJ9
5	GO:0010594	regulation of endothelial cell migration	Biological Process	2	P29317,Q8IY63
5	GO:0051547	regulation of keratinocyte migration	Biological Process	1	P58107
5	GO:0010595	positive regulation of endothelial cell migration	Biological Process	1	Q8IY63
5	GO:0045987	positive regulation of smooth muscle contraction	Biological Process	1	P00813
5	GO:0045844	positive regulation of striated muscle tissue development	Biological Process	1	P04035
5	GO:0050769	positive regulation of neurogenesis	Biological Process	6	P21741,Q9NZQ3,Q9UPY3,O75147,Q969V5,Q96Q89
5	GO:0045823	positive regulation of heart contraction	Biological Process	1	P00813
5	GO:0045766	positive regulation of angiogenesis	Biological Process	2	P21741,P05121
5	GO:1905653	positive regulation of artery morphogenesis	Biological Process	1	P21741
5	GO:0051548	negative regulation of keratinocyte migration	Biological Process	1	P58107
5	GO:0050768	negative regulation of neurogenesis	Biological Process	3	Q9UPY3,Q9NPR2,Q15154
5	GO:1901491	negative regulation of lymphangiogenesis	Biological Process	1	P29317
5	GO:2000181	negative regulation of blood vessel morphogenesis	Biological Process	2	P29317,P05121
5	GO:0034370	triglyceride-rich lipoprotein particle remodeling	Biological Process	1	P04114
5	GO:0034374	low-density lipoprotein particle remodeling	Biological Process	1	P04114
5	GO:0034378	chylomicron assembly	Biological Process	1	P04114
5	GO:0034379	very-low-density lipoprotein particle assembly	Biological Process	1	P04114
5	GO:0010631	epithelial cell migration	Biological Process	4	P35080,P29317,Q8IY63,P58107
5	GO:1901490	regulation of lymphangiogenesis	Biological Process	1	P29317
5	GO:0070309	lens fiber cell morphogenesis	Biological Process	1	P29317
5	GO:0003181	atrioventricular valve morphogenesis	Biological Process	1	O00622
5	GO:0003208	cardiac ventricle morphogenesis	Biological Process	1	P62942
5	GO:0003209	cardiac atrium morphogenesis	Biological Process	1	O00622
5	GO:0060347	heart trabecula formation	Biological Process	1	P62942
5	GO:0001736	establishment of planar polarity	Biological Process	2	P28062,P28065
5	GO:0003007	heart morphogenesis	Biological Process	3	O00622,P62942,O75844
5	GO:0022612	gland morphogenesis	Biological Process	3	P29317,Q08345,P21741
5	GO:0042476	odontogenesis	Biological Process	4	P00918,Q15223,P05121,P18827
5	GO:0048562	embryonic organ morphogenesis	Biological Process	1	P29317
5	GO:0048644	muscle organ morphogenesis	Biological Process	1	P62942
5	GO:0048705	skeletal system morphogenesis	Biological Process	1	O75844
5	GO:0060349	bone morphogenesis	Biological Process	1	O75844
5	GO:0060993	kidney morphogenesis	Biological Process	1	O75844
5	GO:0090596	sensory organ morphogenesis	Biological Process	2	Q15223,P29317
5	GO:0002634	regulation of germinal center formation	Biological Process	1	P00813
5	GO:0010635	regulation of mitochondrial fusion	Biological Process	1	Q969V5
5	GO:0045765	regulation of angiogenesis	Biological Process	3	P29317,P05121,P21741
5	GO:0090140	regulation of mitochondrial fission	Biological Process	2	Q969V5,Q02127
5	GO:1905330	regulation of morphogenesis of an epithelium	Biological Process	3	P28062,P28065,P21741
5	GO:1905651	regulation of artery morphogenesis	Biological Process	1	P21741
5	GO:0048514	blood vessel morphogenesis	Biological Process	6	P05121,Q8IY63,P29317,O00622,P04114,P21741
5	GO:0060562	epithelial tube morphogenesis	Biological Process	4	Q96Q89,P29317,Q08345,P21741
5	GO:0007369	gastrulation	Biological Process	3	P10644,P29317,Q13795
5	GO:0016331	morphogenesis of embryonic epithelium	Biological Process	1	Q96Q89
5	GO:0002009	morphogenesis of an epithelium	Biological Process	9	Q96Q89,O00622,Q08345,P28062,P28065,P29317,P21741,P00918,Q16790
5	GO:0048332	mesoderm morphogenesis	Biological Process	2	P10644,P29317
5	GO:0060415	muscle tissue morphogenesis	Biological Process	1	P62942
5	GO:0060413	atrial septum morphogenesis	Biological Process	1	O00622
5	GO:0003278	apoptotic process involved in heart morphogenesis	Biological Process	1	O00622
5	GO:0061384	heart trabecula morphogenesis	Biological Process	1	P62942
5	GO:0001569	branching involved in blood vessel morphogenesis	Biological Process	1	P21741
5	GO:0002040	sprouting angiogenesis	Biological Process	1	P29317
5	GO:0002041	intussusceptive angiogenesis	Biological Process	1	O00622
5	GO:0016525	negative regulation of angiogenesis	Biological Process	2	P05121,P29317
5	GO:0060055	angiogenesis involved in wound healing	Biological Process	1	P05121
5	GO:0001707	mesoderm formation	Biological Process	2	P29317,P10644
5	GO:0032288	myelin assembly	Biological Process	1	Q9UPY3
5	GO:0060606	tube closure	Biological Process	1	Q96Q89
5	GO:0072175	epithelial tube formation	Biological Process	1	Q96Q89
5	GO:0070166	enamel mineralization	Biological Process	1	Q15223
5	GO:0060840	artery development	Biological Process	3	Q15036,P04114,P21741
5	GO:0060976	coronary vasculature development	Biological Process	1	Q15036
5	GO:0070306	lens fiber cell differentiation	Biological Process	1	P29317
5	GO:0003171	atrioventricular valve development	Biological Process	1	O00622
5	GO:0003230	cardiac atrium development	Biological Process	1	O00622
5	GO:0003231	cardiac ventricle development	Biological Process	3	O00622,P62942,O75844
5	GO:0003281	ventricular septum development	Biological Process	1	O00622
5	GO:0003283	atrial septum development	Biological Process	1	O00622
5	GO:0007498	mesoderm development	Biological Process	2	P10644,P29317
5	GO:0008544	epidermis development	Biological Process	4	O75844,O14896,P29317,Q9Y6M7
5	GO:0031214	biomineral tissue development	Biological Process	4	O75844,Q14596,O00622,Q15223
5	GO:0060429	epithelium development	Biological Process	20	P18827,Q96Q89,O75844,P00918,Q16790,P29317,O14896,P09972,P37802,P50416,O00622,Q08345,P28062,P28065,Q9Y6M7,Q9NQ88,P04798,P05121,P58107,P21741
5	GO:0060485	mesenchyme development	Biological Process	4	Q9NPR2,Q9H4H8,C9JLW8,P21741
5	GO:0060537	muscle tissue development	Biological Process	8	O75844,P49454,P04035,O75147,P62942,P10644,Q8NDZ4,P20929
5	GO:0061448	connective tissue development	Biological Process	3	O75844,P21741,O00622
5	GO:0048813	dendrite morphogenesis	Biological Process	1	O75147
5	GO:0050773	regulation of dendrite development	Biological Process	1	O75147
5	GO:1900006	positive regulation of dendrite development	Biological Process	1	O75147
5	GO:0001822	kidney development	Biological Process	4	P18827,O75844,P00918,P49454
5	GO:0007420	brain development	Biological Process	4	P21741,P49454,Q96FK6,Q15154
5	GO:0007423	sensory organ development	Biological Process	5	Q15223,P04798,Q08345,Q9Y6M7,P29317
5	GO:0007507	heart development	Biological Process	8	O75844,P62942,O00622,Q15036,O75147,P10644,Q8NDZ4,P20929
5	GO:0007517	muscle organ development	Biological Process	4	P49454,P04035,P62942,P20929
5	GO:0030324	lung development	Biological Process	2	P00813,P20336
5	GO:0043588	skin development	Biological Process	3	O75844,O14896,P29317
5	GO:0048732	gland development	Biological Process	9	O75844,P00813,P07741,Q02127,Q08345,P21741,P29317,O14896,P04798
5	GO:0051216	cartilage development	Biological Process	3	O75844,P21741,O00622
5	GO:0060348	bone development	Biological Process	1	O75844
5	GO:0060113	inner ear receptor cell differentiation	Biological Process	1	Q9Y6M7
5	GO:0007525	somatic muscle development	Biological Process	1	P20929
5	GO:0016202	regulation of striated muscle tissue development	Biological Process	2	P04035,P49454
5	GO:1905555	positive regulation blood vessel branching	Biological Process	1	P21741
5	GO:0071671	regulation of smooth muscle cell chemotaxis	Biological Process	1	P21741
5	GO:0030334	regulation of cell migration	Biological Process	13	P00813,P21741,P35080,P05121,O00622,P08069,Q9NPR2,P58107,Q9Y4C2,P29317,Q8IY63,P52566,Q96Q89
5	GO:0030336	negative regulation of cell migration	Biological Process	6	P00813,P35080,P05121,P58107,P52566,Q9Y4C2
5	GO:0071673	positive regulation of smooth muscle cell chemotaxis	Biological Process	1	P21741
5	GO:0030335	positive regulation of cell migration	Biological Process	7	P21741,Q8IY63,P05121,Q96Q89,O00622,P08069,Q9NPR2
5	GO:0050919	negative chemotaxis	Biological Process	1	Q9NPR2
5	GO:0001667	ameboidal-type cell migration	Biological Process	6	Q9NPR2,Q8IY63,P35080,P29317,P58107,P52566
5	GO:0001764	neuron migration	Biological Process	3	P21741,Q96Q89,Q15154
5	GO:0014812	muscle cell migration	Biological Process	3	Q08345,P05121,P21741
5	GO:0044319	wound healing, spreading of cells	Biological Process	2	O00622,Q08345
5	GO:0030317	flagellated sperm motility	Biological Process	1	P04114
5	GO:0035890	exit from host	Biological Process	1	P14373
5	GO:0050434	positive regulation of viral transcription	Biological Process	2	O15514,P62875
5	GO:1903902	positive regulation of viral life cycle	Biological Process	3	Q9UIV1,P11388,P52292
5	GO:0032273	positive regulation of protein polymerization	Biological Process	3	P35080,Q9P270,P14373
5	GO:0062029	positive regulation of stress granule assembly	Biological Process	1	Q13283
5	GO:0071803	positive regulation of podosome assembly	Biological Process	1	P45984
5	GO:0051496	positive regulation of stress fiber assembly	Biological Process	2	O15013,P35080
5	GO:1903348	positive regulation of bicellular tight junction assembly	Biological Process	1	P29317
5	GO:1903553	positive regulation of extracellular exosome assembly	Biological Process	1	P18827
5	GO:1900026	positive regulation of substrate adhesion-dependent cell spreading	Biological Process	1	P21741
5	GO:1903039	positive regulation of leukocyte cell-cell adhesion	Biological Process	2	P00813,P21741
5	GO:0050729	positive regulation of inflammatory response	Biological Process	2	P05121,P21741
5	GO:0090303	positive regulation of wound healing	Biological Process	1	P05121
5	GO:0106016	positive regulation of inflammatory response to wounding	Biological Process	1	P21741
5	GO:0032414	positive regulation of ion transmembrane transporter activity	Biological Process	1	Q9Y4C2
5	GO:0034767	positive regulation of ion transmembrane transport	Biological Process	1	Q9Y4C2
5	GO:2001150	positive regulation of dipeptide transmembrane transport	Biological Process	1	P00918
5	GO:0010765	positive regulation of sodium ion transport	Biological Process	1	Q8N335
5	GO:1903793	positive regulation of anion transport	Biological Process	1	Q9Y4C2
5	GO:0048260	positive regulation of receptor-mediated endocytosis	Biological Process	2	Q8NBU5,P05121
5	GO:0050766	positive regulation of phagocytosis	Biological Process	1	P0C0L5
5	GO:0002793	positive regulation of peptide secretion	Biological Process	1	P21741
5	GO:2000880	positive regulation of dipeptide transport	Biological Process	1	P00918
5	GO:0090314	positive regulation of protein targeting to membrane	Biological Process	1	Q9Y4C2
5	GO:1903078	positive regulation of protein localization to plasma membrane	Biological Process	3	P29317,Q13277,Q13501
5	GO:0010886	positive regulation of cholesterol storage	Biological Process	1	P04114
5	GO:0032897	negative regulation of viral transcription	Biological Process	1	P14373
5	GO:1903901	negative regulation of viral life cycle	Biological Process	1	P14373
5	GO:0050689	negative regulation of defense response to virus by host	Biological Process	1	Q969V5
5	GO:0050728	negative regulation of inflammatory response	Biological Process	3	P21741,P00813,Q03426
5	GO:0061045	negative regulation of wound healing	Biological Process	4	P05121,P05120,P04035,P58107
5	GO:0106015	negative regulation of inflammatory response to wounding	Biological Process	1	P21741
5	GO:0051926	negative regulation of calcium ion transport	Biological Process	1	P14373
5	GO:0002792	negative regulation of peptide secretion	Biological Process	3	P17858,P04035,P14373
5	GO:0042730	fibrinolysis	Biological Process	2	P05121,P05120
5	GO:0001952	regulation of cell-matrix adhesion	Biological Process	2	P05121,Q08345
5	GO:1900024	regulation of substrate adhesion-dependent cell spreading	Biological Process	1	P21741
5	GO:0033632	regulation of cell-cell adhesion mediated by integrin	Biological Process	1	P00813
5	GO:1903037	regulation of leukocyte cell-cell adhesion	Biological Process	3	P00813,P21741,P10644
5	GO:0070201	regulation of establishment of protein localization	Biological Process	9	P50416,P17858,P04035,Q9NV92,Q9Y4C2,Q15154,Q96Q89,P14373,P21741
5	GO:1903827	regulation of cellular protein localization	Biological Process	9	Q9Y4C2,Q15154,Q96Q89,P53350,P29317,Q13277,Q13501,Q8IVT2,Q8N335
5	GO:0032386	regulation of intracellular transport	Biological Process	5	P20336,Q9Y4C2,Q15154,Q96Q89,P35080
5	GO:0034762	regulation of transmembrane transport	Biological Process	5	Q9Y4C2,O75844,P62942,Q8N335,P00918
5	GO:0043269	regulation of ion transport	Biological Process	8	Q9Y4C2,Q8N335,O76070,P20336,P00918,O75844,P62942,P14373
5	GO:0051046	regulation of secretion	Biological Process	10	P50416,P20336,O76070,P17858,P04035,P00813,P14373,P18827,P35080,P21741
5	GO:0051588	regulation of neurotransmitter transport	Biological Process	3	P20336,O76070,P35080
5	GO:0051952	regulation of amine transport	Biological Process	2	O76070,P20336
5	GO:0090087	regulation of peptide transport	Biological Process	10	P50416,P17858,P04035,Q9NV92,Q9Y4C2,Q15154,Q96Q89,P14373,P00918,P21741
5	GO:0098693	regulation of synaptic vesicle cycle	Biological Process	2	P20336,P35080
5	GO:1901028	regulation of mitochondrial outer membrane permeabilization involved in apoptotic signaling pathway	Biological Process	1	Q969V5
5	GO:0050792	regulation of viral process	Biological Process	6	P14373,Q9UIV1,P11388,O15514,P62875,P52292
5	GO:0050691	regulation of defense response to virus by host	Biological Process	1	Q969V5
5	GO:0051492	regulation of stress fiber assembly	Biological Process	2	O15013,P35080
5	GO:0032271	regulation of protein polymerization	Biological Process	3	P35080,Q9P270,P14373
5	GO:0062028	regulation of stress granule assembly	Biological Process	1	Q13283
5	GO:0071801	regulation of podosome assembly	Biological Process	1	P45984
5	GO:0120032	regulation of plasma membrane bounded cell projection assembly	Biological Process	2	P29317,P35080
5	GO:2000303	regulation of ceramide biosynthetic process	Biological Process	1	O00622
5	GO:2000810	regulation of bicellular tight junction assembly	Biological Process	1	P29317
5	GO:0090169	regulation of spindle assembly	Biological Process	1	P53350
5	GO:1903551	regulation of extracellular exosome assembly	Biological Process	1	P18827
5	GO:0050727	regulation of inflammatory response	Biological Process	5	P0C0L5,P05121,P00813,Q03426,P21741
5	GO:0031347	regulation of defense response	Biological Process	13	O75582,P28062,P28065,Q01201,P04114,P0C0L5,P05121,Q969V5,O75844,P00813,Q03426,P21741,Q9UIV1
5	GO:1902882	regulation of response to oxidative stress	Biological Process	1	P00374
5	GO:1903034	regulation of response to wounding	Biological Process	6	P05121,P05120,P04035,P58107,P21741,P20336
5	GO:0014059	regulation of dopamine secretion	Biological Process	2	O76070,P20336
5	GO:0051917	regulation of fibrinolysis	Biological Process	1	P05121
5	GO:0006954	inflammatory response	Biological Process	11	P21741,P34810,P0C0L5,P05121,P00813,Q03426,O75582,P18827,P29317,Q01201,Q6P4R8
5	GO:0000302	response to reactive oxygen species	Biological Process	4	P45984,P00813,P18827,P00374
5	GO:0033194	response to hydroperoxide	Biological Process	1	P03886
5	GO:0042060	wound healing	Biological Process	10	P20336,P10644,P05121,P21741,P05120,O00622,Q08345,P04035,P58107,P18827
5	GO:0048678	response to axon injury	Biological Process	1	P00374
5	GO:0090594	inflammatory response to wounding	Biological Process	1	P21741
5	GO:0006986	response to unfolded protein	Biological Process	3	O14967,Q96HE7,Q9UJY1
5	GO:0051788	response to misfolded protein	Biological Process	1	Q9NXW2
5	GO:0010996	response to auditory stimulus	Biological Process	1	P21741
5	GO:0071260	cellular response to mechanical stimulus	Biological Process	2	O00220,P36941
5	GO:0031667	response to nutrient levels	Biological Process	7	A6NCE7,P60520,P04035,P34810,P04798,P00813,Q02127
5	GO:0002237	response to molecule of bacterial origin	Biological Process	5	P0C0L5,P04114,P04798,P05121,P34810
5	GO:0098581	detection of external biotic stimulus	Biological Process	1	P0C0L5
5	GO:0009416	response to light stimulus	Biological Process	5	P04035,Q15004,Q9NS91,Q8IWE4,O75113
5	GO:0010212	response to ionizing radiation	Biological Process	4	Q8IWE4,Q9NQ88,O75844,Q9H9Q4
5	GO:0071478	cellular response to radiation	Biological Process	2	O75113,O75844
5	GO:0036293	response to decreased oxygen levels	Biological Process	9	O00469,P00813,P04798,P28062,P28065,Q16790,Q92597,Q96HE7,Q9NQ88
5	GO:0036296	response to increased oxygen levels	Biological Process	1	P04798
5	GO:0032355	response to estradiol	Biological Process	1	P04114
5	GO:0032870	cellular response to hormone stimulus	Biological Process	6	P08069,Q13772,P07741,P00918,P10644,P04114
5	GO:0033574	response to testosterone	Biological Process	1	Q16790
5	GO:0034694	response to prostaglandin	Biological Process	1	P04114
5	GO:0043434	response to peptide hormone	Biological Process	4	P08069,P07741,P00918,P10644
5	GO:0048545	response to steroid hormone	Biological Process	4	Q13772,P18827,P21741,P00918
5	GO:0044344	cellular response to fibroblast growth factor stimulus	Biological Process	3	O15514,P62875,Q8NEM2
5	GO:0071417	cellular response to organonitrogen compound	Biological Process	4	P08069,P07741,P00918,P10644
5	GO:0071773	cellular response to BMP stimulus	Biological Process	1	O00622
5	GO:0031427	response to methotrexate	Biological Process	1	P00374
5	GO:0043200	response to amino acid	Biological Process	1	Q02127
5	GO:0070542	response to fatty acid	Biological Process	2	P04114,P50416
5	GO:0033273	response to vitamin	Biological Process	2	P04798,P00813
5	GO:1903576	response to L-arginine	Biological Process	1	Q02127
5	GO:0015893	drug transport	Biological Process	4	O76070,P20336,P00918,Q9H2D1
5	GO:0036270	response to diuretic	Biological Process	1	Q02127
5	GO:0042542	response to hydrogen peroxide	Biological Process	2	P00813,P18827
5	GO:0045471	response to ethanol	Biological Process	1	P04035
[truncated: 1,869 more rows]
