# Supplementary material for: USP45 acts as an oncogene to regulate the proliferation of esophageal cancer cells
Source: Genes Dis. 2023 Sep 30;11(5):101135. doi: 10.1016/j.gendis.2023.101135 (PMC11167240; doi:10.1016/j.gendis.2023.101135)
Supplement: Table S8 — The full list of GO enrichment analysis (cellular component) based on 169 differentially expressed proteins. [file mmc9.xlsx]

## Sheet: CC
Level	GO_ID	Term	Type	Seqs_Num	Sequences
1	GO:0005575	cellular_component	Cellular Component	212	P78410,O75844,P00813,P04920,P08069,P09104,P10644,P17858,P34810,P42695,P46013,P50416,P52292,P52566,P52732,P58107,P62942,Q03519,Q07065,Q13137,Q13795,Q14596,Q15036,Q15154,Q15223,Q6ZNB6,Q8NBU5,Q969V5,Q96HE7,Q9BZQ8,Q9NP61,Q9NWW5,Q9NXW2,Q9UHQ9,Q9UIV1,Q9Y4C8,Q9Y5Q0,Q9Y6M7,O00391,O00754,P02794,P04080,P04114,P05120,P05121,P07741,P09972,P0C0L5,P21741,P37802,Q9BZM5,Q9BRF8,P00918,P20336,P21399,P49454,P53350,…
2	GO:0016020	membrane	Cellular Component	107	A1KXE4,O00220,P78410,O14817,P00813,P00918,P04114,P04920,P05120,P05121,P05187,P08069,P09104,P0C0L5,P18827,P20336,P29317,P34810,P36941,P40123,Q07065,Q08345,Q13277,Q15223,Q16790,Q53TN4,Q5T9A4,Q9BZM5,Q8IVT2,Q8IWE4,Q8IY63,Q8N335,Q8NG11,Q92597,Q96KN1,Q96PE3,Q9BRF8,Q9BZQ8,Q9NPR2,Q9NQ84,Q9UHQ9,Q9Y4C2,Q9Y6M7,O00469,O14967,P04035,P04798,P33947,Q03519,Q86Y07,Q8N2F6,Q96AJ9,Q96HE7,Q9NWW5,Q9NXW2,Q9Y5Q0,Q9UK22,…
2	GO:0005576	extracellular region	Cellular Component	60	O00391,O00754,P00813,P04080,P04114,P05120,P05121,P09104,P0C0L5,Q08345,Q9BZM5,Q8NDZ4,Q9NPR2,O00622,O95235,Q53HL2,Q96Q89,Q9H4H8,O43854,A1KXE4,O00469,O14896,O75844,O76054,O76070,O95865,P00918,P02794,P07741,P09972,P17858,P18827,P20929,P21399,P28062,P28065,P30085,P33316,P34949,P35080,P37802,P52566,Q04446,Q07065,Q13277,Q13501,Q14914,Q53TN4,Q6PL18,Q86VP1,Q8N335,Q92597,Q9BZQ8,Q9NQ84,Q9UHQ9,Q9UPY3,P20336,…
2	GO:0005623	cell	Cellular Component	211	P09104,A1KXE4,O00220,P78410,O14817,P00813,P00918,P04114,P04920,P05120,P05121,P05187,P08069,P0C0L5,P18827,P20336,P29317,P34810,P36941,P40123,Q07065,Q08345,Q13277,Q15223,Q16790,Q53TN4,Q5T9A4,Q9BZM5,Q8IVT2,Q8IWE4,Q8IY63,Q8N335,Q8NG11,Q92597,Q96KN1,Q96PE3,Q9BRF8,Q9BZQ8,Q9NPR2,Q9NQ84,Q9UHQ9,Q9Y4C2,Q9Y6M7,O00391,P33947,P60520,Q8IUR0,Q8NDZ4,Q96AJ9,Q9NP61,Q9NV92,Q9Y2A9,O14933,Q7L5Y9,Q96HR3,Q9BTT4,Q9UHA3,…
2	GO:0009295	nucleoid	Cellular Component	1	O15091
2	GO:0030054	cell junction	Cellular Component	15	Q13277,Q15223,P29317,P58107,Q5T2T1,Q92597,Q8IY63,O75147,O14817,P04920,Q13283,Q8IVT2,O14896,P00813,Q9BTE3
2	GO:0031974	membrane-enclosed lumen	Cellular Component	95	P04114,P04080,P07741,P09972,P17858,P00813,O15091,Q8TD30,Q92947,Q96GW9,O00391,O00622,Q07065,Q8NG11,Q96HE7,Q9NWW5,P18827,P02794,O60220,Q8WVX9,O00754,Q9BRF8,P05121,O00625,O14896,O14933,O15514,O75582,O76054,O95235,O95379,P0DI82,P11388,P14373,P28062,P28065,P30085,P33316,P40855,P42695,P45984,P46013,P49454,P52292,P53350,P61024,P62875,P98179,Q00978,Q01201,Q02127,Q13501,Q14596,Q15004,Q53HL2,Q5T200,Q5T2T1,…
2	GO:0032991	protein-containing complex	Cellular Component	76	P49454,P53350,Q9NQS7,Q96EA4,P11388,P98179,Q13283,P52292,P28062,P28065,P10644,Q14240,Q96HR3,Q9BTT4,Q01201,Q9UIV1,O43716,Q9H9Q4,Q7L5Y9,P08069,P29317,Q08345,Q14596,Q9NQ84,Q9UJY1,O75147,Q9UEE9,O95235,P52732,Q96Q89,Q53HL2,Q5T200,P02794,Q13277,Q96AJ9,Q03519,Q9NVS2,O15091,Q8IUR0,P09104,Q19AV6,P42695,Q9UPY3,Q9ULX3,Q07065,Q8NDZ4,P03886,Q6P4R8,O15514,Q13501,C9JLW8,Q9UHA3,Q99595,Q5T2T1,P62942,O14933,Q8IWE4,…
2	GO:0043226	organelle	Cellular Component	196	A6NCE7,O00391,P04114,P04798,P08069,P0DI82,Q03426,Q13137,Q13501,Q14596,Q15036,Q15223,Q8IVT2,Q8WVX9,Q96AJ9,Q96HE7,Q9NQ84,Q9NV92,Q9NWW5,O14817,P20336,P37802,O43854,P40123,Q96PE3,O15091,O43716,O60220,O95865,P00374,P21399,P33316,P45984,P50416,Q02127,Q5T9A4,Q8N2F6,Q92947,Q969V5,Q96GW9,Q99595,Q9H2D1,Q9H3L0,Q9NVS2,Q9UHQ9,Q13277,P40855,C9JLW8,O00625,O14896,O14972,O15514,O60518,O75582,O76054,O95235,P02794,…
2	GO:0044215	other organism	Cellular Component	5	P11388,P52292,Q01201,P0C0L5,Q9UIV1
2	GO:0044217	other organism part	Cellular Component	5	P0C0L5,Q9UIV1,P11388,P52292,Q01201
2	GO:0044421	extracellular region part	Cellular Component	57	O00391,O00754,P00813,P04080,P04114,P05120,P05121,P09104,P0C0L5,Q08345,Q9BZM5,Q8NDZ4,Q9NPR2,O00622,O95235,Q53HL2,Q96Q89,Q9H4H8,O43854,P20336,A1KXE4,O00469,O14896,O75844,O76054,O76070,O95865,P00918,P02794,P07741,P09972,P17858,P18827,P20929,P21399,P28062,P28065,P30085,P33316,P34949,P35080,P37802,P52566,Q04446,Q07065,Q13277,Q13501,Q14914,Q53TN4,Q6PL18,Q86VP1,Q8N335,Q92597,Q9BZQ8,Q9NQ84,Q9UHQ9,Q9UPY3
2	GO:0044422	organelle part	Cellular Component	153	Q9UK22,Q9Y6M7,P52292,Q8IUR0,P14373,Q15154,Q5XPI4,Q9NXW2,Q9UJC5,P03886,Q86Y07,P04114,P49454,P10644,Q13501,P62942,O75147,P20929,Q14596,P49447,P20336,Q5T9A4,Q15036,Q9NQ84,O75844,O60220,P04798,Q02127,Q99595,Q9H2D1,Q9NVS2,O00391,P33947,P60520,Q8NDZ4,Q96AJ9,Q9NP61,Q9NV92,Q9Y2A9,P50416,Q9NQ88,O00754,O00469,Q03519,Q8WVX9,Q969V5,O14967,P04080,P07741,P09972,P17858,P00813,Q13795,O15091,Q8TD30,Q92947,Q96GW9,…
2	GO:0044425	membrane part	Cellular Component	67	O00469,O14967,P04035,P04114,P04798,P33947,Q03519,Q07065,Q86Y07,Q8N2F6,Q96AJ9,Q96HE7,Q9NWW5,Q9NXW2,Q9UHQ9,Q9Y5Q0,P62942,A1KXE4,O00220,P78410,P03886,P04920,P05187,P34810,P36941,P40855,P49447,Q02127,Q13277,Q15223,Q16790,Q53TN4,Q6ZNB6,Q6ZXV5,Q8NBF6,Q9H2D1,Q9NV92,Q9Y6M7,P00813,P18827,Q9BZM5,P29317,Q8NG11,O14817,P08069,Q08345,Q13641,Q7L5Y9,Q9NPR2,Q9NQ84,Q9Y2A9,Q8WVX9,O00391,O75844,P20336,Q8NDZ4,Q99595,…
2	GO:0044456	synapse part	Cellular Component	10	P20336,Q13277,Q96AJ9,P35080,Q8NBU5,Q9UK22,P40123,Q96PE3,Q15223,P52292
2	GO:0044464	cell part	Cellular Component	211	A1KXE4,O00220,P78410,O14817,P00813,P00918,P04114,P04920,P05120,P05121,P05187,P08069,P09104,P0C0L5,P18827,P20336,P29317,P34810,P36941,P40123,Q07065,Q08345,Q13277,Q15223,Q16790,Q53TN4,Q5T9A4,Q9BZM5,Q8IVT2,Q8IWE4,Q8IY63,Q8N335,Q8NG11,Q92597,Q96KN1,Q96PE3,Q9BRF8,Q9BZQ8,Q9NPR2,Q9NQ84,Q9UHQ9,Q9Y4C2,Q9Y6M7,P60520,Q9NQ88,Q9UJY1,Q13641,A6NCE7,Q8N653,O95235,P49454,P53350,Q53HL2,Q8NEM2,Q96Q89,Q9NQS7,P21741,…
2	GO:0045202	synapse	Cellular Component	16	P10644,P35080,Q13277,P52292,Q8NBU5,Q92597,Q15223,P40123,Q96PE3,P20336,Q96AJ9,Q9UK22,O76070,P0C0L5,Q9NPR2,Q9Y6M7
2	GO:0099080	supramolecular complex	Cellular Component	14	Q9NZQ3,A6NCE7,O95235,P52732,Q92597,Q96Q89,Q9NQS7,Q8IVT2,P58107,Q13501,O75147,P20929,P62942,Q14596
3	GO:0005886	plasma membrane	Cellular Component	54	Q9BZM5,O14817,P08069,P18827,P29317,Q08345,Q13641,Q7L5Y9,Q8NG11,Q9NPR2,Q9NQ84,Q9Y2A9,P78410,P00813,P00918,P04920,P58107,Q16790,Q9Y6M7,Q13277,Q8IY63,P40855,Q53TN4,O95235,Q15223,P10644,Q8NBU5,Q5T2T1,P52292,P62942,A1KXE4,O00220,P04114,P05120,P05121,P05187,P09104,P0C0L5,P20336,P34810,P36941,P40123,Q07065,Q5T9A4,Q8IVT2,Q8IWE4,Q8N335,Q92597,Q96KN1,Q96PE3,Q9BRF8,Q9BZQ8,Q9UHQ9,Q9Y4C2
3	GO:0005789	endoplasmic reticulum membrane	Cellular Component	18	O00469,P62942,O75844,Q03519,Q9NXW2,O14967,P04035,P04114,P04798,P33947,Q07065,Q86Y07,Q8N2F6,Q96AJ9,Q96HE7,Q9NWW5,Q9UHQ9,Q9Y5Q0
3	GO:0019867	outer membrane	Cellular Component	3	P50416,Q9NQ88,Q969V5
3	GO:0031090	organelle membrane	Cellular Component	53	P62942,P14373,Q15154,Q5XPI4,Q9NXW2,Q9UJC5,P03886,Q86Y07,Q15036,Q9NQ84,O75844,O60220,P04798,Q02127,Q5T9A4,Q99595,Q9H2D1,Q9NVS2,P50416,Q9NQ88,O00391,P33947,P60520,Q8IUR0,Q8NDZ4,Q96AJ9,Q9NP61,Q9NV92,Q9Y2A9,O00754,P49447,P20336,P04114,O00469,Q03519,Q13795,A6NCE7,Q13137,P34810,Q53TN4,Q9UHQ9,Q07065,Q8NG11,Q13277,Q96PE3,Q8N653,Q92597,P04035,P40855,Q8NBU5,Q8WVX9,Q969V5,Q9UK22
3	GO:0042175	nuclear outer membrane-endoplasmic reticulum membrane network	Cellular Component	18	O00469,O14967,P04035,P04114,P04798,P33947,Q03519,Q07065,Q86Y07,Q8N2F6,Q96AJ9,Q96HE7,Q9NWW5,Q9NXW2,Q9UHQ9,Q9Y5Q0,P62942,O75844
3	GO:0048475	coated membrane	Cellular Component	1	Q8NDZ4
3	GO:0098589	membrane region	Cellular Component	3	O00220,Q9NWW5,P10644
3	GO:0098590	plasma membrane region	Cellular Component	15	P00918,P04920,P58107,Q16790,Q9Y6M7,Q13277,Q8IY63,O95235,P10644,P29317,P40855,Q53TN4,Q8NBU5,P52292,Q15223
3	GO:0098805	whole membrane	Cellular Component	33	O00754,P49447,P20336,Q5T9A4,P04114,Q15036,A6NCE7,P60520,Q13137,Q96AJ9,Q9UHQ9,P34810,Q07065,Q8NG11,Q13277,Q96PE3,Q8N653,Q92597,P33947,Q03519,P04035,P40855,Q8NBU5,Q8WVX9,P50416,Q9NQ88,Q53TN4,Q9NV92,Q8NDZ4,P10644,O00220,Q9NWW5,Q969V5
3	GO:0042645	mitochondrial nucleoid	Cellular Component	1	O15091
3	GO:0005911	cell-cell junction	Cellular Component	7	Q15223,P29317,O75147,P58107,Q5T2T1,Q8IY63,Q13277
3	GO:0030055	cell-substrate junction	Cellular Component	6	P58107,O14817,P04920,P29317,Q13283,Q8IVT2
3	GO:0070161	anchoring junction	Cellular Component	8	Q15223,Q5T2T1,Q92597,O14817,P04920,P29317,Q13283,Q8IVT2
3	GO:0043233	organelle lumen	Cellular Component	95	P04114,P00813,O15091,Q8TD30,Q92947,Q96GW9,O00391,O00622,Q07065,Q8NG11,Q96HE7,Q9NWW5,P18827,P02794,P04080,P09972,P17858,O00754,Q9BRF8,Q8WVX9,O60220,P07741,P05121,O00625,O14896,O14933,O15514,O75582,O76054,O95235,O95379,P0DI82,P11388,P14373,P28062,P28065,P30085,P33316,P40855,P42695,P45984,P46013,P49454,P52292,P53350,P61024,P62875,P98179,Q00978,Q01201,Q02127,Q13501,Q14596,Q15004,Q53HL2,Q5T200,Q5T2T1,…
3	GO:0000776	kinetochore	Cellular Component	5	Q9NQS7,Q9UEE9,P49454,Q96EA4,P53350
3	GO:0000940	condensed chromosome outer kinetochore	Cellular Component	3	P53350,P49454,Q96EA4
3	GO:1990904	ribonucleoprotein complex	Cellular Component	13	P98179,O15091,Q9ULX3,Q9UPY3,Q07065,Q9UHA3,Q9NVS2,O15514,Q13501,Q9UIV1,C9JLW8,Q13283,P11388
3	GO:0005643	nuclear pore	Cellular Component	1	P52292
3	GO:0005839	proteasome core complex	Cellular Component	2	P28062,P28065
3	GO:0005875	microtubule associated complex	Cellular Component	5	O95235,P52732,Q96Q89,Q53HL2,Q9NQS7
3	GO:0005952	cAMP-dependent protein kinase complex	Cellular Component	1	P10644
3	GO:0016281	eukaryotic translation initiation factor 4F complex	Cellular Component	1	Q14240
3	GO:0009330	DNA topoisomerase complex (ATP-hydrolyzing)	Cellular Component	1	P11388
3	GO:0016592	mediator complex	Cellular Component	2	Q96HR3,Q9BTT4
3	GO:0017053	transcriptional repressor complex	Cellular Component	1	Q01201
3	GO:0019035	viral integration complex	Cellular Component	1	P11388
3	GO:0019774	proteasome core complex, beta-subunit complex	Cellular Component	2	P28062,P28065
3	GO:0030014	CCR4-NOT complex	Cellular Component	1	Q9UIV1
3	GO:0030015	CCR4-NOT core complex	Cellular Component	1	Q9UIV1
3	GO:0030956	glutamyl-tRNA(Gln) amidotransferase complex	Cellular Component	1	O43716
3	GO:0032807	DNA ligase IV complex	Cellular Component	1	Q9H9Q4
3	GO:0032994	protein-lipid complex	Cellular Component	1	P04114
3	GO:0033256	I-kappaB/NF-kappaB complex	Cellular Component	1	Q01201
3	GO:0034657	GID complex	Cellular Component	1	Q7L5Y9
3	GO:0043235	receptor complex	Cellular Component	5	P08069,P29317,Q08345,Q14596,Q9NQ84
3	GO:0044815	DNA packaging complex	Cellular Component	1	P42695
3	GO:0045293	mRNA editing complex	Cellular Component	1	Q5T200
3	GO:0070288	ferritin complex	Cellular Component	1	P02794
3	GO:0097539	ciliary transition fiber	Cellular Component	1	P49454
3	GO:0098796	membrane protein complex	Cellular Component	9	Q13277,Q96AJ9,Q03519,P08069,Q5T2T1,Q99595,P03886,P62942,Q8NDZ4
3	GO:0098798	mitochondrial protein complex	Cellular Component	4	Q9NVS2,O15091,Q99595,P03886
3	GO:0099023	tethering complex	Cellular Component	1	Q8IUR0
3	GO:0101031	chaperone complex	Cellular Component	1	Q9UJY1
3	GO:1902494	catalytic complex	Cellular Component	27	P09104,Q6P4R8,P03886,Q8N335,O14933,Q7L5Y9,Q8IWE4,Q96HR3,Q9BTT4,Q9UM13,P61024,Q9UK22,Q8N653,Q9NS91,Q5T200,P08069,P17858,P10644,Q9NXR8,O15091,Q9UPY3,P28062,P28065,Q15386,O15514,P62875,Q8IWI9
3	GO:1990351	transporter complex	Cellular Component	1	P62942
3	GO:1990391	DNA repair complex	Cellular Component	2	Q9H9Q4,Q19AV6
3	GO:1990393	3M complex	Cellular Component	1	O75147
3	GO:0005929	cilium	Cellular Component	4	P10644,Q13501,P49454,Q15154
3	GO:0043227	membrane-bounded organelle	Cellular Component	190	A6NCE7,O00391,P04114,P04798,P08069,P0DI82,Q03426,Q13137,Q13501,Q14596,Q15036,Q15223,Q8IVT2,Q8WVX9,Q96AJ9,Q96HE7,Q9NQ84,Q9NV92,Q9NWW5,Q9UK22,O14817,P20336,P37802,O15091,O43716,O60220,O95865,P00374,P21399,P33316,P45984,P50416,Q02127,Q5T9A4,Q8N2F6,Q92947,Q969V5,Q96GW9,Q99595,Q9H2D1,Q9H3L0,Q9NVS2,Q9UHQ9,Q13277,C9JLW8,O00625,O14896,O14972,O15514,O60518,O75582,O76054,O95235,P02794,P04080,P11388,P14373,…
3	GO:0043228	non-membrane-bounded organelle	Cellular Component	71	P49454,P53350,Q9NQS7,A4D1E9,P46013,Q9H9B1,Q9Y4C8,O75113,P04080,P11388,P14373,P30085,Q16790,Q53HL2,Q86WX3,Q8NCN4,Q96GN5,Q96Q89,Q9H6W3,Q9NWW5,Q9UHA3,Q9UMY1,Q07065,Q15154,O76070,O95235,P52732,Q7L5Y9,Q8NEM2,P09972,P35080,P52566,P58107,Q13137,O15091,Q9UEE9,Q9H4H8,P20929,Q92597,Q9P270,P40123,O15514,Q13501,Q9UIV1,C9JLW8,Q13283,P42695,Q96EA4,Q9NVS2,Q8IVT2,Q01201,A6NCE7,Q9NZQ3,O14896,Q00978,Q6ZNB6,Q8IWI9,…
3	GO:0043229	intracellular organelle	Cellular Component	182	A6NCE7,O00391,P04114,P04798,P08069,P0DI82,Q03426,Q13137,Q13501,Q14596,Q15036,Q15223,Q8IVT2,Q8WVX9,Q96AJ9,Q96HE7,Q9NQ84,Q9NV92,Q9NWW5,O15091,O43716,O60220,O95865,P00374,P21399,P33316,P45984,P50416,Q02127,Q5T9A4,Q8N2F6,Q92947,Q969V5,Q96GW9,Q99595,Q9H2D1,Q9H3L0,Q9NVS2,Q9UHQ9,Q13277,C9JLW8,O00625,O14896,O14972,O15514,O60518,O75582,O76054,O95235,P02794,P04080,P11388,P14373,P28062,P28065,P30085,P40855,…
3	GO:0043230	extracellular organelle	Cellular Component	47	O43854,P20336,A1KXE4,O00391,O00469,O00754,O14896,O75844,O76054,O76070,O95865,P00918,P02794,P04080,P04114,P05121,P07741,P09104,P09972,P0C0L5,P17858,P18827,P20929,P21399,P28062,P28065,P30085,P33316,P34949,P35080,P37802,P52566,Q04446,Q07065,Q08345,Q13277,Q13501,Q14914,Q53TN4,Q6PL18,Q86VP1,Q8N335,Q92597,Q9BZQ8,Q9NQ84,Q9UHQ9,Q9UPY3
3	GO:0099572	postsynaptic specialization	Cellular Component	3	P40123,Q96PE3,P52292
3	GO:0018995	host	Cellular Component	4	P11388,P52292,Q01201,Q9UIV1
3	GO:0033643	host cell part	Cellular Component	3	Q9UIV1,P52292,Q01201
3	GO:0044216	other organism cell	Cellular Component	5	P11388,P52292,Q01201,Q9UIV1,P0C0L5
3	GO:0005615	extracellular space	Cellular Component	51	A1KXE4,O00391,O00469,O00754,O14896,O43854,O75844,O76054,O76070,O95865,P00918,P02794,P04080,P04114,P05121,P07741,P09104,P09972,P0C0L5,P17858,P18827,P20929,P21399,P28062,P28065,P30085,P33316,P34949,P35080,P37802,P52566,Q04446,Q07065,Q08345,Q13277,Q13501,Q14914,Q53TN4,Q6PL18,Q86VP1,Q8N335,Q92597,Q9BZQ8,Q9NQ84,Q9UHQ9,Q9UPY3,P00813,P05120,Q9BZM5,Q8NDZ4,Q9NPR2
3	GO:0031012	extracellular matrix	Cellular Component	4	O00622,O43854,P04080,P05121
3	GO:0034358	plasma lipoprotein particle	Cellular Component	1	P04114
3	GO:0045171	intercellular bridge	Cellular Component	5	O00391,O95235,Q53HL2,Q96Q89,Q9H4H8
3	GO:0072562	blood microparticle	Cellular Component	1	P0C0L5
3	GO:0000313	organellar ribosome	Cellular Component	1	Q9NVS2
3	GO:0031300	intrinsic component of organelle membrane	Cellular Component	6	O00391,Q8WVX9,P20336,Q99595,P50416,Q969V5
3	GO:0032420	stereocilium	Cellular Component	1	Q9Y6M7
3	GO:0044441	ciliary part	Cellular Component	4	P49454,Q15154,P10644,Q13501
3	GO:0044446	intracellular organelle part	Cellular Component	150	P62942,O14967,P49454,Q86Y07,O60220,P53350,Q9NQS7,Q96EA4,Q9NS91,P52292,O00625,O14896,O14933,O15091,O15514,O75582,O76054,O95235,O95379,P07741,P0DI82,P11388,P14373,P28062,P28065,P30085,P33316,P40855,P42695,P45984,P46013,P61024,P62875,P98179,Q00978,Q01201,Q02127,Q13501,Q14596,Q15004,Q53HL2,Q5T200,Q5T2T1,Q6P4R8,Q6PL18,Q7L5Y9,Q86WX3,Q8IWI9,Q8N9M1,Q8NCN4,Q96GN5,Q96HR3,Q96Q89,Q99595,Q9BTE3,Q9BTT4,Q9H6W3,…
3	GO:0044449	contractile fiber part	Cellular Component	5	Q13501,O75147,P20929,P62942,Q14596
3	GO:0098892	extrinsic component of postsynaptic specialization membrane	Cellular Component	1	P52292
3	GO:0099634	postsynaptic specialization membrane	Cellular Component	1	P52292
3	GO:1990070	TRAPPI protein complex	Cellular Component	1	Q8IUR0
3	GO:0019898	extrinsic component of membrane	Cellular Component	2	P62942,P52292
3	GO:0031224	intrinsic component of membrane	Cellular Component	53	A1KXE4,O00220,P78410,O14967,P03886,P04035,P04920,P05187,P33947,P34810,P36941,P40855,P49447,Q02127,Q03519,Q07065,Q13277,Q15223,Q16790,Q53TN4,Q6ZNB6,Q6ZXV5,Q86Y07,Q8N2F6,Q8NBF6,Q96AJ9,Q9H2D1,Q9NV92,Q9NWW5,Q9UHQ9,Q9Y5Q0,Q9Y6M7,O14817,P08069,P18827,P29317,Q08345,Q13641,Q7L5Y9,Q8NG11,Q9NPR2,Q9NQ84,Q9Y2A9,O75844,Q9NXW2,Q9BZM5,P20336,Q8WVX9,O00391,Q99595,P50416,Q969V5,P62942
3	GO:0044455	mitochondrial membrane part	Cellular Component	4	Q99595,P03886,P50416,Q969V5
3	GO:0044459	plasma membrane part	Cellular Component	30	P78410,P00813,P18827,Q9BZM5,P29317,Q15223,Q8NG11,O14817,P08069,Q08345,Q13641,Q7L5Y9,Q9NPR2,Q9NQ84,Q9Y2A9,P00918,P04920,P58107,Q16790,Q9Y6M7,Q13277,Q8IY63,O95235,P10644,Q5T2T1,P62942,P40855,Q53TN4,Q8NBU5,P52292
3	GO:0070469	respiratory chain	Cellular Component	1	P03886
3	GO:0098552	side of membrane	Cellular Component	5	P78410,P00813,P18827,Q9BZM5,P62942
3	GO:0008021	synaptic vesicle	Cellular Component	3	P20336,Q13277,Q96AJ9
3	GO:0030672	synaptic vesicle membrane	Cellular Component	1	P20336
3	GO:0048786	presynaptic active zone	Cellular Component	3	Q13277,Q15223,P20336
3	GO:0097060	synaptic membrane	Cellular Component	4	Q13277,Q8NBU5,P52292,Q15223
3	GO:0098563	intrinsic component of synaptic vesicle membrane	Cellular Component	1	P20336
3	GO:0098793	presynapse	Cellular Component	5	P20336,Q13277,Q96AJ9,Q15223,P35080
3	GO:0098794	postsynapse	Cellular Component	7	Q9UK22,Q8NBU5,P40123,Q96PE3,P52292,P35080,Q13277
3	GO:0099240	intrinsic component of synaptic membrane	Cellular Component	1	Q15223
3	GO:0099243	extrinsic component of synaptic membrane	Cellular Component	1	P52292
3	GO:0005622	intracellular	Cellular Component	202	P09104,O00391,P33947,P60520,Q8IUR0,Q8NDZ4,Q96AJ9,Q9NP61,Q9NV92,Q9Y2A9,O14933,Q7L5Y9,Q8IWE4,Q96HR3,Q9BTT4,Q9UHA3,P11388,Q9NQS7,Q15154,P61024,Q13501,Q14596,A6NCE7,Q13137,P28062,P28065,Q15386,P49454,Q53HL2,Q9NRZ9,P53350,Q9UEE9,P42695,O14896,Q00978,Q01201,Q6ZNB6,Q8IWI9,Q9BTE3,Q9NXR8,P52732,Q96EA4,O15514,Q9UIV1,P14373,Q96GN5,Q9H9Q4,P20336,Q9NZQ3,P00813,P34810,O15091,O43716,O60220,O95865,P00374,P21399,…
3	GO:0009986	cell surface	Cellular Component	9	P78410,P00813,P18827,Q9BZM5,O00220,P05187,P29317,Q13641,Q8NG11
3	GO:0012505	endomembrane system	Cellular Component	70	O14967,P49454,Q86Y07,O14972,P14373,P20336,Q15036,Q96AJ9,O00469,P04035,P0DI82,P21399,P33947,P43357,Q03519,Q07065,Q13501,Q13641,Q9BZM5,Q6ZXV5,Q8IUR0,Q8N2F6,Q96HE7,Q96LJ7,Q9NV92,Q9NWW5,Q9NXW2,Q9UK22,Q9Y2A9,O00220,O00391,O75147,O95235,P36941,P60520,Q13795,Q8N653,Q9NP61,P04114,Q14596,P10644,Q8NBF6,P62942,Q13277,P52292,Q15154,Q5XPI4,Q9UJC5,Q96PE3,P34810,P49447,Q5T9A4,P04080,P07741,P09972,P17858,Q9UHQ9,…
3	GO:0030427	site of polarized growth	Cellular Component	4	Q13277,Q96Q89,Q9UPY3,Q15223
3	GO:0030496	midbody	Cellular Component	7	O95235,P49454,P53350,Q53HL2,Q8NEM2,Q96Q89,Q9NQS7
3	GO:0031252	cell leading edge	Cellular Component	3	P29317,Q13277,Q8IY63
3	GO:0031975	envelope	Cellular Component	21	O14967,P49454,Q86Y07,P52292,P14373,Q15154,Q5XPI4,Q9NXW2,Q9UJC5,O60220,P03886,O75844,P50416,Q9NQ88,P04798,Q02127,Q5T9A4,Q99595,Q9H2D1,Q9NVS2,Q969V5
3	GO:0032153	cell division site	Cellular Component	2	Q7L5Y9,O95235
3	GO:0032155	cell division site part	Cellular Component	2	Q7L5Y9,O95235
3	GO:0042995	cell projection	Cellular Component	29	P29317,Q13277,Q8IY63,A1KXE4,O76070,P00918,P08069,P0C0L5,P20336,Q969V5,P03886,P98179,Q15223,Q96HE7,Q9UPY3,Q9Y6M7,Q9UK22,Q16790,Q96AJ9,P00813,P10644,Q13501,P49454,Q96Q89,P40855,Q53TN4,Q15154,P21741,P58107
3	GO:0043209	myelin sheath	Cellular Component	1	P00918
3	GO:0044297	cell body	Cellular Component	9	O76070,P00813,P03886,P04114,Q02127,Q969V5,Q96AJ9,P09104,Q13283
3	GO:0044424	intracellular part	Cellular Component	202	O14933,Q7L5Y9,Q8IWE4,Q96HR3,Q9BTT4,P61024,P28062,P28065,Q15386,C9JLW8,O00625,O14896,O60518,O75147,O75582,O76054,O76070,O95379,P00918,P02794,P04080,P04114,P05120,P07741,P10644,P11388,P14373,P21399,P21741,P30085,P35080,P40855,P45984,P49454,P52292,P52566,P53350,P58107,P60520,P62942,P98179,Q00978,Q04446,Q13137,Q13283,Q13501,Q14914,Q15154,Q5XPI4,Q7Z4H3,Q86Y07,Q8NEM2,Q92597,Q96KN1,Q96PE3,Q96Q89,Q9BVQ7,…
3	GO:0044463	cell projection part	Cellular Component	20	P03886,P0C0L5,P98179,Q13277,Q15223,Q96HE7,Q9UPY3,Q9UK22,Q96AJ9,P29317,P40855,Q53TN4,Q16790,P00813,Q96Q89,P20336,P49454,Q15154,P10644,Q13501
3	GO:0045177	apical part of cell	Cellular Component	6	P04920,Q13277,Q8IY63,Q9Y6M7,P00918,Q15154
3	GO:0070938	contractile ring	Cellular Component	2	Q7L5Y9,Q96Q89
3	GO:0071944	cell periphery	Cellular Component	54	A1KXE4,O00220,P78410,O14817,P00813,P00918,P04114,P04920,P05120,P05121,P05187,P08069,P09104,P0C0L5,P18827,P20336,P29317,P34810,P36941,P40123,Q07065,Q08345,Q13277,Q15223,Q16790,Q53TN4,Q5T9A4,Q9BZM5,Q8IVT2,Q8IWE4,Q8IY63,Q8N335,Q8NG11,Q92597,Q96KN1,Q96PE3,Q9BRF8,Q9BZQ8,Q9NPR2,Q9NQ84,Q9UHQ9,Q9Y4C2,Q9Y6M7,Q13641,Q7L5Y9,Q9Y2A9,P58107,P40855,O95235,P10644,Q8NBU5,Q5T2T1,P52292,P62942
3	GO:0097223	sperm part	Cellular Component	3	P20336,P10644,Q13501
3	GO:0097458	neuron part	Cellular Component	27	P09104,P20336,Q13277,Q96AJ9,P40123,Q96PE3,P29317,O76070,P00813,P03886,P04114,Q02127,Q969V5,Q13283,Q13501,P35080,A1KXE4,P00918,P08069,P0C0L5,P98179,Q15223,Q96HE7,Q9UPY3,Q9Y6M7,Q96Q89,Q9UK22
3	GO:0098862	cluster of actin-based cell projections	Cellular Component	3	P40855,Q53TN4,Q9Y6M7
3	GO:1990204	oxidoreductase complex	Cellular Component	2	P03886,Q8N335
3	GO:0031594	neuromuscular junction	Cellular Component	1	P10644
3	GO:0098685	Schaffer collateral - CA1 synapse	Cellular Component	2	P35080,Q13277
3	GO:0098978	glutamatergic synapse	Cellular Component	6	P10644,P35080,P52292,Q13277,Q8NBU5,Q92597
3	GO:0098984	neuron to neuron synapse	Cellular Component	3	Q15223,P40123,Q96PE3
3	GO:0099081	supramolecular polymer	Cellular Component	14	Q9NZQ3,A6NCE7,O95235,P52732,Q92597,Q96Q89,Q9NQS7,Q8IVT2,P58107,Q13501,O75147,P20929,P62942,Q14596
4	GO:0030867	rough endoplasmic reticulum membrane	Cellular Component	1	O00469
4	GO:0031227	intrinsic component of endoplasmic reticulum membrane	Cellular Component	3	O75844,Q03519,Q9NXW2
4	GO:0033017	sarcoplasmic reticulum membrane	Cellular Component	1	P62942
4	GO:0031968	organelle outer membrane	Cellular Component	3	P50416,Q9NQ88,Q969V5
4	GO:0012506	vesicle membrane	Cellular Component	15	Q15036,Q9NQ84,P49447,P20336,Q5T9A4,Q96AJ9,Q9UHQ9,P34810,Q07065,Q8NG11,Q13277,P33947,P04114,Q03519,Q8NDZ4
4	GO:0019866	organelle inner membrane	Cellular Component	9	O75844,O60220,P03886,P04798,Q02127,Q5T9A4,Q99595,Q9H2D1,Q9NVS2
4	GO:0031312	extrinsic component of organelle membrane	Cellular Component	1	P62942
4	GO:0031965	nuclear membrane	Cellular Component	6	O75844,P14373,Q15154,Q5XPI4,Q9NXW2,Q9UJC5
4	GO:0031966	mitochondrial membrane	Cellular Component	12	P50416,Q9NQ88,O60220,P03886,P04798,Q02127,Q5T9A4,Q99595,Q9H2D1,Q9NVS2,Q969V5,Q86Y07
4	GO:0098588	bounding membrane of organelle	Cellular Component	37	O00391,P33947,P60520,Q8IUR0,Q8NDZ4,Q96AJ9,Q9NP61,Q9NV92,Q9Y2A9,O00754,P49447,P20336,Q5T9A4,P04114,Q15036,O00469,Q03519,Q13795,A6NCE7,Q13137,Q9UHQ9,P34810,Q07065,Q8NG11,Q13277,Q96PE3,Q8N653,Q92597,P04035,P40855,Q8NBU5,Q8WVX9,P50416,Q9NQ88,Q53TN4,P62942,Q969V5
4	GO:0030117	membrane coat	Cellular Component	1	Q8NDZ4
4	GO:0098857	membrane microdomain	Cellular Component	3	O00220,Q9NWW5,P10644
4	GO:0016323	basolateral plasma membrane	Cellular Component	5	P00918,P04920,P58107,Q16790,Q9Y6M7
4	GO:0016324	apical plasma membrane	Cellular Component	4	P04920,Q13277,Q8IY63,Q9Y6M7
4	GO:0016327	apicolateral plasma membrane	Cellular Component	1	P58107
4	GO:0031253	cell projection membrane	Cellular Component	4	P29317,P40855,Q53TN4,Q16790
4	GO:0032154	cleavage furrow	Cellular Component	1	O95235
4	GO:0044853	plasma membrane raft	Cellular Component	1	P10644
4	GO:0005774	vacuolar membrane	Cellular Component	8	A6NCE7,P60520,Q13137,P34810,P49447,Q53TN4,Q07065,O00754
4	GO:0030658	transport vesicle membrane	Cellular Component	3	Q96AJ9,P20336,P49447
4	GO:0030667	secretory granule membrane	Cellular Component	7	Q9UHQ9,P34810,Q07065,Q8NG11,Q13277,Q5T9A4,P20336
4	GO:0010008	endosome membrane	Cellular Component	8	Q96PE3,P34810,Q96AJ9,Q8N653,Q92597,Q9NV92,P04114,Q15036
4	GO:0030660	Golgi-associated vesicle membrane	Cellular Component	3	Q96AJ9,P33947,Q8NDZ4
4	GO:0030662	coated vesicle membrane	Cellular Component	5	Q96AJ9,P33947,P04114,P20336,Q8NDZ4
4	GO:0030666	endocytic vesicle membrane	Cellular Component	2	P04114,Q03519
4	GO:0031903	microbody membrane	Cellular Component	4	P04035,P40855,Q8NBU5,Q8WVX9
4	GO:0043296	apical junction complex	Cellular Component	4	P58107,Q5T2T1,Q8IY63,Q15223
4	GO:0044291	cell-cell contact zone	Cellular Component	2	O75147,Q15223
4	GO:0070160	tight junction	Cellular Component	4	P58107,Q5T2T1,Q8IY63,P29317
4	GO:0005924	cell-substrate adherens junction	Cellular Component	5	O14817,P04920,P29317,Q13283,Q8IVT2
4	GO:0030056	hemidesmosome	Cellular Component	1	P58107
4	GO:0005912	adherens junction	Cellular Component	8	Q5T2T1,O14817,P04920,P29317,Q13283,Q8IVT2,Q15223,Q92597
4	GO:0031983	vesicle lumen	Cellular Component	10	P00813,P04080,P07741,P09972,P17858,P04114,O00391,P05121,O00754,Q9BRF8
4	GO:0070013	intracellular organelle lumen	Cellular Component	95	O15091,Q8TD30,Q92947,Q96GW9,O00391,O00622,P04114,Q07065,Q8NG11,Q96HE7,Q9NWW5,P18827,P00813,P02794,P04080,P09972,P17858,O00754,Q9BRF8,Q8WVX9,O60220,P07741,P05121,O00625,O14896,O14933,O15514,O75582,O76054,O95235,O95379,P0DI82,P11388,P14373,P28062,P28065,P30085,P33316,P40855,P42695,P45984,P46013,P49454,P52292,P53350,P61024,P62875,P98179,Q00978,Q01201,Q02127,Q13501,Q14596,Q15004,Q53HL2,Q5T200,Q5T2T1,…
4	GO:0000777	condensed chromosome kinetochore	Cellular Component	5	P49454,Q96EA4,P53350,Q9NQS7,Q9UEE9
4	GO:0000942	condensed nuclear chromosome outer kinetochore	Cellular Component	1	P53350
4	GO:0005840	ribosome	Cellular Component	2	Q9NVS2,Q9UHA3
4	GO:0005681	spliceosomal complex	Cellular Component	1	P98179
4	GO:0030677	ribonuclease P complex	Cellular Component	1	O15091
4	GO:0030684	preribosome	Cellular Component	1	Q9ULX3
4	GO:0031332	RNAi effector complex	Cellular Component	1	Q9UPY3
4	GO:0035770	ribonucleoprotein granule	Cellular Component	6	Q07065,O15514,Q13501,Q9UIV1,C9JLW8,Q13283
4	GO:0044391	ribosomal subunit	Cellular Component	2	Q9UHA3,Q9NVS2
4	GO:0005871	kinesin complex	Cellular Component	3	O95235,P52732,Q96Q89
4	GO:0032133	chromosome passenger complex	Cellular Component	2	Q53HL2,Q9NQS7
4	GO:1990777	lipoprotein particle	Cellular Component	1	P04114
4	GO:0098802	plasma membrane receptor complex	Cellular Component	1	P08069
4	GO:0000796	condensin complex	Cellular Component	1	P42695
4	GO:0036396	RNA N6-methyladenosine methyltransferase complex	Cellular Component	1	Q5T200
4	GO:0008043	intracellular ferritin complex	Cellular Component	1	P02794
4	GO:0030964	NADH dehydrogenase complex	Cellular Component	1	P03886
4	GO:0031201	SNARE complex	Cellular Component	2	Q13277,Q96AJ9
4	GO:0042824	MHC class I peptide loading complex	Cellular Component	1	Q03519
4	GO:0042825	TAP complex	Cellular Component	1	Q03519
4	GO:0098797	plasma membrane protein complex	Cellular Component	3	P08069,Q5T2T1,P62942
4	GO:0098800	inner mitochondrial membrane protein complex	Cellular Component	2	Q99595,P03886
4	GO:0098803	respiratory chain complex	Cellular Component	1	P03886
4	GO:1902495	transmembrane transporter complex	Cellular Component	1	P62942
4	GO:0005761	mitochondrial ribosome	Cellular Component	1	Q9NVS2
4	GO:0005762	mitochondrial large ribosomal subunit	Cellular Component	1	Q9NVS2
4	GO:0005763	mitochondrial small ribosomal subunit	Cellular Component	1	Q9NVS2
4	GO:0030678	mitochondrial ribonuclease P complex	Cellular Component	1	O15091
4	GO:0030008	TRAPP complex	Cellular Component	1	Q8IUR0
4	GO:0000015	phosphopyruvate hydratase complex	Cellular Component	1	P09104
4	GO:0033202	DNA helicase complex	Cellular Component	1	Q6P4R8
4	GO:1904949	ATPase complex	Cellular Component	2	Q9NXR8,Q6P4R8
4	GO:1905348	endonuclease complex	Cellular Component	2	Q9UPY3,O15091
4	GO:1905368	peptidase complex	Cellular Component	3	P28062,P28065,Q15386
4	GO:1990234	transferase complex	Cellular Component	18	O14933,Q7L5Y9,Q8IWE4,Q96HR3,Q9BTT4,Q9NS91,Q5T200,P17858,P08069,Q9UM13,P61024,Q9UK22,Q8N653,Q8IWI9,P10644,Q9NXR8,O15514,P62875
4	GO:0070419	nonhomologous end joining complex	Cellular Component	1	Q9H9Q4
4	GO:0097196	Shu complex	Cellular Component	1	Q19AV6
4	GO:0031514	motile cilium	Cellular Component	2	P10644,Q13501
4	GO:0043231	intracellular membrane-bounded organelle	Cellular Component	166	O15091,O43716,O60220,O95865,P00374,P21399,P33316,P45984,P50416,Q02127,Q13501,Q5T9A4,Q8N2F6,Q92947,Q969V5,Q96GW9,Q99595,Q9H2D1,Q9H3L0,Q9NV92,Q9NVS2,Q9UHQ9,Q13277,C9JLW8,O00625,O14896,O14972,O15514,O60518,O75582,O76054,O95235,P02794,P04080,P0DI82,P11388,P14373,P28062,P28065,P30085,P40855,P46013,P49454,P52732,P53350,P62875,P98179,Q00978,Q01201,Q08AF3,Q13137,Q13283,Q13772,Q15004,Q15386,Q19AV6,Q659C4,…
4	GO:0031967	organelle envelope	Cellular Component	21	O14967,P49454,Q86Y07,P52292,P14373,Q15154,Q5XPI4,Q9NXW2,Q9UJC5,O60220,P03886,O75844,P04798,Q02127,Q5T9A4,Q99595,Q9H2D1,Q9NVS2,P50416,Q9NQ88,Q969V5
4	GO:0031982	vesicle	Cellular Component	74	P04114,O43854,P20336,A6NCE7,P52566,P60520,Q13137,Q15036,Q8IY63,Q9Y6M7,A1KXE4,O00391,O00469,O00754,O14896,O75844,O76054,O76070,O95865,P00918,P02794,P04080,P05121,P07741,P09104,P09972,P0C0L5,P17858,P18827,P20929,P21399,P28062,P28065,P30085,P33316,P34949,P35080,P37802,Q04446,Q07065,Q08345,Q13277,Q13501,Q14914,Q53TN4,Q6PL18,Q86VP1,Q8N335,Q92597,Q9BZQ8,Q9NQ84,Q9UHQ9,Q9UPY3,O14972,P14373,Q96AJ9,Q9NWW5,…
4	GO:0031984	organelle subcompartment	Cellular Component	26	Q13795,P62942,Q96AJ9,O00391,P33947,P60520,Q8IUR0,Q8NDZ4,Q9NP61,Q9NV92,Q9Y2A9,O00469,O14967,P04035,P04114,P04798,Q03519,Q07065,Q86Y07,Q8N2F6,Q96HE7,Q9NWW5,Q9NXW2,Q9UHQ9,Q9Y5Q0,O75844
4	GO:0043232	intracellular non-membrane-bounded organelle	Cellular Component	71	P49454,P53350,Q9NQS7,A4D1E9,P46013,Q9H9B1,Q9Y4C8,O75113,P04080,P11388,P14373,P30085,Q16790,Q53HL2,Q86WX3,Q8NCN4,Q96GN5,Q96Q89,Q9H6W3,Q9NWW5,Q9UHA3,Q9UMY1,Q07065,Q15154,O76070,O95235,P52732,Q7L5Y9,Q8NEM2,P09972,P35080,P52566,P58107,Q13137,O15091,Q9UEE9,Q9H4H8,P20929,Q92597,Q9P270,P40123,O15514,Q13501,Q9UIV1,C9JLW8,Q13283,P42695,Q96EA4,Q9NVS2,Q8IVT2,Q01201,A6NCE7,Q9NZQ3,O14896,Q00978,Q6ZNB6,Q8IWI9,…
4	GO:0097708	intracellular vesicle	Cellular Component	43	A6NCE7,P20336,P52566,P60520,Q13137,Q15036,Q8IY63,Q9Y6M7,O14972,P14373,Q96AJ9,P33947,P04114,Q9NWW5,Q13501,Q14596,P10644,Q8NBF6,Q13277,Q07065,Q96PE3,P34810,Q9NV92,P49447,Q5T9A4,P04080,P07741,P09972,P17858,Q9UHQ9,O00391,P05121,Q8NG11,O00754,Q9BRF8,Q03519,Q8N653,Q92597,P02794,Q8IUR0,Q8NDZ4,Q9NQ84,P00813
4	GO:1903561	extracellular vesicle	Cellular Component	47	A1KXE4,O00391,O00469,O00754,O14896,O43854,O75844,O76054,O76070,O95865,P00918,P02794,P04080,P04114,P05121,P07741,P09104,P09972,P0C0L5,P17858,P18827,P20929,P21399,P28062,P28065,P30085,P33316,P34949,P35080,P37802,P52566,Q04446,Q07065,Q08345,Q13277,Q13501,Q14914,Q53TN4,Q6PL18,Q86VP1,Q8N335,Q92597,Q9BZQ8,Q9NQ84,Q9UHQ9,Q9UPY3,P20336
4	GO:0014069	postsynaptic density	Cellular Component	2	P40123,Q96PE3
4	GO:0043657	host cell	Cellular Component	4	P11388,P52292,Q01201,Q9UIV1
4	GO:0033646	host intracellular part	Cellular Component	3	Q9UIV1,P52292,Q01201
4	GO:0043656	intracellular region of host	Cellular Component	3	P52292,Q01201,Q9UIV1
4	GO:0070062	extracellular exosome	Cellular Component	46	A1KXE4,O00391,O00469,O00754,O14896,O43854,O75844,O76054,O76070,O95865,P00918,P02794,P04080,P04114,P05121,P07741,P09104,P09972,P0C0L5,P17858,P18827,P20929,P21399,P28062,P28065,P30085,P33316,P34949,P35080,P37802,P52566,Q04446,Q07065,Q08345,Q13277,Q13501,Q14914,Q53TN4,Q6PL18,Q86VP1,Q8N335,Q92597,Q9BZQ8,Q9NQ84,Q9UHQ9,Q9UPY3
4	GO:0062023	collagen-containing extracellular matrix	Cellular Component	4	O00622,O43854,P04080,P05121
4	GO:0034362	low-density lipoprotein particle	Cellular Component	1	P04114
4	GO:0034364	high-density lipoprotein particle	Cellular Component	1	P04114
4	GO:0034385	triglyceride-rich plasma lipoprotein particle	Cellular Component	1	P04114
4	GO:0042627	chylomicron	Cellular Component	1	P04114
4	GO:0000314	organellar small ribosomal subunit	Cellular Component	1	Q9NVS2
4	GO:0000315	organellar large ribosomal subunit	Cellular Component	1	Q9NVS2
4	GO:0031228	intrinsic component of Golgi membrane	Cellular Component	1	O00391
4	GO:0031231	intrinsic component of peroxisomal membrane	Cellular Component	1	Q8WVX9
4	GO:0031301	integral component of organelle membrane	Cellular Component	5	Q8WVX9,O00391,Q99595,P50416,Q969V5
4	GO:0098573	intrinsic component of mitochondrial membrane	Cellular Component	3	Q99595,P50416,Q969V5
4	GO:0005930	axoneme	Cellular Component	1	P49454
4	GO:0035869	ciliary transition zone	Cellular Component	1	Q15154
4	GO:0036064	ciliary basal body	Cellular Component	2	P49454,Q15154
4	GO:0097014	ciliary plasm	Cellular Component	1	P49454
4	GO:0097224	sperm connecting piece	Cellular Component	1	P10644
4	GO:0097225	sperm midpiece	Cellular Component	1	Q13501
4	GO:0097546	ciliary base	Cellular Component	1	P10644
4	GO:0031970	organelle envelope lumen	Cellular Component	1	O60220
4	GO:0044427	chromosomal part	Cellular Component	18	P49454,P53350,Q9NQS7,Q96EA4,Q9NS91,Q9UEE9,O14896,Q00978,Q01201,Q6ZNB6,Q8IWI9,Q9BTE3,P42695,Q8NCN4,Q53HL2,Q9NRZ9,Q9NXR8,Q6P4R8
4	GO:0044428	nuclear part	Cellular Component	83	O14967,P49454,Q86Y07,P52292,O00625,O14896,O14933,O15091,O15514,O75582,O76054,O95235,O95379,P07741,P0DI82,P11388,P14373,P28062,P28065,P30085,P33316,P40855,P42695,P45984,P46013,P53350,P61024,P62875,P98179,Q00978,Q01201,Q02127,Q13501,Q14596,Q15004,Q53HL2,Q5T200,Q5T2T1,Q6P4R8,Q6PL18,Q7L5Y9,Q86WX3,Q8IWI9,Q8N9M1,Q8NCN4,Q96GN5,Q96HR3,Q96Q89,Q99595,Q9BTE3,Q9BTT4,Q9H6W3,Q9H9B1,Q9H9Q4,Q9NQS7,Q9NS91,Q9NXR8,…
4	GO:0044429	mitochondrial part	Cellular Component	16	O60220,O15091,Q8TD30,Q92947,Q96GW9,P03886,Q86Y07,P50416,Q9NQ88,P04798,Q02127,Q5T9A4,Q99595,Q9H2D1,Q9NVS2,Q969V5
4	GO:0044430	cytoskeletal part	Cellular Component	27	P49454,P52732,P53350,Q96EA4,Q01201,O76070,O95235,Q7L5Y9,Q8NEM2,Q9NQS7,P40123,Q53HL2,Q96Q89,Q9H4H8,O15013,O75147,P10644,Q15004,Q15154,Q92597,Q9NS91,Q9P270,O95865,Q9NZQ3,A6NCE7,Q8IVT2,P58107
4	GO:0044431	Golgi apparatus part	Cellular Component	11	O00391,P33947,P60520,Q8IUR0,Q8NDZ4,Q96AJ9,Q9NP61,Q9NV92,Q9Y2A9,P18827,Q13795
4	GO:0044432	endoplasmic reticulum part	Cellular Component	21	O00391,O00622,P04114,Q07065,Q8NG11,Q96HE7,Q9NWW5,O00469,O14967,P04035,P04798,P33947,Q03519,Q86Y07,Q8N2F6,Q96AJ9,Q9NXW2,Q9UHQ9,Q9Y5Q0,P62942,O75844
4	GO:0044433	cytoplasmic vesicle part	Cellular Component	30	Q15036,Q9NQ84,P00813,O00391,P02794,P04080,P09972,P17858,Q8NDZ4,P49447,P20336,Q5T9A4,Q96AJ9,P33947,P04114,Q8IUR0,P07741,Q9UHQ9,P34810,Q07065,Q8NG11,Q13277,Q96PE3,Q9NV92,Q8N653,Q92597,Q03519,P05121,O00754,Q9BRF8
4	GO:0044437	vacuolar part	Cellular Component	11	O00754,A6NCE7,P60520,Q13137,Q9BRF8,P04114,P18827,P34810,P49447,Q53TN4,Q07065
4	GO:0044438	microbody part	Cellular Component	4	P04035,P40855,Q8NBU5,Q8WVX9
4	GO:0030017	sarcomere	Cellular Component	5	O75147,Q14596,P20929,P62942,Q13501
4	GO:0030018	Z disc	Cellular Component	3	O75147,P20929,P62942
4	GO:0031430	M band	Cellular Component	2	O75147,Q14596
4	GO:0031672	A band	Cellular Component	2	O75147,Q14596
4	GO:0031674	I band	Cellular Component	3	O75147,P20929,P62942
4	GO:0019897	extrinsic component of plasma membrane	Cellular Component	1	P52292
4	GO:0016021	integral component of membrane	Cellular Component	51	O14817,P08069,P18827,P29317,Q08345,Q13641,Q7L5Y9,Q8NG11,Q9NPR2,Q9NQ84,Q9Y2A9,O75844,Q03519,Q9NXW2,Q8WVX9,O00391,Q99595,P50416,Q969V5,Q15223,P62942,A1KXE4,O00220,P78410,O14967,P03886,P04035,P04920,P05187,P33947,P34810,P36941,P40855,P49447,Q02127,Q07065,Q13277,Q16790,Q53TN4,Q6ZNB6,Q6ZXV5,Q86Y07,Q8N2F6,Q8NBF6,Q96AJ9,Q9H2D1,Q9NV92,Q9NWW5,Q9UHQ9,Q9Y5Q0,Q9Y6M7
4	GO:0031225	anchored component of membrane	Cellular Component	3	Q9BZM5,P20336,P05187
4	GO:0031226	intrinsic component of plasma membrane	Cellular Component	13	Q9BZM5,O14817,P08069,P18827,P29317,Q08345,Q13641,Q7L5Y9,Q8NG11,Q9NPR2,Q9NQ84,Q9Y2A9,Q15223
4	GO:0005746	mitochondrial respiratory chain	Cellular Component	1	P03886
4	GO:0009897	external side of plasma membrane	Cellular Component	4	P78410,P00813,P18827,Q9BZM5
4	GO:0031256	leading edge membrane	Cellular Component	1	P29317
4	GO:0032584	growth cone membrane	Cellular Component	1	Q15223
4	GO:0097197	tetraspanin-enriched microdomain	Cellular Component	1	Q8NG11
4	GO:0098562	cytoplasmic side of membrane	Cellular Component	1	P62942
4	GO:0048787	presynaptic active zone membrane	Cellular Component	2	Q15223,Q13277
4	GO:0042734	presynaptic membrane	Cellular Component	2	Q13277,Q15223
4	GO:0045211	postsynaptic membrane	Cellular Component	2	P52292,Q8NBU5
4	GO:0098993	anchored component of synaptic vesicle membrane	Cellular Component	1	P20336
4	GO:0043195	terminal bouton	Cellular Component	1	P20336
4	GO:0043679	axon terminus	Cellular Component	1	P20336
4	GO:0043197	dendritic spine	Cellular Component	1	Q9UK22
4	GO:0098889	intrinsic component of presynaptic membrane	Cellular Component	1	Q15223
4	GO:0099699	integral component of synaptic membrane	Cellular Component	1	Q15223
4	GO:0098890	extrinsic component of postsynaptic membrane	Cellular Component	1	P52292
4	GO:0005635	nuclear envelope	Cellular Component	10	P52292,P14373,Q15154,Q5XPI4,Q9NXW2,Q9UJC5,O75844,O14967,P49454,Q86Y07
4	GO:0005768	endosome	Cellular Component	17	P04114,P14373,Q15036,Q9NWW5,Q13501,Q14596,Q8NBF6,P10644,Q96PE3,P34810,Q96AJ9,Q9NV92,Q8N653,Q92597,Q8IUR0,O14972,P20336
4	GO:0005783	endoplasmic reticulum	Cellular Component	33	P04114,Q07065,P62942,O00469,O00391,O00622,Q8NG11,Q96HE7,Q9NWW5,O14967,P04035,P04798,P33947,Q03519,Q86Y07,Q8N2F6,Q96AJ9,Q9NXW2,Q9UHQ9,Q9Y5Q0,O75844,P0DI82,P21399,P43357,Q13501,Q13641,Q9BZM5,Q6ZXV5,Q8IUR0,Q96LJ7,Q9NV92,Q9UK22,Q9Y2A9
4	GO:0005794	Golgi apparatus	Cellular Component	18	O00391,P33947,P60520,Q8IUR0,Q8NDZ4,Q96AJ9,Q9NP61,Q9NV92,Q9Y2A9,P18827,Q13795,O00220,O75147,O95235,P21399,P36941,Q15036,Q8N653
4	GO:0030133	transport vesicle	Cellular Component	5	P49447,P20336,Q13277,Q96AJ9,P33947
4	GO:0030141	secretory granule	Cellular Component	16	P20336,Q5T9A4,P04080,P07741,P09972,P17858,Q13277,Q07065,Q9UHQ9,O00391,P05121,Q8NG11,P34810,O00754,Q9BRF8,P02794
4	GO:0030426	growth cone	Cellular Component	4	Q15223,Q13277,Q96Q89,Q9UPY3
4	GO:0001726	ruffle	Cellular Component	1	P29317
4	GO:0030027	lamellipodium	Cellular Component	3	P29317,Q13277,Q8IY63
4	GO:0005826	actomyosin contractile ring	Cellular Component	1	Q7L5Y9
4	GO:0120025	plasma membrane bounded cell projection	Cellular Component	27	P29317,Q13277,Q8IY63,A1KXE4,O76070,P00918,P08069,P0C0L5,P20336,Q969V5,P03886,P98179,Q15223,Q96HE7,Q9UPY3,Q9Y6M7,Q9UK22,Q16790,Q96AJ9,P00813,P10644,Q13501,P49454,Q96Q89,P40855,Q53TN4,Q15154
4	GO:0043025	neuronal cell body	Cellular Component	9	P09104,Q13283,O76070,P00813,P03886,P04114,Q02127,Q969V5,Q96AJ9
4	GO:0000151	ubiquitin ligase complex	Cellular Component	10	Q9NS91,Q9UM13,P61024,Q9UK22,Q8N653,O14933,Q7L5Y9,Q8IWE4,Q96HR3,Q9BTT4
4	GO:0000307	cyclin-dependent protein kinase holoenzyme complex	Cellular Component	1	P61024
4	GO:0000502	proteasome complex	Cellular Component	3	P28062,P28065,Q15386
4	GO:0005737	cytoplasm	Cellular Component	172	Q8IVT2,P00813,P62942,P49454,P09104,O00391,P33947,P60520,Q8IUR0,Q8NDZ4,Q96AJ9,Q9NP61,Q9NV92,Q9Y2A9,Q9UHA3,Q15154,Q13501,Q14596,A6NCE7,Q13137,O15514,Q9UIV1,P20336,P34810,O15091,O43716,O60220,O95865,P00374,P21399,P33316,P45984,P50416,Q02127,Q5T9A4,Q8N2F6,Q92947,Q969V5,Q96GW9,Q99595,Q9H2D1,Q9H3L0,Q9NVS2,Q9UHQ9,Q13277,O00220,O00625,O14896,O14933,O15013,O75147,O76054,P00918,P02794,P04080,P04114,P07741,…
4	GO:0016234	inclusion body	Cellular Component	2	Q13501,Q9NS91
4	GO:0030880	RNA polymerase complex	Cellular Component	2	O15514,P62875
4	GO:0031248	protein acetyltransferase complex	Cellular Component	1	Q9NXR8
4	GO:0031588	nucleotide-activated protein kinase complex	Cellular Component	1	P10644
4	GO:0034708	methyltransferase complex	Cellular Component	2	Q5T200,Q8IWI9
4	GO:0044444	cytoplasmic part	Cellular Component	155	Q13501,Q14596,P49454,O15091,O43716,O60220,O95865,P00374,P21399,P33316,P45984,P50416,Q02127,Q5T9A4,Q8N2F6,Q92947,Q969V5,Q96GW9,Q99595,Q9H2D1,Q9H3L0,Q9NV92,Q9NVS2,Q9UHQ9,Q13277,A6NCE7,O00220,O00625,O14896,O14933,O15013,O15514,O75147,O76054,P00813,P00918,P02794,P04080,P04114,P07741,P09104,P09972,P10644,P14373,P17858,P20336,P20929,P28062,P28065,P30085,P34949,P37802,P40855,P52292,P52566,P52732,P53350,…
4	GO:0120038	plasma membrane bounded cell projection part	Cellular Component	20	P03886,P0C0L5,P98179,Q13277,Q15223,Q96HE7,Q9UPY3,Q9UK22,Q96AJ9,P29317,P40855,Q53TN4,Q16790,Q96Q89,P20336,P49454,Q15154,P10644,Q13501,P00813
4	GO:0005938	cell cortex	Cellular Component	3	Q7L5Y9,P40123,Q8IVT2
4	GO:0001669	acrosomal vesicle	Cellular Component	1	P20336
4	GO:0036126	sperm flagellum	Cellular Component	2	P10644,Q13501
4	GO:0001917	photoreceptor inner segment	Cellular Component	1	P09104
4	GO:0043005	neuron projection	Cellular Component	19	A1KXE4,O76070,P00918,P08069,P0C0L5,P20336,Q969V5,P03886,P98179,Q13277,Q15223,Q96HE7,Q9UPY3,Q9Y6M7,Q96AJ9,Q9UK22,P00813,Q96Q89,P29317
4	GO:0032421	stereocilium bundle	Cellular Component	1	Q9Y6M7
4	GO:0033267	axon part	Cellular Component	5	Q13277,Q96Q89,Q9UPY3,P20336,Q15223
4	GO:0036477	somatodendritic compartment	Cellular Component	16	O76070,P00813,P03886,P04114,Q02127,Q969V5,Q96AJ9,P09104,Q13283,P0C0L5,P98179,Q13277,Q15223,Q96HE7,Q9UPY3,Q9UK22
4	GO:0043204	perikaryon	Cellular Component	2	P09104,Q13283
4	GO:0044306	neuron projection terminus	Cellular Component	2	P20336,Q96AJ9
4	GO:0097413	Lewy body	Cellular Component	1	Q13501
4	GO:0120111	neuron projection cytoplasm	Cellular Component	1	P00813
4	GO:0005903	brush border	Cellular Component	2	P40855,Q53TN4
4	GO:0005747	mitochondrial respiratory chain complex I	Cellular Component	1	P03886
4	GO:0009331	glycerol-3-phosphate dehydrogenase complex	Cellular Component	1	Q8N335
4	GO:0032279	asymmetric synapse	Cellular Component	2	P40123,Q96PE3
4	GO:0098686	hippocampal mossy fiber to CA3 synapse	Cellular Component	1	Q15223
4	GO:0099512	supramolecular fiber	Cellular Component	14	Q9NZQ3,A6NCE7,O95235,P52732,Q92597,Q96Q89,Q9NQS7,Q8IVT2,P58107,Q13501,O75147,P20929,P62942,Q14596
5	GO:0030176	integral component of endoplasmic reticulum membrane	Cellular Component	3	Q03519,O75844,Q9NXW2
5	GO:1990425	ryanodine receptor complex	Cellular Component	1	P62942
5	GO:0005741	mitochondrial outer membrane	Cellular Component	3	P50416,Q969V5,Q9NQ88
5	GO:0030659	cytoplasmic vesicle membrane	Cellular Component	15	P49447,P20336,Q5T9A4,Q96AJ9,Q9UHQ9,P34810,Q07065,Q8NG11,Q13277,P33947,P04114,Q03519,Q8NDZ4,Q15036,Q9NQ84
5	GO:0005637	nuclear inner membrane	Cellular Component	1	O75844
5	GO:0005743	mitochondrial inner membrane	Cellular Component	8	Q99595,P03886,O60220,P04798,Q02127,Q5T9A4,Q9H2D1,Q9NVS2
5	GO:0000139	Golgi membrane	Cellular Component	10	Q13795,Q96AJ9,O00391,P33947,P60520,Q8IUR0,Q8NDZ4,Q9NP61,Q9NV92,Q9Y2A9
5	GO:0033116	endoplasmic reticulum-Golgi intermediate compartment membrane	Cellular Component	1	Q03519
5	GO:0030120	vesicle coat	Cellular Component	1	Q8NDZ4
5	GO:0045121	membrane raft	Cellular Component	3	P10644,O00220,Q9NWW5
5	GO:0031258	lamellipodium membrane	Cellular Component	1	P29317
5	GO:0031526	brush border membrane	Cellular Component	2	P40855,Q53TN4
5	GO:0031528	microvillus membrane	Cellular Component	1	Q16790
5	GO:0032587	ruffle membrane	Cellular Component	1	P29317
5	GO:0000421	autophagosome membrane	Cellular Component	3	A6NCE7,P60520,Q13137
5	GO:0098852	lytic vacuole membrane	Cellular Component	4	P34810,P49447,Q53TN4,Q07065
5	GO:0012507	ER to Golgi transport vesicle membrane	Cellular Component	1	Q96AJ9
5	GO:0060201	clathrin-sculpted acetylcholine transport vesicle membrane	Cellular Component	1	P20336
5	GO:0060203	clathrin-sculpted glutamate transport vesicle membrane	Cellular Component	1	P20336
5	GO:0070083	clathrin-sculpted monoamine transport vesicle membrane	Cellular Component	1	P20336
5	GO:0099501	exocytic vesicle membrane	Cellular Component	1	P20336
5	GO:0031092	platelet alpha granule membrane	Cellular Component	1	Q9UHQ9
5	GO:0035577	azurophil granule membrane	Cellular Component	2	P34810,Q07065
5	GO:0035579	specific granule membrane	Cellular Component	2	Q07065,Q8NG11
5	GO:0042589	zymogen granule membrane	Cellular Component	1	Q13277
5	GO:0070821	tertiary granule membrane	Cellular Component	1	Q8NG11
5	GO:0101003	ficolin-1-rich granule membrane	Cellular Component	1	Q5T9A4
5	GO:0031901	early endosome membrane	Cellular Component	1	Q96PE3
5	GO:0031902	late endosome membrane	Cellular Component	3	Q9NV92,P34810,Q96AJ9
5	GO:0055038	recycling endosome membrane	Cellular Component	3	Q8N653,Q92597,Q96PE3
5	GO:0030663	COPI-coated vesicle membrane	Cellular Component	2	Q8NDZ4,P33947
5	GO:0030665	clathrin-coated vesicle membrane	Cellular Component	2	P04114,P20336
5	GO:0030669	clathrin-coated endocytic vesicle membrane	Cellular Component	1	P04114
5	GO:0030670	phagocytic vesicle membrane	Cellular Component	1	Q03519
5	GO:0005778	peroxisomal membrane	Cellular Component	4	Q8WVX9,P04035,P40855,Q8NBU5
5	GO:0005923	bicellular tight junction	Cellular Component	3	P58107,Q5T2T1,Q8IY63
5	GO:0014704	intercalated disc	Cellular Component	1	O75147
5	GO:0005925	focal adhesion	Cellular Component	5	O14817,P04920,P29317,Q13283,Q8IVT2
5	GO:0097025	MPP7-DLG1-LIN7 complex	Cellular Component	1	Q5T2T1
5	GO:0060205	cytoplasmic vesicle lumen	Cellular Component	10	P04080,P07741,P09972,P17858,P04114,O00391,P05121,O00754,Q9BRF8,P00813
5	GO:0005759	mitochondrial matrix	Cellular Component	5	O15091,Q9NVS2,Q8TD30,Q92947,Q96GW9
5	GO:0005775	vacuolar lumen	Cellular Component	4	O00754,Q9BRF8,P04114,P18827
5	GO:0005788	endoplasmic reticulum lumen	Cellular Component	7	O00391,O00622,P04114,Q07065,Q8NG11,Q96HE7,Q9NWW5
5	GO:0005796	Golgi lumen	Cellular Component	1	P18827
5	GO:0031904	endosome lumen	Cellular Component	1	P04114
5	GO:0031907	microbody lumen	Cellular Component	1	Q8WVX9
5	GO:0031981	nuclear lumen	Cellular Component	76	O00625,O14896,O14933,O15091,O15514,O75582,O76054,O95235,O95379,P07741,P0DI82,P11388,P14373,P28062,P28065,P30085,P33316,P40855,P42695,P45984,P46013,P49454,P52292,P53350,P61024,P62875,P98179,Q00978,Q01201,Q02127,Q13501,Q14596,Q15004,Q53HL2,Q5T200,Q5T2T1,Q6P4R8,Q6PL18,Q7L5Y9,Q86WX3,Q8IWI9,Q8N9M1,Q8NCN4,Q96GN5,Q96HR3,Q96Q89,Q99595,Q9BTE3,Q9BTT4,Q9H6W3,Q9H9B1,Q9H9Q4,Q9NQS7,Q9NS91,Q9NXR8,Q9UHA3,Q9UIC8,…
5	GO:1904724	tertiary granule lumen	Cellular Component	4	O00391,P02794,P04080,P09972
5	GO:1904813	ficolin-1-rich granule lumen	Cellular Component	4	P02794,P04080,P09972,P17858
5	GO:0000778	condensed nuclear chromosome kinetochore	Cellular Component	1	P53350
5	GO:0022626	cytosolic ribosome	Cellular Component	1	Q9UHA3
5	GO:0030688	preribosome, small subunit precursor	Cellular Component	1	Q9ULX3
5	GO:0016442	RISC complex	Cellular Component	1	Q9UPY3
5	GO:0033167	ARC complex	Cellular Component	1	Q9UPY3
5	GO:0036464	cytoplasmic ribonucleoprotein granule	Cellular Component	6	O15514,Q13501,Q9UIV1,C9JLW8,Q13283,Q07065
5	GO:0015934	large ribosomal subunit	Cellular Component	2	Q9UHA3,Q9NVS2
5	GO:0015935	small ribosomal subunit	Cellular Component	1	Q9NVS2
5	GO:0005899	insulin receptor complex	Cellular Component	1	P08069
5	GO:0000799	nuclear condensin complex	Cellular Component	1	P42695
5	GO:0045271	respiratory chain complex I	Cellular Component	1	P03886
5	GO:0005891	voltage-gated calcium channel complex	Cellular Component	1	P62942
5	GO:0035867	alphav-beta3 integrin-IGF-1-IGF1R complex	Cellular Component	1	P08069
5	GO:0005744	TIM23 mitochondrial import inner membrane translocase complex	Cellular Component	1	Q99595
5	GO:0034702	ion channel complex	Cellular Component	1	P62942
5	GO:1990071	TRAPPII protein complex	Cellular Component	1	Q8IUR0
5	GO:1990072	TRAPPIII protein complex	Cellular Component	1	Q8IUR0
5	GO:0031011	Ino80 complex	Cellular Component	1	Q6P4R8
5	GO:0070603	SWI/SNF superfamily-type complex	Cellular Component	2	Q9NXR8,Q6P4R8
5	GO:1902555	endoribonuclease complex	Cellular Component	2	Q9UPY3,O15091
5	GO:1905369	endopeptidase complex	Cellular Component	3	P28062,P28065,Q15386
5	GO:0061695	transferase complex, transferring phosphorus-containing groups	Cellular Component	6	P17858,P08069,P10644,O15514,P62875,P61024
5	GO:1902493	acetyltransferase complex	Cellular Component	1	Q9NXR8
5	GO:0097729	9+2 motile cilium	Cellular Component	2	P10644,Q13501
5	GO:0005739	mitochondrion	Cellular Component	27	P50416,Q9NQ88,O60220,P03886,P04798,Q02127,Q5T9A4,Q99595,Q9H2D1,Q9NVS2,O15091,Q8TD30,Q92947,Q96GW9,Q969V5,Q86Y07,O43716,O95865,P00374,P21399,P33316,P45984,Q13501,Q8N2F6,Q9H3L0,Q9NV92,Q9UHQ9
5	GO:0005773	vacuole	Cellular Component	19	A6NCE7,P60520,Q13137,Q13501,Q14596,Q96AJ9,P00813,P20336,P34810,P02794,Q13772,Q13277,P49447,Q53TN4,O00754,P04114,P18827,Q07065,Q9BRF8
5	GO:0005634	nucleus	Cellular Component	102	P49454,O14896,Q00978,Q01201,Q6ZNB6,Q8IWI9,Q9BTE3,P53350,P42695,Q9NQS7,Q9NXR8,P14373,Q96GN5,Q9H9Q4,O14967,Q86Y07,O75844,P52292,O00625,O14933,O15091,O15514,O75582,O76054,O95235,O95379,P07741,P0DI82,P11388,P28062,P28065,P30085,P33316,P40855,P45984,P46013,P61024,P62875,P98179,Q02127,Q13501,Q14596,Q15004,Q53HL2,Q5T200,Q5T2T1,Q6P4R8,Q6PL18,Q7L5Y9,Q86WX3,Q8N9M1,Q8NCN4,Q96HR3,Q96Q89,Q99595,Q9BTT4,Q9H6W3,…
5	GO:0005793	endoplasmic reticulum-Golgi intermediate compartment	Cellular Component	4	Q03519,Q8IUR0,P0DI82,Q9UPY3
5	GO:0005801	cis-Golgi network	Cellular Component	1	P33947
5	GO:0042579	microbody	Cellular Component	6	P40855,Q03426,Q8WVX9,Q969V5,P04035,Q8NBU5
5	GO:0005740	mitochondrial envelope	Cellular Component	12	O60220,P03886,Q86Y07,P50416,Q9NQ88,P04798,Q02127,Q5T9A4,Q99595,Q9H2D1,Q9NVS2,Q969V5
5	GO:0098791	Golgi subcompartment	Cellular Component	10	O00391,P33947,P60520,Q8IUR0,Q8NDZ4,Q96AJ9,Q9NP61,Q9NV92,Q9Y2A9,Q13795
5	GO:0098827	endoplasmic reticulum subcompartment	Cellular Component	18	O00469,O14967,P04035,P04114,P04798,P33947,Q03519,Q07065,Q86Y07,Q8N2F6,Q96AJ9,Q96HE7,Q9NWW5,Q9NXW2,Q9UHQ9,Q9Y5Q0,P62942,O75844
5	GO:0043292	contractile fiber	Cellular Component	5	Q13501,O75147,P20929,P62942,Q14596
5	GO:0005694	chromosome	Cellular Component	23	P11388,Q9NQS7,P42695,P49454,Q53HL2,Q9NRZ9,P53350,Q9UEE9,O14896,Q00978,Q01201,Q6ZNB6,Q8IWI9,Q9BTE3,Q9NXR8,Q96EA4,Q9NS91,Q6P4R8,Q8NCN4,A4D1E9,P46013,Q9H9B1,Q9Y4C8
5	GO:0005730	nucleolus	Cellular Component	20	P14373,Q96GN5,Q9H9Q4,P62875,A4D1E9,O75113,P04080,P11388,P30085,P46013,Q16790,Q53HL2,Q86WX3,Q8NCN4,Q96Q89,Q9H6W3,Q9NWW5,Q9UHA3,Q9UMY1,Q9Y4C8
5	GO:0005811	lipid droplet	Cellular Component	1	Q07065
5	GO:0005814	centriole	Cellular Component	2	P53350,Q15154
5	GO:0005819	spindle	Cellular Component	13	P49454,P52732,P53350,Q96EA4,Q53HL2,Q96Q89,Q9H4H8,Q9NQS7,Q8IVT2,O76070,O95235,Q7L5Y9,Q8NEM2
5	GO:0005856	cytoskeleton	Cellular Component	33	P20929,P53350,Q92597,Q9H4H8,Q9P270,P40123,Q8IVT2,Q01201,Q96EA4,O76070,O95235,P49454,P52732,Q7L5Y9,Q8NEM2,Q9NQS7,A6NCE7,Q96Q89,Q9NZQ3,Q15154,O15013,O75147,P10644,Q15004,Q9NS91,Q53HL2,O95865,P58107,P09972,P35080,P52566,Q07065,Q13137
5	GO:0031410	cytoplasmic vesicle	Cellular Component	43	O14972,P14373,P20336,Q15036,Q96AJ9,P33947,P04114,Q9NWW5,Q13501,Q14596,Q8NBF6,Q13277,P10644,Q07065,Q96PE3,P34810,Q9NV92,P49447,Q5T9A4,P04080,P07741,P09972,P17858,Q9UHQ9,O00391,P05121,Q8NG11,O00754,Q9BRF8,Q03519,Q8N653,Q92597,P02794,Q8NDZ4,Q9NQ84,P00813,Q8IUR0,A6NCE7,P52566,P60520,Q13137,Q8IY63,Q9Y6M7
5	GO:0033647	host intracellular organelle	Cellular Component	3	P52292,Q01201,Q9UIV1
5	GO:0044094	host cell nuclear part	Cellular Component	1	Q9UIV1
5	GO:0034361	very-low-density lipoprotein particle	Cellular Component	1	P04114
5	GO:0034363	intermediate-density lipoprotein particle	Cellular Component	1	P04114
5	GO:0034359	mature chylomicron	Cellular Component	1	P04114
5	GO:0034360	chylomicron remnant	Cellular Component	1	P04114
5	GO:0030173	integral component of Golgi membrane	Cellular Component	1	O00391
5	GO:0005779	integral component of peroxisomal membrane	Cellular Component	1	Q8WVX9
5	GO:0032592	integral component of mitochondrial membrane	Cellular Component	3	Q99595,P50416,Q969V5
5	GO:0031304	intrinsic component of mitochondrial inner membrane	Cellular Component	1	Q99595
5	GO:0031306	intrinsic component of mitochondrial outer membrane	Cellular Component	2	P50416,Q969V5
5	GO:0005758	mitochondrial intermembrane space	Cellular Component	1	O60220
5	GO:0000785	chromatin	Cellular Component	12	O14896,Q00978,Q01201,Q6ZNB6,Q8IWI9,Q9BTE3,Q9NQS7,Q9NRZ9,P42695,Q9NXR8,Q6P4R8,P53350
5	GO:0005657	replication fork	Cellular Component	1	Q9NS91
5	GO:0044454	nuclear chromosome part	Cellular Component	11	O14896,Q00978,Q01201,Q6ZNB6,Q8IWI9,Q9BTE3,P42695,Q9NQS7,P53350,Q9NXR8,Q6P4R8
5	GO:0090734	site of DNA damage	Cellular Component	2	Q8NCN4,Q9NS91
5	GO:0098687	chromosomal region	Cellular Component	8	P49454,Q53HL2,Q9NQS7,Q9NRZ9,P42695,P53350,Q9UEE9,Q96EA4
5	GO:0000152	nuclear ubiquitin ligase complex	Cellular Component	1	Q9UM13
5	GO:0000228	nuclear chromosome	Cellular Component	11	P42695,O14896,Q00978,Q01201,Q6ZNB6,Q8IWI9,Q9BTE3,P53350,Q9NQS7,Q9NXR8,Q6P4R8
5	GO:0005654	nucleoplasm	Cellular Component	69	O15514,P62875,Q96HR3,Q9BTT4,O76070,P46013,Q14596,Q8NCN4,Q9H9B1,Q9NQS7,Q9NS91,Q9UIV1,Q9UJY1,O75113,P14373,Q13137,Q13501,Q03519,Q07065,Q5T200,Q9Y4C8,Q9NXR8,Q8IWI9,O00625,O14896,O14933,O15091,O75582,O76054,O95235,O95379,P07741,P0DI82,P11388,P28062,P28065,P30085,P33316,P40855,P42695,P45984,P49454,P52292,P53350,P61024,P98179,Q00978,Q01201,Q02127,Q15004,Q53HL2,Q5T2T1,Q6P4R8,Q6PL18,Q7L5Y9,Q86WX3,Q8N9M1,…
5	GO:0016363	nuclear matrix	Cellular Component	2	P49454,Q7L5Y9
5	GO:0034399	nuclear periphery	Cellular Component	2	P49454,Q7L5Y9
5	GO:0042405	nuclear inclusion body	Cellular Component	1	Q9NS91
5	GO:0044451	nucleoplasm part	Cellular Component	23	O15514,P62875,Q96HR3,Q9BTT4,O76070,P46013,Q14596,Q8NCN4,Q9H9B1,Q9NQS7,Q9NS91,Q9UIV1,Q9UJY1,O75113,P14373,Q13137,Q13501,Q03519,Q07065,Q5T200,Q9Y4C8,Q8IWI9,Q9NXR8
5	GO:0044452	nucleolar part	Cellular Component	4	P14373,Q96GN5,Q9H9Q4,P62875
5	GO:0055029	nuclear DNA-directed RNA polymerase complex	Cellular Component	2	O15514,P62875
5	GO:0097356	perinucleolar compartment	Cellular Component	1	P58107
5	GO:0000922	spindle pole	Cellular Component	7	Q8IVT2,Q96Q89,Q9H4H8,P49454,P52732,P53350,Q96EA4
5	GO:0005815	microtubule organizing center	Cellular Component	16	O15013,O75147,O76070,P10644,P49454,P53350,Q15004,Q15154,Q92597,Q96Q89,Q9NS91,Q9P270,Q8IVT2,O95865,Q01201,Q96EA4
5	GO:0030864	cortical actin cytoskeleton	Cellular Component	2	Q7L5Y9,P40123
5	GO:0044450	microtubule organizing center part	Cellular Component	3	Q15154,P53350,O95865
5	GO:0051233	spindle midzone	Cellular Component	4	Q96Q89,Q9NQS7,P53350,Q53HL2
5	GO:0099513	polymeric cytoskeletal fiber	Cellular Component	9	Q9NZQ3,A6NCE7,O95235,P52732,Q92597,Q96Q89,Q9NQS7,Q8IVT2,P58107
5	GO:0030126	COPI vesicle coat	Cellular Component	1	Q8NDZ4
5	GO:0070971	endoplasmic reticulum exit site	Cellular Component	1	P04114
5	GO:0044440	endosomal part	Cellular Component	9	P04114,Q15036,Q8IUR0,Q96PE3,P34810,Q96AJ9,Q8N653,Q92597,Q9NV92
5	GO:0044439	peroxisomal part	Cellular Component	4	P04035,P40855,Q8NBU5,Q8WVX9
5	GO:0005887	integral component of plasma membrane	Cellular Component	12	P08069,Q15223,O14817,P18827,P29317,Q08345,Q13641,Q7L5Y9,Q8NG11,Q9NPR2,Q9NQ84,Q9Y2A9
5	GO:0046658	anchored component of plasma membrane	Cellular Component	1	Q9BZM5
5	GO:0098945	intrinsic component of presynaptic active zone membrane	Cellular Component	1	Q15223
5	GO:0099056	integral component of presynaptic membrane	Cellular Component	1	Q15223
5	GO:0005769	early endosome	Cellular Component	5	Q96PE3,P04114,P14373,Q15036,Q9NWW5
5	GO:0005770	late endosome	Cellular Component	6	P10644,P34810,Q96AJ9,Q9NV92,Q13501,Q14596
5	GO:0055037	recycling endosome	Cellular Component	4	Q8N653,Q92597,Q96PE3,Q8NBF6
5	GO:0005790	smooth endoplasmic reticulum	Cellular Component	1	P04114
5	GO:0005791	rough endoplasmic reticulum	Cellular Component	2	O00469,Q07065
5	GO:0016529	sarcoplasmic reticulum	Cellular Component	1	P62942
5	GO:0060199	clathrin-sculpted glutamate transport vesicle	Cellular Component	1	P20336
5	GO:0060200	clathrin-sculpted acetylcholine transport vesicle	Cellular Component	1	P20336
5	GO:0070081	clathrin-sculpted monoamine transport vesicle	Cellular Component	1	P20336
5	GO:0070382	exocytic vesicle	Cellular Component	3	P20336,Q13277,Q96AJ9
5	GO:0031091	platelet alpha granule	Cellular Component	3	Q9UHQ9,O00391,P05121
5	GO:0034774	secretory granule lumen	Cellular Component	8	O00391,P05121,O00754,Q9BRF8,P04080,P07741,P09972,P17858
5	GO:0042581	specific granule	Cellular Component	4	Q07065,Q8NG11,O00391,Q13277
5	GO:0042582	azurophil granule	Cellular Component	5	P34810,Q07065,O00754,Q9BRF8,Q13277
5	GO:0042588	zymogen granule	Cellular Component	1	Q13277
5	GO:0042599	lamellar body	Cellular Component	1	Q07065
5	GO:0070820	tertiary granule	Cellular Component	6	Q8NG11,Q5T9A4,O00391,P02794,P04080,P09972
5	GO:0101002	ficolin-1-rich granule	Cellular Component	5	Q5T9A4,P02794,P04080,P09972,P17858
5	GO:0090723	growth cone part	Cellular Component	1	Q15223
5	GO:0098858	actin-based cell projection	Cellular Component	3	P00918,Q9Y6M7,Q16790
5	GO:0031461	cullin-RING ubiquitin ligase complex	Cellular Component	4	Q9UM13,P61024,Q9UK22,Q8N653
5	GO:0097505	Rad6-Rad18 complex	Cellular Component	1	Q9NS91
5	GO:1990111	spermatoproteasome complex	Cellular Component	2	P28062,P28065
5	GO:0016528	sarcoplasm	Cellular Component	1	P62942
5	GO:0099568	cytoplasmic region	Cellular Component	5	Q8IVT2,P00813,P49454,Q7L5Y9,P40123
5	GO:0016235	aggresome	Cellular Component	1	Q13501
5	GO:0000428	DNA-directed RNA polymerase complex	Cellular Component	2	O15514,P62875
5	GO:0000123	histone acetyltransferase complex	Cellular Component	1	Q9NXR8
5	GO:0035097	histone methyltransferase complex	Cellular Component	1	Q8IWI9
5	GO:0000407	phagophore assembly site	Cellular Component	2	Q13501,Q14596
5	GO:0005829	cytosol	Cellular Component	90	P09104,Q9UHA3,P17858,A6NCE7,O00220,O00625,O14896,O14933,O15013,O15514,O75147,O76054,O95865,P00374,P00813,P00918,P02794,P04080,P04114,P07741,P09972,P10644,P14373,P20336,P20929,P21399,P28062,P28065,P30085,P34949,P37802,P40855,P45984,P49454,P52292,P52566,P52732,P53350,P60520,P62875,P62942,Q00978,Q01201,Q02127,Q03426,Q04446,Q07065,Q08623,Q13137,Q13283,Q13501,Q13795,Q14240,Q14596,Q15036,Q15154,Q53HL2,…
5	GO:0044445	cytosolic part	Cellular Component	3	P09104,Q9UHA3,P17858
5	GO:0044448	cell cortex part	Cellular Component	2	Q7L5Y9,P40123
5	GO:0048471	perinuclear region of cytoplasm	Cellular Component	16	A1KXE4,O75147,O76070,P0DI82,P20336,P49454,Q07065,Q13137,Q14240,Q15004,Q8IWE4,Q92597,Q96AJ9,Q96Q89,Q9NV92,Q9UPY3
5	GO:0030425	dendrite	Cellular Component	9	P00813,Q9UK22,P03886,P0C0L5,P98179,Q13277,Q15223,Q96HE7,Q9UPY3
5	GO:0032838	plasma membrane bounded cell projection cytoplasm	Cellular Component	2	P00813,P49454
5	GO:0030424	axon	Cellular Component	11	Q13277,Q96Q89,Q9UPY3,Q15223,P20336,A1KXE4,O76070,P00918,P08069,P0C0L5,Q969V5
5	GO:0044309	neuron spine	Cellular Component	1	Q9UK22
5	GO:0097447	dendritic tree	Cellular Component	9	P03886,P0C0L5,P98179,Q13277,Q15223,Q96HE7,Q9UPY3,P00813,Q9UK22
5	GO:0150034	distal axon	Cellular Component	5	Q13277,Q96Q89,Q9UPY3,P20336,Q15223
5	GO:0032839	dendrite cytoplasm	Cellular Component	1	P00813
6	GO:0032588	trans-Golgi network membrane	Cellular Component	2	Q13795,Q96AJ9
6	GO:0005765	lysosomal membrane	Cellular Component	4	P34810,Q07065,P49447,Q53TN4
6	GO:0032585	multivesicular body membrane	Cellular Component	1	Q9NV92
6	GO:0061202	clathrin-sculpted gamma-aminobutyric acid transport vesicle membrane	Cellular Component	1	P20336
6	GO:0071682	endocytic vesicle lumen	Cellular Component	1	P04114
6	GO:0035578	azurophil granule lumen	Cellular Component	2	O00754,Q9BRF8
6	GO:0043202	lysosomal lumen	Cellular Component	3	O00754,P04114,P18827
6	GO:0005782	peroxisomal matrix	Cellular Component	1	Q8WVX9
6	GO:0022625	cytosolic large ribosomal subunit	Cellular Component	1	Q9UHA3
6	GO:0000932	P-body	Cellular Component	3	O15514,Q13501,Q9UIV1
6	GO:0010494	cytoplasmic stress granule	Cellular Component	2	C9JLW8,Q13283
6	GO:0034703	cation channel complex	Cellular Component	1	P62942
6	GO:0097346	INO80-type complex	Cellular Component	2	Q9NXR8,Q6P4R8
6	GO:0070578	RISC-loading complex	Cellular Component	1	Q9UPY3
6	GO:0005945	6-phosphofructokinase complex	Cellular Component	1	P17858
6	GO:1902911	protein kinase complex	Cellular Component	3	P08069,P10644,P61024
6	GO:0000323	lytic vacuole	Cellular Component	15	P00813,P20336,P34810,Q14596,Q13277,P02794,Q13501,Q13772,P49447,Q53TN4,O00754,P04114,P18827,Q07065,Q9BRF8
6	GO:0005776	autophagosome	Cellular Component	8	A6NCE7,P60520,Q13137,Q13501,P02794,Q13772,Q14596,Q96AJ9
6	GO:0045120	pronucleus	Cellular Component	1	P49454
6	GO:0005777	peroxisome	Cellular Component	6	P04035,P40855,Q8NBU5,Q8WVX9,Q03426,Q969V5
6	GO:0005802	trans-Golgi network	Cellular Component	2	Q13795,Q96AJ9
6	GO:0014802	terminal cisterna	Cellular Component	1	P62942
6	GO:0030016	myofibril	Cellular Component	5	Q13501,O75147,Q14596,P20929,P62942
6	GO:0000793	condensed chromosome	Cellular Component	7	P42695,P53350,Q9NQS7,Q9UEE9,P49454,Q96EA4,P11388
6	GO:0072686	mitotic spindle	Cellular Component	3	Q96Q89,Q9H4H8,P52732
6	GO:0072687	meiotic spindle	Cellular Component	1	Q9NQS7
6	GO:0015629	actin cytoskeleton	Cellular Component	4	Q8IVT2,P40123,Q7L5Y9,P20929
6	GO:0015630	microtubule cytoskeleton	Cellular Component	24	Q01201,Q96EA4,O76070,O95235,P49454,P52732,P53350,Q7L5Y9,Q8NEM2,Q9NQS7,A6NCE7,Q92597,Q96Q89,O15013,O75147,P10644,Q15004,Q15154,Q9NS91,Q9P270,Q8IVT2,Q9H4H8,Q53HL2,O95865
6	GO:0030863	cortical cytoskeleton	Cellular Component	2	P40123,Q7L5Y9
6	GO:0045111	intermediate filament cytoskeleton	Cellular Component	2	Q9NZQ3,P58107
6	GO:0005798	Golgi-associated vesicle	Cellular Component	3	P33947,Q96AJ9,Q8NDZ4
6	GO:0030139	endocytic vesicle	Cellular Component	2	P04114,Q03519
6	GO:0030135	coated vesicle	Cellular Component	5	Q96AJ9,P33947,P04114,P20336,Q8NDZ4
6	GO:0048770	pigment granule	Cellular Component	1	Q13277
6	GO:0099503	secretory vesicle	Cellular Component	17	P20336,Q13277,Q07065,Q96AJ9,Q5T9A4,P04080,P07741,P09972,P17858,Q9UHQ9,O00391,P05121,Q8NG11,P34810,O00754,Q9BRF8,P02794
6	GO:0033648	host intracellular membrane-bounded organelle	Cellular Component	3	P52292,Q01201,Q9UIV1
6	GO:0075341	host cell PML body	Cellular Component	1	Q9UIV1
6	GO:0031305	integral component of mitochondrial inner membrane	Cellular Component	1	Q99595
6	GO:0031307	integral component of mitochondrial outer membrane	Cellular Component	2	P50416,Q969V5
6	GO:0000790	nuclear chromatin	Cellular Component	9	P42695,Q9NXR8,Q6P4R8,O14896,Q00978,Q01201,Q6ZNB6,Q8IWI9,Q9BTE3
6	GO:0000792	heterochromatin	Cellular Component	3	Q9NQS7,Q9NRZ9,P42695
6	GO:0000780	condensed nuclear chromosome, centromeric region	Cellular Component	1	P53350
6	GO:0000800	lateral element	Cellular Component	1	Q9NQS7
6	GO:0000801	central element	Cellular Component	1	Q9NQS7
6	GO:0099086	synaptonemal structure	Cellular Component	2	P53350,Q9NQS7
6	GO:0035861	site of double-strand break	Cellular Component	2	Q8NCN4,Q9NS91
6	GO:0000775	chromosome, centromeric region	Cellular Component	8	P49454,P53350,Q9NQS7,P42695,Q9NRZ9,Q9UEE9,Q96EA4,Q53HL2
6	GO:0010369	chromocenter	Cellular Component	2	Q53HL2,Q9NQS7
6	GO:0005680	anaphase-promoting complex	Cellular Component	1	Q9UM13
6	GO:0000794	condensed nuclear chromosome	Cellular Component	3	P42695,P53350,Q9NQS7
6	GO:0005665	RNA polymerase II, core complex	Cellular Component	2	O15514,P62875
6	GO:0016591	RNA polymerase II, holoenzyme	Cellular Component	2	O15514,P62875
6	GO:0016604	nuclear body	Cellular Component	18	O75113,P14373,Q13137,Q13501,O15514,Q03519,Q07065,Q5T200,Q9UIV1,Q9Y4C8,O76070,P46013,Q14596,Q8NCN4,Q9H9B1,Q9NQS7,Q9NS91,Q9UJY1
6	GO:0001650	fibrillar center	Cellular Component	3	P14373,Q96GN5,Q9H9Q4
6	GO:0005736	RNA polymerase I complex	Cellular Component	1	P62875
6	GO:0005666	RNA polymerase III complex	Cellular Component	1	P62875
6	GO:0031616	spindle pole centrosome	Cellular Component	1	Q8IVT2
6	GO:0097431	mitotic spindle pole	Cellular Component	2	Q96Q89,Q9H4H8
6	GO:0005813	centrosome	Cellular Component	14	Q15154,Q8IVT2,O95865,P53350,O15013,O75147,O76070,P10644,P49454,Q15004,Q92597,Q96Q89,Q9NS91,Q9P270
6	GO:0000242	pericentriolar material	Cellular Component	1	Q15154
6	GO:0034451	centriolar satellite	Cellular Component	3	O95865,P53350,Q15154
6	GO:1990023	mitotic spindle midzone	Cellular Component	1	Q96Q89
6	GO:1990385	meiotic spindle midzone	Cellular Component	1	Q9NQS7
6	GO:0005882	intermediate filament	Cellular Component	2	P58107,Q9NZQ3
6	GO:0005874	microtubule	Cellular Component	6	A6NCE7,O95235,P52732,Q92597,Q96Q89,Q9NQS7
6	GO:0005884	actin filament	Cellular Component	1	Q8IVT2
6	GO:0099059	integral component of presynaptic active zone membrane	Cellular Component	1	Q15223
6	GO:0005771	multivesicular body	Cellular Component	2	Q9NV92,P10644
6	GO:0031093	platelet alpha granule lumen	Cellular Component	2	O00391,P05121
6	GO:0035580	specific granule lumen	Cellular Component	1	O00391
6	GO:0005902	microvillus	Cellular Component	2	Q16790,P00918
6	GO:0019005	SCF ubiquitin ligase complex	Cellular Component	2	P61024,Q9UK22
6	GO:0031463	Cul3-RING ubiquitin ligase complex	Cellular Component	1	Q8N653
6	GO:1902562	H4 histone acetyltransferase complex	Cellular Component	1	Q9NXR8
6	GO:0044665	MLL1/2 complex	Cellular Component	1	Q8IWI9
7	GO:0034704	calcium channel complex	Cellular Component	1	P62942
7	GO:0000812	Swr1 complex	Cellular Component	1	Q9NXR8
7	GO:1902554	serine/threonine protein kinase complex	Cellular Component	1	P61024
7	GO:0005764	lysosome	Cellular Component	15	P34810,P49447,Q53TN4,O00754,P04114,P18827,Q13277,P02794,Q13501,Q13772,Q07065,Q9BRF8,P00813,P20336,Q14596
7	GO:0044753	amphisome	Cellular Component	1	Q13501
7	GO:0044754	autolysosome	Cellular Component	3	P02794,Q13501,Q13772
7	GO:0000779	condensed chromosome, centromeric region	Cellular Component	6	Q9NQS7,Q9UEE9,P49454,Q96EA4,P53350,P42695
7	GO:0030137	COPI-coated vesicle	Cellular Component	2	P33947,Q8NDZ4
7	GO:0030134	COPII-coated ER to Golgi transport vesicle	Cellular Component	1	Q96AJ9
7	GO:0045334	clathrin-coated endocytic vesicle	Cellular Component	1	P04114
7	GO:0045335	phagocytic vesicle	Cellular Component	1	Q03519
7	GO:0030136	clathrin-coated vesicle	Cellular Component	3	P04114,P20336,Q96AJ9
7	GO:0042470	melanosome	Cellular Component	1	Q13277
7	GO:0042025	host cell nucleus	Cellular Component	3	Q9UIV1,P52292,Q01201
7	GO:0005720	nuclear heterochromatin	Cellular Component	1	P42695
7	GO:0005721	pericentric heterochromatin	Cellular Component	3	P42695,Q9NQS7,Q9NRZ9
7	GO:0000795	synaptonemal complex	Cellular Component	2	Q9NQS7,P53350
7	GO:0016605	PML body	Cellular Component	4	O75113,P14373,Q13137,Q13501
7	GO:0016607	nuclear speck	Cellular Component	6	O15514,Q03519,Q07065,Q5T200,Q9UIV1,Q9Y4C8
7	GO:0045095	keratin filament	Cellular Component	1	P58107
7	GO:0043189	H4/H2A histone acetyltransferase complex	Cellular Component	1	Q9NXR8
7	GO:0071339	MLL1 complex	Cellular Component	1	Q8IWI9
8	GO:0005766	primary lysosome	Cellular Component	5	Q13277,P34810,Q07065,O00754,Q9BRF8
8	GO:0005767	secondary lysosome	Cellular Component	3	P02794,Q13501,Q13772
8	GO:0060198	clathrin-sculpted vesicle	Cellular Component	1	P20336
8	GO:0031618	nuclear pericentric heterochromatin	Cellular Component	1	P42695
8	GO:0035267	NuA4 histone acetyltransferase complex	Cellular Component	1	Q9NXR8
9	GO:0061200	clathrin-sculpted gamma-aminobutyric acid transport vesicle	Cellular Component	1	P20336
9	GO:0032777	Piccolo NuA4 histone acetyltransferase complex	Cellular Component	1	Q9NXR8
