# Supplementary material for: USP45 acts as an oncogene to regulate the proliferation of esophageal cancer cells
Source: Genes Dis. 2023 Sep 30;11(5):101135. doi: 10.1016/j.gendis.2023.101135 (PMC11167240; doi:10.1016/j.gendis.2023.101135)
Supplement: Table S9 — The full list of GO enrichment analysis (molecular function) based on 169 differentially expressed proteins. [file mmc10.xlsx]

## Sheet: MF
Level	GO_ID	Term	Type	Seqs_Num	Sequences
1	GO:0003674	molecular_function	Molecular Function	192	O14967,O00391,Q96HE7,Q6ZXV5,Q92947,P60520,Q13277,Q96AJ9,O15514,Q9UIV1,P20336,P52566,Q13795,O75582,P05187,P09104,P11388,P33316,P53350,Q03426,Q08623,P49447,Q53TN4,Q9NS91,P00374,Q01201,Q6ZNB6,Q8IWI9,Q00978,O14896,O00220,P45984,P49454,O43854,Q9UK22,P29317,Q15223,P0C0L5,P00813,P04080,P05121,Q6P4R8,Q8N2F6,Q9H9B1,P07741,Q7Z4H3,P14373,P46013,P62875,Q13283,Q9UPY3,P42695,Q15004,Q6PL18,Q9BTE3,O75844,Q8N653,…
2	GO:0140110	transcription regulator activity	Molecular Function	11	O14896,Q00978,Q01201,Q6ZNB6,Q8IWI9,Q8N653,O00625,Q96HR3,Q9BTT4,Q13772,Q9UIV1
2	GO:0003824	catalytic activity	Molecular Function	97	O00391,Q96HE7,Q6ZXV5,Q9UIV1,P20336,P52566,Q13795,P49447,Q53TN4,Q7Z4H3,Q13283,Q14240,P62942,O95235,P52732,Q96Q89,Q04446,P17858,Q9UIC8,O15514,P62875,P11388,Q96GA7,P21399,P07741,P00813,Q03519,Q8TD30,P05187,P00918,Q9NQ88,Q16790,P50416,P30085,Q9UHQ9,P00374,Q02127,P33316,P28062,P28065,O75844,P02794,P09972,Q92947,Q9NRZ9,Q9UPY3,P04035,Q96PE3,P34949,Q03426,P04798,Q9ULX3,O15091,O00754,P09104,O75582,P53350,…
2	GO:0005198	structural molecule activity	Molecular Function	5	Q9NVS2,Q9UHA3,P20929,P08069,P58107
2	GO:0005215	transporter activity	Molecular Function	6	Q03519,P04920,Q9Y6M7,Q9H2D1,Q99595,P04114
2	GO:0005488	binding	Molecular Function	169	O14967,Q92947,P60520,Q13277,Q96AJ9,O15514,O75582,P05187,P09104,P11388,P33316,P53350,Q03426,Q08623,Q9NS91,P00374,Q01201,Q6ZNB6,Q8IWI9,Q00978,O00220,P45984,P49454,Q9UIV1,O43854,Q9UK22,P0C0L5,P00813,P04080,P05121,Q6P4R8,Q8N2F6,Q9H9B1,P07741,P14373,O14896,P46013,P62875,Q13283,Q9UPY3,P42695,Q15004,Q6PL18,Q9BTE3,O75844,A4D1E9,P21399,P52292,P58107,P98179,Q07065,Q14240,Q5T200,Q659C4,Q86WX3,Q96EV2,Q9UHA3,…
2	GO:0098772	molecular function regulator	Molecular Function	16	P20336,P10644,P04080,P0C0L5,P05120,P05121,O15013,P52566,Q9NP61,P21741,Q8N335,Q9NQ84,O95379,Q9NQS7,Q9NPR2,P61024
2	GO:0045182	translation regulator activity	Molecular Function	1	P00374
2	GO:0060089	molecular transducer activity	Molecular Function	6	P08069,P29317,Q08345,Q9NQ84,O00220,Q15223
2	GO:0104005	hijacked molecular function	Molecular Function	2	P29317,Q15223
2	GO:0140104	molecular carrier activity	Molecular Function	2	O60518,P52292
3	GO:0003700	DNA-binding transcription factor activity	Molecular Function	6	O14896,Q00978,Q01201,Q6ZNB6,Q8IWI9,Q8N653
3	GO:0003712	transcription coregulator activity	Molecular Function	6	Q13772,Q01201,Q9UIV1,Q96HR3,O00625,Q9BTT4
3	GO:0016491	oxidoreductase activity	Molecular Function	21	P49447,Q53TN4,Q9UHQ9,P00374,Q02127,P02794,Q92947,P04035,P04798,O00625,P03886,O00469,Q96HE7,Q8N335,Q9H6W3,O00391,Q14914,Q9Y2K7,Q8WVX9,Q96LJ7,Q9Y5Q0
3	GO:0016740	transferase activity	Molecular Function	33	Q6ZXV5,Q04446,P17858,Q9UIC8,O15514,P62875,P07741,Q8TD30,P50416,P30085,Q03426,O75582,P53350,Q13501,Q86Y07,P45984,P08069,P29317,Q08345,O14933,P14373,Q5XPI4,Q969V5,Q9UK22,Q9H9B1,Q9Y2A9,Q15386,Q96HR3,Q9BTT4,Q9NS91,Q7L5Y9,Q8NCN4,Q96I15
3	GO:0016787	hydrolase activity	Molecular Function	37	Q9UIV1,P20336,P52566,Q13795,Q7Z4H3,Q13283,Q14240,O95235,P52732,Q96Q89,P11388,P00813,Q03519,P05187,P00918,Q9NQ88,P33316,P28062,P28065,O75844,Q9NRZ9,Q9UPY3,Q96PE3,Q9ULX3,O15091,Q04446,O00754,Q9BRF8,P35080,Q6PL18,Q8NBU5,Q9BVQ7,O95865,Q08623,Q9NS91,Q92947,P10644
3	GO:0016829	lyase activity	Molecular Function	8	Q96GA7,P21399,P00918,Q16790,P09972,P09104,Q96I15,P04798
3	GO:0016853	isomerase activity	Molecular Function	5	O00391,Q96HE7,P62942,P11388,P34949
3	GO:0016874	ligase activity	Molecular Function	2	Q96GW9,O43716
3	GO:0032451	demethylase activity	Molecular Function	3	Q9H6W3,Q9Y2K7,P04798
3	GO:0140096	catalytic activity, acting on a protein	Molecular Function	30	O00391,Q96HE7,P62942,Q9UIC8,P28062,P28065,O75844,O75582,P53350,Q13501,Q86Y07,P45984,P08069,P29317,Q08345,Q9BRF8,O14933,P14373,Q5XPI4,Q969V5,Q9UK22,O00469,Q9H9B1,Q9H6W3,Q9Y2A9,Q9Y2K7,Q15386,Q96HR3,Q9BTT4,Q9NS91
3	GO:0140097	catalytic activity, acting on DNA	Molecular Function	4	Q13283,P11388,Q9UPY3,Q9NS91
3	GO:0140098	catalytic activity, acting on RNA	Molecular Function	10	Q9UIV1,Q13283,Q14240,O15514,P62875,Q9ULX3,Q9UPY3,O15091,Q96GW9,O43716
3	GO:0003735	structural constituent of ribosome	Molecular Function	2	Q9NVS2,Q9UHA3
3	GO:0008307	structural constituent of muscle	Molecular Function	1	P20929
3	GO:0022857	transmembrane transporter activity	Molecular Function	5	Q03519,P04920,Q9Y6M7,Q9H2D1,Q99595
3	GO:0005319	lipid transporter activity	Molecular Function	1	P04114
3	GO:0008565	protein transporter activity	Molecular Function	1	Q99595
3	GO:0005515	protein binding	Molecular Function	99	O14967,P60520,Q13277,Q96AJ9,O00220,P45984,P49454,Q9UIV1,Q8IWI9,P0C0L5,P04080,P05121,Q6P4R8,Q8N2F6,Q9H9B1,P42695,P61024,Q6PL18,P35080,P40123,Q7L5Y9,Q9NSV4,P20929,Q8IVT2,P78410,Q15036,Q15223,Q14596,P11388,Q13501,O15013,P08069,P62942,O00622,O14817,O43854,A6NCE7,O95235,P52732,P53350,Q92597,Q96Q89,Q9H4H8,P18827,P20336,P46013,P21741,P09972,Q9NZQ3,O75147,P04035,P14373,P17858,P36941,P50416,Q01201,Q03426,…
3	GO:0003682	chromatin binding	Molecular Function	8	Q8NCN4,P11388,P42695,P49454,Q01201,Q15004,Q6PL18,Q9BTE3
3	GO:0003823	antigen binding	Molecular Function	1	O14817
3	GO:0030246	carbohydrate binding	Molecular Function	6	O00754,O00469,P17858,P0C0L5,Q15223,Q9UK22
3	GO:0008289	lipid binding	Molecular Function	6	O76054,P04114,P35080,Q15036,Q9NWW5,Q13277
3	GO:0008144	drug binding	Molecular Function	34	O43716,O75582,O95235,P08069,P11388,P17858,P29317,P30085,P45984,P46013,P52732,P53350,Q03426,Q03519,Q08345,Q08AF3,Q13283,Q14240,Q5T9A4,Q6PL18,Q86Y07,Q8NBU5,Q96GW9,Q96Q89,Q9BVQ7,Q9NRZ9,Q9UPY3,P62942,P00374,P04798,P07741,Q8TD30,Q96GA7,Q02127
3	GO:0050840	extracellular matrix binding	Molecular Function	1	O00622
3	GO:0033218	amide binding	Molecular Function	8	Q92947,Q9UK22,P33947,P00374,O60518,P52292,P40855,P08069
3	GO:0036094	small molecule binding	Molecular Function	49	Q92947,O15514,P00813,P07741,O43716,O75582,O95235,P08069,P11388,P17858,P29317,P30085,P45984,P46013,P52732,P53350,Q03426,Q03519,Q08345,Q08AF3,Q13283,Q14240,Q5T9A4,Q6PL18,Q86Y07,Q8NBU5,Q96GW9,Q96Q89,Q9BVQ7,Q9NRZ9,Q9UPY3,A4D1E9,P20336,Q13795,O00754,P00374,O76054,Q02127,P04798,O95865,Q8TD30,Q96GA7,P10644,O00469,Q13277,Q8N335,P04035,O00391,Q9UHQ9
3	GO:0042562	hormone binding	Molecular Function	1	P08069
3	GO:0043167	ion binding	Molecular Function	94	Q92947,O75582,P05187,P09104,P11388,P33316,P53350,Q03426,Q08623,O14967,O43854,O00625,O00754,O15091,O60220,O75844,P14373,P17858,P21399,P49447,Q08345,Q13137,Q53TN4,Q5T200,Q5XPI4,Q7L5Y9,Q7Z4H3,Q86VP1,Q8NCN4,Q969V5,Q9BRF8,Q9NP61,Q9NS91,Q9NXR8,Q9UIV1,Q9ULX3,Q9UPY3,O00469,P02794,P04798,Q9H6W3,O43716,O95235,P08069,P29317,P30085,P45984,P46013,P52732,Q03519,Q08AF3,Q13283,Q14240,Q5T9A4,Q6PL18,Q86Y07,Q8NBU5,…
3	GO:0044877	protein-containing complex binding	Molecular Function	17	P20929,Q8IVT2,P08069,O00622,O14817,O43854,Q08345,P53350,P58107,Q8NCN4,P98179,Q96EA4,P62942,P49454,Q13501,Q15223,Q9NS91
3	GO:0046790	virion binding	Molecular Function	1	Q15223
3	GO:0048037	cofactor binding	Molecular Function	12	Q92947,Q02127,P04798,Q8TD30,Q96GA7,O00469,P00374,P04035,Q8N335,P21399,O00391,Q9UHQ9
3	GO:0051540	metal cluster binding	Molecular Function	1	P21399
3	GO:0060090	molecular adaptor activity	Molecular Function	2	O75147,Q5T2T1
3	GO:0072341	modified amino acid binding	Molecular Function	1	P00374
3	GO:0097159	organic cyclic compound binding	Molecular Function	74	Q92947,O15514,Q9NS91,P00374,Q01201,Q6ZNB6,Q8IWI9,Q00978,P00813,P07741,P14373,O14896,P11388,P46013,P62875,Q13283,Q6P4R8,Q9UPY3,O75844,A4D1E9,P04080,P21399,P33316,P52292,P58107,P98179,Q07065,Q14240,Q5T200,Q659C4,Q86WX3,Q96EV2,Q9UHA3,Q9UIV1,Q9UMY1,Q9Y4C8,O43716,O75582,O95235,P08069,P17858,P29317,P30085,P45984,P52732,P53350,Q03426,Q03519,Q08345,Q08AF3,Q5T9A4,Q6PL18,Q86Y07,Q8NBU5,Q96GW9,Q96Q89,Q9BVQ7,…
3	GO:0097367	carbohydrate derivative binding	Molecular Function	39	Q92947,P00813,O43716,O75582,O95235,P08069,P11388,P17858,P29317,P30085,P45984,P46013,P52732,P53350,Q03426,Q03519,Q08345,Q08AF3,Q13283,Q14240,Q5T9A4,Q6PL18,Q86Y07,Q8NBU5,Q96GW9,Q96Q89,Q9BVQ7,Q9NRZ9,Q9UPY3,A4D1E9,P20336,Q13795,O00622,P04114,P21741,Q02127,P07741,P10644,Q9NWW5
3	GO:1901363	heterocyclic compound binding	Molecular Function	74	Q92947,O15514,Q9NS91,P00374,Q01201,Q6ZNB6,Q8IWI9,Q00978,P00813,P07741,P14373,O14896,P11388,P46013,P62875,Q13283,Q6P4R8,Q9UPY3,O75844,A4D1E9,P04080,P21399,P33316,P52292,P58107,P98179,Q07065,Q14240,Q5T200,Q659C4,Q86WX3,Q96EV2,Q9UHA3,Q9UIV1,Q9UMY1,Q9Y4C8,O43716,O75582,O95235,P08069,P17858,P29317,P30085,P45984,P52732,P53350,Q03426,Q03519,Q08345,Q08AF3,Q5T9A4,Q6PL18,Q86Y07,Q8NBU5,Q96GW9,Q96Q89,Q9BVQ7,…
3	GO:1901567	fatty acid derivative binding	Molecular Function	2	Q92947,Q13277
3	GO:1901681	sulfur compound binding	Molecular Function	4	Q92947,O00622,P04114,P21741
3	GO:0005085	guanyl-nucleotide exchange factor activity	Molecular Function	1	O15013
3	GO:0016247	channel regulator activity	Molecular Function	1	Q8N335
3	GO:0030234	enzyme regulator activity	Molecular Function	12	P20336,P10644,P04080,P0C0L5,P05120,P05121,P52566,Q9NP61,Q9NQ84,O95379,Q9NQS7,P61024
3	GO:0030545	receptor regulator activity	Molecular Function	2	P21741,Q9NPR2
3	GO:0030371	translation repressor activity	Molecular Function	1	P00374
3	GO:0090079	translation regulator activity, nucleic acid binding	Molecular Function	1	P00374
3	GO:0038023	signaling receptor activity	Molecular Function	6	P08069,P29317,Q08345,Q9NQ84,O00220,Q15223
3	GO:0001618	virus receptor activity	Molecular Function	2	P29317,Q15223
3	GO:0140142	nucleocytoplasmic carrier activity	Molecular Function	2	O60518,P52292
4	GO:0000981	DNA-binding transcription factor activity, RNA polymerase II-specific	Molecular Function	5	Q8IWI9,O14896,Q00978,Q01201,Q6ZNB6
4	GO:0003713	transcription coactivator activity	Molecular Function	2	Q96HR3,Q13772
4	GO:0003714	transcription corepressor activity	Molecular Function	2	Q01201,Q9UIV1
4	GO:0004497	monooxygenase activity	Molecular Function	1	P04798
4	GO:0016651	oxidoreductase activity, acting on NAD(P)H	Molecular Function	2	Q9UHQ9,P03886
4	GO:0016614	oxidoreductase activity, acting on CH-OH group of donors	Molecular Function	3	P04035,Q8N335,Q14914
4	GO:0016903	oxidoreductase activity, acting on the aldehyde or oxo group of donors	Molecular Function	1	Q8WVX9
4	GO:0016627	oxidoreductase activity, acting on the CH-CH group of donors	Molecular Function	3	Q02127,Q92947,Q14914
4	GO:0016645	oxidoreductase activity, acting on the CH-NH group of donors	Molecular Function	1	P00374
4	GO:0016667	oxidoreductase activity, acting on a sulfur group of donors	Molecular Function	2	Q96HE7,O00391
4	GO:0016679	oxidoreductase activity, acting on diphenols and related substances as donors	Molecular Function	1	P04798
4	GO:0016701	oxidoreductase activity, acting on single donors with incorporation of molecular oxygen	Molecular Function	1	O00625
4	GO:0016705	oxidoreductase activity, acting on paired donors, with incorporation or reduction of molecular oxygen	Molecular Function	4	P04798,O00469,Q9H6W3,Q9Y2K7
4	GO:0016722	oxidoreductase activity, oxidizing metal ions	Molecular Function	3	P49447,Q53TN4,P02794
4	GO:0051213	dioxygenase activity	Molecular Function	4	O00625,O00469,Q9H6W3,Q9Y2K7
4	GO:0070576	vitamin D 24-hydroxylase activity	Molecular Function	1	P04798
4	GO:0016741	transferase activity, transferring one-carbon groups	Molecular Function	2	Q9UIC8,Q9H9B1
4	GO:0016746	transferase activity, transferring acyl groups	Molecular Function	1	P50416
4	GO:0016757	transferase activity, transferring glycosyl groups	Molecular Function	4	Q6ZXV5,Q04446,P07741,Q9Y2A9
4	GO:0016769	transferase activity, transferring nitrogenous groups	Molecular Function	1	Q8TD30
4	GO:0016772	transferase activity, transferring phosphorus-containing groups	Molecular Function	13	P17858,O15514,P62875,P30085,Q03426,O75582,P53350,Q13501,Q86Y07,P45984,P08069,P29317,Q08345
4	GO:0019787	ubiquitin-like protein transferase activity	Molecular Function	9	O14933,P14373,Q5XPI4,Q969V5,Q9UK22,Q15386,Q96HR3,Q9BTT4,Q9NS91
4	GO:0008233	peptidase activity	Molecular Function	3	P28062,P28065,O75844
4	GO:0016788	hydrolase activity, acting on ester bonds	Molecular Function	14	Q9UIV1,Q7Z4H3,P05187,P00918,Q9NQ88,Q96PE3,Q13283,Q9ULX3,Q9UPY3,O15091,Q9BRF8,Q08623,Q92947,P10644
4	GO:0016798	hydrolase activity, acting on glycosyl bonds	Molecular Function	2	Q04446,O00754
4	GO:0016810	hydrolase activity, acting on carbon-nitrogen (but not peptide) bonds	Molecular Function	2	P00813,O95865
4	GO:0016817	hydrolase activity, acting on acid anhydrides	Molecular Function	18	P20336,P52566,Q13795,Q13283,Q14240,O95235,P52732,Q96Q89,P11388,Q03519,P33316,Q9NRZ9,Q9UPY3,P35080,Q6PL18,Q8NBU5,Q9BVQ7,Q9NS91
4	GO:0019239	deaminase activity	Molecular Function	1	P00813
4	GO:0016830	carbon-carbon lyase activity	Molecular Function	1	P09972
4	GO:0016835	carbon-oxygen lyase activity	Molecular Function	4	P21399,P00918,Q16790,P09104
4	GO:0016840	carbon-nitrogen lyase activity	Molecular Function	1	Q96GA7
4	GO:0016846	carbon-sulfur lyase activity	Molecular Function	1	Q96I15
4	GO:0003916	DNA topoisomerase activity	Molecular Function	1	P11388
4	GO:0016859	cis-trans isomerase activity	Molecular Function	1	P62942
4	GO:0016860	intramolecular oxidoreductase activity	Molecular Function	3	O00391,Q96HE7,P34949
4	GO:0016875	ligase activity, forming carbon-oxygen bonds	Molecular Function	1	Q96GW9
4	GO:0016879	ligase activity, forming carbon-nitrogen bonds	Molecular Function	1	O43716
4	GO:0032452	histone demethylase activity	Molecular Function	2	Q9H6W3,Q9Y2K7
4	GO:0003756	protein disulfide isomerase activity	Molecular Function	2	O00391,Q96HE7
4	GO:0003755	peptidyl-prolyl cis-trans isomerase activity	Molecular Function	1	P62942
4	GO:0004672	protein kinase activity	Molecular Function	8	O75582,P53350,Q13501,Q86Y07,P45984,P08069,P29317,Q08345
4	GO:0004721	phosphoprotein phosphatase activity	Molecular Function	1	Q9BRF8
4	GO:0008276	protein methyltransferase activity	Molecular Function	2	Q9UIC8,Q9H9B1
4	GO:0070815	peptidyl-lysine 5-dioxygenase activity	Molecular Function	1	O00469
4	GO:0140103	catalytic activity, acting on a glycoprotein	Molecular Function	1	Q9Y2A9
4	GO:0003678	DNA helicase activity	Molecular Function	2	Q9NS91,Q13283
4	GO:0004536	deoxyribonuclease activity	Molecular Function	1	Q9UPY3
4	GO:0003724	RNA helicase activity	Molecular Function	2	Q13283,Q14240
4	GO:0004540	ribonuclease activity	Molecular Function	4	Q9UIV1,Q9ULX3,Q9UPY3,O15091
4	GO:0097747	RNA polymerase activity	Molecular Function	2	O15514,P62875
4	GO:0140101	catalytic activity, acting on a tRNA	Molecular Function	3	O15091,Q96GW9,O43716
4	GO:0005342	organic acid transmembrane transporter activity	Molecular Function	1	Q9H2D1
4	GO:0015075	ion transmembrane transporter activity	Molecular Function	3	P04920,Q9Y6M7,Q9H2D1
4	GO:0051184	cofactor transmembrane transporter activity	Molecular Function	1	Q9H2D1
4	GO:0090482	vitamin transmembrane transporter activity	Molecular Function	1	Q9H2D1
4	GO:0015238	drug transmembrane transporter activity	Molecular Function	1	Q9H2D1
4	GO:0042887	amide transmembrane transporter activity	Molecular Function	3	Q9H2D1,Q03519,Q99595
4	GO:0015318	inorganic molecular entity transmembrane transporter activity	Molecular Function	3	P04920,Q9Y6M7,Q9H2D1
4	GO:0015605	organophosphate ester transmembrane transporter activity	Molecular Function	1	Q9H2D1
4	GO:0015932	nucleobase-containing compound transmembrane transporter activity	Molecular Function	1	Q9H2D1
4	GO:0022804	active transmembrane transporter activity	Molecular Function	4	Q03519,P04920,Q9Y6M7,Q99595
4	GO:0022884	macromolecule transmembrane transporter activity	Molecular Function	1	Q99595
4	GO:0072349	modified amino acid transmembrane transporter activity	Molecular Function	1	Q9H2D1
4	GO:0015248	sterol transporter activity	Molecular Function	1	P04114
4	GO:0120013	intermembrane lipid transfer activity	Molecular Function	1	P04114
4	GO:0008320	protein transmembrane transporter activity	Molecular Function	1	Q99595
4	GO:0044183	protein binding involved in protein folding	Molecular Function	1	O14967
4	GO:0051082	unfolded protein binding	Molecular Function	1	O14967
4	GO:0000149	SNARE binding	Molecular Function	3	P60520,Q13277,Q96AJ9
4	GO:0008134	transcription factor binding	Molecular Function	7	Q8IWI9,Q96HR3,Q13772,O00220,P45984,P49454,Q9UIV1
4	GO:0001848	complement binding	Molecular Function	1	P0C0L5
4	GO:0002039	p53 binding	Molecular Function	2	Q8N2F6,Q9H9B1
4	GO:0042393	histone binding	Molecular Function	4	P42695,Q9NXR8,P61024,Q6PL18
4	GO:0030674	protein binding, bridging	Molecular Function	1	O75147
4	GO:0005102	signaling receptor binding	Molecular Function	17	P08069,P62942,O00622,O14817,O43854,Q13501,P60520,P21741,Q96HR3,Q03519,Q9NPR2,Q9BZM5,Q13772,P04114,Q15036,P78410,P05121
4	GO:0050839	cell adhesion molecule binding	Molecular Function	9	O00622,O14817,O43854,P29317,P37802,Q5T2T1,Q92597,Q9NSV4,Q15223
4	GO:0019838	growth factor binding	Molecular Function	2	O00622,P08069
4	GO:0051018	protein kinase A binding	Molecular Function	1	P10644
4	GO:0005484	SNAP receptor activity	Molecular Function	2	Q13277,Q96AJ9
4	GO:0046983	protein dimerization activity	Molecular Function	9	P11388,P49454,Q13137,Q15223,Q8N335,Q96Q89,Q9NWW5,Q9UJY1,Q8IWI9
4	GO:0008022	protein C-terminus binding	Molecular Function	6	P11388,P18827,P20336,P46013,P49454,Q15036
4	GO:0008092	cytoskeletal protein binding	Molecular Function	19	P35080,P40123,Q7L5Y9,Q9NSV4,P20929,Q8IVT2,A6NCE7,O95235,P52732,P53350,P60520,Q92597,Q96Q89,Q9H4H8,O75147,O15013,P20336,P09972,Q9NZQ3
4	GO:0042802	identical protein binding	Molecular Function	26	P11388,P49454,Q13137,Q15223,Q8N335,Q96Q89,Q9NWW5,Q9UJY1,O00220,P04035,P08069,P14373,P17858,P18827,P36941,P40123,P50416,P53350,Q01201,Q03426,Q13501,Q15154,Q8IY63,Q969V5,Q96GA7,Q9NS91
4	GO:0031072	heat shock protein binding	Molecular Function	2	P04798,Q9NXW2
4	GO:0019899	enzyme binding	Molecular Function	41	O00220,P04080,P05121,Q6P4R8,Q14596,P11388,Q13501,O15013,P40123,Q8N653,Q9NSV4,Q92597,P17858,Q86VP1,O95235,P52732,P53350,P61024,Q01201,Q86Y07,Q9H4H8,Q8IWE4,A6NCE7,O14933,P10644,P36941,P60520,Q969V5,Q9NS91,P04114,P52292,P52566,P20336,P40855,P04035,P43357,P04798,P04920,Q86WX3,Q8NG11,Q96EA4
4	GO:0019904	protein domain specific binding	Molecular Function	12	Q9NZQ3,Q9UJC5,Q13501,Q8NEM2,Q8N2F6,Q96Q89,Q9NV92,Q9H9B1,P10644,Q5T2T1,Q86Y07,Q9UPY3
4	GO:0030742	GTP-dependent protein binding	Molecular Function	1	P20336
4	GO:0031369	translation initiation factor binding	Molecular Function	1	O15514
4	GO:0032182	ubiquitin-like protein binding	Molecular Function	6	O14933,P11388,P61024,Q13501,Q14596,Q8IWE4
4	GO:0044325	ion channel binding	Molecular Function	3	P62942,Q8N335,Q9Y4C2
4	GO:0043548	phosphatidylinositol 3-kinase binding	Molecular Function	1	P08069
4	GO:0043559	insulin binding	Molecular Function	1	P08069
4	GO:0043560	insulin receptor substrate binding	Molecular Function	1	P08069
4	GO:0045569	TRAIL binding	Molecular Function	1	O00220
4	GO:0046332	SMAD binding	Molecular Function	1	P62942
4	GO:0046977	TAP binding	Molecular Function	1	Q03519
4	GO:0046980	tapasin binding	Molecular Function	1	Q03519
4	GO:0047485	protein N-terminus binding	Molecular Function	1	P40855
4	GO:0051021	GDP-dissociation inhibitor binding	Molecular Function	1	P20336
4	GO:0097602	cullin family protein binding	Molecular Function	1	Q8IWE4
4	GO:0140030	modification-dependent protein binding	Molecular Function	5	Q9NS91,P42695,Q9NXR8,Q13501,Q8NCN4
4	GO:0031491	nucleosome binding	Molecular Function	1	Q8NCN4
4	GO:0048029	monosaccharide binding	Molecular Function	3	O00754,O00469,P17858
4	GO:0005504	fatty acid binding	Molecular Function	1	Q13277
4	GO:0005543	phospholipid binding	Molecular Function	5	P35080,Q15036,Q9NWW5,O76054,P04114
4	GO:0051861	glycolipid binding	Molecular Function	1	Q9NWW5
4	GO:0005524	ATP binding	Molecular Function	27	O43716,O75582,O95235,P08069,P11388,P17858,P29317,P30085,P45984,P46013,P52732,P53350,Q03426,Q03519,Q08345,Q08AF3,Q13283,Q14240,Q5T9A4,Q6PL18,Q86Y07,Q8NBU5,Q96GW9,Q96Q89,Q9BVQ7,Q9NRZ9,Q9UPY3
4	GO:0005527	macrolide binding	Molecular Function	1	P62942
4	GO:0005542	folic acid binding	Molecular Function	1	P00374
4	GO:0019825	oxygen binding	Molecular Function	1	P04798
4	GO:0016208	AMP binding	Molecular Function	2	P07741,P17858
4	GO:0051870	methotrexate binding	Molecular Function	1	P00374
4	GO:0070279	vitamin B6 binding	Molecular Function	2	Q8TD30,Q96GA7
4	GO:0000062	fatty-acyl-CoA binding	Molecular Function	1	Q92947
4	GO:0042277	peptide binding	Molecular Function	6	Q9UK22,P33947,O60518,P52292,P40855,P08069
4	GO:0000166	nucleotide binding	Molecular Function	40	Q92947,O43716,O75582,O95235,P08069,P11388,P17858,P29317,P30085,P45984,P46013,P52732,P53350,Q03426,Q03519,Q08345,Q08AF3,Q13283,Q14240,Q5T9A4,Q6PL18,Q86Y07,Q8NBU5,Q96GW9,Q96Q89,Q9BVQ7,Q9NRZ9,Q9UPY3,A4D1E9,P20336,Q13795,Q02127,P07741,P10644,P00374,Q8N335,P04035,O00391,Q9UHQ9,O15514
4	GO:0001882	nucleoside binding	Molecular Function	4	P00813,A4D1E9,P20336,Q13795
4	GO:0002054	nucleobase binding	Molecular Function	1	P07741
4	GO:0019842	vitamin binding	Molecular Function	5	P00374,O76054,Q8TD30,Q96GA7,O00469
4	GO:0043177	organic acid binding	Molecular Function	4	P00374,O95865,O00469,Q13277
4	GO:0017046	peptide hormone binding	Molecular Function	1	P08069
4	GO:0043168	anion binding	Molecular Function	50	Q92947,O43716,O75582,O95235,P08069,P11388,P17858,P29317,P30085,P45984,P46013,P52732,P53350,Q03426,Q03519,Q08345,Q08AF3,Q13283,Q14240,Q5T9A4,Q6PL18,Q86Y07,Q8NBU5,Q96GW9,Q96Q89,Q9BVQ7,Q9NRZ9,Q9UPY3,A4D1E9,P20336,Q13795,P00374,O76054,P04114,P35080,O00622,P21741,Q02127,P07741,O95865,Q8TD30,Q96GA7,P10644,O00469,Q15036,Q9NWW5,Q13277,P04035,O00391,Q9UHQ9
4	GO:0043169	cation binding	Molecular Function	54	O75582,P05187,P09104,P11388,P33316,P53350,Q03426,Q08623,O14967,O43854,O00625,O00754,O15091,O60220,O75844,P14373,P17858,P21399,P49447,Q08345,Q13137,Q53TN4,Q5T200,Q5XPI4,Q7L5Y9,Q7Z4H3,Q86VP1,Q8NCN4,Q969V5,Q9BRF8,Q9NP61,Q9NS91,Q9NXR8,Q9UIV1,Q9ULX3,Q9UPY3,O00469,P02794,P04798,Q9H6W3,P00813,P00918,P34949,P62875,Q13501,Q14596,Q16790,Q19AV6,Q5T9A4,Q6ZNB6,Q9H9B1,Q9Y2K7,P07741,Q04446
4	GO:0051015	actin filament binding	Molecular Function	2	P20929,Q8IVT2
4	GO:0005158	insulin receptor binding	Molecular Function	1	P08069
4	GO:0005178	integrin binding	Molecular Function	3	O00622,O14817,O43854
4	GO:0005518	collagen binding	Molecular Function	1	Q08345
4	GO:0010997	anaphase-promoting complex binding	Molecular Function	1	P53350
4	GO:0019215	intermediate filament binding	Molecular Function	1	P58107
4	GO:0043021	ribonucleoprotein complex binding	Molecular Function	1	P98179
4	GO:0043515	kinetochore binding	Molecular Function	1	Q96EA4
4	GO:0048185	activin binding	Molecular Function	1	P62942
4	GO:0070840	dynein complex binding	Molecular Function	1	P49454
4	GO:0020037	heme binding	Molecular Function	1	P04798
4	GO:0048038	quinone binding	Molecular Function	1	Q02127
4	GO:0050662	coenzyme binding	Molecular Function	10	Q92947,Q02127,Q8TD30,Q96GA7,O00469,P00374,Q8N335,P04035,O00391,Q9UHQ9
4	GO:0051536	iron-sulfur cluster binding	Molecular Function	1	P21399
4	GO:0035591	signaling adaptor activity	Molecular Function	1	Q5T2T1
4	GO:0003676	nucleic acid binding	Molecular Function	35	Q9NS91,P00374,Q01201,Q6ZNB6,Q8IWI9,Q00978,O14896,P11388,P14373,P46013,P62875,Q13283,Q6P4R8,Q9UPY3,O75844,A4D1E9,P04080,P21399,P33316,P52292,P58107,P98179,Q07065,Q14240,Q5T200,Q659C4,Q86WX3,Q96EV2,Q9UHA3,Q9UIV1,Q9UMY1,Q9Y4C8,Q9H9Q4,Q9Y2K7,Q9NVS2
4	GO:0008431	vitamin E binding	Molecular Function	1	O76054
4	GO:0046906	tetrapyrrole binding	Molecular Function	1	P04798
4	GO:1901265	nucleoside phosphate binding	Molecular Function	40	Q92947,O15514,O43716,O75582,O95235,P08069,P11388,P17858,P29317,P30085,P45984,P46013,P52732,P53350,Q03426,Q03519,Q08345,Q08AF3,Q13283,Q14240,Q5T9A4,Q6PL18,Q86Y07,Q8NBU5,Q96GW9,Q96Q89,Q9BVQ7,Q9NRZ9,Q9UPY3,A4D1E9,P20336,Q13795,Q02127,P07741,P10644,P00374,Q8N335,P04035,O00391,Q9UHQ9
4	GO:0005539	glycosaminoglycan binding	Molecular Function	3	O00622,P04114,P21741
4	GO:0032553	ribonucleotide binding	Molecular Function	34	Q92947,O43716,O75582,O95235,P08069,P11388,P17858,P29317,P30085,P45984,P46013,P52732,P53350,Q03426,Q03519,Q08345,Q08AF3,Q13283,Q14240,Q5T9A4,Q6PL18,Q86Y07,Q8NBU5,Q96GW9,Q96Q89,Q9BVQ7,Q9NRZ9,Q9UPY3,A4D1E9,P20336,Q13795,Q02127,P07741,P10644
4	GO:0035727	lysophosphatidic acid binding	Molecular Function	1	Q9NWW5
4	GO:0070095	fructose-6-phosphate binding	Molecular Function	1	P17858
4	GO:0050542	icosanoid binding	Molecular Function	1	Q13277
4	GO:0008201	heparin binding	Molecular Function	3	O00622,P04114,P21741
4	GO:0035374	chondroitin sulfate binding	Molecular Function	1	P21741
4	GO:1904399	heparan sulfate binding	Molecular Function	1	P21741
4	GO:0005088	Ras guanyl-nucleotide exchange factor activity	Molecular Function	1	O15013
4	GO:0017080	sodium channel regulator activity	Molecular Function	1	Q8N335
4	GO:0004857	enzyme inhibitor activity	Molecular Function	6	P10644,P04080,P0C0L5,P05120,P05121,O95379
4	GO:0008047	enzyme activator activity	Molecular Function	6	P20336,P52566,Q9NP61,Q9NQ84,Q9NQS7,P61024
4	GO:0019207	kinase regulator activity	Molecular Function	4	P10644,Q9NQ84,Q9NQS7,P61024
4	GO:0043028	cysteine-type endopeptidase regulator activity involved in apoptotic process	Molecular Function	1	O95379
4	GO:0060589	nucleoside-triphosphatase regulator activity	Molecular Function	3	P20336,P52566,Q9NP61
4	GO:0061134	peptidase regulator activity	Molecular Function	5	P04080,P0C0L5,P05120,P05121,O95379
4	GO:0048018	receptor ligand activity	Molecular Function	2	P21741,Q9NPR2
4	GO:0000900	translation repressor activity, mRNA regulatory element binding	Molecular Function	1	P00374
4	GO:0004888	transmembrane signaling receptor activity	Molecular Function	5	P08069,P29317,Q08345,Q9NQ84,O00220
4	GO:0015026	coreceptor activity	Molecular Function	1	Q15223
4	GO:0016500	protein-hormone receptor activity	Molecular Function	1	P08069
4	GO:0061608	nuclear import signal receptor activity	Molecular Function	2	O60518,P52292
5	GO:0001228	DNA-binding transcription activator activity, RNA polymerase II-specific	Molecular Function	1	Q8IWI9
5	GO:0030374	nuclear receptor transcription coactivator activity	Molecular Function	1	Q96HR3
5	GO:0008391	arachidonic acid monooxygenase activity	Molecular Function	1	P04798
5	GO:0008395	steroid hydroxylase activity	Molecular Function	1	P04798
5	GO:0016709	oxidoreductase activity, acting on paired donors, with incorporation or reduction of molecular oxygen, NAD(P)H as one donor, and incorporation of one atom of oxygen	Molecular Function	1	P04798
5	GO:0016712	oxidoreductase activity, acting on paired donors, with incorporation or reduction of molecular oxygen, reduced flavin or flavoprotein as one donor, and incorporation of one atom of oxygen	Molecular Function	1	P04798
5	GO:0003954	NADH dehydrogenase activity	Molecular Function	1	P03886
5	GO:0016653	oxidoreductase activity, acting on NAD(P)H, heme protein as acceptor	Molecular Function	1	Q9UHQ9
5	GO:0016655	oxidoreductase activity, acting on NAD(P)H, quinone or similar compound as acceptor	Molecular Function	1	P03886
5	GO:0016616	oxidoreductase activity, acting on the CH-OH group of donors, NAD or NADP as acceptor	Molecular Function	3	P04035,Q14914,Q8N335
5	GO:0016620	oxidoreductase activity, acting on the aldehyde or oxo group of donors, NAD or NADP as acceptor	Molecular Function	1	Q8WVX9
5	GO:0003995	acyl-CoA dehydrogenase activity	Molecular Function	1	Q92947
5	GO:0016628	oxidoreductase activity, acting on the CH-CH group of donors, NAD or NADP as acceptor	Molecular Function	1	Q14914
5	GO:0016635	oxidoreductase activity, acting on the CH-CH group of donors, quinone or related compound as acceptor	Molecular Function	1	Q02127
5	GO:0016646	oxidoreductase activity, acting on the CH-NH group of donors, NAD or NADP as acceptor	Molecular Function	1	P00374
5	GO:0015036	disulfide oxidoreductase activity	Molecular Function	1	Q96HE7
5	GO:0016670	oxidoreductase activity, acting on a sulfur group of donors, oxygen as acceptor	Molecular Function	1	O00391
5	GO:0016671	oxidoreductase activity, acting on a sulfur group of donors, disulfide as acceptor	Molecular Function	1	Q96HE7
5	GO:0016702	oxidoreductase activity, acting on single donors with incorporation of molecular oxygen, incorporation of two atoms of oxygen	Molecular Function	1	O00625
5	GO:0016706	oxidoreductase activity, acting on paired donors, with incorporation or reduction of molecular oxygen, 2-oxoglutarate as one donor, and incorporation of one atom each of oxygen into both donors	Molecular Function	3	O00469,Q9H6W3,Q9Y2K7
5	GO:0101020	estrogen 16-alpha-hydroxylase activity	Molecular Function	1	P04798
5	GO:0101021	estrogen 2-hydroxylase activity	Molecular Function	1	P04798
5	GO:0016723	oxidoreductase activity, oxidizing metal ions, NAD or NADP as acceptor	Molecular Function	2	P49447,Q53TN4
5	GO:0016724	oxidoreductase activity, oxidizing metal ions, oxygen as acceptor	Molecular Function	1	P02794
5	GO:0008168	methyltransferase activity	Molecular Function	2	Q9UIC8,Q9H9B1
5	GO:0016747	transferase activity, transferring acyl groups other than amino-acyl groups	Molecular Function	1	P50416
5	GO:0008194	UDP-glycosyltransferase activity	Molecular Function	1	Q9Y2A9
5	GO:0016758	transferase activity, transferring hexosyl groups	Molecular Function	3	Q6ZXV5,Q04446,Q9Y2A9
5	GO:0016763	transferase activity, transferring pentosyl groups	Molecular Function	1	P07741
5	GO:0008483	transaminase activity	Molecular Function	1	Q8TD30
5	GO:0016301	kinase activity	Molecular Function	11	P17858,P30085,Q03426,O75582,P53350,Q13501,Q86Y07,P45984,P08069,P29317,Q08345
5	GO:0016773	phosphotransferase activity, alcohol group as acceptor	Molecular Function	10	P17858,Q03426,O75582,P53350,Q13501,Q86Y07,P45984,P08069,P29317,Q08345
5	GO:0016776	phosphotransferase activity, phosphate group as acceptor	Molecular Function	1	P30085
5	GO:0016779	nucleotidyltransferase activity	Molecular Function	2	O15514,P62875
5	GO:0004842	ubiquitin-protein transferase activity	Molecular Function	9	P14373,Q15386,Q969V5,Q96HR3,Q9BTT4,Q9NS91,O14933,Q5XPI4,Q9UK22
5	GO:0019789	SUMO transferase activity	Molecular Function	1	Q969V5
5	GO:0042296	ISG15 transferase activity	Molecular Function	1	O14933
5	GO:0061650	ubiquitin-like protein conjugating enzyme activity	Molecular Function	2	O14933,Q15386
5	GO:0061659	ubiquitin-like protein ligase activity	Molecular Function	6	P14373,Q15386,Q969V5,Q96HR3,Q9BTT4,Q9NS91
5	GO:0070011	peptidase activity, acting on L-amino acid peptides	Molecular Function	3	P28062,P28065,O75844
5	GO:0004518	nuclease activity	Molecular Function	5	Q9UIV1,Q13283,Q9ULX3,Q9UPY3,O15091
5	GO:0016790	thiolester hydrolase activity	Molecular Function	1	Q92947
5	GO:0042578	phosphoric ester hydrolase activity	Molecular Function	7	Q7Z4H3,P05187,Q9NQ88,Q96PE3,Q9BRF8,Q08623,P10644
5	GO:0052689	carboxylic ester hydrolase activity	Molecular Function	1	P00918
5	GO:0004553	hydrolase activity, hydrolyzing O-glycosyl compounds	Molecular Function	2	O00754,Q04446
5	GO:0016813	hydrolase activity, acting on carbon-nitrogen (but not peptide) bonds, in linear amidines	Molecular Function	1	O95865
5	GO:0016814	hydrolase activity, acting on carbon-nitrogen (but not peptide) bonds, in cyclic amidines	Molecular Function	1	P00813
5	GO:0016818	hydrolase activity, acting on acid anhydrides, in phosphorus-containing anhydrides	Molecular Function	18	P20336,P52566,Q13795,Q13283,Q14240,O95235,P52732,Q96Q89,P11388,Q03519,P33316,Q9NRZ9,Q9UPY3,P35080,Q6PL18,Q8NBU5,Q9BVQ7,Q9NS91
5	GO:0004000	adenosine deaminase activity	Molecular Function	1	P00813
5	GO:0016832	aldehyde-lyase activity	Molecular Function	1	P09972
5	GO:0016836	hydro-lyase activity	Molecular Function	4	P21399,P00918,Q16790,P09104
5	GO:0016841	ammonia-lyase activity	Molecular Function	1	Q96GA7
5	GO:0009000	selenocysteine lyase activity	Molecular Function	1	Q96I15
5	GO:0061505	DNA topoisomerase II activity	Molecular Function	1	P11388
5	GO:0016861	intramolecular oxidoreductase activity, interconverting aldoses and ketoses	Molecular Function	1	P34949
5	GO:0016864	intramolecular oxidoreductase activity, transposing S-S bonds	Molecular Function	2	O00391,Q96HE7
5	GO:0004812	aminoacyl-tRNA ligase activity	Molecular Function	1	Q96GW9
5	GO:0016884	carbon-nitrogen ligase activity, with glutamine as amido-N-donor	Molecular Function	1	O43716
5	GO:0032453	histone demethylase activity (H3-K4 specific)	Molecular Function	1	Q9H6W3
5	GO:0051864	histone demethylase activity (H3-K36 specific)	Molecular Function	2	Q9H6W3,Q9Y2K7
5	GO:0004674	protein serine/threonine kinase activity	Molecular Function	5	P45984,O75582,P53350,Q13501,Q86Y07
5	GO:0004712	protein serine/threonine/tyrosine kinase activity	Molecular Function	1	P45984
5	GO:0004713	protein tyrosine kinase activity	Molecular Function	3	P08069,P29317,Q08345
5	GO:0019199	transmembrane receptor protein kinase activity	Molecular Function	3	P08069,P29317,Q08345
5	GO:0016279	protein-lysine N-methyltransferase activity	Molecular Function	1	Q9H9B1
5	GO:0042054	histone methyltransferase activity	Molecular Function	1	Q9H9B1
5	GO:0051998	protein carboxyl O-methyltransferase activity	Molecular Function	1	Q9UIC8
5	GO:0008475	procollagen-lysine 5-dioxygenase activity	Molecular Function	1	O00469
5	GO:0047223	beta-1,3-galactosyl-O-glycosyl-glycoprotein beta-1,3-N-acetylglucosaminyltransferase activity	Molecular Function	1	Q9Y2A9
5	GO:0004003	ATP-dependent DNA helicase activity	Molecular Function	1	Q9NS91
5	GO:0004520	endodeoxyribonuclease activity	Molecular Function	1	Q9UPY3
5	GO:0004521	endoribonuclease activity	Molecular Function	3	Q9UPY3,O15091,Q9ULX3
5	GO:0004532	exoribonuclease activity	Molecular Function	1	Q9UIV1
5	GO:0004549	tRNA-specific ribonuclease activity	Molecular Function	1	O15091
5	GO:0032296	double-stranded RNA-specific ribonuclease activity	Molecular Function	1	Q9UPY3
5	GO:0034062	5'-3' RNA polymerase activity	Molecular Function	2	O15514,P62875
5	GO:0050567	glutaminyl-tRNA synthase (glutamine-hydrolyzing) activity	Molecular Function	1	O43716
5	GO:0046943	carboxylic acid transmembrane transporter activity	Molecular Function	1	Q9H2D1
5	GO:0008324	cation transmembrane transporter activity	Molecular Function	1	Q9Y6M7
5	GO:0008509	anion transmembrane transporter activity	Molecular Function	3	P04920,Q9Y6M7,Q9H2D1
5	GO:0099516	ion antiporter activity	Molecular Function	1	P04920
5	GO:0015230	FAD transmembrane transporter activity	Molecular Function	1	Q9H2D1
5	GO:0008517	folic acid transmembrane transporter activity	Molecular Function	1	Q9H2D1
5	GO:0033220	amide-transporting ATPase activity	Molecular Function	1	Q03519
5	GO:1904680	peptide transmembrane transporter activity	Molecular Function	2	Q03519,Q99595
5	GO:0015103	inorganic anion transmembrane transporter activity	Molecular Function	2	P04920,Q9Y6M7
5	GO:0015106	bicarbonate transmembrane transporter activity	Molecular Function	1	Q9Y6M7
5	GO:0022890	inorganic cation transmembrane transporter activity	Molecular Function	1	Q9Y6M7
5	GO:0015215	nucleotide transmembrane transporter activity	Molecular Function	1	Q9H2D1
5	GO:0015291	secondary active transmembrane transporter activity	Molecular Function	2	P04920,Q9Y6M7
5	GO:0015399	primary active transmembrane transporter activity	Molecular Function	2	Q03519,Q99595
5	GO:0017127	cholesterol transporter activity	Molecular Function	1	P04114
5	GO:0120015	intermembrane sterol transfer activity	Molecular Function	1	P04114
5	GO:0015450	P-P-bond-hydrolysis-driven protein transmembrane transporter activity	Molecular Function	1	Q99595
5	GO:0001085	RNA polymerase II transcription factor binding	Molecular Function	1	Q8IWI9
5	GO:0033613	activating transcription factor binding	Molecular Function	1	Q8IWI9
5	GO:0035257	nuclear hormone receptor binding	Molecular Function	2	Q96HR3,Q13772
5	GO:0035064	methylated histone binding	Molecular Function	2	P42695,Q9NXR8
5	GO:0008093	cytoskeletal adaptor activity	Molecular Function	1	O75147
5	GO:0005126	cytokine receptor binding	Molecular Function	1	P62942
5	GO:0030971	receptor tyrosine kinase binding	Molecular Function	1	Q13501
5	GO:0050811	GABA receptor binding	Molecular Function	1	P60520
5	GO:0030215	semaphorin receptor binding	Molecular Function	1	Q9NPR2
5	GO:0035254	glutamate receptor binding	Molecular Function	1	Q13501
5	GO:0042287	MHC protein binding	Molecular Function	1	Q03519
5	GO:0046703	natural killer cell lectin-like receptor binding	Molecular Function	1	Q9BZM5
5	GO:0051427	hormone receptor binding	Molecular Function	2	Q96HR3,Q13772
5	GO:0070325	lipoprotein particle receptor binding	Molecular Function	2	P04114,Q15036
5	GO:0045296	cadherin binding	Molecular Function	5	P29317,P37802,Q5T2T1,Q92597,Q9NSV4
5	GO:0005520	insulin-like growth factor binding	Molecular Function	2	P08069,O00622
5	GO:0034236	protein kinase A catalytic subunit binding	Molecular Function	1	P10644
5	GO:0042803	protein homodimerization activity	Molecular Function	8	P11388,P49454,Q13137,Q15223,Q8N335,Q96Q89,Q9NWW5,Q9UJY1
5	GO:0046982	protein heterodimerization activity	Molecular Function	1	P11388
5	GO:0003779	actin binding	Molecular Function	6	P20929,Q8IVT2,P35080,P40123,Q7L5Y9,Q9NSV4
5	GO:0015631	tubulin binding	Molecular Function	8	A6NCE7,O95235,P52732,P53350,P60520,Q92597,Q96Q89,Q9H4H8
5	GO:0017022	myosin binding	Molecular Function	1	P20336
5	GO:0019894	kinesin binding	Molecular Function	2	O15013,Q9H4H8
5	GO:0051879	Hsp90 protein binding	Molecular Function	1	P04798
5	GO:0030544	Hsp70 protein binding	Molecular Function	2	P04798,Q9NXW2
5	GO:0002020	protease binding	Molecular Function	5	P43357,O00220,P04080,P05121,Q6P4R8
5	GO:0008179	adenylate cyclase binding	Molecular Function	1	P40123
5	GO:0019900	kinase binding	Molecular Function	13	Q14596,P11388,Q13501,O95235,P52732,P53350,P61024,Q01201,Q86Y07,Q9H4H8,P10644,P17858,Q86VP1
5	GO:0019902	phosphatase binding	Molecular Function	1	P04035
5	GO:0035473	lipase binding	Molecular Function	1	P04114
5	GO:0042826	histone deacetylase binding	Molecular Function	2	P11388,P52292
5	GO:0044389	ubiquitin-like protein ligase binding	Molecular Function	8	A6NCE7,O14933,P10644,P36941,P60520,Q13501,Q969V5,Q9NS91
5	GO:0044390	ubiquitin-like protein conjugating enzyme binding	Molecular Function	1	Q8IWE4
5	GO:0051020	GTPase binding	Molecular Function	5	O15013,Q8N653,Q9NSV4,Q92597,P52566
5	GO:0051117	ATPase binding	Molecular Function	3	P20336,P40855,P60520
5	GO:0017124	SH3 domain binding	Molecular Function	2	Q9NZQ3,Q9UJC5
5	GO:0042169	SH2 domain binding	Molecular Function	2	Q13501,Q8NEM2
5	GO:0050692	DBD domain binding	Molecular Function	1	Q8N2F6
5	GO:0050699	WW domain binding	Molecular Function	2	Q96Q89,Q9NV92
5	GO:0070742	C2H2 zinc finger domain binding	Molecular Function	1	Q9H9B1
5	GO:0043130	ubiquitin binding	Molecular Function	5	O14933,P11388,P61024,Q13501,Q14596
5	GO:0046978	TAP1 binding	Molecular Function	1	Q03519
5	GO:0031593	polyubiquitin modification-dependent protein binding	Molecular Function	3	Q13501,Q8NCN4,Q9NS91
5	GO:0140034	methylation-dependent protein binding	Molecular Function	2	P42695,Q9NXR8
5	GO:0005537	mannose binding	Molecular Function	1	O00754
5	GO:0031418	L-ascorbic acid binding	Molecular Function	1	O00469
5	GO:0070061	fructose binding	Molecular Function	1	P17858
5	GO:0036041	long-chain fatty acid binding	Molecular Function	1	Q13277
5	GO:0035091	phosphatidylinositol binding	Molecular Function	2	P35080,Q15036
5	GO:0120146	sulfatide binding	Molecular Function	1	Q9NWW5
5	GO:0005528	FK506 binding	Molecular Function	1	P62942
5	GO:0030170	pyridoxal phosphate binding	Molecular Function	2	Q8TD30,Q96GA7
5	GO:0001540	amyloid-beta binding	Molecular Function	1	Q9UK22
5	GO:0005048	signal sequence binding	Molecular Function	4	P33947,O60518,P52292,P40855
5	GO:0017076	purine nucleotide binding	Molecular Function	33	Q92947,O43716,O75582,O95235,P08069,P11388,P17858,P29317,P30085,P45984,P46013,P52732,P53350,Q03426,Q03519,Q08345,Q08AF3,Q13283,Q14240,Q5T9A4,Q6PL18,Q86Y07,Q8NBU5,Q96GW9,Q96Q89,Q9BVQ7,Q9NRZ9,Q9UPY3,A4D1E9,P20336,Q13795,P07741,P10644
5	GO:0030551	cyclic nucleotide binding	Molecular Function	1	P10644
5	GO:0050660	flavin adenine dinucleotide binding	Molecular Function	3	O00391,Q9UHQ9,Q92947
5	GO:0050661	NADP binding	Molecular Function	2	P00374,P04035
5	GO:0051287	NAD binding	Molecular Function	1	Q8N335
5	GO:0001883	purine nucleoside binding	Molecular Function	4	A4D1E9,P20336,Q13795,P00813
5	GO:0032549	ribonucleoside binding	Molecular Function	3	A4D1E9,P20336,Q13795
5	GO:0002060	purine nucleobase binding	Molecular Function	1	P07741
5	GO:0031406	carboxylic acid binding	Molecular Function	4	P00374,O95865,O00469,Q13277
5	GO:0010181	FMN binding	Molecular Function	1	Q02127
5	GO:0030552	cAMP binding	Molecular Function	1	P10644
5	GO:0035639	purine ribonucleoside triphosphate binding	Molecular Function	30	O43716,O75582,O95235,P08069,P11388,P17858,P29317,P30085,P45984,P46013,P52732,P53350,Q03426,Q03519,Q08345,Q08AF3,Q13283,Q14240,Q5T9A4,Q6PL18,Q86Y07,Q8NBU5,Q96GW9,Q96Q89,Q9BVQ7,Q9NRZ9,Q9UPY3,A4D1E9,P20336,Q13795
5	GO:0070402	NADPH binding	Molecular Function	2	P00374,P04035
5	GO:0046872	metal ion binding	Molecular Function	52	O75582,P05187,P09104,P11388,P33316,P53350,Q03426,Q08623,O14967,O43854,O00469,P02794,P04798,Q9H6W3,P00813,P00918,P14373,P34949,P62875,Q13501,Q14596,Q16790,Q19AV6,Q5T9A4,Q6ZNB6,Q9H9B1,Q9Y2K7,O00625,O00754,O15091,O60220,O75844,P17858,P21399,P49447,Q08345,Q13137,Q53TN4,Q5T200,Q5XPI4,Q7L5Y9,Q7Z4H3,Q86VP1,Q8NCN4,Q969V5,Q9BRF8,Q9NP61,Q9NS91,Q9NXR8,Q9UIV1,Q9ULX3,Q9UPY3
5	GO:1990254	keratin filament binding	Molecular Function	1	P58107
5	GO:0043023	ribosomal large subunit binding	Molecular Function	1	P98179
5	GO:0048039	ubiquinone binding	Molecular Function	1	Q02127
5	GO:0051538	3 iron, 4 sulfur cluster binding	Molecular Function	1	P21399
5	GO:0051539	4 iron, 4 sulfur cluster binding	Molecular Function	1	P21399
5	GO:0001067	regulatory region nucleic acid binding	Molecular Function	5	Q01201,Q6ZNB6,Q8IWI9,Q00978,O14896
5	GO:0003677	DNA binding	Molecular Function	16	Q9NS91,Q01201,Q6ZNB6,Q8IWI9,Q00978,O75844,P11388,O14896,Q9H9Q4,Q9Y2K7,P14373,P46013,P62875,Q13283,Q6P4R8,Q9UPY3
5	GO:0003723	RNA binding	Molecular Function	23	Q9UPY3,P00374,Q13283,Q14240,P21399,Q9NVS2,A4D1E9,P04080,P11388,P33316,P46013,P52292,P58107,P98179,Q07065,Q5T200,Q659C4,Q86WX3,Q96EV2,Q9UHA3,Q9UIV1,Q9UMY1,Q9Y4C8
5	GO:0032555	purine ribonucleotide binding	Molecular Function	33	Q92947,O43716,O75582,O95235,P08069,P11388,P17858,P29317,P30085,P45984,P46013,P52732,P53350,Q03426,Q03519,Q08345,Q08AF3,Q13283,Q14240,Q5T9A4,Q6PL18,Q86Y07,Q8NBU5,Q96GW9,Q96Q89,Q9BVQ7,Q9NRZ9,Q9UPY3,A4D1E9,P20336,Q13795,P07741,P10644
5	GO:0050544	arachidonic acid binding	Molecular Function	1	Q13277
5	GO:0005089	Rho guanyl-nucleotide exchange factor activity	Molecular Function	1	O15013
5	GO:0030414	peptidase inhibitor activity	Molecular Function	5	P04080,P0C0L5,P05120,P05121,O95379
5	GO:0019210	kinase inhibitor activity	Molecular Function	1	P10644
5	GO:0001671	ATPase activator activity	Molecular Function	1	P20336
5	GO:0005096	GTPase activator activity	Molecular Function	2	P52566,Q9NP61
5	GO:0019209	kinase activator activity	Molecular Function	3	Q9NQ84,Q9NQS7,P61024
5	GO:0019887	protein kinase regulator activity	Molecular Function	4	P10644,Q9NQ84,Q9NQS7,P61024
5	GO:0043027	cysteine-type endopeptidase inhibitor activity involved in apoptotic process	Molecular Function	1	O95379
5	GO:0030695	GTPase regulator activity	Molecular Function	2	P52566,Q9NP61
5	GO:0060590	ATPase regulator activity	Molecular Function	1	P20336
5	GO:0061135	endopeptidase regulator activity	Molecular Function	5	P04080,P0C0L5,P05120,P05121,O95379
5	GO:0008083	growth factor activity	Molecular Function	1	P21741
5	GO:0045499	chemorepellent activity	Molecular Function	1	Q9NPR2
5	GO:0004930	G protein-coupled receptor activity	Molecular Function	1	Q9NQ84
5	GO:0005035	death receptor activity	Molecular Function	1	O00220
5	GO:0038064	collagen receptor activity	Molecular Function	1	Q08345
5	GO:0005009	insulin-activated receptor activity	Molecular Function	1	P08069
6	GO:0016711	flavonoid 3'-monooxygenase activity	Molecular Function	1	P04798
6	GO:0070330	aromatase activity	Molecular Function	1	P04798
6	GO:0050136	NADH dehydrogenase (quinone) activity	Molecular Function	1	P03886
6	GO:0004128	cytochrome-b5 reductase activity, acting on NAD(P)H	Molecular Function	1	Q9UHQ9
6	GO:0004420	hydroxymethylglutaryl-CoA reductase (NADPH) activity	Molecular Function	1	P04035
6	GO:0036132	13-prostaglandin reductase activity	Molecular Function	1	Q14914
6	GO:0042282	hydroxymethylglutaryl-CoA reductase activity	Molecular Function	1	P04035
6	GO:0080019	fatty-acyl-CoA reductase (alcohol-forming) activity	Molecular Function	1	Q8WVX9
6	GO:0102965	alcohol-forming fatty acyl-CoA reductase activity	Molecular Function	1	Q8WVX9
6	GO:0004361	glutaryl-CoA dehydrogenase activity	Molecular Function	1	Q92947
6	GO:0032440	2-alkenal reductase [NAD(P)] activity	Molecular Function	1	Q14914
6	GO:0047522	15-oxoprostaglandin 13-oxidase activity	Molecular Function	1	Q14914
6	GO:0004152	dihydroorotate dehydrogenase activity	Molecular Function	1	Q02127
6	GO:0004146	dihydrofolate reductase activity	Molecular Function	1	P00374
6	GO:0015035	protein disulfide oxidoreductase activity	Molecular Function	1	Q96HE7
6	GO:0016972	thiol oxidase activity	Molecular Function	1	O00391
6	GO:0008127	quercetin 2,3-dioxygenase activity	Molecular Function	1	O00625
6	GO:0000293	ferric-chelate reductase activity	Molecular Function	2	P49447,Q53TN4
6	GO:0004322	ferroxidase activity	Molecular Function	1	P02794
6	GO:0008170	N-methyltransferase activity	Molecular Function	1	Q9H9B1
6	GO:0008171	O-methyltransferase activity	Molecular Function	1	Q9UIC8
6	GO:0008757	S-adenosylmethionine-dependent methyltransferase activity	Molecular Function	2	Q9H9B1,Q9UIC8
6	GO:0008374	O-acyltransferase activity	Molecular Function	1	P50416
6	GO:0016409	palmitoyltransferase activity	Molecular Function	1	P50416
6	GO:1990698	palmitoleoyltransferase activity	Molecular Function	1	P50416
6	GO:0008375	acetylglucosaminyltransferase activity	Molecular Function	1	Q9Y2A9
6	GO:0008376	acetylgalactosaminyltransferase activity	Molecular Function	1	Q9Y2A9
6	GO:0000030	mannosyltransferase activity	Molecular Function	1	Q6ZXV5
6	GO:0003844	1,4-alpha-glucan branching enzyme activity	Molecular Function	1	Q04446
6	GO:0102752	1,4-alpha-glucan branching enzyme activity (using a glucosylated glycogenin as primer for glycogen synthesis)	Molecular Function	1	Q04446
6	GO:0106130	purine phosphoribosyltransferase activity	Molecular Function	1	P07741
6	GO:0047635	alanine-oxo-acid transaminase activity	Molecular Function	1	Q8TD30
6	GO:0004496	mevalonate kinase activity	Molecular Function	1	Q03426
6	GO:0019200	carbohydrate kinase activity	Molecular Function	1	P17858
6	GO:0019205	nucleobase-containing compound kinase activity	Molecular Function	1	P30085
6	GO:0008443	phosphofructokinase activity	Molecular Function	1	P17858
6	GO:0004550	nucleoside diphosphate kinase activity	Molecular Function	1	P30085
6	GO:0050145	nucleoside monophosphate kinase activity	Molecular Function	1	P30085
6	GO:0061630	ubiquitin protein ligase activity	Molecular Function	6	P14373,Q15386,Q969V5,Q96HR3,Q9BTT4,Q9NS91
6	GO:0061631	ubiquitin conjugating enzyme activity	Molecular Function	2	O14933,Q15386
6	GO:0004175	endopeptidase activity	Molecular Function	3	O75844,P28062,P28065
6	GO:0008237	metallopeptidase activity	Molecular Function	1	O75844
6	GO:0008238	exopeptidase activity	Molecular Function	1	O75844
6	GO:0070003	threonine-type peptidase activity	Molecular Function	2	P28062,P28065
6	GO:0004519	endonuclease activity	Molecular Function	4	Q9ULX3,Q9UPY3,O15091,Q13283
6	GO:0004527	exonuclease activity	Molecular Function	1	Q9UIV1
6	GO:0016289	CoA hydrolase activity	Molecular Function	1	Q92947
6	GO:0008081	phosphoric diester hydrolase activity	Molecular Function	1	P10644
6	GO:0016791	phosphatase activity	Molecular Function	6	Q7Z4H3,P05187,Q9NQ88,Q96PE3,Q9BRF8,Q08623
6	GO:0004064	arylesterase activity	Molecular Function	1	P00918
6	GO:0015923	mannosidase activity	Molecular Function	1	O00754
6	GO:0016403	dimethylargininase activity	Molecular Function	1	O95865
6	GO:0016462	pyrophosphatase activity	Molecular Function	18	P20336,P52566,Q13795,Q13283,Q14240,O95235,P52732,Q96Q89,P11388,Q03519,P33316,Q9NRZ9,Q9UPY3,P35080,Q6PL18,Q8NBU5,Q9BVQ7,Q9NS91
6	GO:0004332	fructose-bisphosphate aldolase activity	Molecular Function	1	P09972
6	GO:0003994	aconitate hydratase activity	Molecular Function	1	P21399
6	GO:0004089	carbonate dehydratase activity	Molecular Function	2	P00918,Q16790
6	GO:0004634	phosphopyruvate hydratase activity	Molecular Function	1	P09104
6	GO:0047780	citrate dehydratase activity	Molecular Function	1	P21399
6	GO:0003941	L-serine ammonia-lyase activity	Molecular Function	1	Q96GA7
6	GO:0004794	L-threonine ammonia-lyase activity	Molecular Function	1	Q96GA7
6	GO:0003918	DNA topoisomerase type II (ATP-hydrolyzing) activity	Molecular Function	1	P11388
6	GO:0004476	mannose-6-phosphate isomerase activity	Molecular Function	1	P34949
6	GO:0004825	methionine-tRNA ligase activity	Molecular Function	1	Q96GW9
6	GO:0004707	MAP kinase activity	Molecular Function	1	P45984
6	GO:0004714	transmembrane receptor protein tyrosine kinase activity	Molecular Function	3	P29317,P08069,Q08345
6	GO:0018024	histone-lysine N-methyltransferase activity	Molecular Function	1	Q9H9B1
6	GO:0003880	protein C-terminal carboxyl O-methyltransferase activity	Molecular Function	1	Q9UIC8
6	GO:0017116	single-stranded DNA-dependent ATP-dependent DNA helicase activity	Molecular Function	1	Q9NS91
6	GO:0016888	endodeoxyribonuclease activity, producing 5'-phosphomonoesters	Molecular Function	1	Q9UPY3
6	GO:0016891	endoribonuclease activity, producing 5'-phosphomonoesters	Molecular Function	2	Q9UPY3,O15091
6	GO:0016896	exoribonuclease activity, producing 5'-phosphomonoesters	Molecular Function	1	Q9UIV1
6	GO:0004526	ribonuclease P activity	Molecular Function	1	O15091
6	GO:0004525	ribonuclease III activity	Molecular Function	1	Q9UPY3
6	GO:0003899	DNA-directed 5'-3' RNA polymerase activity	Molecular Function	2	O15514,P62875
6	GO:0005310	dicarboxylic acid transmembrane transporter activity	Molecular Function	1	Q9H2D1
6	GO:0008514	organic anion transmembrane transporter activity	Molecular Function	2	Q9Y6M7,Q9H2D1
6	GO:0015301	anion:anion antiporter activity	Molecular Function	1	P04920
6	GO:0015440	peptide-transporting ATPase activity	Molecular Function	1	Q03519
6	GO:0005452	inorganic anion exchanger activity	Molecular Function	2	P04920,Q9Y6M7
6	GO:0008510	sodium:bicarbonate symporter activity	Molecular Function	1	Q9Y6M7
6	GO:0046873	metal ion transmembrane transporter activity	Molecular Function	1	Q9Y6M7
6	GO:0015077	monovalent inorganic cation transmembrane transporter activity	Molecular Function	1	Q9Y6M7
6	GO:0015294	solute:cation symporter activity	Molecular Function	1	Q9Y6M7
6	GO:0015293	symporter activity	Molecular Function	1	Q9Y6M7
6	GO:0015297	antiporter activity	Molecular Function	1	P04920
6	GO:0015405	P-P-bond-hydrolysis-driven transmembrane transporter activity	Molecular Function	2	Q03519,Q99595
6	GO:0120020	intermembrane cholesterol transfer activity	Molecular Function	1	P04114
6	GO:0001102	RNA polymerase II activating transcription factor binding	Molecular Function	1	Q8IWI9
6	GO:0046966	thyroid hormone receptor binding	Molecular Function	1	Q96HR3
6	GO:0035258	steroid hormone receptor binding	Molecular Function	1	Q13772
6	GO:0042809	vitamin D receptor binding	Molecular Function	1	Q96HR3
6	GO:0005160	transforming growth factor beta receptor binding	Molecular Function	1	P62942
6	GO:0035255	ionotropic glutamate receptor binding	Molecular Function	1	Q13501
6	GO:0023029	MHC class Ib protein binding	Molecular Function	1	Q03519
6	GO:0050750	low-density lipoprotein particle receptor binding	Molecular Function	2	P04114,Q15036
6	GO:0031994	insulin-like growth factor I binding	Molecular Function	1	P08069
6	GO:0003785	actin monomer binding	Molecular Function	1	P35080
6	GO:0008017	microtubule binding	Molecular Function	8	A6NCE7,O95235,P52732,P53350,P60520,Q92597,Q96Q89,Q9H4H8
6	GO:0043015	gamma-tubulin binding	Molecular Function	1	Q92597
6	GO:0048487	beta-tubulin binding	Molecular Function	1	P60520
6	GO:0031489	myosin V binding	Molecular Function	1	P20336
6	GO:0089720	caspase binding	Molecular Function	1	P43357
6	GO:0019901	protein kinase binding	Molecular Function	11	Q14596,P11388,Q13501,P10644,O95235,P52732,P53350,P61024,Q01201,Q86Y07,Q9H4H8
6	GO:0019903	protein phosphatase binding	Molecular Function	1	P04035
6	GO:0031625	ubiquitin protein ligase binding	Molecular Function	8	A6NCE7,O14933,P10644,P36941,P60520,Q13501,Q969V5,Q9NS91
6	GO:0031624	ubiquitin conjugating enzyme binding	Molecular Function	1	Q8IWE4
6	GO:0031267	small GTPase binding	Molecular Function	5	O15013,Q8N653,Q9NSV4,Q92597,P52566
6	GO:0070530	K63-linked polyubiquitin modification-dependent protein binding	Molecular Function	2	Q13501,Q8NCN4
6	GO:0050543	icosatetraenoic acid binding	Molecular Function	1	Q13277
6	GO:1901981	phosphatidylinositol phosphate binding	Molecular Function	1	P35080
6	GO:0000268	peroxisome targeting sequence binding	Molecular Function	1	P40855
6	GO:0008139	nuclear localization sequence binding	Molecular Function	2	O60518,P52292
6	GO:0046923	ER retention sequence binding	Molecular Function	1	P33947
6	GO:0019001	guanyl nucleotide binding	Molecular Function	3	A4D1E9,P20336,Q13795
6	GO:0030554	adenyl nucleotide binding	Molecular Function	30	Q92947,O43716,O75582,O95235,P08069,P11388,P17858,P29317,P30085,P45984,P46013,P52732,P53350,Q03426,Q03519,Q08345,Q08AF3,Q13283,Q14240,Q5T9A4,Q6PL18,Q86Y07,Q8NBU5,Q96GW9,Q96Q89,Q9BVQ7,Q9NRZ9,Q9UPY3,P07741,P10644
6	GO:0071949	FAD binding	Molecular Function	2	O00391,Q9UHQ9
6	GO:0032550	purine ribonucleoside binding	Molecular Function	3	A4D1E9,P20336,Q13795
6	GO:0002055	adenine binding	Molecular Function	1	P07741
6	GO:0016597	amino acid binding	Molecular Function	1	O95865
6	GO:0033293	monocarboxylic acid binding	Molecular Function	1	Q13277
6	GO:0005525	GTP binding	Molecular Function	3	A4D1E9,P20336,Q13795
6	GO:0000287	magnesium ion binding	Molecular Function	8	O75582,P05187,P09104,P11388,P33316,P53350,Q03426,Q08623
6	GO:0005509	calcium ion binding	Molecular Function	2	O14967,O43854
6	GO:0046914	transition metal ion binding	Molecular Function	18	O00469,P02794,P04798,Q9H6W3,P00813,P00918,P05187,P14373,P34949,P62875,Q13501,Q14596,Q16790,Q19AV6,Q5T9A4,Q6ZNB6,Q9H9B1,Q9Y2K7
6	GO:0044212	transcription regulatory region DNA binding	Molecular Function	5	Q01201,Q6ZNB6,Q8IWI9,Q00978,O14896
6	GO:0000217	DNA secondary structure binding	Molecular Function	1	Q9NS91
6	GO:0003684	damaged DNA binding	Molecular Function	1	Q9NS91
6	GO:0003690	double-stranded DNA binding	Molecular Function	5	Q01201,Q6ZNB6,Q8IWI9,Q00978,O75844
6	GO:0003697	single-stranded DNA binding	Molecular Function	1	Q9NS91
6	GO:0008301	DNA binding, bending	Molecular Function	1	P11388
6	GO:0043565	sequence-specific DNA binding	Molecular Function	6	Q01201,Q6ZNB6,Q8IWI9,Q00978,Q9Y2K7,O14896
6	GO:0045027	DNA end binding	Molecular Function	1	Q9H9Q4
6	GO:0003725	double-stranded RNA binding	Molecular Function	1	Q9UPY3
6	GO:0003729	mRNA binding	Molecular Function	3	P21399,P00374,Q13283
6	GO:0008135	translation factor activity, RNA binding	Molecular Function	1	Q14240
6	GO:0019843	rRNA binding	Molecular Function	1	Q9NVS2
6	GO:0061980	regulatory RNA binding	Molecular Function	1	Q9UPY3
6	GO:0070883	pre-miRNA binding	Molecular Function	1	Q9UPY3
6	GO:0032559	adenyl ribonucleotide binding	Molecular Function	30	Q92947,O43716,O75582,O95235,P08069,P11388,P17858,P29317,P30085,P45984,P46013,P52732,P53350,Q03426,Q03519,Q08345,Q08AF3,Q13283,Q14240,Q5T9A4,Q6PL18,Q86Y07,Q8NBU5,Q96GW9,Q96Q89,Q9BVQ7,Q9NRZ9,Q9UPY3,P07741,P10644
6	GO:0032561	guanyl ribonucleotide binding	Molecular Function	3	A4D1E9,P20336,Q13795
6	GO:0004866	endopeptidase inhibitor activity	Molecular Function	5	P05120,P05121,P04080,O95379,P0C0L5
6	GO:0004860	protein kinase inhibitor activity	Molecular Function	1	P10644
6	GO:0030295	protein kinase activator activity	Molecular Function	3	Q9NQS7,P61024,Q9NQ84
6	GO:0008603	cAMP-dependent protein kinase regulator activity	Molecular Function	1	P10644
6	GO:0016538	cyclin-dependent protein serine/threonine kinase regulator activity	Molecular Function	1	P61024
6	GO:0005092	GDP-dissociation inhibitor activity	Molecular Function	1	P52566
6	GO:0038062	protein tyrosine kinase collagen receptor activity	Molecular Function	1	Q08345
7	GO:0008137	NADH dehydrogenase (ubiquinone) activity	Molecular Function	1	P03886
7	GO:0016971	flavin-linked sulfhydryl oxidase activity	Molecular Function	1	O00391
7	GO:0016278	lysine N-methyltransferase activity	Molecular Function	1	Q9H9B1
7	GO:0010340	carboxyl-O-methyltransferase activity	Molecular Function	1	Q9UIC8
7	GO:0018423	protein C-terminal leucine carboxyl O-methyltransferase activity	Molecular Function	1	Q9UIC8
7	GO:0016406	carnitine O-acyltransferase activity	Molecular Function	1	P50416
7	GO:0016416	O-palmitoyltransferase activity	Molecular Function	1	P50416
7	GO:0008457	beta-galactosyl-N-acetylglucosaminylgalactosylglucosyl-ceramide beta-1,3-acetylglucosaminyltransferase activity	Molecular Function	1	Q9Y2A9
7	GO:0008532	N-acetyllactosaminide beta-1,3-N-acetylglucosaminyltransferase activity	Molecular Function	1	Q9Y2A9
7	GO:0004169	dolichyl-phosphate-mannose-protein mannosyltransferase activity	Molecular Function	1	Q6ZXV5
7	GO:0003999	adenine phosphoribosyltransferase activity	Molecular Function	1	P07741
7	GO:0004021	L-alanine:2-oxoglutarate aminotransferase activity	Molecular Function	1	Q8TD30
7	GO:0019206	nucleoside kinase activity	Molecular Function	1	P30085
7	GO:0003872	6-phosphofructokinase activity	Molecular Function	1	P17858
7	GO:0004127	cytidylate kinase activity	Molecular Function	1	P30085
7	GO:0009041	uridylate kinase activity	Molecular Function	1	P30085
7	GO:0004222	metalloendopeptidase activity	Molecular Function	1	O75844
7	GO:0004298	threonine-type endopeptidase activity	Molecular Function	2	P28062,P28065
7	GO:0008235	metalloexopeptidase activity	Molecular Function	1	O75844
7	GO:0016893	endonuclease activity, active with either ribo- or deoxyribonucleic acids and producing 5'-phosphomonoesters	Molecular Function	2	Q9UPY3,O15091
7	GO:0008408	3'-5' exonuclease activity	Molecular Function	1	Q9UIV1
7	GO:0016796	exonuclease activity, active with either ribo- or deoxyribonucleic acids and producing 5'-phosphomonoesters	Molecular Function	1	Q9UIV1
7	GO:0047617	acyl-CoA hydrolase activity	Molecular Function	1	Q92947
7	GO:0004112	cyclic-nucleotide phosphodiesterase activity	Molecular Function	1	P10644
7	GO:0002953	5'-deoxynucleotidase activity	Molecular Function	1	Q7Z4H3
7	GO:0004035	alkaline phosphatase activity	Molecular Function	1	P05187
7	GO:0019203	carbohydrate phosphatase activity	Molecular Function	1	Q9NQ88
7	GO:0034416	bisphosphoglycerate phosphatase activity	Molecular Function	1	Q9NQ88
7	GO:0052866	phosphatidylinositol phosphate phosphatase activity	Molecular Function	1	Q96PE3
7	GO:1990738	pseudouridine 5'-phosphatase activity	Molecular Function	1	Q08623
7	GO:0004559	alpha-mannosidase activity	Molecular Function	1	O00754
7	GO:0017111	nucleoside-triphosphatase activity	Molecular Function	17	P20336,P52566,Q13795,Q13283,Q14240,O95235,P52732,Q96Q89,P11388,Q03519,Q9NRZ9,Q9UPY3,P35080,Q6PL18,Q8NBU5,Q9BVQ7,Q9NS91
7	GO:0047429	nucleoside-triphosphate diphosphatase activity	Molecular Function	1	P33316
7	GO:0016909	SAP kinase activity	Molecular Function	1	P45984
7	GO:0005003	ephrin receptor activity	Molecular Function	1	P29317
7	GO:0005010	insulin-like growth factor-activated receptor activity	Molecular Function	1	P08069
7	GO:0046974	histone methyltransferase activity (H3-K9 specific)	Molecular Function	1	Q9H9B1
7	GO:0046976	histone methyltransferase activity (H3-K27 specific)	Molecular Function	1	Q9H9B1
7	GO:0004530	deoxyribonuclease I activity	Molecular Function	1	Q9UPY3
7	GO:0000175	3'-5'-exoribonuclease activity	Molecular Function	1	Q9UIV1
7	GO:0015433	peptide antigen-transporting ATPase activity	Molecular Function	1	Q03519
7	GO:0015081	sodium ion transmembrane transporter activity	Molecular Function	1	Q9Y6M7
7	GO:0015370	solute:sodium symporter activity	Molecular Function	1	Q9Y6M7
7	GO:0042626	ATPase activity, coupled to transmembrane movement of substances	Molecular Function	1	Q03519
7	GO:0050681	androgen receptor binding	Molecular Function	1	Q13772
7	GO:0034713	type I transforming growth factor beta receptor binding	Molecular Function	1	P62942
7	GO:0051019	mitogen-activated protein kinase binding	Molecular Function	1	Q14596
7	GO:0005080	protein kinase C binding	Molecular Function	2	P11388,Q13501
7	GO:1990782	protein tyrosine kinase binding	Molecular Function	1	Q13501
7	GO:0051721	protein phosphatase 2A binding	Molecular Function	1	P04035
7	GO:0017016	Ras GTPase binding	Molecular Function	5	O15013,Q9NSV4,Q92597,P52566,Q8N653
7	GO:1902936	phosphatidylinositol bisphosphate binding	Molecular Function	1	P35080
7	GO:0033328	peroxisome membrane targeting sequence binding	Molecular Function	1	P40855
7	GO:0005046	KDEL sequence binding	Molecular Function	1	P33947
7	GO:0005506	iron ion binding	Molecular Function	4	P02794,O00469,P04798,Q9H6W3
7	GO:0008270	zinc ion binding	Molecular Function	14	P00813,P00918,P05187,P14373,P34949,P62875,Q13501,Q14596,Q16790,Q19AV6,Q5T9A4,Q6ZNB6,Q9H9B1,Q9Y2K7
7	GO:0000976	transcription regulatory region sequence-specific DNA binding	Molecular Function	4	Q01201,Q6ZNB6,Q8IWI9,Q00978
7	GO:0001012	RNA polymerase II regulatory region DNA binding	Molecular Function	4	Q01201,Q6ZNB6,Q8IWI9,Q00978
7	GO:0000403	Y-form DNA binding	Molecular Function	1	Q9NS91
7	GO:1990837	sequence-specific double-stranded DNA binding	Molecular Function	4	Q01201,Q6ZNB6,Q8IWI9,Q00978
7	GO:0045322	unmethylated CpG binding	Molecular Function	1	Q9Y2K7
7	GO:0030350	iron-responsive element binding	Molecular Function	1	P21399
7	GO:1990825	sequence-specific mRNA binding	Molecular Function	1	P00374
7	GO:0003743	translation initiation factor activity	Molecular Function	1	Q14240
7	GO:0070181	small ribosomal subunit rRNA binding	Molecular Function	1	Q9NVS2
7	GO:0035197	siRNA binding	Molecular Function	1	Q9UPY3
7	GO:0004867	serine-type endopeptidase inhibitor activity	Molecular Function	2	P05120,P05121
7	GO:0004869	cysteine-type endopeptidase inhibitor activity	Molecular Function	2	O95379,P04080
7	GO:0030291	protein serine/threonine kinase inhibitor activity	Molecular Function	1	P10644
7	GO:0043539	protein serine/threonine kinase activator activity	Molecular Function	1	Q9NQS7
7	GO:0061575	cyclin-dependent protein serine/threonine kinase activator activity	Molecular Function	1	P61024
7	GO:0005094	Rho GDP-dissociation inhibitor activity	Molecular Function	1	P52566
8	GO:0004095	carnitine O-palmitoyltransferase activity	Molecular Function	1	P50416
8	GO:0004849	uridine kinase activity	Molecular Function	1	P30085
8	GO:0044466	glutaryl-CoA hydrolase activity	Molecular Function	1	Q92947
8	GO:0004114	3',5'-cyclic-nucleotide phosphodiesterase activity	Molecular Function	1	P10644
8	GO:0050308	sugar-phosphatase activity	Molecular Function	1	Q9NQ88
8	GO:0004083	bisphosphoglycerate 2-phosphatase activity	Molecular Function	1	Q9NQ88
8	GO:0034593	phosphatidylinositol bisphosphate phosphatase activity	Molecular Function	1	Q96PE3
8	GO:0034596	phosphatidylinositol phosphate 4-phosphatase activity	Molecular Function	1	Q96PE3
8	GO:0003924	GTPase activity	Molecular Function	3	P20336,P52566,Q13795
8	GO:0003774	motor activity	Molecular Function	3	O95235,P52732,Q96Q89
8	GO:0004386	helicase activity	Molecular Function	5	Q13283,Q14240,Q9NS91,Q9NRZ9,Q9UPY3
8	GO:0016887	ATPase activity	Molecular Function	11	P11388,Q03519,P52732,Q96Q89,Q9NS91,O95235,P35080,Q14240,Q6PL18,Q8NBU5,Q9BVQ7
8	GO:0004170	dUTP diphosphatase activity	Molecular Function	1	P33316
8	GO:0004705	JUN kinase activity	Molecular Function	1	P45984
8	GO:0005005	transmembrane-ephrin receptor activity	Molecular Function	1	P29317
8	GO:0004535	poly(A)-specific ribonuclease activity	Molecular Function	1	Q9UIV1
8	GO:0017048	Rho GTPase binding	Molecular Function	3	O15013,P52566,Q9NSV4
8	GO:0017137	Rab GTPase binding	Molecular Function	1	Q92597
8	GO:0005546	phosphatidylinositol-4,5-bisphosphate binding	Molecular Function	1	P35080
8	GO:0036105	peroxisome membrane class-1 targeting sequence binding	Molecular Function	1	P40855
8	GO:0008198	ferrous iron binding	Molecular Function	1	P02794
8	GO:0008199	ferric iron binding	Molecular Function	1	P02794
8	GO:0000977	RNA polymerase II regulatory region sequence-specific DNA binding	Molecular Function	4	Q00978,Q01201,Q6ZNB6,Q8IWI9
8	GO:0000987	proximal promoter sequence-specific DNA binding	Molecular Function	2	Q00978,Q01201
8	GO:0004862	cAMP-dependent protein kinase inhibitor activity	Molecular Function	1	P10644
9	GO:0047555	3',5'-cyclic-GMP phosphodiesterase activity	Molecular Function	1	P10644
9	GO:0004331	fructose-2,6-bisphosphate 2-phosphatase activity	Molecular Function	1	Q9NQ88
9	GO:0106017	phosphatidylinositol-3,4-bisphosphate phosphatase activity	Molecular Function	1	Q96PE3
9	GO:0106019	phosphatidylinositol-4,5-bisphosphate phosphatase activity	Molecular Function	1	Q96PE3
9	GO:0016316	phosphatidylinositol-3,4-bisphosphate 4-phosphatase activity	Molecular Function	1	Q96PE3
9	GO:0034597	phosphatidylinositol-4,5-bisphosphate 4-phosphatase activity	Molecular Function	1	Q96PE3
9	GO:0003777	microtubule motor activity	Molecular Function	3	P52732,Q96Q89,O95235
9	GO:0070035	purine NTP-dependent helicase activity	Molecular Function	1	Q9NS91
9	GO:0042623	ATPase activity, coupled	Molecular Function	5	P11388,Q03519,P52732,Q96Q89,Q9NS91
9	GO:0048365	Rac GTPase binding	Molecular Function	1	P52566
9	GO:0000978	RNA polymerase II proximal promoter sequence-specific DNA binding	Molecular Function	2	Q00978,Q01201
10	GO:1990939	ATP-dependent microtubule motor activity	Molecular Function	2	P52732,Q96Q89
10	GO:0008026	ATP-dependent helicase activity	Molecular Function	1	Q9NS91
10	GO:0008094	DNA-dependent ATPase activity	Molecular Function	2	P11388,Q9NS91
10	GO:0043492	ATPase activity, coupled to movement of substances	Molecular Function	1	Q03519
11	GO:0008574	ATP-dependent microtubule motor activity, plus-end-directed	Molecular Function	2	P52732,Q96Q89
11	GO:0043142	single-stranded DNA-dependent ATPase activity	Molecular Function	1	Q9NS91
