# Supplementary material for: USP45 acts as an oncogene to regulate the proliferation of esophageal cancer cells
Source: Genes Dis. 2023 Sep 30;11(5):101135. doi: 10.1016/j.gendis.2023.101135 (PMC11167240; doi:10.1016/j.gendis.2023.101135)
Supplement: Table S10 — The full list of KEGG pathway analyses based on 169 differentially expressed proteins. [file mmc11.xlsx]

## Sheet: Enrichment
Level1	Level2	Map_ID	Map_Name	Test	TestAll	Ref	RefAll	Test_per	Ref_per	Test_Seq	Ref_Seq	Over_Under	P value	FDR	richFactor
Cellular Processes	Transport and catabolism	hsa04137	Mitophagy - animal	7	218	42	5488	0.03211	0.007653	A6NCE7 P45984 P60520 Q13137 Q13501 Q14596 Q86VP1	A6NCE7 O43524 O60238 O95140 O95166 P01111 P01112 P01116 P04637 P08047 P10301 P12931 P19784 P40818 P45983 P45984 P51149 P60520 P62070 P62979 P67870 P68400 Q04206 Q07817 Q13137 Q13501 Q14457 Q14596 Q7Z3C6 Q86VP1 Q8IWA4 Q8IXI1 Q8IXI2 Q8TC07 Q96CV9 Q96HS1 Q9BXK5 Q9H1Y0 Q9P0U1 Q9UHD2 Q9Y3D6 Q9Y4E8	over	0.00116627	0.239085	0.166667
Metabolism	Carbohydrate metabolism	hsa00051	Fructose and mannose metabolism	4	218	21	5488	0.018349	0.003827	P09972 P17858 P34949 Q9NQ88	O15305 O60547 O60825 P04075 P08237 P09972 P15121 P17858 P19367 P34949 P52789 P60174 Q00796 Q01813 Q13630 Q16875 Q16877 Q3LXA3 Q96IJ6 Q9NQ88 Q9Y5P6	over	0.00850942	0.5926	0.190476
Metabolism	Energy metabolism	hsa00910	Nitrogen metabolism	2	218	4	5488	0.009174	0.000729	P00918 Q16790	P00367 P00918 P15104 Q16790	over	0.00893825	0.5926	0.5
Environmental Information Processing	Signaling molecules and interaction	hsa04061	Viral protein interaction with cytokine and cytokine receptor	2	218	5	5488	0.009174	0.000911	O00220 P36941	O00220 O14763 P36941 P40189 Q14116	over	0.0145086	0.5926	0.4
Environmental Information Processing	Signal transduction	hsa04066	HIF-1 signaling pathway	6	218	51	5488	0.027523	0.009293	P05121 P08069 P09104 P09972 P17858 P36941	O60573 P00338 P00533 P00558 P02786 P04075 P04406 P04626 P05121 P06730 P06733 P07195 P08069 P08237 P08559 P09104 P09601 P09972 P11166 P11177 P15260 P17252 P17858 P19174 P19367 P19838 P23443 P27361 P28482 P31749 P31751 P35228 P36507 P36941 P40763 P42345 P52789 P62753 P62877 Q01813 Q02750 Q04206 Q13541 Q13555 Q13617 Q15118 Q15369 Q15370 Q16875 Q92793 Q9GZT9	over	0.0148372	0.5926	0.117647
Human Diseases	Immune disease	hsa05340	Primary immunodeficiency	2	218	6	5488	0.009174	0.001093	P00813 Q03519	P00813 P13051 Q03518 Q03519 Q96D31 Q9Y6K9	over	0.0211972	0.5926	0.333333
Metabolism	Nucleotide metabolism	hsa00240	Pyrimidine metabolism	4	218	28	5488	0.018349	0.005102	P30085 P33316 Q02127 Q7Z4H3	O75414 O95671 P04183 P04818 P11172 P15531 P17812 P22392 P23919 P23921 P27707 P27708 P30085 P31350 P32321 P33316 P49902 P50583 Q02127 Q13232 Q16831 Q7Z4H3 Q8TCD5 Q8WVQ1 Q9BZX2 Q9H0P0 Q9H773 Q9Y5B8	over	0.0234516	0.5926	0.142857
Metabolism	Metabolism of terpenoids and polyketides	hsa00900	Terpenoid backbone biosynthesis	3	218	16	5488	0.013761	0.002915	O75844 P04035 Q03426	O60725 O75844 O95749 P04035 P14324 P24752 P49354 P49356 P53602 Q01581 Q03426 Q13907 Q15126 Q5T2R2 Q9UHG3 Q9Y256	over	0.0236083	0.5926	0.1875
Organismal Systems	Digestive system	hsa04976	Bile secretion	3	218	17	5488	0.013761	0.003098	P00918 P04035 P04920	O15439 P00918 P01130 P04035 P04920 P05023 P05026 P07099 P11166 P17612 P19634 P19793 P22612 P54709 Q6PIU2 Q8WTV0 Q9UNQ0	over	0.027846	0.5926	0.176471
Organismal Systems	Endocrine system	hsa04913	Ovarian steroidogenesis	2	218	7	5488	0.009174	0.001276	P04798 P08069	P01130 P04798 P08069 P17612 P22612 P56937 Q8WTV0	over	0.0289073	0.5926	0.285714
		hsa01232	Nucleotide metabolism	5	218	46	5488	0.022936	0.008382	P00813 P07741 P30085 P33316 Q7Z4H3	O75414 O95671 P00491 P00492 P00568 P00813 P04183 P04818 P07741 P12268 P15531 P17812 P20839 P22392 P23919 P23921 P27144 P27707 P30085 P30520 P30566 P31350 P32321 P33316 P49902 P49915 P54819 P55263 Q01433 Q13232 Q16774 Q16831 Q16854 Q7Z4H3 Q8TCD5 Q8WVQ1 Q96DE0 Q9BSD7 Q9BY32 Q9BZX2 Q9H0P0 Q9H773 Q9P2T1 Q9UIJ7 Q9Y3D8 Q9Y5B8	over	0.0344849	0.642673	0.108696
Metabolism	Metabolism of cofactors and vitamins	hsa00790	Folate biosynthesis	2	218	9	5488	0.009174	0.00164	P00374 P05187	P00374 P05187 P09417 P15121 P16152 P35270 P61457 Q92820 Q9NQX3	over	0.0470337	0.803493	0.222222
Metabolism	Metabolism of other amino acids	hsa00450	Selenocompound metabolism	2	218	10	5488	0.009174	0.001822	Q96GW9 Q96I15	O43252 P32929 P49903 P56192 Q16881 Q6YP21 Q96GW9 Q96I15 Q99707 Q9NNW7	over	0.0572845	0.819098	0.2
Organismal Systems	Immune system	hsa04610	Complement and coagulation cascades	2	218	10	5488	0.009174	0.001822	P05120 P05121	P00749 P05120 P05121 P13726 P13987 P15529 P25116 P48740 Q03405 Q9UNN8	over	0.0572845	0.819098	0.2
Metabolism	Amino acid metabolism	hsa00310	Lysine degradation	3	218	23	5488	0.013761	0.004191	O00469 Q92947 Q9H9B1	O00469 O15047 O60568 P09622 P24752 P30084 P36957 P40939 P49189 P49419 P51648 Q02809 Q03164 Q15047 Q16836 Q8NB12 Q8NBJ5 Q92947 Q96HY7 Q96KQ7 Q9H7B4 Q9H9B1 Q9NRG4	over	0.0609973	0.819098	0.130435
Cellular Processes	Cell growth and death	hsa04216	Ferroptosis	3	218	25	5488	0.013761	0.004555	A6NCE7 P02794 Q13772	A6NCE7 O60488 O95352 O95573 P02786 P02792 P02794 P04156 P04637 P08195 P09601 P33121 P36969 P45880 P48506 P48507 P48637 Q13772 Q15043 Q15365 Q15366 Q658P3 Q6P1A2 Q9H1Y0 Q9Y277	over	0.0748153	0.819098	0.12
Metabolism	Amino acid metabolism	hsa00290	Valine, leucine and isoleucine biosynthesis	1	218	2	5488	0.004587	0.000364	Q96GA7	O15382 Q96GA7	over	0.0778751	0.819098	0.5
Metabolism	Glycan biosynthesis and metabolism	hsa00601	Glycosphingolipid biosynthesis - lacto and neolacto series	1	218	2	5488	0.004587	0.000364	Q9Y2A9	P15291 Q9Y2A9	over	0.0778751	0.819098	0.5
Organismal Systems	Immune system	hsa04672	Intestinal immune network for IgA production	1	218	2	5488	0.004587	0.000364	P36941	P01137 P36941	over	0.0778751	0.819098	0.5
Organismal Systems	Development and regeneration	hsa04380	Osteoclast differentiation	4	218	42	5488	0.018349	0.007653	P45984 Q00978 Q01201 Q13501	O15111 O15264 O43318 P01137 P15260 P15407 P16220 P16298 P17275 P17535 P19838 P23458 P27361 P28482 P29597 P31749 P31751 P36897 P37173 P42224 P43405 P45983 P45984 P52630 P61812 P62993 P63000 P63098 Q00653 Q00978 Q01201 Q02750 Q04206 Q08209 Q12933 Q13501 Q14192 Q15750 Q16539 Q9NYJ8 Q9Y4K3 Q9Y6K9	over	0.0837777	0.819098	0.0952381
Organismal Systems	Endocrine system	hsa04914	Progesterone-mediated oocyte maturation	4	218	43	5488	0.018349	0.007835	P08069 P45984 P53350 Q9UM13	O14965 O15264 O94804 P01116 P04049 P04899 P06493 P07900 P08069 P08238 P08754 P10398 P14635 P17612 P20248 P22612 P24941 P27361 P28482 P30260 P31749 P31751 P45983 P45984 P51812 P53350 P63096 Q02750 Q13042 Q13257 Q14807 Q15418 Q16539 Q8NHZ8 Q99640 Q9H1A4 Q9UJX2 Q9UJX3 Q9UJX4 Q9UJX5 Q9UJX6 Q9UM13 Q9Y6D9	over	0.0896389	0.819098	0.0930233
Genetic Information Processing	Transcription	hsa03020	RNA polymerase	3	218	27	5488	0.013761	0.00492	O15514 P62875 Q6EEV4	O14802 O15160 O15318 O15446 O15514 O75575 O95602 P05423 P0DPB6 P19387 P19388 P24928 P30876 P36954 P52434 P52435 P62487 P62875 Q3B726 Q6EEV4 Q9BUI4 Q9GZS1 Q9H1D9 Q9H9Y6 Q9NVU0 Q9P1U0 Q9Y535	over	0.0898823	0.819098	0.111111
Environmental Information Processing	Signaling molecules and interaction	hsa04060	Cytokine-cytokine receptor interaction	2	218	13	5488	0.009174	0.002369	O00220 P36941	O00220 O14763 P01137 P15260 P25445 P36897 P36941 P37173 P40189 P61812 Q14116 Q99650 Q9NPH3	over	0.0918989	0.819098	0.153846
Metabolism	Amino acid metabolism	hsa00380	Tryptophan metabolism	2	218	14	5488	0.009174	0.002551	P04798 Q92947	P04040 P04798 P09622 P24752 P30084 P36957 P40939 P49189 P49419 P51648 Q16836 Q6YP21 Q92947 Q96HY7	over	0.104504	0.89246	0.142857
Cellular Processes	Cell growth and death	hsa04217	Necroptosis	5	218	65	5488	0.022936	0.011844	O00220 P02794 P45984 Q00978 Q13501	O00220 O00429 O14763 O43633 O75351 O75367 O95831 P00367 P02792 P02794 Q93077 P05141 P06737 P07384 P07900 P08238 P09429 P09874 Q71UI9 Q99878 P11216 P12236 P15104 P15260 P16104 P17655 P19525 P21796 P23458 P25445 P29597 P40763 P42224 P42226 P51692 P45880 P45983 P45984 P52630 P55957 P62937 P98170 Q00978 Q07812 Q08752 Q12933 Q13158 Q13501 Q13546 Q13555 Q15628 Q16777 Q8NB16 Q8WUX9 Q96FZ7 Q96HS1 Q9BY43 …	over	0.114762	0.89246	0.0769231
Environmental Information Processing	Signal transduction	hsa04068	FoxO signaling pathway	4	218	47	5488	0.018349	0.008564	P08069 P45984 P53350 P60520	O15111 O15264 O15530 O43524 O43741 O95166 P00533 P01111 P01112 P01116 P01137 P04040 P04049 P04179 P08069 P10398 P14635 P24941 P27361 P28482 P31749 P31751 P36507 P36897 P37173 P40763 P45983 P45984 P49674 P53350 P54619 P60520 P61812 P62993 Q02750 Q13043 Q13131 Q13309 Q13315 Q16539 Q16822 Q92793 Q93009 Q99873 Q9NSC5 Q9UGJ0 Q9Y478	over	0.114958	0.89246	0.0851064
Organismal Systems	Digestive system	hsa04978	Mineral absorption	2	218	15	5488	0.009174	0.002733	P02794 Q53TN4	O00244 O15431 P02792 P02794 P02795 P04732 P05023 P05026 P09601 P20020 P23634 P30519 P54709 Q04656 Q53TN4	over	0.117543	0.89246	0.133333
Metabolism	Carbohydrate metabolism	hsa00010	Glycolysis / Gluconeogenesis	3	218	33	5488	0.013761	0.006013	P09104 P09972 P17858	P00338 P00558 P04075 P04406 P06733 P06744 P07195 P08237 P08559 P09104 P09622 P09972 P10515 P11177 P11766 P14550 P14618 P17858 P18669 P19367 P36871 P43353 P49189 P49419 P51648 P52789 P60174 Q01813 Q16822 Q96G03 Q9BRR6 Q9NR19 Q9UNW1	over	0.141574	0.99823	0.0909091
Cellular Processes	Transport and catabolism	hsa04140	Autophagy - animal	5	218	71	5488	0.022936	0.012937	A6NCE7 P08069 P45984 P60520 Q13501	A6NCE7 O15530 O43318 O95166 O95352 O95721 P01111 P01112 P01116 P04049 P05198 P07339 P07858 P08069 P09429 P10301 P11279 P13473 P17612 P22612 P23443 P27361 P28482 P31749 P31751 P36507 P42345 P45983 P45984 P49815 P51149 P56962 P60520 P61006 P62070 P62714 P62820 P67775 P78318 Q02750 Q05655 Q07817 Q13131 Q13501 Q14457 Q15382 Q676U5 Q7L523 Q7Z3C6 Q8N122 Q8NCE2 Q8NEB9 Q8TDY2 Q92934 Q96B36 Q96GC9 Q99570 …	over	0.15044	0.99823	0.0704225
Metabolism	Carbohydrate metabolism	hsa00030	Pentose phosphate pathway	2	218	18	5488	0.009174	0.00328	P09972 P17858	O95336 P04075 P06744 P08237 P09972 P11413 P11908 P17858 P29401 P36871 P37837 P49247 P52209 P60891 Q01813 Q96AT9 Q96G03 Q9Y315	over	0.158743	0.99823	0.111111
Environmental Information Processing	Signal transduction	hsa04152	AMPK signaling pathway	4	218	54	5488	0.018349	0.00984	P04035 P08069 P17858 P50416	O00418 O00767 O15530 O43318 O43524 O43741 O60825 O95822 P04035 P08069 P08237 P13639 P13807 P16220 P17858 P20248 P23443 P30153 P30154 P31749 P31751 P42345 P49327 P49815 P50416 P54619 P61006 P61019 P61026 P61106 P62714 P63151 P67775 Q01813 Q06190 Q13085 Q13131 Q13362 Q13541 Q14738 Q15172 Q15382 Q15717 Q15907 Q16537 Q16822 Q16875 Q16877 Q86SK9 Q8N122 Q96B36 Q9UGJ0 Q9Y376 Q9Y478	over	0.165692	0.99823	0.0740741
Organismal Systems	Immune system	hsa04625	C-type lectin receptor signaling pathway	3	218	37	5488	0.013761	0.006742	P45984 Q00978 Q01201	O15111 O15264 O95999 P01111 P01112 P01116 P04049 P0DP25 P10301 P12931 P16298 P19838 P27361 P28482 P31749 P31751 P42224 P43405 P45983 P45984 P52630 P61586 P62070 P63098 Q00653 Q00978 Q01201 Q04206 Q05655 Q06124 Q08209 Q13153 Q14571 Q14573 Q16539 Q9NZN5 Q9Y6K9	over	0.180373	0.99823	0.0810811
Metabolism	Global and overview maps	hsa01240	Biosynthesis of cofactors	5	218	76	5488	0.022936	0.013848	P00374 P05187 P30085 P34949 Q02127	O00764 O15305 O15382 O43766 O60701 O75414 O75911 P00374 P00568 P05187 P06132 P07814 P08236 P08397 P09622 P11172 P11586 P13196 P13716 P13995 P14550 P15531 P15559 P17812 P22392 P22830 P27144 P27708 P30085 P30520 P30566 P31153 P34896 P34897 P34949 P35270 P36551 P38435 P48506 P48507 P48637 P50336 P51648 P54819 Q02127 Q13057 Q13232 Q16851 Q4G0N4 Q5HYK3 Q5JPH6 Q6UB35 Q6XQN6 Q7KZN9 Q8N0U8 Q8NBN7 Q8NFF5 …	over	0.183293	0.99823	0.0657895
Metabolism	Lipid metabolism	hsa00140	Steroid hormone biosynthesis	1	218	5	5488	0.004587	0.000911	P04798	P04798 P21964 P56937 Q53GQ0 Q92506	over	0.183512	0.99823	0.2
Organismal Systems	Digestive system	hsa04977	Vitamin digestion and absorption	1	218	5	5488	0.004587	0.000911	P04114	P04114 P33527 P41440 Q8WTV0 Q9Y289	over	0.183512	0.99823	0.2
Organismal Systems	Digestive system	hsa04971	Gastric acid secretion	2	218	21	5488	0.009174	0.003827	P00918 P04920	P00918 P04899 P04920 P05023 P05026 P08754 P0DP25 P15311 P17252 P17612 P19634 P22612 P50148 P54709 P60709 P63096 P63261 Q01970 Q13555 Q14571 Q14573	over	0.202109	0.99823	0.0952381
Human Diseases	Cardiovascular disease	hsa05417	Lipid and atherosclerosis	5	218	80	5488	0.022936	0.014577	O00220 P04114 P04798 P45984 Q96HE7	O00220 O14727 O14763 O15111 O15264 O15530 O43318 P01111 P01112 P01116 P01130 P04114 P04179 P04637 P04798 P05198 P05362 P07900 P07948 P08238 P0DMV9 P0DP25 P10809 P11021 P11142 P12931 P14625 P14859 P16298 P17066 P17252 P19174 P19793 P19838 P25445 P27361 P28482 P31749 P31751 P34931 P34932 P40763 P42574 P45983 P45984 P45985 P46734 P49841 P51617 P52735 P55210 P55212 P55957 P60953 P61224 P61586 P62834 …	over	0.211305	0.99823	0.0625
Metabolism	Lipid metabolism	hsa00071	Fatty acid degradation	2	218	22	5488	0.009174	0.004009	P50416 Q92947	O60488 O75521 O95573 P09110 P11310 P11766 P23786 P24752 P30084 P33121 P40939 P42126 P45954 P49189 P49419 P49748 P50416 P51648 P55084 Q15067 Q16836 Q92947	over	0.216862	0.99823	0.0909091
Organismal Systems	Digestive system	hsa04972	Pancreatic secretion	2	218	23	5488	0.009174	0.004191	P00918 P04920	O00194 O95716 P00918 P04920 P05023 P05026 P16615 P17252 P19634 P20020 P23634 P50148 P54709 P55011 P61006 P61224 P61586 P62491 P62834 P63000 Q01970 Q14571 Q14573	over	0.231706	0.99823	0.0869565
Cellular Processes	Transport and catabolism	hsa04146	Peroxisome	3	218	42	5488	0.013761	0.007653	P40855 Q03426 Q8WVX9	A8MXV4 O00116 O14734 O15228 O43933 O60488 O75381 O75521 O75874 O95573 O95822 O96011 P00441 P04040 P04179 P09110 P22307 P28288 P30044 P33121 P35228 P35914 P39210 P40855 P48735 P50542 P51659 P56589 Q03426 Q06830 Q13011 Q13608 Q15067 Q15126 Q7Z412 Q8WVX9 Q9BTZ2 Q9NUI1 Q9UJ83 Q9UKG9 Q9Y2Q3 Q9Y5Y5	over	0.232244	0.99823	0.0714286
Metabolism	Xenobiotics biodegradation and metabolism	hsa00983	Drug metabolism - other enzymes	2	218	24	5488	0.009174	0.004373	P30085 P33316	O14880 O75414 P00492 P04183 P08236 P09211 P11172 P12268 P15531 P20839 P22392 P23921 P30085 P31350 P33316 P49915 P51580 P78417 Q13232 Q16831 Q99735 Q9BY32 Q9BZX2 Q9Y5B8	over	0.246612	0.99823	0.0833333
Genetic Information Processing	Folding, sorting and degradation	hsa04130	SNARE interactions in vesicular transport	2	218	24	5488	0.009174	0.004373	Q13277 Q96AJ9	O00161 O14653 O14662 O15155 O15400 O15498 O43752 O75396 O95249 O95721 P51809 P56962 P63027 Q12846 Q12981 Q13190 Q13277 Q15836 Q96AJ9 Q9BV40 Q9NYM9 Q9P2W9 Q9UEU0 Q9UNK0	over	0.246612	0.99823	0.0833333
Metabolism	Glycan biosynthesis and metabolism	hsa00511	Other glycan degradation	1	218	7	5488	0.004587	0.001276	O00754	O00754 P04062 P06865 P07686 P16278 P20933 Q99519	over	0.247153	0.99823	0.142857
Metabolism	Metabolism of cofactors and vitamins	hsa00730	Thiamine metabolism	1	218	7	5488	0.004587	0.001276	P05187	P00568 P05187 P24666 P27144 P54819 Q9BSD7 Q9Y697	over	0.247153	0.99823	0.142857
Organismal Systems	Digestive system	hsa04975	Fat digestion and absorption	1	218	7	5488	0.004587	0.001276	P04114	O43688 O75907 P00505 P04114 P24752 Q6P1M0 Q8WTV0	over	0.247153	0.99823	0.142857
Organismal Systems	Endocrine system	hsa04920	Adipocytokine signaling pathway	2	218	26	5488	0.009174	0.004738	P45984 P50416	O15111 O43741 O60488 O95573 P11166 P19793 P19838 P31749 P31751 P33121 P40763 P42345 P45983 P45984 P50416 P54619 Q04206 Q06124 Q12933 Q13131 Q15628 Q15653 Q16822 Q9UGJ0 Q9Y478 Q9Y6K9	over	0.276496	0.99823	0.0769231
Genetic Information Processing	Replication and repair	hsa03450	Non-homologous end-joining	1	218	8	5488	0.004587	0.001458	Q9H9Q4	P12956 P13010 P39748 P49959 P78527 Q13426 Q92878 Q9H9Q4	over	0.277096	0.99823	0.125
Human Diseases	Cancer: overview	hsa05204	Chemical carcinogenesis - DNA adducts	1	218	8	5488	0.004587	0.001458	P04798	O14880 P04798 P07099 P09211 P16152 P78417 Q99735 Q9Y2Q3	over	0.277096	0.99823	0.125
Human Diseases	Infectious disease: viral	hsa05164	Influenza A	4	218	68	5488	0.018349	0.012391	O00220 P52292 Q00978 Q13137	O00220 O14727 O14763 O14980 O15111 O60684 O95639 P04049 P05141 P05198 P05362 P11802 P12236 P14324 P15260 P17252 P19525 P19838 P21796 P23458 P25445 P25685 P27361 P28482 P29590 P29597 P31749 P31751 P36507 P42224 P42574 P52292 P52294 P52630 P52948 P55265 P55957 P60709 P62491 P63261 P78406 P99999 Q00534 Q00978 Q02750 Q04206 Q05823 Q07812 Q13137 Q13158 Q13217 Q14116 Q14258 Q14653 Q15628 Q15653 Q15907 …	over	0.284304	0.99823	0.0588235
Organismal Systems	Nervous system	hsa04722	Neurotrophin signaling pathway	3	218	48	5488	0.013761	0.008746	O75582 P45984 P52566	O15264 O15530 O43524 O75582 P01111 P01112 P01116 P04049 P04637 P0DP25 P19174 P19838 P27361 P28482 P29353 P31749 P31751 P36507 P45983 P45984 P46108 P46109 P49768 P49841 P51617 P51812 P52565 P52566 P60953 P61224 P61586 P62258 P62834 P62993 P63000 Q02750 Q04206 Q05655 Q06124 Q07812 Q13555 Q15418 Q15653 Q16539 Q92934 Q99523 Q9ULH0 Q9Y4K3	over	0.297373	0.99823	0.0625
Human Diseases	Cardiovascular disease	hsa05418	Fluid shear stress and atherosclerosis	3	218	48	5488	0.013761	0.008746	P18827 P45984 Q13501	O14880 O15111 O15264 O43318 P00966 P04637 P05362 P06756 P07900 P08238 P09211 P09601 P0DP25 P10599 P12931 P14625 P15153 P15559 P18827 P19838 P31431 P31749 P31751 P35052 P35222 P45983 P45984 P45985 P51636 P55854 P60709 P61586 P61956 P63000 P63165 P63261 P78417 Q03135 Q04206 Q05397 Q13131 Q13501 Q14145 Q16539 Q92974 Q99735 Q99757 Q9Y6K9	over	0.297373	0.99823	0.0625
Metabolism	Glycan biosynthesis and metabolism	hsa00512	Mucin type O-glycan biosynthesis	1	218	9	5488	0.004587	0.00164	Q9Y2A9	Q10471 Q10472 Q11201 Q14435 Q86SF2 Q8IXK2 Q96EU7 Q96FL9 Q9Y2A9	over	0.305854	0.99823	0.111111
Environmental Information Processing	Membrane transport	hsa02010	ABC transporters	1	218	9	5488	0.004587	0.00164	Q03519	O15439 O75027 P28288 P33527 Q03518 Q03519 Q09428 Q9NRK6 Q9UNQ0	over	0.305854	0.99823	0.111111
Organismal Systems	Excretory system	hsa04964	Proximal tubule bicarbonate reclamation	1	218	9	5488	0.004587	0.00164	P00918	O94925 P00367 P00918 P05023 P05026 P40925 P54709 Q16822 Q9UBX3	over	0.305854	0.99823	0.111111
Metabolism	Nucleotide metabolism	hsa00230	Purine metabolism	3	218	49	5488	0.013761	0.008929	P00813 P07741 Q7Z4H3	O15067 O43252 O43924 O75414 P00491 P00492 P00568 P00813 P07741 P11908 P12268 P15531 P20839 P22102 P22234 P22392 P23921 P27144 P27707 P27815 P30520 P30566 P31350 P31939 P36871 P49902 P49915 P50583 P54819 P55263 P60891 Q01433 Q06203 Q13232 Q16774 Q16854 Q7Z4H3 Q8TCD5 Q8WVQ1 Q96DE0 Q96G03 Q9BSD7 Q9BW91 Q9BY32 Q9P2T1 Q9UIJ7 Q9UKK9 Q9Y3D8 Q9Y5B8	over	0.308375	0.99823	0.0612245
Organismal Systems	Immune system	hsa04621	NOD-like receptor signaling pathway	4	218	71	5488	0.018349	0.012937	A6NCE7 P45984 P60520 Q00978	A6NCE7 O00429 O15111 O15264 O43318 O95140 O95166 P07858 P07900 P08238 P10599 P19838 P21796 P23458 P27361 P28482 P29597 P42224 P43490 P45880 P45983 P45984 P46736 P49662 P52630 P57764 P60520 P61586 P62258 P98170 Q00978 Q01970 Q04206 Q05655 Q05823 Q07817 Q12888 Q12933 Q13158 Q13546 Q14116 Q14571 Q14573 Q14653 Q15653 Q15654 Q15750 Q16512 Q16513 Q16539 Q16666 Q676U5 Q7Z434 Q86UT6 Q8IWA4 Q8N5C8 Q8NE86 …	over	0.31141	0.99823	0.056338
Cellular Processes	Cell growth and death	hsa04115	p53 signaling pathway	2	218	29	5488	0.009174	0.005284	O00220 P05121	O00220 O14681 O14727 O14757 O14763 P04637 P05121 P06493 P07996 P11802 P14635 P24941 P25445 P27701 P31350 P31947 P36952 P42574 P49815 P55957 P99999 Q00534 Q07812 Q07817 Q13315 Q658P3 Q92466 Q96FX8 Q9BRQ8	over	0.321146	0.99823	0.0689655
Human Diseases	Endocrine and metabolic disease	hsa04930	Type II diabetes mellitus	1	218	10	5488	0.004587	0.001822	P45984	P14618 P19367 P27361 P28482 P42345 P45983 P45984 P52789 Q05655 Q09428	over	0.333473	0.99823	0.1
Human Diseases	Infectious disease: parasitic	hsa05144	Malaria	1	218	10	5488	0.004587	0.001822	P18827	P01137 P05362 P07996 P08581 P18827 P60033 P61812 Q07954 Q14116 Q99836	over	0.333473	0.99823	0.1
Environmental Information Processing	Signaling molecules and interaction	hsa04514	Cell adhesion molecules	2	218	30	5488	0.009174	0.005466	P18827 Q15223	O14493 O95297 O95471 P01889 P04439 P05362 P05556 P06756 P10321 P10586 P12830 P13747 P14209 P15151 P18827 P19256 P22223 P23229 P30511 P31431 P32004 Q13740 Q15223 Q16625 Q5ZPR3 Q92692 Q92896 Q9H7M9 Q9NZQ7 Q9Y624	over	0.335899	0.99823	0.0666667
Organismal Systems	Nervous system	hsa04721	Synaptic vesicle cycle	2	218	30	5488	0.009174	0.005466	P20336 Q13277	O75348 O94973 O95782 P09496 P09497 P20336 P21281 P21283 P27449 P36543 P38606 P43003 P46459 P48066 P50570 P53680 P54920 P61421 P61764 P63010 P63027 Q00610 Q13277 Q16864 Q7Z7G2 Q93050 Q96CW1 Q9UI12 Q9Y487 Q9Y5K8	over	0.335899	0.99823	0.0666667
Human Diseases	Infectious disease: bacterial	hsa05110	Vibrio cholerae infection	2	218	30	5488	0.009174	0.005466	P33947 Q96HE7	O75348 P13667 P17252 P17612 P19174 P21281 P21283 P22612 P24390 P27449 P33947 P36543 P38606 P55011 P60059 P60468 P60709 P61421 P61619 P63261 P84077 Q07157 Q15904 Q16864 Q93050 Q96HE7 Q9UDY2 Q9UI12 Q9Y487 Q9Y5K8	over	0.335899	0.99823	0.0666667
Genetic Information Processing	Folding, sorting and degradation	hsa03018	RNA degradation	3	218	52	5488	0.013761	0.009475	P09104 P17858 Q9UIV1	A5YKK6 O15116 O75175 O95453 O95777 P06733 P08237 P09104 P10809 P11940 P17858 P26196 P38646 P42285 P62310 P62312 Q01780 Q01813 Q06265 Q13310 Q13868 Q15024 Q15477 Q5RKV6 Q6P2E9 Q6PGP7 Q86TB9 Q8IZH2 Q8NDF8 Q8TCS8 Q92600 Q96B26 Q96C86 Q96DE0 Q96F86 Q99547 Q9GZS3 Q9H0D6 Q9H2U1 Q9H9A5 Q9NPD3 Q9NPI6 Q9NQT4 Q9NQT5 Q9NZN8 Q9UIV1 Q9UK45 Q9Y2L1 Q9Y333 Q9Y3B2 Q9Y4Y9 Q9Y4Z0	over	0.341432	0.99823	0.0576923
Environmental Information Processing	Signal transduction	hsa04010	MAPK signaling pathway	5	218	97	5488	0.022936	0.017675	O75582 P08069 P29317 P45984 Q01201	O15111 O15264 O43318 O75369 O75582 O75676 O95819 P00533 P01111 P01112 P01116 P01137 P04049 P04626 P04637 P04792 P08069 P08581 P09038 P0DMV9 P10301 P10398 P11142 P15153 P16298 P16949 P17066 P17252 P17535 P17612 P19838 P20936 P21333 P21359 P21802 P22612 P25445 P27361 P28482 P29317 P31749 P31751 P32121 P34931 P35813 P36507 P36897 P37173 P42574 P45983 P45984 P45985 P46108 P46109 P46734 P51452 P51617 …	over	0.341546	0.99823	0.0515464
Metabolism	Amino acid metabolism	hsa00220	Arginine biosynthesis	1	218	11	5488	0.004587	0.002004	Q8TD30	O94925 P00367 P00505 P00966 P04424 P15104 P17174 P35228 P78540 Q03154 Q8TD30	over	0.359998	0.99823	0.0909091
Metabolism	Metabolism of cofactors and vitamins	hsa00670	One carbon pool by folate	1	218	11	5488	0.004587	0.002004	P00374	P00374 P04818 P11586 P13995 P22102 P31939 P34896 P34897 P49914 Q6UB35 Q99707	over	0.359998	0.99823	0.0909091
Metabolism	Metabolism of cofactors and vitamins	hsa00830	Retinol metabolism	1	218	11	5488	0.004587	0.002004	P04798	O75907 O75911 P04798 P11766 P47895 Q6NUM9 Q8IZV5 Q8NBN7 Q8TC12 Q96SQ9 Q9BTZ2	over	0.359998	0.99823	0.0909091
Metabolism	Carbohydrate metabolism	hsa00520	Amino sugar and nucleotide sugar metabolism	2	218	32	5488	0.009174	0.005831	P34949 Q9UHQ9	O15305 O60547 O60701 O94808 O95394 P00387 P06744 P06865 P07686 P19367 P34949 P36871 P46926 P52789 Q01415 Q06210 Q13630 Q14376 Q16222 Q16851 Q7L1T6 Q8NBZ7 Q8NFW8 Q8TDQ7 Q96EK6 Q96G03 Q96IJ6 Q9NR45 Q9UHQ9 Q9UJ70 Q9Y303 Q9Y5P6	over	0.365103	0.99823	0.0625
Genetic Information Processing	Folding, sorting and degradation	hsa04120	Ubiquitin mediated proteolysis	4	218	77	5488	0.018349	0.014031	O14933 Q15386 Q9UK22 Q9UM13	A0AVT1 O00308 O00762 O14933 O15344 O95071 O95155 O95714 P22314 P22681 P29590 P30260 P46934 P49459 Q9Y2X8 P51965 P60604 P62837 P61081 P61086 P61088 P62253 P62256 P62877 P62979 P63146 P63208 P63279 P68036 P98170 Q05086 Q13042 Q13049 Q13309 Q13356 Q13616 Q13617 Q13618 Q13619 Q13620 Q14139 Q14145 Q14669 Q15369 Q15370 Q15386 Q16531 Q16763 Q5GLZ8 Q7Z6Z7 Q7Z7E8 Q86TM6 Q8N2K1 Q8NHZ8 Q8TBC4 Q92466 Q93034 …	over	0.366177	0.99823	0.0519481
Organismal Systems	Excretory system	hsa04966	Collecting duct acid secretion	1	218	12	5488	0.004587	0.002187	P00918	O75348 P00918 P21281 P21283 P27449 P36543 P38606 P61421 Q16864 Q93050 Q9Y487 Q9Y5K8	over	0.385472	0.99823	0.0833333
Environmental Information Processing	Signal transduction	hsa04064	NF-kappa B signaling pathway	2	218	34	5488	0.009174	0.006195	P36941 Q01201	O15111 O43318 O95999 P00749 P05362 P07948 P09874 P19174 P19784 P19838 P36941 P43405 P51617 P63279 P67870 P68400 P98170 Q00653 Q01201 Q04206 Q07817 Q12933 Q13077 Q13315 Q13546 Q14258 Q15628 Q15750 Q8IUD2 Q8N5C8 Q99836 Q9NYJ8 Q9Y4K3 Q9Y6K9	over	0.393807	0.99823	0.0588235
Human Diseases	Endocrine and metabolic disease	hsa04933	AGE-RAGE signaling pathway in diabetic complications	2	218	35	5488	0.009174	0.006378	P05121 P45984	O15264 O60610 P01111 P01112 P01116 P01137 P05121 P05362 P08572 P11802 P13726 P17252 P19174 P19838 P27361 P28482 P31749 P31751 P36897 P37173 P40763 P42224 P51692 P42574 P45983 P45984 P60953 P61812 P63000 Q01970 Q04206 Q05655 Q07812 Q15796 Q16539	over	0.40794	0.99823	0.0571429
Metabolism	Amino acid metabolism	hsa00260	Glycine, serine and threonine metabolism	1	218	13	5488	0.004587	0.002369	Q96GA7	O43175 P09622 P13196 P18669 P23434 P32929 P34896 P34897 P49419 P78330 Q96GA7 Q9UBQ7 Q9Y617	over	0.409936	0.99823	0.0769231
Metabolism	Carbohydrate metabolism	hsa00500	Starch and sucrose metabolism	1	218	13	5488	0.004587	0.002369	Q04446	P06737 P06744 P10253 P11216 P13807 P19367 P35573 P36871 P46976 P52789 Q04446 Q16851 Q96G03	over	0.409936	0.99823	0.0769231
Metabolism	Xenobiotics biodegradation and metabolism	hsa00980	Metabolism of xenobiotics by cytochrome P450	1	218	13	5488	0.004587	0.002369	P04798	O14880 O43488 O75828 P04798 P07099 P09211 P11766 P16152 P43353 P78417 Q96SQ9 Q99735 Q9Y2Q3	over	0.409936	0.99823	0.0769231
Cellular Processes	Cell growth and death	hsa04114	Oocyte meiosis	3	218	59	5488	0.013761	0.010751	P08069 P53350 Q9UM13	O14965 O15264 P06493 P08069 P0DP25 P14635 P16298 P17612 P22612 P24941 P27348 P27361 P28482 P30153 P30154 P30260 P31946 P36873 P51812 P53350 P61981 P62136 P62140 P62258 P62714 P62877 P63098 P63104 P63208 P67775 Q02750 Q04917 Q08209 Q13042 Q13257 Q13362 Q13555 Q13616 Q14571 Q14573 Q14683 Q14738 Q15172 Q15418 Q16537 Q16539 Q8NHZ8 Q99640 Q9H1A4 Q9H2G2 Q9UJX2 Q9UJX3 Q9UJX4 Q9UJX5 Q9UJX6 Q9UKB1 Q9UM13 …	over	0.417768	0.99823	0.0508475
Organismal Systems	Aging	hsa04211	Longevity regulating pathway	2	218	36	5488	0.009174	0.00656	P08069 Q9H9B1	O43524 O43741 O60573 P01111 P01112 P01116 P04040 P04179 P04637 P06730 P08069 P16220 P17612 P19838 P22612 P23443 P31749 P31751 P42345 P49815 P54619 Q04206 Q07812 Q13131 Q13541 Q15382 Q8N122 Q8TDY2 Q96B36 Q96KQ7 Q9BSB4 Q9H1Y0 Q9H9B1 Q9UGJ0 Q9UKG1 Q9Y478	over	0.421912	0.99823	0.0555556
Metabolism	Carbohydrate metabolism	hsa00052	Galactose metabolism	1	218	14	5488	0.004587	0.002551	P17858	P06280 P08237 P10253 P15121 P15291 P16278 P17858 P19367 P36871 P52789 Q01813 Q14376 Q16851 Q96G03	over	0.433431	0.99823	0.0714286
Organismal Systems	Immune system	hsa04650	Natural killer cell mediated cytotoxicity	2	218	37	5488	0.009174	0.006742	O00220 Q9BZM5	O00220 O14763 P01111 P01112 P01116 P01889 P04049 P04439 P05362 P10321 P10398 P13747 P15153 P15260 P16298 P17252 P19174 P25445 P27361 P28482 P29350 P29353 P36507 P42574 P43405 P52735 P55957 P62993 P63000 P63098 Q02750 Q06124 Q08209 Q13153 Q14289 Q9BZM5 Q8TD07	over	0.435715	0.99823	0.0540541
Human Diseases	Infectious disease: viral	hsa05166	Human T-cell leukemia virus 1 infection	4	218	85	5488	0.018349	0.015488	P36941 P45984 Q01201 Q9UM13	O14757 O14786 O14980 O15111 O43684 P01111 P01112 P01116 P01137 P01889 P04439 P04637 P05141 P05362 P06400 P10321 P11166 P11802 P12236 P13747 P14324 P15407 P16220 P16298 P17612 P19838 P20226 P20248 P21796 P22612 P23458 P24941 P25208 P27361 P27797 P27824 P28482 P30260 P30511 P31749 P31751 P36507 P36897 P36941 P37173 P51692 P43487 P45880 P45983 P45984 P45985 P61769 P61812 P62380 P62826 P63098 P98170 …	over	0.438738	0.99823	0.0470588
Human Diseases	Infectious disease: bacterial	hsa05131	Shigellosis	6	218	134	5488	0.027523	0.024417	A6NCE7 O75582 P35080 P45984 Q13137 Q13501	A6NCE7 O00401 O14950 O15111 O15143 O15144 O15145 O15264 O15511 O43318 O43524 O43707 O60610 O75582 O95999 P00533 P04632 P04637 P05556 P07384 P07737 P08648 P12814 P12931 P16070 P17655 P18206 P19105 P19174 P19367 P19838 P20810 P21796 P23443 P27361 P28482 P31749 P31751 P35080 P42345 P45983 P45984 P46108 P46109 P49023 P49662 P49840 P49841 Q9Y2X8 P52789 P56945 P59998 P60673 P60709 P60953 P62837 P61088 …	over	0.442248	0.99823	0.0447761
Human Diseases	Drug resistance: antineoplastic	hsa01522	Endocrine resistance	2	218	38	5488	0.009174	0.006924	P08069 P45984	O00548 O15264 O75376 P00533 P01111 P01112 P01116 P04049 P04626 P04637 P06400 P08047 P08069 P10398 P11802 P12931 P17612 P22612 P23443 P27361 P28482 P29353 P31749 P31751 P36507 P42345 P45983 P45984 P62993 Q02750 Q04721 Q05397 Q07812 Q15648 Q16539 Q86X55 Q92934 Q9Y6Q9	over	0.449338	0.99823	0.0526316
Environmental Information Processing	Signal transduction	hsa04668	TNF signaling pathway	2	218	38	5488	0.009174	0.006924	O75582 P45984	O00429 O15111 O15264 O43318 O75582 O75676 P05362 P16220 P17275 P17676 P19838 P25445 P27361 P28482 P31749 P31751 P42574 P45983 P45984 P45985 P46734 P50281 P55210 Q02750 Q04206 Q12933 Q13077 Q13158 Q13546 Q15628 Q15750 Q16539 Q8N5C8 Q8NB16 Q96HS1 Q96J02 Q9NYJ8 Q9Y6K9	over	0.449338	0.99823	0.0526316
Human Diseases	Drug resistance: antineoplastic	hsa01523	Antifolate resistance	1	218	15	5488	0.004587	0.002733	P00374	O15111 O15439 P00374 P04818 P19838 P22102 P31939 P33527 P34896 P34897 P41440 Q04206 Q92820 Q9UNQ0 Q9Y6K9	over	0.455994	0.99823	0.0666667
Cellular Processes	Cell growth and death	hsa04215	Apoptosis - multiple species	1	218	15	5488	0.004587	0.002733	P45984	O14727 O43464 P42574 P45983 P45984 P55210 P55957 P98170 P99999 Q07812 Q07817 Q13158 Q14457 Q9NR09 Q9NR28	over	0.455994	0.99823	0.0666667
Genetic Information Processing	Folding, sorting and degradation	hsa04141	Protein processing in endoplasmic reticulum	5	218	112	5488	0.022936	0.020408	P45984 Q07065 Q96HE7 Q9NXW2 Q9UK22	O00124 O60884 O76024 O94855 O94979 O95155 O95486 O95487 O95757 P04843 P04844 P05198 P07237 P07384 P07900 P08238 P0DMV9 P11021 P11142 P13667 P14314 P14625 P17066 P17655 P19525 P25685 P25686 P27797 P27824 P30040 P30101 P31689 P34931 P39656 P43307 P45983 P45984 P46977 P49257 P51571 P51572 Q9Y2X8 P53992 P54725 P54727 P55072 P55735 P60059 P60468 P60604 P62837 P61619 P61803 P62253 P62877 P63208 Q04323 …	over	0.460736	0.99823	0.0446429
Genetic Information Processing	Translation	hsa00970	Aminoacyl-tRNA biosynthesis	2	218	39	5488	0.009174	0.007106	O43716 Q96GW9	O43716 O43776 O75879 P07814 P12081 P14868 P23381 P26639 P26640 P41250 P41252 P47897 P49588 P49589 P49590 P49591 P54136 P54577 P56192 Q15031 Q15046 Q5JPH6 Q5JTZ9 Q5ST30 Q5T160 Q6PI48 Q7L3T8 Q96GW9 Q96I59 Q9BW92 Q9H0R6 Q9HA77 Q9NP81 Q9NSD9 Q9NSE4 Q9P2J5 Q9UGM6 Q9Y285 Q9Y2Z4	over	0.462775	0.99823	0.0512821
Human Diseases	Infectious disease: parasitic	hsa05142	Chagas disease	2	218	39	5488	0.009174	0.007106	P05121 P45984	O15111 O15264 P01137 P04899 P05121 P08754 P15260 P19838 P25445 P27361 P27797 P28482 P29992 P30153 P30154 P30679 P31749 P31751 P35228 P36897 P37173 P45983 P45984 P45985 P50148 P51617 P61812 P62714 P63096 P63151 P67775 Q01970 Q04206 Q13158 Q15796 Q16539 Q99836 Q9Y4K3 Q9Y6K9	over	0.462775	0.99823	0.0512821
Human Diseases	Cancer: overview	hsa05230	Central carbon metabolism in cancer	2	218	39	5488	0.009174	0.007106	P17858 Q9NQ88	O15427 O43819 O75874 O94925 P00338 P00533 P01111 P01112 P01116 P04049 P04626 P04637 P07195 P08237 P08559 P08581 P11166 P11177 P11413 P14618 P17858 P18669 P19367 P21802 P27361 P28482 P31749 P31751 P36507 P42345 P48735 P52789 Q01650 Q01813 Q02750 Q15118 Q15758 Q8N6T7 Q9NQ88	over	0.462775	0.99823	0.0512821
Environmental Information Processing	Signal transduction	hsa04015	Rap1 signaling pathway	3	218	64	5488	0.013761	0.011662	P08069 P29317 P35080	O15264 O43166 O60292 O60716 P00533 P01111 P01112 P01116 P04049 P04899 P05556 P07737 P07996 P08069 P08581 P08754 P09038 P0DP25 P10301 P11233 P11234 P12830 P12931 P15153 P17252 P19174 P21802 P25116 P27361 P28482 P29317 P31749 P31751 P35080 P35222 P36507 P41743 P46108 P46109 P46734 P50148 P50552 P52735 P55196 P56945 P60673 P60709 P60953 P61224 P61586 P62834 P63000 P63096 P63261 Q01970 Q02750 Q16539 …	over	0.470541	0.99823	0.046875
Organismal Systems	Endocrine system	hsa04911	Insulin secretion	1	218	16	5488	0.004587	0.002915	P20336	P05023 P05026 P11166 P16220 P17252 P17612 P20336 P22612 P29992 P50148 P54709 P63027 Q01970 Q09428 Q13555 Q14573	over	0.477663	0.99823	0.0625
Human Diseases	Endocrine and metabolic disease	hsa04931	Insulin resistance	2	218	41	5488	0.009174	0.007471	P45984 P50416	O15294 O15530 O43741 O60343 O60502 O94808 O95685 P06737 P10586 P11166 P11216 P13807 P16220 P18031 P19838 P23443 P31749 P31751 P36873 P40763 P42345 P45983 P45984 P49841 P50416 P51812 P54619 P62136 P62140 Q04206 Q05655 Q06124 Q06210 Q13131 Q15257 Q15418 Q16822 Q5K4L6 Q6P1M0 Q9UGJ0 Q9Y478	over	0.489065	0.99823	0.0487805
Metabolism	Amino acid metabolism	hsa00250	Alanine, aspartate and glutamate metabolism	1	218	17	5488	0.004587	0.003098	Q8TD30	O94808 O94925 P00367 P00505 P00966 P04424 P08243 P15104 P17174 P27708 P30038 P30520 P30566 Q06203 Q06210 Q8TD30 Q9NQR4	over	0.498473	0.99823	0.0588235
Organismal Systems	Digestive system	hsa04979	Cholesterol metabolism	1	218	17	5488	0.004587	0.003098	P04114	O15118 O95292 P01130 P02656 P04114 P21796 P30533 P35610 P38571 P45880 P61916 Q07954 Q6PIU2 Q8WTV0 Q99523 Q9P0L0 Q9Y277	over	0.498473	0.99823	0.0588235
Environmental Information Processing	Signal transduction	hsa04014	Ras signaling pathway	3	218	67	5488	0.013761	0.012208	P08069 P29317 P45984	O15111 O96013 P00533 P01111 P01112 P01116 P04049 P08069 P08581 P09038 P0DP25 P10301 P11233 P11234 P15153 P17252 P17612 P19174 P19838 P20339 P20936 P21359 P21802 P22612 P27361 P28482 P29317 P29353 P31749 P31751 P36507 P45983 P45984 P50150 P50151 P51148 P55196 P60953 P61020 P61224 P61586 P62070 P62330 P62834 P62873 P62879 P62993 P63000 P63218 Q02750 Q04206 Q04864 Q06124 Q07817 Q13043 Q13153 Q13177 …	over	0.501166	0.99823	0.0447761
Genetic Information Processing	Folding, sorting and degradation	hsa03050	Proteasome	2	218	42	5488	0.009174	0.007653	P28062 P28065	O00231 O00232 O00233 O00487 O14818 O43242 P17980 P20618 P25786 P25787 P25788 P25789 P28062 P28065 P28066 P28070 P28072 P28074 P35998 P40306 P43686 P48556 P49720 P49721 P51665 P55036 P60900 P61289 P62191 P62195 P62333 Q06323 Q13200 Q14997 Q15008 Q16186 Q92530 Q99436 Q99460 Q9UL46 Q9UNM6 Q9Y244	over	0.501906	0.99823	0.047619
Human Diseases	Infectious disease: viral	hsa05169	Epstein-Barr virus infection	4	218	94	5488	0.018349	0.017128	P45984 Q00978 Q01201 Q03519	O00231 O00232 O00487 O14727 O15111 O15264 O15533 O43242 O43318 P01889 P04439 P04637 P05161 P05362 P06400 P07948 P10321 P11802 P13747 P16070 P17980 P19256 P19525 P19838 P20248 P23458 P24941 P25445 P27797 P29597 P30101 P30511 P31749 P31751 P35998 P40763 P42224 P42574 P43405 P43686 P45983 P45984 P45985 P46734 P46934 P48556 P51617 P51665 P52630 P55036 P55957 P61769 P62191 P62195 P62333 P63000 P99999 …	over	0.51727	0.99823	0.0425532
Organismal Systems	Digestive system	hsa04970	Salivary secretion	1	218	18	5488	0.004587	0.00328	P04920	P01034 P04920 P05023 P05026 P0DP25 P17252 P17612 P19634 P20020 P22612 P23634 P50148 P54709 P55011 P63027 Q01970 Q14571 Q14573	over	0.518457	0.99823	0.0555556
Human Diseases	Cancer: specific types	hsa05216	Thyroid cancer	1	218	18	5488	0.004587	0.00328	Q13772	P01111 P01112 P01116 P04637 P06753 P12270 P12830 P19793 P27361 P28482 P35222 P36507 Q02750 Q07812 Q13772 Q16204 Q92466 Q92734	over	0.518457	0.99823	0.0555556
Human Diseases	Cancer: specific types	hsa05219	Bladder cancer	1	218	18	5488	0.004587	0.00328	O75582	O75582 P00533 P01111 P01112 P01116 P04049 P04626 P04637 P06400 P07996 P10398 P11802 P12830 P12931 P27361 P28482 P36507 Q02750	over	0.518457	0.99823	0.0555556
Organismal Systems	Endocrine system	hsa04922	Glucagon signaling pathway	2	218	44	5488	0.009174	0.008017	P17858 P50416	O43741 P00338 P06737 P07195 P08237 P08559 P0DP25 P11166 P11177 P11216 P13807 P14618 P15735 P16220 P16298 P17612 P17858 P18669 P22612 P31749 P31751 P46019 P46020 P50148 P50416 P54619 P60510 P63098 Q01813 Q01970 Q08209 Q13085 Q13131 Q13555 Q14571 Q14573 Q16822 Q5MIZ7 Q6IN85 Q92793 Q93100 Q99873 Q9UGJ0 Q9Y478	over	0.526958	0.99823	0.0454545
Metabolism	Carbohydrate metabolism	hsa00630	Glyoxylate and dicarboxylate metabolism	1	218	19	5488	0.004587	0.003462	P21399	A6NDG6 O75390 P04040 P05165 P05166 P09622 P15104 P21399 P22033 P23434 P24752 P34896 P34897 P40925 P40926 Q96PE7 Q99798 Q9NR19 Q9UBQ7	over	0.537648	0.99823	0.0526316
Cellular Processes	Transport and catabolism	hsa04136	Autophagy - other	1	218	19	5488	0.004587	0.003462	P60520	O95166 O95352 P42345 P60520 P62714 P67775 P78318 Q14457 Q676U5 Q7Z3C6 Q8N122 Q8NEB9 Q99570 Q9BSB4 Q9BVC4 Q9H1Y0 Q9NT62 Q9Y4P1 Q9Y4P8	over	0.537648	0.99823	0.0526316
Cellular Processes	Cellular community - eukaryotes	hsa04520	Adherens junction	2	218	45	5488	0.009174	0.0082	P08069 Q15223	O00401 O43318 O43707 O60716 P00533 P04626 P07947 P08069 P08581 P10586 P12814 P12830 P12931 P15153 P18031 P18206 P19784 P24666 P26232 P27361 P28482 P29350 P35221 P35222 P36897 P37173 P46940 P55196 P60709 P60953 P61586 P63000 P63261 P67870 P68400 Q07157 Q15223 Q8TEW0 Q8WWI1 Q92558 Q92692 Q92793 Q96NY8 Q9UQB8 Q9Y6W5	over	0.539163	0.99823	0.0444444
Organismal Systems	Endocrine system	hsa03320	PPAR signaling pathway	1	218	21	5488	0.004587	0.003827	P50416	O00767 O15530 O60488 O95573 P02656 P07108 P09110 P11310 P19793 P22307 P23786 P33121 P48163 P50416 Q01469 Q01581 Q13418 Q15067 Q16822 Q6P1M0 Q86SK9	over	0.573776	0.99823	0.047619
Organismal Systems	Environmental adaptation	hsa04713	Circadian entrainment	1	218	21	5488	0.004587	0.003827	O75582	O75582 P04899 P08754 P0DP25 P16220 P17252 P17612 P22612 P27361 P28482 P50148 P50150 P50151 P62873 P62879 P63096 P63218 Q01970 Q13555 Q14573 Q9UBI6	over	0.573776	0.99823	0.047619
Environmental Information Processing	Signal transduction	hsa04371	Apelin signaling pathway	2	218	48	5488	0.009174	0.008746	A6NCE7 P05121	A6NCE7 O43741 P01111 P01112 P01116 P04049 P04899 P05121 P08754 P0DP25 P10301 P12830 P17612 P19634 P22612 P23443 P27361 P28482 P31749 P31751 P35228 P36507 P36897 P42345 P50148 P50150 P50151 P54619 P62070 P62753 P62873 P62879 P63096 P63218 Q00059 Q01970 Q02750 Q13131 Q14344 Q14457 Q14571 Q14573 Q15796 Q8NEB9 Q99570 Q9UBI6 Q9UGJ0 Q9Y478	over	0.574462	0.99823	0.0416667
		hsa04936	Alcoholic liver disease	2	218	49	5488	0.009174	0.008929	P45984 P50416	O00767 O15111 O15264 O43318 O43524 O43741 O95822 P11310 P11766 P19838 P25445 P31749 P31751 P35222 P42574 P45983 P45984 P45985 P46734 P49189 P49327 P49419 P49748 P49841 P50416 P51617 P51648 P54619 P62995 Q04206 Q13085 Q13131 Q13158 Q13546 Q13595 Q14653 Q15067 Q15628 Q15750 Q16539 Q86SK9 Q8N5C8 Q99836 Q9NYJ8 Q9UGJ0 Q9UHD2 Q9Y478 Q9Y4K3 Q9Y6K9	over	0.585785	0.99823	0.0408163
Environmental Information Processing	Signaling molecules and interaction	hsa04512	ECM-receptor interaction	1	218	23	5488	0.004587	0.004191	P18827	O00468 O15230 O75330 P05556 P06756 P07942 P07996 P08572 P08648 P11047 P16070 P16144 P17301 P18084 P18564 P18827 P23229 P26006 P31431 Q08722 Q13751 Q13753 Q14118	over	0.607093	0.99823	0.0434783
Organismal Systems	Nervous system	hsa04727	GABAergic synapse	1	218	23	5488	0.004587	0.004191	P60520	O94925 O95166 P04899 P08754 P12931 P15104 P17252 P17612 P22612 P46459 P48066 P50150 P50151 P60520 P62873 P62879 P63096 P63218 Q8WUX1 Q96QD8 Q9H2H9 Q9NQX3 Q9UBI6	over	0.607093	0.99823	0.0434783
Organismal Systems	Sensory system	hsa04750	Inflammatory mediator regulation of TRP channels	1	218	23	5488	0.004587	0.004191	P45984	O15264 P0DP25 P12931 P17252 P17612 P19174 P22612 P35367 P36873 P45983 P45984 P46734 P50148 P55085 P62136 P62140 Q01970 Q05655 Q13555 Q14571 Q14573 Q16539 Q9NPH3	over	0.607093	0.99823	0.0434783
Human Diseases	Cancer: specific types	hsa05218	Melanoma	1	218	23	5488	0.004587	0.004191	P08069	P00533 P01111 P01112 P01116 P04049 P04637 P06400 P08069 P08581 P09038 P10398 P11802 P12830 P27361 P28482 P31749 P31751 P36507 Q00534 Q02750 Q07812 Q92466 Q92934	over	0.607093	0.99823	0.0434783
		hsa01250	Biosynthesis of nucleotide sugars	1	218	24	5488	0.004587	0.004373	P34949	O15305 O60547 O60701 O94808 O95394 P06744 P19367 P34949 P36871 P52789 Q01415 Q06210 Q13630 Q14376 Q16222 Q16851 Q8NBZ7 Q8NFW8 Q96EK6 Q96G03 Q96IJ6 Q9NR45 Q9UJ70 Q9Y5P6	over	0.622767	0.99823	0.0416667
Organismal Systems	Immune system	hsa04658	Th1 and Th2 cell differentiation	1	218	24	5488	0.004587	0.004373	P45984	O00548 O15111 O15264 P15260 P16298 P19174 P19838 P23458 P27361 P28482 P29597 P42224 P42226 P51692 P45983 P45984 P63098 Q04206 Q04721 Q06330 Q08209 Q15653 Q16539 Q9Y6K9	over	0.622767	0.99823	0.0416667
Organismal Systems	Endocrine system	hsa04917	Prolactin signaling pathway	1	218	24	5488	0.004587	0.004373	P45984	O15264 O43524 P01111 P01112 P01116 P04049 P12931 P19838 P27361 P28482 P29353 P31749 P31751 P36507 P40763 P42224 P51692 P45983 P45984 P49841 P62993 Q02750 Q04206 Q16539	over	0.622767	0.99823	0.0416667
Organismal Systems	Excretory system	hsa04962	Vasopressin-regulated water reabsorption	1	218	24	5488	0.004587	0.004373	P52566	O00399 O43237 P16220 P17612 P20339 P22612 P46459 P51148 P52565 P52566 P61020 P62491 P63027 P63167 Q12846 Q13409 Q13561 Q14203 Q14204 Q15907 Q96FJ2 Q9BTE1 Q9UJW0 Q9Y6G9	over	0.622767	0.99823	0.0416667
Human Diseases	Infectious disease: bacterial	hsa05133	Pertussis	1	218	24	5488	0.004587	0.004373	P45984	O15264 P04899 P05556 P08648 P08754 P0DP25 P19838 P23528 P27361 P28482 P35228 P42574 P45983 P45984 P51617 P55210 P61586 P63096 Q04206 Q14653 Q16539 Q99836 Q9Y281 Q9Y4K3	over	0.622767	0.99823	0.0416667
Organismal Systems	Immune system	hsa04623	Cytosolic DNA-sensing pathway	1	218	25	5488	0.004587	0.004555	P62875	O14802 O15111 O15160 O15318 P05423 P0DPB6 P19388 P19838 P52434 P55265 P62875 Q04206 Q13546 Q14116 Q14653 Q15653 Q7Z434 Q8N884 Q9BUI4 Q9H1D9 Q9NSU2 Q9NVU0 Q9UHD2 Q9Y535 Q9Y6K9	over	0.637817	0.99823	0.04
Environmental Information Processing	Signal transduction	hsa04630	JAK-STAT signaling pathway	1	218	25	5488	0.004587	0.004555	Q00978	O75886 P00533 P01112 P04049 P15260 P17706 P23458 P29350 P29597 P31749 P31751 P40189 P40763 P42224 P42226 P51692 P42345 P52630 P62993 Q00978 Q06124 Q07817 Q92783 Q92793 Q99650	over	0.637817	0.99823	0.04
Organismal Systems	Immune system	hsa04664	Fc epsilon RI signaling pathway	1	218	25	5488	0.004587	0.004555	P45984	O15264 O15530 P01111 P01112 P01116 P04049 P07948 P15153 P17252 P19174 P27361 P28482 P31749 P31751 P36507 P43405 P45983 P45984 P45985 P46734 P52735 P62993 P63000 Q02750 Q16539	over	0.637817	0.99823	0.04
Organismal Systems	Nervous system	hsa04730	Long-term depression	1	218	25	5488	0.004587	0.004555	P08069	P01111 P01112 P01116 P04049 P04899 P07948 P08069 P08754 P10398 P17252 P27361 P28482 P29992 P30153 P30154 P36507 P50148 P62714 P63096 P67775 Q01970 Q02750 Q14344 Q14571 Q14573	over	0.637817	0.99823	0.04
Human Diseases	Infectious disease: viral	hsa05167	Kaposi sarcoma-associated herpesvirus infection	3	218	76	5488	0.013761	0.013848	A6NCE7 P45984 Q00978	A6NCE7 O15111 O15264 P01111 P01112 P01116 P01889 P04049 P04439 P04637 P05362 P06400 P07948 P09038 P0DP25 P10321 P11802 P12931 P13747 P15260 P16220 P16298 P19174 P19525 P19838 P23458 P25445 P27361 P28482 P29597 P30511 P31749 P31751 P35222 P36507 P40189 P40763 P42224 P42345 P42574 P43405 P45983 P45984 P45985 P49841 P50150 P50151 P52630 P55957 P62873 P62879 P62979 P63000 P63098 P63218 P99999 Q00534 …	under	0.587196	0.99823	0.0394737
Human Diseases	Cancer: overview	hsa05207	Chemical carcinogenesis - receptor activation	2	218	54	5488	0.009174	0.00984	P04798 P52292	O00170 O00505 O00548 O00629 O14880 O60684 P00533 P01111 P01112 P01116 P04049 P04798 P04899 P06400 P07099 P07900 P08238 P08754 P09038 P12931 P14625 P16220 P17252 P17612 P19793 P19838 P22612 P23443 P27361 P28482 P31749 P31751 P32121 P36507 P40763 P51692 P42345 P51812 P52292 P52294 P62993 P63096 P78417 P98170 Q02750 Q04206 Q04721 Q13541 Q14974 Q15185 Q15418 Q86WK9 Q92934 Q99735	under	0.639053	0.99823	0.037037
Metabolism	Carbohydrate metabolism	hsa00020	Citrate cycle (TCA cycle)	1	218	26	5488	0.004587	0.004738	P21399	O43837 O75390 O75874 P07954 P08559 P09622 P10515 P11177 P11498 P21399 P21912 P31040 P36957 P40925 P40926 P48735 P50213 P51553 P53396 P53597 Q02218 Q16822 Q96I99 Q99643 Q99798 Q9P2R7	under	0.65227	0.99823	0.0384615
Organismal Systems	Immune system	hsa04622	RIG-I-like receptor signaling pathway	1	218	26	5488	0.004587	0.004738	P45984	O00571 O15111 O15264 O43318 P05161 P19838 P45983 P45984 Q04206 Q12933 Q13158 Q13526 Q13546 Q14258 Q14653 Q15628 Q15653 Q16539 Q3LXA3 Q7Z434 Q86UT6 Q96G74 Q9H1Y0 Q9UHD2 Q9Y4K3 Q9Y6K9	under	0.65227	0.99823	0.0384615
Human Diseases	Cancer: specific types	hsa05214	Glioma	1	218	26	5488	0.004587	0.004738	P08069	P00533 P01111 P01112 P01116 P04049 P04637 P06400 P08069 P0DP25 P10398 P11802 P17252 P19174 P27361 P28482 P29353 P31749 P31751 P36507 P42345 P62993 Q00534 Q02750 Q07812 Q13555 Q92466	under	0.65227	0.99823	0.0384615
Human Diseases	Infectious disease: viral	hsa05162	Measles	2	218	56	5488	0.009174	0.010204	P45984 Q00978	O14727 O15111 O15372 O43318 P04637 P05198 P0DMV9 P11142 P11802 P15529 P17066 P19525 P19784 P19838 P23458 P24941 P25445 P26038 P29597 P31749 P31751 P34931 P40763 P42224 P51692 P42574 P45983 P45984 P49841 P51151 P51617 P52630 P55265 P55957 P63244 P67870 P68400 P99999 Q00534 Q00978 Q04206 Q07812 Q07817 Q13158 Q14653 Q15628 Q15653 Q7Z434 Q92934 Q99836 Q9NYJ8 Q9P2K8 Q9UHD2 Q9Y4K3 Q9Y6K5 Q9Y6K9	under	0.658809	0.99823	0.0357143
Metabolism	Carbohydrate metabolism	hsa00562	Inositol phosphate metabolism	1	218	27	5488	0.004587	0.00492	Q96PE3	O00443 O14735 O15357 P19174 P29218 P42356 P48426 P60174 P78356 Q01968 Q01970 Q02252 Q13496 Q13572 Q13613 Q8NCE2 Q8NEB9 Q8TBX8 Q96PE3 Q99755 Q9BT40 Q9BTU6 Q9NPH2 Q9NTJ5 Q9UBF8 Q9UNW1 Q9Y217	under	0.666149	0.99823	0.037037
Metabolism	Lipid metabolism	hsa00564	Glycerophospholipid metabolism	1	218	27	5488	0.004587	0.00492	Q8N335	O14735 O15228 O43688 O75608 O95372 P23743 P43304 P48651 P49585 Q53EU6 Q643R3 Q6P1A2 Q6UWP7 Q6ZWT7 Q7L5N7 Q86UL3 Q8IV08 Q8IY17 Q8N335 Q8NF37 Q96N66 Q99447 Q9BVG9 Q9C0D9 Q9NUQ2 Q9UG56 Q9Y6K0	under	0.666149	0.99823	0.037037
Organismal Systems	Development and regeneration	hsa04360	Axon guidance	2	218	58	5488	0.009174	0.010569	P29317 Q9NPR2	O00212 O14639 O14786 O14950 O15031 O15530 O75093 O96013 P01111 P01112 P01116 P04049 P04899 P05556 P08581 P08754 P10301 P12931 P15153 P16298 P16333 P17252 P19105 P19174 P20936 P23528 P27361 P28482 P29317 P29323 P32004 P49841 P52799 P54760 P60953 P61586 P63000 P63096 P63098 Q00535 Q05397 Q06124 Q08209 Q13153 Q13177 Q13418 Q13464 Q13555 Q16555 Q7Z6B7 Q8N8S7 Q8TE77 Q8TEW0 Q9BYG5 Q9NPR2 Q9NZN5 Q9UIW2 …	under	0.677694	0.99823	0.0344828
Organismal Systems	Endocrine system	hsa04919	Thyroid hormone signaling pathway	2	218	58	5488	0.009174	0.010569	P17858 Q96HR3	O15379 O15530 O60244 O60343 O60825 O75376 O75448 P01111 P01112 P01116 P04049 P04637 P05023 P05026 P06756 P08237 P11166 P12931 P16615 P17252 P17612 P17858 P19174 P19634 P19793 P22612 P27361 P28482 P31749 P31751 P35222 P36507 P42224 P42345 P49815 P49841 P54709 P60709 P63261 Q01813 Q01970 Q02750 Q04721 Q13547 Q15382 Q15648 Q6P2C8 Q92769 Q92793 Q92813 Q92934 Q93074 Q96HR3 Q96ST3 Q9NPJ6 Q9NVC6 Q9Y2X0 …	under	0.677694	0.99823	0.0344828
Cellular Processes	Cellular community - eukaryotes	hsa04550	Signaling pathways regulating pluripotency of stem cells	1	218	28	5488	0.004587	0.005102	P08069	O14641 O15264 O60353 P01111 P01112 P01116 P04049 P08069 P09038 P21802 P23458 P25054 P27361 P28482 P31749 P31751 P35222 P36507 P40189 P40763 P49841 P62993 Q02750 Q15047 Q15796 Q16539 Q5UIP0 Q9H4L7	under	0.679476	0.99823	0.0357143
Human Diseases	Infectious disease: viral	hsa05168	Herpes simplex virus 1 infection	3	218	88	5488	0.013761	0.016035	Q00978 Q03519 Q15223	A6NFI3 O14727 O15111 O15533 O43318 P01889 P04439 P04637 P05198 P08648 P10321 P12931 P13747 P14859 P15260 P15621 P19525 P19838 P23458 P23497 P25445 P27797 P29590 P29597 P30101 P30511 P31749 P31751 P36873 P42224 P42345 P42574 P43405 P49770 P49815 P51610 P51617 P52630 P55957 P61769 P62136 P62140 P84103 P99999 Q00978 Q01130 Q03518 Q03519 Q04206 Q05823 Q06124 Q07812 Q07817 Q07955 Q08170 Q12933 Q13144 …	under	0.686173	0.99823	0.0340909
Organismal Systems	Immune system	hsa04612	Antigen processing and presentation	1	218	29	5488	0.004587	0.005284	Q03519	O15533 P01889 P04439 P07858 P07900 P08238 P0DMV9 P10321 P11021 P11142 P13284 P13747 P16220 P17066 P25208 P27797 P27824 P30101 P30511 P34931 P34932 P61289 P61769 Q03518 Q03519 Q06323 Q13952 Q99538 Q9UL46	under	0.692273	0.99823	0.0344828
Organismal Systems	Immune system	hsa04620	Toll-like receptor signaling pathway	1	218	29	5488	0.004587	0.005284	P45984	O15111 O15264 O43318 P19838 P27361 P28482 P31749 P31751 P36507 P42224 P45983 P45984 P45985 P46734 P51617 P63000 Q02750 Q04206 Q13158 Q13546 Q14653 Q15750 Q16539 Q99836 Q9H0E2 Q9NYJ8 Q9UHD2 Q9Y4K3 Q9Y6K9	under	0.692273	0.99823	0.0344828
Human Diseases	Cancer: overview	hsa05206	MicroRNAs in cancer	2	218	60	5488	0.009174	0.010933	O75582 Q9UPY3	O75582 O94925 O96013 P00533 P00749 P01111 P01112 P01116 P04049 P04626 P04637 P07996 P08581 P08648 P09493 P09601 P15311 P16070 P16949 P17252 P19174 P19838 P25054 P26358 P27361 P28482 P29353 P29966 P30825 P33527 P35241 P36507 P36952 P40763 P42345 P42574 P46108 P46109 P52926 P61586 P61812 P61978 P62993 P63279 Q00534 Q02241 Q02750 Q04721 Q13315 Q13464 Q13547 Q16658 Q53EL6 Q8N122 Q92769 Q92793 Q96FF9 …	under	0.695722	0.99823	0.0333333
Metabolism	Amino acid metabolism	hsa00270	Cysteine and methionine metabolism	1	218	30	5488	0.004587	0.005466	Q96GA7	O15382 O43175 O43865 P00338 P00505 P07195 P17174 P19623 P23526 P25325 P26358 P31153 P32929 P40925 P40926 P48506 P48507 P48637 P52788 Q13126 Q16762 Q6YP21 Q96GA7 Q96GX9 Q99707 Q9BV20 Q9BV57 Q9NZL9 Q9UHY7 Q9Y617	under	0.704562	0.99823	0.0333333
Environmental Information Processing	Signal transduction	hsa04070	Phosphatidylinositol signaling system	1	218	30	5488	0.004587	0.005466	Q96PE3	O00443 O14735 O15357 P0DP25 P17252 P19174 P23743 P29218 P42356 P48426 P78356 Q01968 Q01970 Q13496 Q13572 Q13613 Q14571 Q14573 Q86T03 Q8N4L2 Q8NCE2 Q8NEB9 Q8TBX8 Q96PE3 Q99755 Q9BTU6 Q9NTJ5 Q9NX62 Q9UBF8 Q9Y217	under	0.704562	0.99823	0.0333333
Organismal Systems	Aging	hsa04213	Longevity regulating pathway - multiple species	1	218	30	5488	0.004587	0.005466	P08069	O43524 O43741 P00441 P01111 P01112 P01116 P04040 P04179 P08069 P0DMV9 P11142 P17066 P17612 P22612 P23443 P31749 P31751 P34931 P42345 P54619 Q13131 Q13542 Q13547 Q8N122 Q92769 Q96B36 Q9H078 Q9H1Y0 Q9UGJ0 Q9Y478	under	0.704562	0.99823	0.0333333
Human Diseases	Drug resistance: antineoplastic	hsa01524	Platinum drug resistance	1	218	31	5488	0.004587	0.005649	P11388	O14727 O14880 O15431 O15530 P04626 P04637 P09211 P11388 P20585 P23025 P25445 P27361 P28482 P31749 P31751 P40692 P42574 P43246 P52701 P55957 P78417 P98170 P99999 Q02880 Q04656 Q07812 Q07817 Q13158 Q13315 Q92934 Q99735	under	0.716362	0.99823	0.0322581
Organismal Systems	Immune system	hsa04657	IL-17 signaling pathway	1	218	31	5488	0.004587	0.005649	P45984	O15111 O15264 O43318 P07900 P08238 P14625 P15407 P17535 P17676 P19838 P27361 P28482 P42574 P45983 P45984 P49841 Q04206 Q07955 Q12933 Q13158 Q15628 Q15717 Q16539 Q8N5C8 Q8TD08 Q9NYJ8 Q9UHD2 Q9UHP3 Q9UJX4 Q9Y4K3 Q9Y6K9	under	0.716362	0.99823	0.0322581
Organismal Systems	Nervous system	hsa04723	Retrograde endocannabinoid signaling	2	218	64	5488	0.009174	0.011662	P03886 P45984	O00217 O00483 O14561 O15264 O43181 O43674 O43676 O43678 O43920 O75251 O75306 O75380 O75438 O75489 O95139 O95167 O95168 O95169 O95182 O95298 O95299 O96000 P03886 P03891 P03897 P03905 P03915 P04899 P08754 P17252 P17568 P17612 P19404 P22612 P27361 P28331 P28482 P45983 P45984 P49821 P50148 P50150 P50151 P51970 P56181 P56556 P62873 P62879 P63096 P63218 Q01970 Q14571 Q14573 Q16539 Q16718 Q16795 Q86Y39 …	under	0.729286	0.99823	0.03125
Cellular Processes	Cell growth and death	hsa04110	Cell cycle	2	218	65	5488	0.009174	0.011844	P53350 Q9UM13	O14757 O43684 O43913 O60216 O75419 P01137 P04637 P06400 P06493 P11802 P12004 P14635 P20248 P24941 P25205 P27348 P30260 P31946 P31947 P33981 P33991 P33992 P33993 P49736 P49841 P50613 P51946 P53350 P61812 P61981 P62258 P62877 P63104 P63208 P78527 Q00534 Q04917 Q13042 Q13257 Q13309 Q13315 Q13416 Q13547 Q13616 Q14186 Q14566 Q14683 Q15796 Q16254 Q8N3U4 Q8NHZ8 Q8WVM7 Q92769 Q92793 Q99640 Q9H1A4 Q9UBD5 …	under	0.737173	0.99823	0.0307692
Organismal Systems	Endocrine system	hsa04910	Insulin signaling pathway	2	218	65	5488	0.009174	0.011844	P10644 P45984	O15357 O15530 O43741 O60573 O75955 O95685 P01111 P01112 P01116 P04049 P06730 P06737 P0DP25 P10398 P10586 P10644 P11216 P13807 P13861 P15735 P17612 P18031 P19367 P22612 P22681 P23443 P27361 P28482 P29353 P31321 P31749 P31751 P36507 P36873 P41743 P42345 P45983 P45984 P46019 P46020 P46108 P46109 P49327 P49815 P49841 P52789 P54619 P62136 P62140 P62753 P62993 Q02750 Q13085 Q13131 Q13541 Q14254 Q15382 …	under	0.737173	0.99823	0.0307692
Organismal Systems	Immune system	hsa04659	Th17 cell differentiation	1	218	33	5488	0.004587	0.006013	P45984	O15111 O15264 P01137 P07900 P08238 P15260 P16298 P19174 P19793 P19838 P23458 P27361 P28482 P29597 P36897 P37173 P40189 P40763 P42224 P42226 P51692 P42345 P45983 P45984 P63098 Q01196 Q04206 Q08209 Q15653 Q15796 Q16539 Q9NPH3 Q9Y6K9	under	0.738574	0.99823	0.030303
Organismal Systems	Endocrine system	hsa04912	GnRH signaling pathway	1	218	33	5488	0.004587	0.006013	P45984	O15264 P00533 P01111 P01112 P01116 P04049 P0DP25 P12931 P17252 P17612 P22612 P27361 P28482 P29992 P36507 P45983 P45984 P45985 P46734 P50148 P50281 P60953 P62993 Q01970 Q02750 Q05655 Q13555 Q14289 Q14571 Q14573 Q16539 Q9Y2U5 Q9Y6R4	under	0.738574	0.99823	0.030303
Cellular Processes	Transport and catabolism	hsa04142	Lysosome	2	218	66	5488	0.009174	0.012026	O00754 P34810	O00115 O00203 O00754 O14617 O14773 O15118 O43747 O75503 O75843 P04062 P06280 P06865 P07339 P07602 P07686 P07858 P08236 P08962 P09496 P09497 P09668 P10253 P10619 P11117 P11279 P11717 P13473 P15586 P16278 P17050 P17900 P20645 P20933 P27449 P34810 P38571 P50897 P53634 P61421 P61916 P61966 Q00610 Q10567 Q13286 Q13510 Q14108 Q15012 Q15904 Q8NBK3 Q92572 Q93050 Q96PC3 Q99519 Q99523 Q99538 Q99732 Q9BXS5 …	under	0.744865	0.99823	0.030303
Cellular Processes	Cell growth and death	hsa04210	Apoptosis	2	218	66	5488	0.009174	0.012026	O00220 P45984	A6NHL2 O00220 O00273 O14727 O14763 O15111 O15530 O43464 O95831 P01111 P01112 P01116 P02545 P04049 P04637 P05198 P07339 P07384 P07858 P09668 P09874 P17655 P19838 P20700 P25445 P27361 P28482 P31749 P31751 P36507 P42574 P42575 P45983 P45984 P53634 P55210 P55212 P55957 P60709 P63261 P68363 P68366 P98170 P99999 Q02750 Q03252 Q04206 Q07812 Q07817 Q12933 Q13077 Q13158 Q13315 Q13546 Q13813 Q14571 Q14573 …	under	0.744865	0.99823	0.030303
Human Diseases	Cancer: overview	hsa05231	Choline metabolism in cancer	1	218	34	5488	0.004587	0.006195	P45984	O15530 O43688 O75608 P00533 P01111 P01112 P01116 P04049 P08047 P15153 P17252 P19174 P23443 P23743 P27361 P28482 P31749 P31751 P36507 P42345 P45983 P45984 P49585 P49815 P62993 P63000 Q02750 Q13541 Q15382 Q8IWA5 Q8WWI5 Q92558 Q99755 Q9Y6W5	under	0.749021	0.99823	0.0294118
Environmental Information Processing	Signal transduction	hsa04012	ErbB signaling pathway	1	218	36	5488	0.004587	0.00656	P45984	O96013 P00533 P01111 P01112 P01116 P04049 P04626 P10398 P12931 P16333 P17252 P19174 P22681 P23443 P27361 P28482 P29353 P31749 P31751 P36507 P51692 P42345 P45983 P45984 P45985 P46108 P46109 P49841 P62993 Q02750 Q05397 Q13153 Q13177 Q13541 Q13555 Q92934	under	0.768685	0.99823	0.0277778
Human Diseases	Cancer: specific types	hsa05215	Prostate cancer	1	218	36	5488	0.004587	0.00656	P08069	O15111 O15530 O43278 P00533 P00749 P01111 P01112 P01116 P04049 P04626 P04637 P06400 P07900 P08069 P08238 P09211 P10398 P14625 P16220 P19838 P21802 P24941 P27361 P28482 P31749 P31751 P35222 P36507 P42345 P49841 P62993 Q02750 Q04206 Q92793 Q92934 Q9Y6K9	under	0.768685	0.99823	0.0277778
Human Diseases	Cancer: specific types	hsa05224	Breast cancer	1	218	36	5488	0.004587	0.00656	P08069	O00548 O14641 O60353 P00533 P01111 P01112 P01116 P04049 P04626 P04637 P06400 P08047 P08069 P09038 P10398 P11802 P23443 P25054 P27361 P28482 P29353 P31749 P31751 P35222 P36507 P42345 P48729 P49841 P62993 Q00534 Q00653 Q02750 Q04721 Q07812 Q92466 Q9Y6Q9	under	0.768685	0.99823	0.0277778
Cellular Processes	Cell growth and death	hsa04218	Cellular senescence	2	218	71	5488	0.009174	0.012937	P05121 Q13501	O14757 O15264 O43524 O60671 O60921 O60934 P01111 P01112 P01116 P01137 P01889 P04049 P04439 P04637 P05121 P05141 P06400 P06493 P07384 P0DP25 P10301 P10321 P11802 P12236 P13747 P14635 P16298 P17655 P19838 P20248 P21796 P24941 P27361 P28482 P30511 P31749 P31751 P36507 P36873 P36897 P37173 P42345 P45880 P46734 P49815 P49959 P61812 P62070 P62136 P62140 P63098 Q00534 Q02750 Q04206 Q07352 Q08209 Q08752 …	under	0.780492	0.99823	0.028169
Human Diseases	Drug resistance: antineoplastic	hsa01521	EGFR tyrosine kinase inhibitor resistance	1	218	38	5488	0.004587	0.006924	P08069	O43524 O60573 P00533 P01111 P01112 P01116 P04049 P04626 P06730 P08069 P08581 P09038 P10398 P12931 P17252 P19174 P21359 P21802 P23443 P23458 P27361 P28482 P29353 P30530 P31749 P31751 P36507 P40763 P42345 P49841 P62753 P62993 Q02750 Q07812 Q07817 Q13541 Q14393 Q92934	under	0.786816	0.99823	0.0263158
Organismal Systems	Immune system	hsa04660	T cell receptor signaling pathway	1	218	38	5488	0.004587	0.006924	P45984	O15111 O15264 O15530 O43318 O95999 O96013 P01111 P01112 P01116 P04049 P11802 P16298 P16333 P19174 P19838 P27361 P28482 P29350 P31749 P31751 P36507 P45983 P45984 P49841 P52735 P60953 P61586 P62993 P63098 Q02750 Q04206 Q08209 Q12959 Q13153 Q13177 Q15653 Q16539 Q9Y6K9	under	0.786816	0.99823	0.0263158
Human Diseases	Infectious disease: bacterial	hsa05120	Epithelial cell signaling in Helicobacter pylori infection	1	218	38	5488	0.004587	0.006924	P45984	O14672 O15111 O15264 O75348 P00533 P07948 P08581 P12931 P19174 P19838 P21281 P21283 P27449 P36543 P38606 P41240 P42574 P45983 P45984 P45985 P60953 P61421 P63000 P78536 Q04206 Q06124 Q07157 Q13153 Q15904 Q16539 Q16864 Q93050 Q9UI12 Q9Y2X7 Q9Y487 Q9Y5K8 Q9Y624 Q9Y6K9	under	0.786816	0.99823	0.0263158
Human Diseases	Cancer: specific types	hsa05222	Small cell lung cancer	1	218	39	5488	0.004587	0.007106	P61024	O14727 O15111 O15230 P04637 P05556 P06400 P06756 P07942 P08572 P11047 P11802 P17301 P19793 P19838 P23229 P24941 P26006 P31749 P31751 P33552 P35228 P42574 P61024 P61244 P98170 P99999 Q00534 Q04206 Q05397 Q07812 Q07817 Q12933 Q13077 Q13309 Q13751 Q13753 Q92466 Q9Y4K3 Q9Y6K9	under	0.795343	0.99823	0.025641
Human Diseases	Cancer: overview	hsa05200	Pathways in cancer	5	218	168	5488	0.022936	0.030612	O75582 P08069 P45984 P61024 Q13772	O00548 O14641 O14727 O14880 O15111 O15230 O60353 O75582 P00533 P01111 P01112 P01116 P01137 P04049 P04626 P04637 P04899 P05556 P06400 P06753 P06756 P07900 P07942 P07954 P08047 P08069 P08238 P08572 P08581 P08754 P09038 P09211 P09601 P0DP25 P10398 P11047 P11166 P11233 P11234 P11274 P11802 P12270 P12830 P14625 P14923 P15153 P15260 P15559 P17252 P17301 P17612 P19174 P19793 P19838 P20248 P20585 P21802 …	under	0.805016	0.99823	0.0297619
Organismal Systems	Circulatory system	hsa04261	Adrenergic signaling in cardiomyocytes	1	218	41	5488	0.004587	0.007471	O75582	O15264 O75582 P04899 P05023 P05026 P06753 P08754 P09493 P0DP25 P16220 P16615 P17252 P17612 P19634 P20020 P22612 P23634 P27361 P28482 P30153 P30154 P31749 P31751 P36873 P50148 P54709 P62136 P62140 P62714 P63096 P63151 P67775 P67936 Q01970 Q06190 Q13362 Q13555 Q14738 Q15172 Q16537 Q16539	under	0.811392	0.99823	0.0243902
Environmental Information Processing	Signal transduction	hsa04310	Wnt signaling pathway	1	218	41	5488	0.004587	0.007471	P45984	O14641 O43318 O60353 P04637 P15153 P15407 P16298 P17252 P17612 P19784 P22612 P25054 P35222 P45983 P45984 P48729 P49674 P49768 P49841 P56545 P61586 P62877 P63000 P63098 P63208 P67870 P68400 Q01970 Q04724 Q08209 Q13363 Q13555 Q13616 Q8TAA9 Q92793 Q9BZK7 Q9HB71 Q9HCK8 Q9NSA3 Q9UKB1 Q9Y265	under	0.811392	0.99823	0.0243902
Human Diseases	Cancer: specific types	hsa05210	Colorectal cancer	1	218	41	5488	0.004587	0.007471	P45984	P00533 P01111 P01112 P01116 P01137 P04049 P04637 P10398 P11233 P11234 P15153 P20585 P23443 P25054 P27361 P28482 P31749 P31751 P35222 P36507 P36897 P37173 P40692 P42345 P42574 P43246 P45983 P45984 P49841 P52701 P61586 P61812 P62993 P63000 P99999 Q02750 Q07812 Q15796 Q92466 Q92934 Q9UKG1	under	0.811392	0.99823	0.0243902
Human Diseases	Cancer: specific types	hsa05212	Pancreatic cancer	1	218	41	5488	0.004587	0.007471	P45984	O15111 P00533 P01116 P01137 P04049 P04626 P04637 P06400 P10398 P11233 P11234 P11802 P15153 P19838 P23443 P23458 P27361 P28482 P31749 P31751 P36897 P37173 P40763 P42224 P42345 P45983 P45984 P60953 P61812 P63000 Q00534 Q02750 Q04206 Q06609 Q07812 Q07817 Q15311 Q15796 Q92466 Q92934 Q9Y6K9	under	0.811392	0.99823	0.0243902
Organismal Systems	Endocrine system	hsa04935	Growth hormone synthesis, secretion and action	1	218	42	5488	0.004587	0.007653	P45984	O15264 P01111 P01112 P01116 P04049 P04899 P08754 P16220 P17252 P17275 P17612 P19174 P22612 P27361 P28482 P29353 P29992 P31749 P31751 P36507 P40763 P42224 P51692 P42345 P45983 P45984 P45985 P46108 P46109 P46734 P49841 P50148 P56945 P62993 P63096 Q01970 Q02750 Q05397 Q14571 Q14573 Q16539 Q92793	under	0.818941	0.99823	0.0238095
Organismal Systems	Endocrine system	hsa04926	Relaxin signaling pathway	1	218	43	5488	0.004587	0.007835	P45984	O15264 P00533 P01111 P01112 P01116 P01137 P04049 P04899 P08572 P08754 P12931 P16220 P17252 P17612 P19838 P22612 P27361 P28482 P29353 P30679 P31749 P31751 P32121 P35228 P36507 P36897 P37173 P45983 P45984 P45985 P50150 P50151 P62873 P62879 P62993 P63096 P63218 Q01970 Q02750 Q04206 Q15796 Q16539 Q9UBI6	under	0.826189	0.99823	0.0232558
Human Diseases	Cancer: overview	hsa05202	Transcriptional misregulation in cancer	1	218	43	5488	0.004587	0.007835	P08069	O00255 O43278 O60563 O75376 P00749 P04637 P08047 P08069 P08581 P14923 P17676 P17844 P19793 P19838 P20248 P29590 P35637 P37173 P50750 P52926 P61244 P68431 P84243 Q01196 Q01844 Q03111 Q03164 Q04206 Q04864 Q05397 Q07812 Q07817 Q13077 Q13315 Q13547 Q15532 Q71DI3 Q92466 Q92733 Q92769 Q92804 Q96ST3 Q9BZE9	under	0.826189	0.99823	0.0232558
Cellular Processes	Cellular community - eukaryotes	hsa04510	Focal adhesion	2	218	80	5488	0.009174	0.014577	P08069 P45984	O14950 O14974 O15230 O15530 O43707 O60610 O75369 O96013 P00533 P01112 P04049 P04626 P05556 P06756 P07942 P07996 P08069 P08572 P08581 P08648 P11047 P12814 P12931 P15153 P16144 P17252 P17301 P17655 P18084 P18206 P18564 P19105 P21333 P23229 P26006 P27361 P28482 P29353 P31749 P31751 P35222 P36873 P45983 P45984 P46108 P46109 P49023 P49841 P50552 P51636 P52735 P56945 P60709 P60953 P61224 P61586 P62136 …	under	0.833764	0.99823	0.025
Organismal Systems	Nervous system	hsa04728	Dopaminergic synapse	1	218	45	5488	0.004587	0.0082	P45984	O15264 P04899 P08754 P0DP25 P16220 P16298 P17252 P17612 P21964 P22612 P30153 P30154 P31749 P31751 P32121 P33176 P36873 P45983 P45984 P49840 P49841 P50148 P50150 P50151 P62136 P62140 P62714 P62873 P62879 P63096 P63151 P63218 P67775 Q01970 Q06190 Q08209 Q13362 Q13555 Q14571 Q14573 Q14738 Q15172 Q16537 Q16539 Q9UBI6	under	0.839829	0.99823	0.0222222
Human Diseases	Infectious disease: viral	hsa05171	Coronavirus disease - COVID-19	3	218	115	5488	0.013761	0.020955	P45984 Q00978 Q9UHA3	O14786 O15111 O15264 O43318 P00533 P05161 P05386 P05387 P05388 P08708 P08865 P15880 P17252 P18077 P18124 P18621 P19174 P19525 P19838 P23396 P23458 P25398 P26373 P27361 P27635 P28482 P29597 P30050 P32969 P35268 P36578 P39019 P39023 P40189 P40429 P40763 P42224 P42677 P42766 P43405 P45983 P45984 P46776 P46777 P46778 P46779 P46781 P46782 P46783 P47914 P48740 P49207 P50914 P51617 P52630 P55265 P60866 …	under	0.842429	0.99823	0.026087
Environmental Information Processing	Signal transduction	hsa04390	Hippo signaling pathway	1	218	48	5488	0.004587	0.008746	P05121	O14641 O60353 O95835 P01137 P05121 P12830 P25054 P26232 P27348 P30153 P30154 P31946 P35221 P35222 P36873 P36897 P37173 P41743 P46937 P49674 P49841 P60709 P61812 P61981 P62136 P62140 P62258 P62714 P63104 P63151 P63261 P67775 Q04917 Q12959 Q13188 Q14160 Q15334 Q15796 Q6P1M3 Q9H8S9 Q8IX03 Q8N3R9 Q8TEW0 Q96IF1 Q96NE9 Q9BYG5 Q9UGP4 Q9UKB1	under	0.858317	0.99823	0.0208333
Environmental Information Processing	Signal transduction	hsa04024	cAMP signaling pathway	1	218	50	5488	0.004587	0.009111	P45984	O14974 O15439 P04049 P04899 P05023 P05026 P08754 P0DP25 P10301 P15153 P16220 P16615 P17612 P19634 P19838 P20020 P22612 P23634 P25116 P27361 P27815 P28482 P31749 P31751 P36507 P36873 P45983 P45984 Q8TDS4 P52735 P54709 P55196 P61224 P61586 P62070 P62136 P62140 P62834 P63000 P63096 Q02750 Q04206 Q13153 Q13464 Q13555 Q15067 Q8WWN8 Q92793 Q92934 Q96D31	under	0.869446	0.99823	0.02
Human Diseases	Infectious disease: parasitic	hsa05145	Toxoplasmosis	1	218	50	5488	0.004587	0.009111	P45984	O15111 O15230 O15264 O15530 O43318 P01130 P01137 P04899 P05556 P07942 P08754 P0DMV9 P11047 P11142 P15260 P17066 P19838 P23229 P23458 P27361 P28482 P29597 P30405 P31749 P31751 P34931 P35228 P40763 P42224 P42574 P45983 P45984 P46734 P51617 P61812 P63096 P98170 P99999 Q04206 Q07817 Q13751 Q13753 Q15653 Q15750 Q16539 Q92934 Q99836 Q9NYJ8 Q9Y4K3 Q9Y6K9	under	0.869446	0.99823	0.02
Human Diseases	Cancer: overview	hsa05208	Chemical carcinogenesis - reactive oxygen species	3	218	124	5488	0.013761	0.022595	P03886 P04798 P45984	O00217 O00483 O14548 O14561 O14880 O14949 O15111 O15264 O15530 O43181 O43524 O43674 O43676 O43678 O43920 O75251 O75306 O75380 O75438 O75489 O75947 O95139 O95167 O95168 O95169 O95182 O95298 O95299 O96000 P00156 P00395 P00403 P00441 P00533 P00846 P01111 P01112 P01116 P03886 P03891 P03897 P03905 P03915 P03928 P04040 P04049 P04179 P04798 P05141 P06576 P07099 P07919 P08574 P08581 P09601 P09669 P10398 …	under	0.876988	0.99823	0.0241935
Cellular Processes	Cellular community - eukaryotes	hsa04530	Tight junction	2	218	91	5488	0.009174	0.016582	P45984 Q8IY63	A6NHL2 O14493 O14745 O14950 O15143 O15144 O15145 O15511 O43707 O43741 O95471 P04626 P05556 P11802 P12004 P12814 P12931 P14649 P15311 P16989 P17612 P19105 P22612 P26038 P30153 P30154 P34932 P35241 P35579 P35580 P35749 P41743 P45983 P45984 P46934 P50552 P51153 P54619 P55196 P59998 P60660 P60709 P60953 P61006 P61158 P61160 P61586 P62714 P62834 P63000 P63151 P63261 P67775 P68363 P68366 Q01196 Q07157 …	under	0.882929	0.99823	0.021978
Environmental Information Processing	Signal transduction	hsa04071	Sphingolipid signaling pathway	1	218	54	5488	0.004587	0.00984	P45984	O15121 O15264 O15269 O15270 O15530 O95470 P01111 P01112 P01116 P04049 P04637 P04899 P07339 P08754 P15153 P17252 P19838 P27361 P28482 P30153 P30154 P31749 P31751 P33527 P36507 P45983 P45984 P50148 P55957 P61586 P62714 P63000 P63096 P63151 P67775 Q01970 Q02750 Q04206 Q06190 Q07812 Q12933 Q13362 Q13464 Q13510 Q14344 Q14738 Q15172 Q15628 Q16537 Q16539 Q6ZMG9 Q86VZ5 Q96G23 Q9HA82	under	0.88916	0.99823	0.0185185
Human Diseases	Cancer: overview	hsa05205	Proteoglycans in cancer	2	218	93	5488	0.009174	0.016946	P08069 P18827	O14974 O15264 O15530 O60353 O75369 P00533 P00749 P01111 P01112 P01116 P01137 P04049 P04626 P04637 P05556 P06756 P07996 P08069 P08581 P08648 P08962 P09038 P10301 P10398 P12931 P15311 P16070 P16157 P17252 P17301 P17612 P17844 P18084 P18827 P19174 P19634 P21333 P22612 P22681 P23443 P23588 P25445 P26038 P27361 P28482 P29350 P31431 P31749 P31751 P35052 P35222 P35241 P36507 P36873 P40763 P42345 P42574 …	under	0.890284	0.99823	0.0215054
Human Diseases	Cancer: overview	hsa05203	Viral carcinogenesis	2	218	97	5488	0.009174	0.017675	P36941 Q00978	O00571 O14757 O15379 O43707 P01111 P01112 P01116 P01889 P04439 P04637 P06400 P06493 P07948 P10321 P11802 P12814 P12931 P13747 P14618 P16220 P17612 P19525 P19838 P20226 P20248 P22612 P23458 P23497 P23527 P24941 P27348 P27361 P28482 P29083 P29084 P30511 P31946 P32780 P36941 P40189 P40763 P51692 P42574 P43405 P43487 P49023 P52655 P60953 P61421 P61586 P61978 P61981 P62191 P62258 P62380 P62805 P62993 …	under	0.903729	0.99823	0.0206186
Environmental Information Processing	Signal transduction	hsa04151	PI3K-Akt signaling pathway	2	218	98	5488	0.009174	0.017857	P08069 P29317	O15111 O15230 O15530 O43524 O60573 P00533 P01111 P01112 P01116 P04049 P04626 P04637 P05556 P06730 P06756 P07900 P07942 P07996 P08069 P08238 P08572 P08581 P08648 P09038 P11047 P11802 P13807 P14625 P16144 P16220 P17252 P17301 P18084 P18564 P19793 P19838 P21802 P23229 P23443 P23458 P23588 P24941 P25116 P26006 P27348 P27361 P28482 P29317 P30153 P30154 P31749 P31751 P31946 P36507 P42345 P43405 P49815 …	under	0.906843	0.99823	0.0204082
Human Diseases	Infectious disease: bacterial	hsa05152	Tuberculosis	1	218	61	5488	0.004587	0.011115	P45984	O14727 O15264 O95999 P01137 P04049 P07339 P0DP25 P10809 P11279 P12931 P13473 P15260 P16220 P16298 P17676 P19838 P20339 P23458 P25208 P27361 P27449 P28482 P31749 P31751 P35228 P38646 P42224 P42574 P43405 P45983 P45984 P51148 P51149 P51617 P55957 P61020 P61421 P61586 P61812 P63098 P99999 Q04206 Q07812 Q08209 Q13158 Q13555 Q13952 Q14116 Q15075 Q15628 Q15904 Q16539 Q8NEB9 Q92793 Q92934 Q93050 Q99836 …	under	0.916795	0.99823	0.0163934
Human Diseases	Cancer: specific types	hsa05225	Hepatocellular carcinoma	1	218	61	5488	0.004587	0.011115	P08069	O14497 O14641 O14880 O60353 O96019 P00533 P01111 P01112 P01116 P01137 P04049 P04637 P06400 P08069 P08581 P09211 P09601 P10398 P11802 P15559 P17252 P19174 P23443 P25054 P27361 P28482 P29353 P31749 P31751 P35222 P36507 P36897 P37173 P42345 P48729 P49841 P51531 P51532 P60709 P61812 P62993 P63261 P78417 Q00534 Q02750 Q07812 Q07817 Q12824 Q14145 Q15796 Q16881 Q8NFD5 Q8TAQ2 Q92466 Q92922 Q92925 Q92934 …	under	0.916795	0.99823	0.0163934
Cellular Processes	Cell motility	hsa04810	Regulation of actin cytoskeleton	2	218	102	5488	0.009174	0.018586	P35080 Q9NSV4	O00401 O14950 O14974 O15143 O15144 O15145 O15511 O43707 O60610 O60879 O96013 P00533 P01111 P01112 P01116 P04049 P05556 P06756 P07737 P08648 P09038 P10301 P10398 P12814 P12931 P15153 P15311 P16144 P17301 P18084 P18206 P18564 P19105 P19634 P21802 P23229 P23528 P25054 P25116 P26006 P26038 P27361 P28482 P35080 P35241 P35579 P35580 P35749 P36507 P36873 P46108 P46109 P46940 P48426 P49023 P52735 P56945 …	under	0.918381	0.99823	0.0196078
Environmental Information Processing	Signal transduction	hsa04150	mTOR signaling pathway	1	218	63	5488	0.004587	0.01148	P08069	O14641 O15111 O15530 O43156 O43504 O60353 O60573 O75348 P01111 P01112 P01116 P04049 P06730 P08069 P08195 P17252 P21281 P21283 P23443 P23588 P27361 P28482 P30622 P31749 P31751 P36507 P36543 P38606 P42345 P49815 P49841 P51812 P55735 P61586 P62753 P62993 Q01650 Q02750 Q0VGL1 Q13131 Q13309 Q13541 Q15382 Q15418 Q16864 Q6IAA8 Q6R327 Q7L523 Q8N122 Q8NBW4 Q8NFG4 Q96B36 Q96EE3 Q9BPZ7 Q9BVC4 Q9HB90 Q9NXC5 …	under	0.923346	0.99823	0.015873
Genetic Information Processing	Translation	hsa03008	Ribosome biogenesis in eukaryotes	1	218	64	5488	0.004587	0.011662	Q9ULX3	O00566 O00567 O14980 O60832 O75817 O75818 O95707 P19784 P22087 P55769 P56537 P62826 P67870 P68400 P78346 Q12788 Q13428 Q13823 Q14692 Q15061 Q15269 Q7Z2Z2 Q8IWA0 Q8IZH2 Q8NB90 Q8NI36 Q8TED0 Q92979 Q969H6 Q969X6 Q96D46 Q96G21 Q99575 Q9BRS2 Q9BVJ6 Q9BVP2 Q9BVS4 Q9BZE4 Q9H089 Q9H0A0 Q9H0D6 Q9H583 Q9H6R4 Q9NPE3 Q9NRR4 Q9NU22 Q9NV31 Q9NVN8 Q9NW13 Q9NX24 Q9NY12 Q9NYH9 Q9UBU9 Q9UKK6 Q9ULX3 Q9UNX4 Q9Y2P8 …	under	0.926426	0.99823	0.015625
Cellular Processes	Transport and catabolism	hsa04145	Phagosome	1	218	67	5488	0.004587	0.012208	Q03519	A6NHL2 O14964 O15400 O43237 O75348 O75396 P01889 P02786 P04439 P05556 P06756 P07437 P07996 P08648 P10321 P11279 P13473 P13747 P17301 P18084 P20339 P20645 P21281 P21283 P27449 P27797 P27824 P30511 P36543 P38606 P51148 P51149 P60059 P60468 P60709 P61020 P61421 P61619 P63000 P63261 P68363 P68366 P68371 Q03518 Q03519 Q13409 Q13509 Q13885 Q14204 Q15075 Q15836 Q15904 Q16864 Q3ZCM7 Q86Y82 Q8NEB9 Q8WTV0 …	under	0.934947	0.99823	0.0149254
Human Diseases	Infectious disease: viral	hsa05170	Human immunodeficiency virus 1 infection	2	218	109	5488	0.009174	0.019862	P45984 Q03519	O14757 O15111 O15264 O15533 O43318 O43747 O75843 O96013 P01111 P01112 P01116 P01889 P04049 P04439 P04899 P06493 P08754 P0DP25 P10321 P13747 P14635 P15153 P16298 P17252 P19174 P19838 P23443 P23528 P25445 P27361 P27797 P28482 P29992 P30101 P30511 P31749 P31751 P36507 P42345 P42574 P45983 P45984 P46108 P46109 P46734 P49023 P50148 P50150 P50151 P51617 P55957 P61769 P61966 P62873 P62877 P62879 P63000 …	under	0.935415	0.99823	0.0183486
Human Diseases	Infectious disease: viral	hsa05161	Hepatitis B	1	218	68	5488	0.004587	0.012391	P45984	O00571 O14727 O15111 O15264 O43318 P01111 P01112 P01116 P01137 P04049 P04637 P06400 P10398 P12004 P12931 P16220 P17252 P19838 P20248 P23458 P24941 P25445 P27348 P27361 P28482 P29597 P31749 P31751 P31946 P36507 P36897 P37173 P40763 P42224 P42226 P51692 P42574 P45983 P45984 P45985 P46734 P51617 P52630 P55957 P61812 P62993 P63104 P99999 Q02750 Q04206 Q07812 Q13158 Q14289 Q14653 Q15750 Q15904 Q16531 …	under	0.937563	0.99823	0.0147059
Human Diseases	Infectious disease: bacterial	hsa05130	Pathogenic Escherichia coli infection	2	218	112	5488	0.009174	0.020408	O00220 P45984	A6NHL2 O00159 O00220 O00401 O14493 O14745 O14763 O15111 O15143 O15144 O15145 O15264 O15511 O43318 O43795 O94832 O94855 O95471 O95486 O95487 P04406 P05556 P07437 P12931 P15311 P16333 P19338 P19838 P23396 P25116 P25445 P27361 P28482 P29350 P35579 P35580 P35749 P42574 P45983 P45984 P49662 P49755 P51617 P53992 P55061 P55210 P59998 P60709 P60953 P61158 P61160 P61586 P62330 P62820 P63000 P63261 P68363 …	under	0.941637	0.99823	0.0178571
Human Diseases	Infectious disease: viral	hsa05160	Hepatitis C	1	218	70	5488	0.004587	0.012755	Q00978	O14493 O14727 O15111 O95471 P00533 P01111 P01112 P01116 P01130 P04049 P04637 P05198 P06400 P10398 P11802 P19525 P19793 P19838 P23458 P24941 P25445 P27348 P27361 P28482 P29597 P30153 P30154 P31749 P31751 P31946 P35222 P36507 P40763 P42224 P42574 P49841 P52630 P55957 P60033 P60228 P61289 P61981 P62258 P62714 P62993 P63104 P63151 P67775 P99999 Q00534 Q00978 Q02750 Q04206 Q04917 Q05823 Q07812 Q12933 …	under	0.942485	0.99823	0.0142857
Human Diseases	Infectious disease: bacterial	hsa05135	Yersinia infection	1	218	72	5488	0.004587	0.01312	P45984	O00401 O15111 O15143 O15144 O15145 O15264 O15511 O43318 P05556 P08648 P12931 P15153 P19174 P19838 P27361 P28482 P31749 P31751 P36507 P45983 P45984 P45985 P46108 P46109 P46734 P49023 P49841 P50148 P51617 P51812 P52735 P56945 P59998 P60709 P60953 P61158 P61160 P61586 P62330 P63000 P63261 P84095 Q02750 Q04206 Q05397 Q12933 Q13464 Q14116 Q14155 Q14161 Q14289 Q14653 Q15418 Q15750 Q16512 Q16513 Q16539 …	under	0.947021	0.99823	0.0138889
Human Diseases	Infectious disease: bacterial	hsa05132	Salmonella infection	3	218	155	5488	0.013761	0.028243	O00220 P35080 P45984	A6NHL2 O00220 O00399 O00401 O00443 O00471 O00505 O00629 O14763 O14950 O15111 O15143 O15144 O15145 O15264 O15511 O43237 O43318 O60499 O75369 O75935 P01112 P04049 P04406 P07355 P07437 P07737 P07900 P08238 P10301 P10599 P11233 P14625 P19105 P19838 P20339 P20645 P21333 P23396 P27361 P28482 P31749 P31751 P33176 P35080 P35222 P36507 P42025 P42574 P45983 P45984 P45985 P46734 P49662 P49754 P50570 P51148 …	under	0.950273	0.99823	0.0193548
Human Diseases	Neurodegenerative disease	hsa05016	Huntington disease	4	218	191	5488	0.018349	0.034803	O15514 P03886 P45984 P62875	A6NHL2 O00217 O00231 O00232 O00233 O00268 O00291 O00399 O00483 O00487 O14548 O14561 O14727 O14818 O14949 O15514 O43181 O43242 O43674 O43676 O43678 O43920 O75251 O75306 O75380 O75438 O75489 O75935 O75947 O94973 O95139 O95167 O95168 O95169 O95182 O95298 O95299 O95782 O96000 P00156 P00395 P00403 P00441 P00846 P03886 P03891 P03897 P03905 P03915 P03928 P04179 P04637 P05141 P06576 P07203 P07437 P07919 …	under	0.950362	0.99823	0.0209424
Human Diseases	Neurodegenerative disease	hsa05017	Spinocerebellar ataxia	1	218	74	5488	0.004587	0.013484	P45984	O00231 O00232 O00233 O00487 O00567 O14818 O15020 O43242 O60313 P05141 P08047 P12236 P16615 P17252 P17980 P20226 P20618 P21796 P25786 P25787 P25788 P25789 P28066 P28070 P28072 P28074 P30405 P31749 P31751 P35998 P42345 P43686 P45880 P45983 P45984 P48556 P49720 P49721 P50148 P51665 P55036 P60900 P62191 P62195 P62333 P62380 P99999 Q00403 Q01970 Q06330 Q12933 Q13200 Q14457 Q14571 Q14573 Q14671 Q15008 …	under	0.9512	0.99823	0.0135135
Genetic Information Processing	Translation	hsa03010	Ribosome	2	218	118	5488	0.009174	0.021501	Q9NVS2 Q9UHA3	O15235 O60783 O75394 P05386 P05387 P05388 P08708 P08865 P09001 P15880 P18077 P18124 P18621 P23396 P25398 P26373 P27635 P30050 P32969 P35268 P36578 P39019 P39023 P40429 P42677 P42766 P46776 P46777 P46778 P46779 P46781 P46782 P46783 P47914 P49207 P49406 P50914 P52815 P60866 P61247 P61254 P61313 P61353 P61513 P62081 P62241 P62244 P62249 P62263 P62266 P62269 P62277 P62280 P62424 P62701 P62750 P62753 …	under	0.952419	0.99823	0.0169492
Human Diseases	Cardiovascular disease	hsa05415	Diabetic cardiomyopathy	2	218	119	5488	0.009174	0.021684	P03886 P45984	O00217 O00483 O14548 O14561 O14949 O15264 O43181 O43674 O43676 O43678 O43920 O60343 O75251 O75306 O75380 O75438 O75489 O75947 O94808 O95139 O95167 O95168 O95169 O95182 O95298 O95299 O95563 O96000 P00156 P00390 P00395 P00403 P00846 P01137 P03886 P03891 P03897 P03905 P03915 P03928 P04406 P05141 P06576 P07339 P07919 P08047 P08559 P08574 P09669 P09874 P10606 P11166 P11177 P11413 P12236 P13073 P13807 …	under	0.954021	0.99823	0.0168067
Human Diseases	Endocrine and metabolic disease	hsa04932	Non-alcoholic fatty liver disease	1	218	84	5488	0.004587	0.015306	P45984	O00217 O00483 O14548 O14561 O14949 O15264 O43181 O43674 O43676 O43678 O43741 O43920 O75251 O75306 O75380 O75438 O75489 O95139 O95167 O95168 O95169 O95182 O95298 O95299 O96000 P00156 P00395 P00403 P01137 P05198 P07919 P08574 P09669 P10606 P13073 P14406 P14854 P14927 P17568 P19404 P19793 P19838 P20674 P21912 P22695 P25445 P28331 P31040 P31749 P31751 P31930 P42574 P45983 P45984 P47985 P49821 P49840 …	under	0.967657	0.99823	0.0119048
Human Diseases	Neurodegenerative disease	hsa05012	Parkinson disease	3	218	173	5488	0.013761	0.031523	O14933 P03886 P45984	A6NHL2 O00217 O00231 O00232 O00233 O00483 O00487 O14548 O14561 O14727 O14818 O14933 O14949 O43181 O43242 O43464 O43674 O43676 O43678 O43920 O75251 O75306 O75380 O75438 O75489 O75947 O95139 O95140 O95167 O95168 O95169 O95182 O95298 O95299 O96000 P00156 P00395 P00403 P00441 P00846 P03886 P03891 P03897 P03905 P03915 P03928 P04637 P04899 P05141 P05198 P06576 P07437 P07919 P08574 P08754 P09669 P0DP25 …	under	0.971508	0.99823	0.017341
Human Diseases	Neurodegenerative disease	hsa05022	Pathways of neurodegeneration - multiple diseases	5	218	247	5488	0.022936	0.045007	A6NCE7 O14933 P03886 P45984 Q13501	A6NCE7 A6NHL2 O00217 O00231 O00232 O00233 O00291 O00399 O00483 O00487 O14548 O14561 O14641 O14727 O14818 O14933 O14949 O15020 O15264 O43181 O43242 O43464 O43674 O43676 O43678 O43920 O60353 O75251 O75306 O75380 O75438 O75489 O75935 O75947 O95139 O95140 O95167 O95168 O95169 O95182 O95292 O95298 O95299 O96000 O96008 P00156 P00395 P00403 P00441 P00846 P01111 P01112 P01116 P03886 P03891 P03897 P03905 …	under	0.972022	0.99823	0.0202429
Genetic Information Processing	Translation	hsa03013	Nucleocytoplasmic transport	1	218	90	5488	0.004587	0.016399	P52292	O00410 O00422 O00505 O00629 O14787 O14980 O15234 O15397 O15504 O43592 O60684 O75694 O95149 O95373 P12270 P35658 P37198 P38919 P46060 P49790 P49792 P52292 P52294 P52298 P52948 P55060 P55735 P55854 P57088 P57740 P61956 P62826 P63165 P63279 P68104 P78406 Q09161 Q12769 Q13769 Q13838 Q14974 Q15287 Q53GS7 Q5SRE5 Q6I9Y2 Q7Z3B4 Q86V81 Q86W42 Q8IYB3 Q8N1F7 Q8NFH3 Q8NFH4 Q8NFH5 Q8NI27 Q8TEM1 Q8TEX9 Q8WUM0 …	under	0.97474	0.99823	0.0111111
Organismal Systems	Environmental adaptation	hsa04714	Thermogenesis	2	218	139	5488	0.009174	0.025328	P03886 P50416	A1L188 O00217 O00483 O14497 O14548 O14561 O14949 O15264 O43181 O43674 O43676 O43678 O43741 O43920 O60341 O60488 O75251 O75306 O75380 O75438 O75489 O75947 O75964 O95139 O95167 O95168 O95169 O95182 O95298 O95299 O95573 O96000 O96019 P00156 P00395 P00403 P00846 P01111 P01112 P01116 P03886 P03891 P03897 P03905 P03915 P03928 P06576 P07919 P08574 P09669 P10606 P13073 P14406 P14854 P14927 P16220 P17568 …	under	0.977075	0.99823	0.0143885
Human Diseases	Infectious disease: viral	hsa05163	Human cytomegalovirus infection	1	218	93	5488	0.004587	0.016946	Q03519	O15111 O15264 O15533 P00533 P01111 P01112 P01116 P01889 P04049 P04439 P04637 P04899 P06400 P06756 P08047 P08754 P0DP25 P10321 P11802 P12931 P13747 P15153 P16220 P16298 P17252 P17612 P19838 P22612 P23443 P23458 P25445 P27361 P27797 P28482 P29992 P30101 P30511 P31749 P31751 P35222 P36507 P40763 P42345 P42574 P46108 P46109 P49023 P49815 P49841 P50148 P50150 P50151 P55957 P56945 P61586 P61769 P62873 …	under	0.977679	0.99823	0.0107527
Metabolism	Energy metabolism	hsa00190	Oxidative phosphorylation	1	218	94	5488	0.004587	0.017128	P03886	O00217 O00483 O14548 O14561 O14949 O43181 O43674 O43676 O43678 O43920 O75251 O75306 O75348 O75380 O75438 O75489 O75947 O75964 O95139 O95167 O95168 O95169 O95182 O95298 O95299 O96000 P00156 P00395 P00403 P00846 P03886 P03891 P03897 P03905 P03915 P03928 P06576 P07919 P08574 P09669 P10606 P13073 P14406 P14854 P14927 P17568 P18859 P19404 P20674 P21281 P21283 P21912 P22695 P24539 P25705 P27449 P28331 …	under	0.978581	0.99823	0.0106383
Human Diseases	Neurodegenerative disease	hsa05014	Amyotrophic lateral sclerosis	4	218	233	5488	0.018349	0.042456	A6NCE7 P03886 P35080 Q13501	A6NCE7 A6NHL2 O00217 O00231 O00232 O00233 O00399 O00483 O00487 O14548 O14561 O14727 O14818 O14949 O15264 O43181 O43242 O43674 O43676 O43678 O43920 O75251 O75306 O75380 O75438 O75489 O75694 O75935 O75947 O95139 O95167 O95168 O95169 O95182 O95292 O95298 O95299 O96000 O96008 P00156 P00395 P00403 P00441 P00846 P03886 P03891 P03897 P03905 P03915 P03928 P04040 P04637 P05198 P06576 P07203 P07437 P07737 …	under	0.985394	0.99823	0.0171674
Cellular Processes	Transport and catabolism	hsa04144	Endocytosis	2	218	154	5488	0.009174	0.028061	P08069 Q9NP61	A5D8V6 O00401 O14964 O15143 O15144 O15145 O15511 O43150 O43633 O60493 O60749 O75351 O75436 O75886 O94973 O95208 O95219 O95630 O95782 P00533 P01112 P01130 P01889 P02786 P04439 P08069 P09496 P09497 P0DMV9 P10321 P11142 P11717 P12931 P13747 P17066 P18085 P20339 P21802 P22681 P25098 P29590 P30511 P32121 P33176 P34931 P36897 P37173 P40818 P41743 P42566 P43250 P46934 P47755 P47756 P50570 P51148 P51149 …	under	0.986562	0.99823	0.012987
Human Diseases	Neurodegenerative disease	hsa05020	Prion disease	2	218	165	5488	0.009174	0.030066	P03886 P45984	A6NHL2 O00217 O00231 O00232 O00233 O00483 O00487 O14548 O14561 O14727 O14818 O14949 O15264 O43181 O43242 O43674 O43676 O43678 O43920 O75251 O75306 O75380 O75438 O75489 O75947 O95139 O95167 O95168 O95169 O95182 O95298 O95299 O96000 P00156 P00395 P00403 P00441 P00846 P03886 P03891 P03897 P03905 P03915 P03928 P04156 P05141 P05198 P06576 P07437 P07919 P08574 P09669 P0DMV9 P10606 P11021 P11047 P11142 …	under	0.990969	0.99823	0.0121212
Human Diseases	Infectious disease: viral	hsa05165	Human papillomavirus infection	1	218	124	5488	0.004587	0.022595	Q00978	O14641 O14745 O15111 O15230 O60353 O75348 P00533 P01111 P01112 P01116 P01889 P04049 P04439 P04637 P05161 P05556 P06400 P06756 P07942 P07996 P08572 P08648 P10321 P11047 P11802 P13747 P14618 P16144 P16220 P17301 P17612 P18084 P18564 P19525 P19838 P20226 P20248 P21281 P21283 P22612 P23229 P23258 P23443 P23458 P24941 P25054 P25445 P26006 P27361 P27449 P28482 P29597 P30153 P30154 P30511 P31749 P31751 …	under	0.993808	0.99823	0.00806452
Human Diseases	Neurodegenerative disease	hsa05010	Alzheimer disease	2	218	209	5488	0.009174	0.038083	P03886 P45984	A6NHL2 O00217 O00231 O00232 O00233 O00483 O00487 O14548 O14561 O14641 O14672 O14727 O14818 O14949 O15111 O43181 O43242 O43674 O43676 O43678 O43920 O60353 O75251 O75306 O75380 O75438 O75489 O75947 O95139 O95167 O95168 O95169 O95182 O95197 O95298 O95299 O96000 P00156 P00395 P00403 P00846 P01111 P01112 P01116 P03886 P03891 P03897 P03905 P03915 P03928 P04049 P04406 P05067 P05141 P05198 P06576 P07384 …	under	0.99823	0.99823	0.00956938
