# Supplementary material for: USP45 acts as an oncogene to regulate the proliferation of esophageal cancer cells
Source: Genes Dis. 2023 Sep 30;11(5):101135. doi: 10.1016/j.gendis.2023.101135 (PMC11167240; doi:10.1016/j.gendis.2023.101135)
Supplement: Table S11 — The list of differentially expressed genes based on the association analysis of transcriptome and proteome. [file mmc12.xls]

## Sheet: Sheet1
mRNA (↑) and protein (-)	mRNA (↓) and protein (-)	mRNA (-) and protein (↑)	mRNA (-) and protein (↓)	mRNA (↑) and protein (↑)	mRNA (↓) and protein (↓)	mRNA (↓) and protein (↑)
GSDME	CCP110	CDCA7L	FTH1	FADS3	TMTC3	DIPK2A
FLNB	DDAH1	SERPINB2	ARFRP1	SLFN5	HELLS	PLOD2
ANXA3	TFRC	CA9	TRIM27	MT-ND1	EPHA2	CCN1
FDFT1	CDK1	NDRG1	DICER1	NECTIN1	KIF20B
FASN	ITGAV	INPP4A	ZMPSTE24	MVK	TOP2A
MVD	F2R	ADA	SLC4A2		KIF11
ACACA	SDC4	ARHGDIB	RAD18		CA2
TNKS1BP1	TRIM23	EDIL3	ATAD3B		MARS2
UNC119B	IL6ST	FAM83F	DHRS1		SPDL1
SCD	MATR3	ALDOC	CKS1B		CENPF
SPTBN2	GPD2	GPD1L	RAB3A		ATAD2
NPC1	RECQL	HDDC2	SLC25A32
RECQL5	REL	CYP1A1	EHMT1
MYO1D	EXOSC9	PIR	POLR2D
MICAL2	FMR1	ENO2	NDFIP2
HEXIM1	CUL4B	SNCG	INCENP
MOCS3	RBM39	RPS6KA5	SHCBP1
ASMTL	RRS1	CAP2	MPP7
MLYCD	WDR43	SERPINE1	MCRIP1
MT-CYB	EEA1	SCLY	CPT1A
MT-CO2	RIF1	FAM168B	ALPP
MT-ATP6	PPIL4	CYBRD1	DNAJB12
ASS1	PHIP	PUDP	PRKAR1A
MT-ND2	ERBIN	UBE3C	MKI67
MT-ND3	UHRF1	CKAP4	MCMBP
MT-ATP8	CENPK	CFDP1	CALCOCO2
ASNS	NUSAP1	QSOX1	ZC3H13
MELTF	LNPK	SEC14L2	G3BP1
RRAS	ESF1	UBE2L6	MRPS18A
APEH	ECT2	FBXO2	MISP
FDPS	ANLN	SLC4A7	TNFRSF10A
CPT2	PAK1IP1	HSPB8	NBR1
MAT2A	SLC39A10	TPBG	KDM2A
CTH	SMC3	LCMT1	POLR2L
SLC1A4	NOP58	PSMB8	ARMC10
LSS	CAB39	CYB5R1	SDC1
AARS1	NOP16	PSMB9	WDR89
SLC25A1	UBA6	CD68	DUT
ARG2	RAB27B	GBE1	RSL24D1
SLC7A5	WASL	MAN2B1	DIAPH3
FADD	MPHOSPH10	ABRACL	GATC
RAB32	CHD1	TAP2	NFXL1
TRIM25	TCERG1	TIGAR	KIF20A
DHCR24	PPP1R12A	TIMM8A	APOB
MSMO1	XPO1	MPI	PCM1
UPP1	POLR3G	DDR1	RPS19BP1
KLC3	NEMF	PEX19	CYB561
WDR87	EIF5B	NIBAN1	PRORP
HPS6	ANKRD17	TAGLN2	GABARAPL2
RPUSD2	HMMR	PFKL	FAR1
NAT14	PRPF40A	FKBP1A	TCAF1
IRGQ	CDC45	SDSL	DHFR
SLC22A18	GMNN	VPS26C	SNX17
MMAB	WDHD1	RBM33	TSPAN4
CLMN	BCAR3	CMPK1	TSPAN14
RBM14	GLS	SEMA4B	GTPBP10
PCYT2	ZWINT	PFN2	MAEA
MACROD1	SMC2	EIF4A2	LRATD2
TRIM56	SVIL	POLR2M	MAGEA3
HDHD3	HSPA4L	EPPK1	PLK1
TMEM120A	BAG3	IRF6	TIMM17A
ACSS2	LATS1	CPPED1	RBM3
DUS2	BCL10	N4BP1	LTBR
ZC3H4	NR3C1	SH3BGRL2	VRK2
WDR37	TK1	PTGR1	RBM19
	TYMS	ERO1A	ATAD1
	EIF4E	APRT	MAP1LC3B2
	HSP90AA1	GCDH	OBSL1
	THBS1	CSTB	CDCA8
	HSPA1B	ACO1	RANBP6
	TPR		KPNA2
	FOSL1		TAX1BP1
	HSPA6		NOB1
	ITGA2		DHODH
	HNRNPA2B1		PCLAF
	MCM3		SQSTM1
	DNAJB1		KDELR2
	DCK		NCOA4
	DNAJA1		NCAPD3
	MCM4		STX3
	DEK
	MSH2
	ATRX
	MAP2K3
	GLIPR1
	NASP
	RBM25
	NUP153
	RANBP2
	CAV2
	EFNB2
	BLM
	RND3
	TGFB2
	TMF1
	TFAM
	CDK6
	BNC1
	AKAP17A
	DSC2
	CEBPZ
	SRSF11
	CALD1
	PPP3CA
	CRYZ
	ARHGAP5
	TARDBP
	XRCC4
	PPIG
	PRPF4B
	KRR1
	HNRNPD
	URB2
	MORC3
	GINS1
	GOLGB1
	NAA25
	KIF14
	PFKFB3
	QSER1
	DPY19L1
	POLR1F
	LARP7
	MIX23
	COBLL1
	SAMD9
	DNTTIP2
	CEP170
	PRPF38B
	TASOR2
	ZDHHC20
	NIPBL
	JMJD6
	CDC73
	RICTOR
	CCDC171
	MMS22L
	LARP4
	DDX46
	MCM10
	POGLUT3
	KTN1
	CCAR1
	MB21D2
	OTUD6B
	CGAS
	SPATA5
	FAM98A
	TENT4B
	SRFBP1
	BOD1L1
	NUP35
	NEDD1
	GDAP1
	CIP2A
	BRIX1
	RB1CC1
	NOC3L
	SREK1
	BBX
	PHF3
	HSPH1
	RAD51AP1
	LRRC58
	RSRC1
	ARL5B
	FRMD6
	RSF1
	RBM15
	SEC62
	DNAJC2
	SCAF11
	PRPF18
	NCAPG
	ANP32E
	DSCC1
	NAA15
	SRRT
	OSBPL8
	SLK
	PNN
	MFSD1
	RPAP3
	PHAX
	PLEKHF2
	WDR76
	CLK4
	CWC22
	MBNL1
	BAZ1A
	KIF15
	PDS5B
	TRMT13
	LIN7C
	MTPAP
	FAM120C
	COMMD8
	PPP4R2
	BCLAF1
	DTL
	NDUFAF4
	BCCIP
	RBM27
	DNAJB4
	CHORDC1
	CCNL1
	SLC35A3
	CEP83
	CD2AP
